# Supplementary material for: Molecular and morphological data supporting phylogenetic reconstruction of the genus Goniothalamus (Annonaceae), including a reassessment of previous infrageneric classifications
Source: Data Brief. 2015 Jul 9;4:410–21. doi: 10.1016/j.dib.2015.06.021 (PMC4532731; doi:10.1016/j.dib.2015.06.021)
Supplement: Supplementary file 1 — Supplementary material [file mmc1.zip › mmc1.nex]

#NEXUS
begin taxa;
	dimensions ntax=81;
	taxlabels
	Annona_dumetorum[&description=null]
	Annona_glabra[&description=null]
	Annona_herzogii[&description=null]
	Annona_mucosa[&description=null]
	Annona_muricata[&description=null]
	Annona_reticulata[&description=null]
	Annona_squamosa[&description=null]
	Anonidium_sp_Cheek_7896[&description=null]
	Asimina_longifolia[&description=null]
	Asimina_rugelii[&description=null]
	Asimina_triloba[&description=null]
	Disepalum_platypetalum[&description=null]
	Disepalum_pulchrum[&description=null]
	Goniothalamus_amuyon[&description=null]
	Goniothalamus_andersonii[&description=null]
	Goniothalamus_aruensis[&description=null]
	Goniothalamus_angustifolius[&description=null]
	Goniothalamus_australis[&description=null]
	Goniothalamus_borneensis[&description=null]
	Goniothalamus_bracteosus[&description=null]
	Goniothalamus_calvicarpus[&description=null]
	Goniothalamus_cardiopetalus[&description=null]
	Goniothalamus_cauliflorus[&description=null]
	Goniothalamus_suaveolens_1[&description=null]
	Goniothalamus_cheliensis[&description=null]
	Goniothalamus_clemensii[&description=null]
	Goniothalamus_costulatus[&description=null]
	Goniothalamus_dumontetii[&description=null]
	Goniothalamus_elegans[&description=null]
	Goniothalamus_elmeri[&description=null]
	Goniothalamus_expansus[&description=null]
	Goniothalamus_fasciculatus[&description=null]
	Goniothalamus_gardneri[&description=null]
	Goniothalamus_giganteus[&description=null]
	Goniothalamus_grandiflorus[&description=null]
	Goniothalamus_griffithii[&description=null]
	Goniothalamus_hookeri[&description=null]
	Goniothalamus_howii[&description=null]
	Goniothalamus_imbricatus[&description=null]
	Goniothalamus_kinabaluensis[&description=null]
	Goniothalamus_laoticus[&description=null]
	Goniothalamus_loerzingii[&description=null]
	Goniothalamus_macranthus[&description=null]
	Goniothalamus_macrophyllus[&description=null]
	Goniothalamus_maewongensis[&description=null]
	Goniothalamus_majestatis[&description=null]
	Goniothalamus_malayanus[&description=null]
	Goniothalamus_megalocalyx[&description=null]
	Goniothalamus_monospermus[&description=null]
	Goniothalamus_montanus[&description=null]
	Goniothalamus_obtusatus[&description=null]
	Goniothalamus_parallelivenius[&description=null]
	Goniothalamus_repevensis[&description=null]
	Goniothalamus_reticulatus[&description=null]
	Goniothalamus_ridleyi[&description=null]
	Goniothalamus_calcareus[&description=null]
	Goniothalamus_rotundisepalus[&description=null]
	Goniothalamus_rufus[&description=null]
	Goniothalamus_sawtehii[&description=null]
	Goniothalamus_scortechinii[&description=null]
	Goniothalamus_sesquipedalis[&description=null]
	Goniothalamus_suaveolens_2[&description=null]
	Goniothalamus_palawanensis[&description=null]
	Goniothalamus_sp_nov[&description=null]
	Goniothalamus_tamirensis[&description=null]
	Goniothalamus_tapis[&description=null]
	Goniothalamus_tapisoides[&description=null]
	Goniothalamus_tavoyensis[&description=null]
	Goniothalamus_tenuifolius[&description=null]
	Goniothalamus_thomsoni[&description=null]
	Goniothalamus_thwaitesii[&description=null]
	Goniothalamus_tomentosus[&description=null]
	Goniothalamus_tortilipetalus[&description=null]
	Goniothalamus_touranensis[&description=null]
	Goniothalamus_undulatus[&description=null]
	Goniothalamus_uvarioides[&description=null]
	Goniothalamus_velutinus[&description=null]
	Goniothalamus_woodii[&description=null]
	Goniothalamus_wrayi[&description=null]
	Goniothalamus_wynaadensis[&description=null]
	Neostenanthera_myristicifolia[&description=null]
;
end;
begin characters;
	dimensions nchar=1036;
	format datatype=dna missing=? gap=- interleave=yes;
	matrix
	Annona_dumetorum	------------------------------------------------------------
	Annona_glabra	---------------------------------------ACTCATGAATTAAGAATTCTC
	Annona_herzogii	------------------------------------------CATGAATTAAGAATTCTC
	Annona_mucosa	------------------------------------------------------------
	Annona_muricata	----------------------------------------------------GAATTCTC
	Annona_reticulata	------------------------------------------------------------
	Annona_squamosa	------------------------------------------------------------
	Anonidium_sp_Cheek_7896	---------------------------------------ACTCATGAATTAAGAATTCTC
	Asimina_longifolia	----------------------------------------------------GAATTCTC
	Asimina_rugelii	------------------------------------------------------------
	Asimina_triloba	---------------------------------------------------AGAATTCTC
	Disepalum_platypetalum	---------------------------------------------------AGAATTCTC
	Disepalum_pulchrum	------------------------------------------------------------
	Goniothalamus_amuyon	TTTAGTCTCTGTTTTTGGTGACATAAGTCCCTCCCTACAACTCATGAATTAAGAATTCTC
	Goniothalamus_andersonii	------------------------------------------------------------
	Goniothalamus_aruensis	---------------TGGTGACATAAGTCCCTCCCTACAACTCATGAATTAAGAATTCTC
	Goniothalamus_angustifolius	------------------------------------------------------------
	Goniothalamus_australis	---------------------------------------ACTCATGAATTAAGAATTCTC
	Goniothalamus_borneensis	------------------------------------------------------------
	Goniothalamus_bracteosus	------------------------------------------------------------
	Goniothalamus_calvicarpus	----------------GGTGACATAAGTCCCTCCCTACAACTCATGAATTAAGAATTCTC
	Goniothalamus_cardiopetalus	--TAGTCTCTGTTTTTGGTGACATAAGTCCCTCCCTACAACTCATGAATTAAGAATTCTC
	Goniothalamus_cauliflorus	--TAGTCTCTGTTTTTGGTGACATAAGTCCCTCCCTACAACTCATGAATTAAGAATTCTC
	Goniothalamus_suaveolens_1	TTTAGTCTCTGTTTTTGGTGACATAAGTCCCTCCCTACAACTCATGAATTAAGAATTCTC
	Goniothalamus_cheliensis	------------------------------------------------------------
	Goniothalamus_clemensii	------------------------------------------------------------
	Goniothalamus_costulatus	------------------------------------------------------------
	Goniothalamus_dumontetii	------------------------------------------------------------
	Goniothalamus_elegans	---------------------------------------ACTCATGAATTAAGAATTCTC
	Goniothalamus_elmeri	------------------------------------------------------------
	Goniothalamus_expansus	------------------------------------------------------------
	Goniothalamus_fasciculatus	------------------------------------------------------------
	Goniothalamus_gardneri	---------------------------------------ACTCATGAATTAAGAATTCTC
	Goniothalamus_giganteus	---------TGTTTTTGGTGACATAAGTCCCTCCCTACAACTCATGAATTAAGAATTCTC
	Goniothalamus_grandiflorus	TTTAGTCTCTGTTTTTGGTGACATAAGTCCCTCCCTACAACTCATGAATTAAGAATTCTC
	Goniothalamus_griffithii	--------CTGTTTTTGGTGACATAAGTCCCTCCCTACAACTCATGAATTAAGAATTCTC
	Goniothalamus_hookeri	------------------------------------------------------------
	Goniothalamus_howii	TTTAGTCTCTGTTTTTGGTGACATAAGTCCCTCCCTACAACTCATGAATTAAGAATTCTC
	Goniothalamus_imbricatus	-----TCTCTGTTTTTGGTGACATAAGTCCCTCCCTACAACTCATGAATTAAGAATTCTC
	Goniothalamus_kinabaluensis	TTTAGTCTCTGTTTTTGGTGACATAAGTCCCTCCCTACAACTCATGAATTAAGAATTCTC
	Goniothalamus_laoticus	---------------------------------------ACTCATG-ATTAAGAATTCTC
	Goniothalamus_loerzingii	------------------------------------------------------------
	Goniothalamus_macranthus	TTTAGTCTCTGTTTTTGGTGACATAAGTCCCTCCCTACAACTCATGAATTAAGAATTCTC
	Goniothalamus_macrophyllus	------------------------------------------CATGAATTAAGAATTCTC
	Goniothalamus_maewongensis	---------------------------------------ACTCATGAATTAAGAATTCTC
	Goniothalamus_majestatis	TTTAGTCTCTGTTTTTGGTGACATAAGTCCCTCCCTACAACTCATGAATTAAGAATTCTC
	Goniothalamus_malayanus	---------------------------TCCCTCCCTACAACTCATGAATTAAGAATTCTC
	Goniothalamus_megalocalyx	---------------------------------------ACTCATGAATTAAGAATTCTC
	Goniothalamus_monospermus	------------------------------------------------------------
	Goniothalamus_montanus	TTTAGTCTCTGTTTTTGGTGACATAAGTCCCTCCCTACAACTCATGAATTAAGAATTCTC
	Goniothalamus_obtusatus	----------------------------------------------------------TC
	Goniothalamus_parallelivenius	---------TGTTTTTGGTGACATAAGTCCCTCCCTACAACTCATGAATTAAGAATTCTC
	Goniothalamus_repevensis	--TAGTCTCTGTTTTTGGTGACATAAGTCCCTCCCTACAACTCATGAATTAAGAATTCTC
	Goniothalamus_reticulatus	------------------------------------------------------------
	Goniothalamus_ridleyi	---------------------------------------ACTCATGAATTAAGAATTCTC
	Goniothalamus_calcareus	------------------------------------------------------------
	Goniothalamus_rotundisepalus	TTTAGTCTCTGTTTTTGGTGACATAAGTCCCTCCCTACAACTCATGAATTAAGAATTCTC
	Goniothalamus_rufus	------------------------------------------------------------
	Goniothalamus_sawtehii	---------------------------------------ACTCATGAATTAAGAATTCTC
	Goniothalamus_scortechinii	---------------------------------------ACTCATGAATTAAGAATTCTC
	Goniothalamus_sesquipedalis	TTTAGTCTCTGTTTTTGGTGACATAAGTCCCTCCCTACAACTCATGAATTAAGAATTCTC
	Goniothalamus_suaveolens_2	------------------------------------------------------------
	Goniothalamus_palawanensis	------------------------------------------------------------
	Goniothalamus_sp_nov	------------------------------------------------------------
	Goniothalamus_tamirensis	---------------------------------------ACTCATGAATTAAGAATTCTC
	Goniothalamus_tapis	---------------------------------------ACTCATGAATTAAGAATTCTC
	Goniothalamus_tapisoides	TTTAGTCTCTGTTTTTGGTGACATAAGTCCCTCCCTACAACTCATGAATTAAGAATTCTC
	Goniothalamus_tavoyensis	-----------------------------------------TCATGAATTCAGAATTCTC
	Goniothalamus_tenuifolius	-----------------------------------------TCATGAATTAAGAATTCTC
	Goniothalamus_thomsoni	------------------------------------------------------------
	Goniothalamus_thwaitesii	TTTAGTCTCTGTTTTTGGTGACATAAGTCCCTCCCTACAACTCATGAATTAAGAATTCTC
	Goniothalamus_tomentosus	------------------------------------------------------------
	Goniothalamus_tortilipetalus	------------------------------------------------------------
	Goniothalamus_touranensis	------------------------------------------------------------
	Goniothalamus_undulatus	---------------------------------------ACTCATGAATTAAGAATTCTC
	Goniothalamus_uvarioides	------------------------------------------------------------
	Goniothalamus_velutinus	---------------------------------------ACTCATGAATTAAGAATTCTC
	Goniothalamus_woodii	TTTAGTCTCTGTTTTTGGTGACATAAGTCCCTCCCTACAACTCATGAATTAAGAATTCTC
	Goniothalamus_wrayi	TTTAGTCTCTGTTTTTGGTGACATAAGTCCCTCCCTACAACTCATGAATTAAGAATTCTC
	Goniothalamus_wynaadensis	----GTCTCTGTTTTTGGTGACATAAGTCCCTCCCTACAACTCATGAATTAAGAATTCTC
	Neostenanthera_myristicifolia	---------------------------------------ACTCATGAATTAAGAATTCTC
	Annona_dumetorum	------------------------------------------------------------
	Annona_glabra	ACAACGACAAGATCTACTCGACATGGATTAGGCGCGAAGAAAAACCCTTTCGCGGGAATC
	Annona_herzogii	ACAACGACAAGATCTACTCGACATGGATTAGGCGCGAAGAAAAACCCTTTTGCGGGAATC
	Annona_mucosa	------------------------------------------------------------
	Annona_muricata	ACAACGACAAGATCTGCTCGACGTGGATTAGGCGTGAAGAAAAACCCTTTCGCGGGAATC
	Annona_reticulata	------------------------------------------------------------
	Annona_squamosa	------------------------------------------------------------
	Anonidium_sp_Cheek_7896	ACAACGACAAGATCTACTCGACATGGATTAGGCGTGA--ATAAACCCTTTCACAAGAATC
	Asimina_longifolia	ACAACGACAAGATCTACTCGACATGGATTAGGCGTGA--ATAAACCCCTTCACAGGAATC
	Asimina_rugelii	------------------------------------------------------------
	Asimina_triloba	ACAACGACAAGATCTACTCGACATGGATTAGGCGTGA--ATAAACCCCTTCACAGGAATC
	Disepalum_platypetalum	ACAACGACAAGATCTACTCGACATGGATTAGGCGTGA--ATAAACCCTTTCACAGGAATC
	Disepalum_pulchrum	------------------------------------------------------------
	Goniothalamus_amuyon	ACAACGACAAGATCTACTCGACATGGATTAGGTGTTAA-TAAAACCCTTTCACAGGAATC
	Goniothalamus_andersonii	------------------------------------------------------------
	Goniothalamus_aruensis	ACAACGACAAGATCTACTCGACATGGATTAGGTGTGAA-TAAAACCCTTTCACAGGAATC
	Goniothalamus_angustifolius	------------------------------------------------------------
	Goniothalamus_australis	ACAACGACAAGATCTACTCGACATGGATTAGGTGTGAA-TAAAACCCTTTCACAGGAATC
	Goniothalamus_borneensis	------------------------------------------------------------
	Goniothalamus_bracteosus	------------------------------------------------------------
	Goniothalamus_calvicarpus	ACAACGACAAGATCTACTCGACATGGATTAGGTGTGAA-TAAAACCCTTTCACAGGAATC
	Goniothalamus_cardiopetalus	ACAACGACAAGATCTACTCGACATGGATTAGGTGTGAA-TAAAACCCTTTCACAGGAATC
	Goniothalamus_cauliflorus	ACAACGACAAGATCTACTCGACATGGATTAGGTGTGAA-TAAAACCCTTTCACAGGAATC
	Goniothalamus_suaveolens_1	ACAACGACAAGATCTACTCGACATGGATTAGGTGTGAA-TAAAACCCTTTCACAGGAATC
	Goniothalamus_cheliensis	-----GACAAGATCTACTCGACATGGATTAGGTGTGAA-TAAAACCCTTTCGCAGGAATC
	Goniothalamus_clemensii	------------------------------------------------------------
	Goniothalamus_costulatus	------------------------------------------------------------
	Goniothalamus_dumontetii	------------------------------------------------------------
	Goniothalamus_elegans	ACAACGACAAGATCTACTCGACATGGATTAGGTGTGAA-TAAAACCCTTTCACAGGAATC
	Goniothalamus_elmeri	------------------------------------------------------------
	Goniothalamus_expansus	------------------------------------------------------------
	Goniothalamus_fasciculatus	------------------------------------------------------------
	Goniothalamus_gardneri	ACAACGACAAGATCTACTCGACATGGATTAGGTGTGAA-TAAAACCCTTTCACAGGAATC
	Goniothalamus_giganteus	ACAACGACAAGATCTACTCGACATGGATTAGGTGTGAA-TAAAACCCTTTCACAGGAATC
	Goniothalamus_grandiflorus	ACAACGACAAGATCTACTCGACATGGATTAGGTGTGAA-TAAAACCCTTTCACAGGAATC
	Goniothalamus_griffithii	ACAACGACAAGATCTACTCGACATGGATTAGGTGTGAA-TAAAACCCTTTCACAGGAATC
	Goniothalamus_hookeri	-----------------------------AGGTGTGAA-TAAAACCCTTTCACAGGAATC
	Goniothalamus_howii	ACAACGACAAGATCTACTCGACATGGATTAGGTGTGAA-TAAAACCCTTTCACAGGAATC
	Goniothalamus_imbricatus	ACAACGACAAGATCTACTCGACATGGATTAGGTGTGAA-TAAAACCCTTTCACAGGAATC
	Goniothalamus_kinabaluensis	ACAACGACAAGATCTACTCGACATGGATTAGGTGTGAA-TAAAACCCTTTCACAGGAATC
	Goniothalamus_laoticus	ACAACGACAAGATCTACTCGACATGGATTAGGTGTGAA-TAAAACCCTTTCACAGGAATC
	Goniothalamus_loerzingii	------------------------------------------------------------
	Goniothalamus_macranthus	ACAACGACAAGATCTACTCGACATGGATTAGGTGTGAA-TAAAACCCTTTCACAGGAATC
	Goniothalamus_macrophyllus	ACAACGACAAGATCTACTCGACATGGATTAGGTGTGAA-TAAAACCCTTTCACAGGAATC
	Goniothalamus_maewongensis	ACAACGACAAGATCTACTCGACATGGATTAGGTGTGAA-TAAAACCCTTTCACAGGAATC
	Goniothalamus_majestatis	ACAACGAAAAGATCTACTCGACATGGATTAGGTGTGAA-TAAAACCCTTTCACAGGAATC
	Goniothalamus_malayanus	ACAACGACAAGATCTACTCGACATGGATTAGGTGTGAA-TAAAACCCTTTCACAGGAATC
	Goniothalamus_megalocalyx	ACAACGACAAGATCTACTCGACATGGATTAGGTGTGAA-TAAAACCCTTTCACAGGAATC
	Goniothalamus_monospermus	------------------------------------------------------------
	Goniothalamus_montanus	ACAACGACAAGATCTACTCGACATGGATTAGGTGTGAA-TAAAACCCTTTCACAGGAATC
	Goniothalamus_obtusatus	ACAACGACAAGATCTACTCGACATGGATTAGGTGTGAA-TAAAACCCTTTCACAGGAATC
	Goniothalamus_parallelivenius	ACAACGACAAGATCTACTCGACATGGATTAGGTGTGAA-TAAAACCCTTTCACAGGAATC
	Goniothalamus_repevensis	ACAACGACAAGATCTACTCGACATGGATTAGGTGTGAA-TAAAACCCTTTCACAGGAATC
	Goniothalamus_reticulatus	------------------------------------------------------------
	Goniothalamus_ridleyi	ACAACGACAAGATCTACTCGACATGGATTAGGTGTGAA-TAAAACCCTTTCACAGGAATC
	Goniothalamus_calcareus	------------------------------------------------------------
	Goniothalamus_rotundisepalus	ACAACGACAAGATCTACTCGACATGGATTAGGTGTGAA-TAAAACCCTTTCACAGGAATC
	Goniothalamus_rufus	------------------------------------------------------------
	Goniothalamus_sawtehii	ACAACGACAAGATCTACTCGACATGGATTAGGTGTGAA-TAAAACCCTTTCACAGGAATC
	Goniothalamus_scortechinii	ACAACGACAAGATCTACTCGACATGGATTAGGTGTGAA-TAAAACCCTTTCACAGGAATC
	Goniothalamus_sesquipedalis	ACAACGACAAGATCTACTCGACATGGATTAGGTGTGAA-TAAAACCCTTTCACAGGAATC
	Goniothalamus_suaveolens_2	------------------------------------------------------------
	Goniothalamus_palawanensis	------------------------------------------------------------
	Goniothalamus_sp_nov	------------------------------------------------------------
	Goniothalamus_tamirensis	ACAACGACAAGATCTACTCGACATGGATTAGGTGTGAA-TAAAACCCTTTCACAGGAATC
	Goniothalamus_tapis	ACAACGACAAGATCTACTCGACATGGATTAGGTGTGAA-TAAAACCCTTTCACAGGAATC
	Goniothalamus_tapisoides	ACAACGACAAGATCTACTCGACATGGATTAGGTGTGAA-TAAAACCCTTTCACAGGAATC
	Goniothalamus_tavoyensis	ACAACGACAAGATCTACTCGACATGGATTAGGTGTGAA-TAAAACCCTTTCACAGGAATC
	Goniothalamus_tenuifolius	ACAACGACAAGATCTACTCGACATGGATTAGGTGTGAA-TAAAACCCTTTCACAGGAATC
	Goniothalamus_thomsoni	------------------------------------------------------------
	Goniothalamus_thwaitesii	ACAACGACAAGATCTACTCGACATGGATTAGGTGTGAA-TAAAACCCTTTCACAGGAATC
	Goniothalamus_tomentosus	------------------------------------------------------------
	Goniothalamus_tortilipetalus	------------------------------------------------------------
	Goniothalamus_touranensis	------------------------------------------------------------
	Goniothalamus_undulatus	ACAACGACAAGATCTACTCGACATGGATTAGGTGTGAA-TAAAACCCTTTCACAGGAATC
	Goniothalamus_uvarioides	------------------------------------------------------------
	Goniothalamus_velutinus	ACAACGACAAGATCTACTCGACATGGATTAGGTGTGAA-TAAAACCCTTTCACAGGAATC
	Goniothalamus_woodii	ACAACGACAAGATCTACTCGACATGGATTAGGTGTGAA-TAAAACCCTTTCACAGGAATC
	Goniothalamus_wrayi	ACAACGACAAGATCTACTCGACATGGATTAGGTGTGAA-TAAAACCCTTTCACAGGAATC
	Goniothalamus_wynaadensis	ACAACGACAAGATCTACTCGACATGGATTAGGTGTGAA-TAAAACCCTTTCACAGGAATC
	Neostenanthera_myristicifolia	ACAACGACAAGATCTACTCGACATGGATTAGGCGTGA--ATAAACCCTTTCACAGGAATC
	Annona_dumetorum	------------------------------------------------------------
	Annona_glabra	TTTC-----ACAAAACTATCAACTCAACTAATTAGAATGGTTTGTTATTAAAC----CAT
	Annona_herzogii	TTTC-----ACAAAACTATCAACTCAACTAATTAGAATGGTTTGTTATTAAAC----CAT
	Annona_mucosa	------------------------------------------------------------
	Annona_muricata	TTTC-----ACAAAACTGTCAACTCAACTAATTAGAGTGGCTTGTTATTAAAC----CAT
	Annona_reticulata	------------------------------------------------------------
	Annona_squamosa	------------------------------------------------------------
	Anonidium_sp_Cheek_7896	TTTC-----ACAAAACTATCAACTCAACTAATTAGAATGGTTTGTTATTAAAC----CAT
	Asimina_longifolia	TTTC-----ACAAAACTATCAACTGAACTAATTAGAATGGTTTGTTATTAAAC----CAT
	Asimina_rugelii	------------------------------------------------------------
	Asimina_triloba	TTTC-----ACAAAACTATCAACTGAACTAATTAGAATGGTTTGTTATTAAAC----CAT
	Disepalum_platypetalum	TTTC-----ACAAAACTATCAACTCAACTAATTAGAATGGTTTGTTATTAAAC----CAT
	Disepalum_pulchrum	------------------------------------------------------------
	Goniothalamus_amuyon	TTTC-----ACAAAACTATCACCTCAACTAATTAGAATGGTTTGTTATTAAAC----CAT
	Goniothalamus_andersonii	------------------------------------------------------------
	Goniothalamus_aruensis	TTTC-----ACAAAACTATCACCTCAACTAATTAGAATGGTTTGTTATTAAAC----CAT
	Goniothalamus_angustifolius	------------------------------------------------------------
	Goniothalamus_australis	TTTC-----ACAAAACTATCACCTCAACTAATTAGAATGGTTTGTTATTAAAC----CAT
	Goniothalamus_borneensis	------------------------------------------------------------
	Goniothalamus_bracteosus	------------------------------------------------------------
	Goniothalamus_calvicarpus	TTTC-----ACAAAACTATCACCTCAACTAATTAGAATGGTTTGTTATTAAAC----CAT
	Goniothalamus_cardiopetalus	TTTCACAAAACAAAACTATCACCTCAACTAATTAGAATGGTTTGTTATTAAAC----CAT
	Goniothalamus_cauliflorus	TTTC-----ACAAAACTATCACCTCAACTAATTAGAATGGTTTGTTATTAAAC----CAT
	Goniothalamus_suaveolens_1	TTTC-----ACAAAACTATCACCTCAACTAATTAGAATGGTTTGTTATTAAAC----CAT
	Goniothalamus_cheliensis	TTTC-----ACAAAACTATCACCTCAACTAATTAGAATGGTTTGTTATTAAAC----CAT
	Goniothalamus_clemensii	------------------------------------------------------------
	Goniothalamus_costulatus	------------------------------------------------------------
	Goniothalamus_dumontetii	------------------------------------------------------------
	Goniothalamus_elegans	TTTC-----ACAAAACTATCACCTCAACTAATTAGAATGGTTTGTTATTAAAC----CAT
	Goniothalamus_elmeri	------------------------------------------------------------
	Goniothalamus_expansus	------------------------------------------------------------
	Goniothalamus_fasciculatus	------------------------------------------------------------
	Goniothalamus_gardneri	TTTC-----ACAAAACTATCACCTCAACTAATTAGAATGGTTTGTTATTAAAC----CAT
	Goniothalamus_giganteus	TTTC-----ACAAAACTATCACCTCAACTAATTAGAATGGTTTGTTATTAAAC----CAT
	Goniothalamus_grandiflorus	TTTC-----ACAAAACTATCACCTCAACTAATTAGAATGGTTTGTTATTAAAC----CAT
	Goniothalamus_griffithii	TTTC-----ACAAAACTATCACCTCAACTAATTAGAATGGTTTGTTATTAAAC----CAT
	Goniothalamus_hookeri	TTTC-----ACAAAACTATCACCTCAACTAATTAGAATGGTTTGTTATTAAAC----CAT
	Goniothalamus_howii	TTTC-----ACAAAACTATCACCTCAACTAATTAGAATGGTTTGTTATTAAAC----CAT
	Goniothalamus_imbricatus	TTTC-----ACAAAACTATCACCTCAACTAATTAGAATGGTTTGTTATTAAACCATACAT
	Goniothalamus_kinabaluensis	TTTC-----ACAAAACTATCACCTCAACTAATTAGAATGGTTTGTTATTAAAC----CAT
	Goniothalamus_laoticus	TTTC-----ACAAAACTATCACCTCAACTAATTAGAATGGTTTGTTATTAAAC----CAT
	Goniothalamus_loerzingii	------------------------------------------------------------
	Goniothalamus_macranthus	TTTC-----ACAAAACTATCACCTCAACTAATTAGAATGGTTTGTTATTAAAC----CAT
	Goniothalamus_macrophyllus	TTTC-----ACAAAACTATCACCTCAACTAATTAGAATGGTTTGTTATTAAAC----CAT
	Goniothalamus_maewongensis	TTTC-----ACAAAACTATCACCTCAACTAATTAGAATGGTTTGTTATTAAAC----CAT
	Goniothalamus_majestatis	TTTC-----ACAAAACTATCACCTCAACTAATTAGAATGGTTTGTTATTAAAC----CAT
	Goniothalamus_malayanus	TTTC-----ACAAAACTATCACCTCAACTAATTAGAATGGTTTGTTATTAAAC----CAT
	Goniothalamus_megalocalyx	TTTC-----ACAAAACTATCACCTCAACTAATTAGAATGGTTTGTTATTAACC----CAT
	Goniothalamus_monospermus	------------------------------------------------------------
	Goniothalamus_montanus	TTTC-----ACAAAACTATCACCTCAACTAATTAGAATGGTTTGTTATTAAAC----CAT
	Goniothalamus_obtusatus	TTTC-----ACAAAACTATCACCTCAACTAATTAGAATGGTTTGTTATTAAAC----CAT
	Goniothalamus_parallelivenius	TTTC-----ACAAAACTATCACCTCAACTAATTAGAATGGTTTGTTATTAAAC----CAT
	Goniothalamus_repevensis	TTTC-----ACAAAACTATCACCTCAACTAATTAGAATGGTTTGTTATTAAAC----CAT
	Goniothalamus_reticulatus	------------------------------------------------------------
	Goniothalamus_ridleyi	TTTC-----ACAAAACTATCACCTCAACTAATTAGAATGGTTTGTTATTAACC----CAT
	Goniothalamus_calcareus	------------------------------------------------------------
	Goniothalamus_rotundisepalus	TTTC-----ACAAAACTATCACCTCAACTAATTAGAATGGTTTGTTATTAAAC----CAT
	Goniothalamus_rufus	------------------------------------------------------------
	Goniothalamus_sawtehii	TTTC-----ACAAAACTATCACCTCAACTAATTAGAATGGTTTGTTATTAAAC----CAT
	Goniothalamus_scortechinii	TTTC-----ACAAAACTATCACCTCAACTAATTAGAATGGTTTGTTATTAAAC----CAT
	Goniothalamus_sesquipedalis	TTTC-----ACAAAACTATCACCTCAACTAATTAGAATGGTTTGTTATTAAAC----CAT
	Goniothalamus_suaveolens_2	------------------------------------------------------------
	Goniothalamus_palawanensis	------------------------------------------------------------
	Goniothalamus_sp_nov	------------------------------------------------------------
	Goniothalamus_tamirensis	TTTC-----ACAAAACTATCACCTCAACTAATTAAAATGGTTTGTTATTAAAC----CAT
	Goniothalamus_tapis	TTTC-----ACAAAACTATCACCTCAACTAATTAGAATGGTTTGTTATTAAAC----CAT
	Goniothalamus_tapisoides	TTTC-----ACAAAACTATCACCTCAACTAATTAGAATGGTTTGTTATTAAAC----CAT
	Goniothalamus_tavoyensis	TTTC-----ACAAAACTATCACCTCAACTAATTAGAATGGTTTGTTATTAAAC----CAT
	Goniothalamus_tenuifolius	TTTC-----ACAAAACTATCACCTCAACTAATTAGAATGGTTTGTTATTAAAC----CAT
	Goniothalamus_thomsoni	------------------------------------------------------------
	Goniothalamus_thwaitesii	TTTC-----ACAAAACTATCACCTCAACTAATTAGAATGGTTTGTTATTAAAC----CAT
	Goniothalamus_tomentosus	------------------------------------------------------------
	Goniothalamus_tortilipetalus	------------------------------------------------------------
	Goniothalamus_touranensis	------------------------------------------------------------
	Goniothalamus_undulatus	TTTC-----ACAAAACTATCACCTCAACTAATTAGAATGGTTTGTTATTAAAC----CAT
	Goniothalamus_uvarioides	------------------------------------------------------------
	Goniothalamus_velutinus	TTTC-----ACAAAACTATCACCTCAACTAATTAGAATGGTTTGTTATTAAAC----CAT
	Goniothalamus_woodii	TTTC-----ACAAAACTATCACCTCAACTAATTAGAATGGTTTGTTATTAAAC----CAT
	Goniothalamus_wrayi	TTTC-----ACAAAACTATCACCTCAACTAATTAGAATGGTTTGTTATTAAAC----CAT
	Goniothalamus_wynaadensis	TTTCACAAAACAAAACTATCACCTCAACTAATTAGAATGGTTTGTTATTAAAC----CAT
	Neostenanthera_myristicifolia	TTTC-----ACAAAACTATCAACTCAACTAATTAGAATGGTTTGTTATTAAAC----CAT
	Annona_dumetorum	------------------------------------------------------------
	Annona_glabra	AGTATTTGATTCACCAAAGAAATAC------ACCCAAGTACATCATTATTGTATATTCTT
	Annona_herzogii	AGTATTTGATTCACCAAAGAAATAC------ATCCAAGTACATCATTATTGTATATTCTT
	Annona_mucosa	------------------------------------------------------------
	Annona_muricata	AGTATTTGATTCACCAAAGAAATAC------ATCCAAGTACATCATTATTGTATATTCTT
	Annona_reticulata	------------------------------------------------------------
	Annona_squamosa	------------------------------------------------------------
	Anonidium_sp_Cheek_7896	AGTATTTGATTCACCAAAGAAATAC------ATCCAAATACATCATTATTGTATACTCTT
	Asimina_longifolia	AGTATTTGATTCACCAAAGAAATAC------ATCCAAGTACATCATTATTGTATACTCTT
	Asimina_rugelii	------------------------------------------------------------
	Asimina_triloba	AGTATTTGATTCACCAAAGAAATAC------ATCCAAGTACATCATTATTGTATACTCTT
	Disepalum_platypetalum	AGTATTTGATTCACCAAAGAAATAC------ATCCAAGTACATCATTATTGTATATTCTT
	Disepalum_pulchrum	------------------------------------------------------------
	Goniothalamus_amuyon	AGTATTTGATTCACCAAAGAACTAC------ATCCAAGTACATCATCATTATATACTCTT
	Goniothalamus_andersonii	------------------------------------------------------------
	Goniothalamus_aruensis	AGTATTTGATTCACCAAAGAACTAC------ATCCGAGTACATCATCATTGTATACTCTT
	Goniothalamus_angustifolius	------------------------------------------------------------
	Goniothalamus_australis	AGTATTTGATTCACCAAAGAACTAC------ATCCAAGTACATCATCATTGTATACTCTT
	Goniothalamus_borneensis	------------------------------------------------------------
	Goniothalamus_bracteosus	------------------------------------------------------------
	Goniothalamus_calvicarpus	AGTATTTGATTCACCAAAGAACTAC------ATCCAAGTACATCATCATTGTATATTCTT
	Goniothalamus_cardiopetalus	AGTATTTGATTCACCAAAGAACTAC------ATCCAAGTACATCATCATTATATATTCTT
	Goniothalamus_cauliflorus	AGTATTTGATTCACCAAAGAACTAC------ATCCGAGTACATCATCATTGTATACTCTT
	Goniothalamus_suaveolens_1	AGTACTTGATTCGCCAAAGAACTAC------ATCCAAGTACATCATCATTATATATTCTT
	Goniothalamus_cheliensis	AGTATTTGATTCACCAAAGAACTAC------ATCCAAATACATCATCATTGTATACTCTT
	Goniothalamus_clemensii	------------------------------------------------------------
	Goniothalamus_costulatus	------------------------------------------------------------
	Goniothalamus_dumontetii	------------------------------------------------------------
	Goniothalamus_elegans	AGTATTTGATTCACCACAGAACTAC------ATCCAAGTACATCATCATTATATACTCTT
	Goniothalamus_elmeri	------------------------------------------------------------
	Goniothalamus_expansus	------------------------------------------------------------
	Goniothalamus_fasciculatus	------------------------------------------------------------
	Goniothalamus_gardneri	AGTATTTGATTCACCAAAGAACTAC------ATCCAAGTACATCATCATTGTATATTCTT
	Goniothalamus_giganteus	AGTATTTGATTCACCAAAGAACTAC------ATCCAAGTACATCATCATTGTATACTCTT
	Goniothalamus_grandiflorus	AGTATTTGATTCACCAAAGAACTAC------ATCCAAGTACATCATCATTGTATACTCTT
	Goniothalamus_griffithii	AGTATTTGATTCACCAAAGAACTAC------ATCCAAGTACATCATCATTGTATATTCTT
	Goniothalamus_hookeri	AGTATTTGATTCACCAAAGAACTAC------ATCCAAGTACATCATCATTGTATATTCTT
	Goniothalamus_howii	AGTATTTGATTCACCAAAGAACTAC------ATCCAAGTACATCATCATTGTATACTCTT
	Goniothalamus_imbricatus	AGTATTTGATTCACCAAAGAACTAC------ATCCAAGTACATCATCATTGTATACTCTT
	Goniothalamus_kinabaluensis	AGTACTTGATTCGCCAAAGAACTAC------ATCCAAGTACATCATCATTATATATTCTT
	Goniothalamus_laoticus	AGTATTTGATTCACCAAAGAACTAC------ATCCAAGTACATCATCATTGTATACTCTT
	Goniothalamus_loerzingii	------------------------------------------------------------
	Goniothalamus_macranthus	AGTATTTGATTCACCAAAGAACTAC------ATCCAAGTACATCATCATTGTATATTCTT
	Goniothalamus_macrophyllus	AGTATTTGATTCACCAAAGAACTACATTAC-ATCCAAGTACATCATCATTATATATTCTT
	Goniothalamus_maewongensis	AGTATTTGATTCACCAAAGAACTAC------ATCCAAGTACATCATCATTGTATACTCTT
	Goniothalamus_majestatis	AGTATTTGATTCACCAAAGAACTAC------ATCCAAGTACATCATCATTGTATACTCTT
	Goniothalamus_malayanus	AGTATTTGATTCACCAAAGAACTAC------ATCCAAGTACATCATCATTGTATACTCTT
	Goniothalamus_megalocalyx	AGTACTTGATTCACCAAAGAACTACATTCAAATCCAAGTACATCATCATTATATATTCTT
	Goniothalamus_monospermus	------------------------------------------------------------
	Goniothalamus_montanus	AGTATTTGATTCACCAAAGAACTAC------ATCCAAGTACATCATCATTGTATACTCTT
	Goniothalamus_obtusatus	AGTATTTGATTCACCAAAGAACTAC------ATCCAAGTACATCATCATTGTATACTCTT
	Goniothalamus_parallelivenius	AGTACTTGATTCGCCAAAGAACTAC------ATCCAAGTACATCATCATTATATATTCTT
	Goniothalamus_repevensis	AGTATTTGATTCACCAAAGAACTAC------ATCCAAGTACATCATCATTGTATACTCTT
	Goniothalamus_reticulatus	------------------------------------------------------------
	Goniothalamus_ridleyi	AGTATTTGATTCACCAAAGAACTACATAC--ATCCAAGTACATCATTATTATATATTCTT
	Goniothalamus_calcareus	------------------------------------------------------------
	Goniothalamus_rotundisepalus	AGTATTTGATTCACCAAAGAACTAC------ATCCAAGTACATCATCATTGTATACTCTT
	Goniothalamus_rufus	------------------------------------------------------------
	Goniothalamus_sawtehii	AGTATTTGATTCACCAAAGAACTAC------ATCCAAGTACATCATCATTGTATACTCTT
	Goniothalamus_scortechinii	AGTATTTGATTCACCAAAGAACTACATTAC-ATCCAAGTACATCATCATTATATATTCTT
	Goniothalamus_sesquipedalis	AGTATTTGATTCACCAAAGAACTAC------ATCCAAGCACATCATCATTGTATATTCTT
	Goniothalamus_suaveolens_2	------------------------------------------------------------
	Goniothalamus_palawanensis	------------------------------------------------------------
	Goniothalamus_sp_nov	------------------------------------------------------------
	Goniothalamus_tamirensis	AGTATTTGATTCACCACAGAACTAC------ATCCAAGTACATCATCATTATATACTCTT
	Goniothalamus_tapis	AGTATTTGATTCACCAAAGAACTAC------ATCCAAGTACATCATCATTGTATACTCTT
	Goniothalamus_tapisoides	AGTATTTGATTCACCAAAGAACTAC------ATCCAAGTACATCATCATTGTATACTCTT
	Goniothalamus_tavoyensis	AGTATTTGATTCACCAAAGAACTAC------ATCCAAGTACATTATCATTGTATATTCTT
	Goniothalamus_tenuifolius	AGTATTTGATTCACCAAAGAACTAC------ATCCAAGTACATCATCATTGTATACTCTT
	Goniothalamus_thomsoni	------------------------------------------------------------
	Goniothalamus_thwaitesii	AGTATTTGATTCACCAAAGAACTAC------ATCCAAGTACATCATCATTGTATATTCTT
	Goniothalamus_tomentosus	------------------------------------------------------------
	Goniothalamus_tortilipetalus	------------------------------------------------------------
	Goniothalamus_touranensis	------------------------------------------------------------
	Goniothalamus_undulatus	AGTATTTGATTCACCAAAGAACTAC------ATCCAAGTACATCATTATTGTATACTCTT
	Goniothalamus_uvarioides	------------------------------------------------------------
	Goniothalamus_velutinus	AGTATTTGATTCACCAAAGAACTAC------ATCCAAGTACATCATCATTGTATACTCTT
	Goniothalamus_woodii	AGTATTTGATTCACCAAAGAACTAC------ATCCAAGTACATCATCATTGTATACTCTT
	Goniothalamus_wrayi	AGTATTTGATTCACCAAAGAACTAC------ATCCAAGTACATCATCATTATATATTCTT
	Goniothalamus_wynaadensis	AGTATTTGATTCACCAAAGAACTAC------ATCCAAGTACATCATCATTATATATTCTT
	Neostenanthera_myristicifolia	AGTATTTGATTCACCAAAGAAATAC------ATCCAAATACATCATTATTGTATACTCTT
	Annona_dumetorum	------------------------------------------------------------
	Annona_glabra	TCATATGTATGGCGCAACCCAATCTTGTTTTGCAGGTTTTCTAAGCGA-CCCCCCTT---
	Annona_herzogii	TCATATGTATGGCGCAACCCAATCTTGTTTTGCAGGTTTTCTAAGCGA-CCCCCCTTC--
	Annona_mucosa	------------------------------------------------------------
	Annona_muricata	TCATATGTATGGCGCAACCCAATCTTGTTTTGCAGGTTTTCTGAGCGA-CCCCCCTTC--
	Annona_reticulata	------------------------------------------------------------
	Annona_squamosa	------------------------------------------------------------
	Anonidium_sp_Cheek_7896	TCATATGTATGGCGCAACCCAATCTTGTTTTGCAGGTTTTCTAAGCGACCCCCCCCTC--
	Asimina_longifolia	TCATATGTATGGCGCAACCCAATCTTGTTTTGCAGGTTTTCTAAGTGA--CCCCCCTC--
	Asimina_rugelii	------------------------------------------------------------
	Asimina_triloba	TCATATGTATGGCGCAACCCAATCTTGTTTTGCAGGTTTTCTAAGTGA--CCCCCCTC--
	Disepalum_platypetalum	TCATATGTATGGCGCAACCCAATCTTGTTTTGCAGGTTTTCTAAGTGA-CCCCCCCTC--
	Disepalum_pulchrum	------------------------------------------------------------
	Goniothalamus_amuyon	TCCTATGTATGGCGCAACCCAATCTTGTTTTGCAGGTTTTCTAAGCGA--CCCCCTCC--
	Goniothalamus_andersonii	------------------------------------------------------------
	Goniothalamus_aruensis	TCCTATGTATGGCGCAACCCAATCTTGTTTTGCAGGTTTTCTAAGGGA--CCCCCCTC--
	Goniothalamus_angustifolius	------------------------------------------------------------
	Goniothalamus_australis	TCCTATGTATGGCGCAACCCAATCTTGTTTTGCAGGTTTTCTAAGCGA--CCCCCCTC--
	Goniothalamus_borneensis	------------------------------------------------------------
	Goniothalamus_bracteosus	------------------------------------------------------------
	Goniothalamus_calvicarpus	TCCTATGTATGGCGCAACCCAATCTTGTTTTGCAGGTTTTCTAAGCGA--CCCCCCTC--
	Goniothalamus_cardiopetalus	TCCTATGTATGGCGCAACCCAATCTTGTTTTGCAGGTTTTCTAAGCGA--CCCCCCTC--
	Goniothalamus_cauliflorus	TCCTATGTATGGCGCAACCCAATCTTGTTTTGCAGGTTTTCTAAGGGA--CCCCCCTC--
	Goniothalamus_suaveolens_1	TCCTATGTATGGCGCAACCCAATCTTGTTTTGCAGGTTTTCTAAGCGA--CCCCCCTC--
	Goniothalamus_cheliensis	TCCTATGTGTGGCGCAACCCAATCTTGTTTTGCAGGTTTTCTAAGCGA--CCCCCCTC--
	Goniothalamus_clemensii	------------------------------------------------------------
	Goniothalamus_costulatus	------------------------------------------------------------
	Goniothalamus_dumontetii	------------------------------------------------------------
	Goniothalamus_elegans	TCCTATGTATGGCGCAACCCAATCTTGTTTTGCAGGTTTTCTAAGCGA--TCCCCTCC-T
	Goniothalamus_elmeri	------------------------------------------------------------
	Goniothalamus_expansus	------------------------------------------------------------
	Goniothalamus_fasciculatus	------------------------------------------------------------
	Goniothalamus_gardneri	TCCTATGTATGGCGCAACCCAATCTTGTTTTGCAGGTTTTCTAAGCGA--CCCCCCTC--
	Goniothalamus_giganteus	TCCTATGTATGGCGCAACCCAATCTTGTTTTGCAGGTTTTCTAAGGGA--CCCCCCTC--
	Goniothalamus_grandiflorus	TCCTATGTATGGCGCAACCCAATCTTGTTTTGCAGGTTTTCTAAGGGA--CCCCCCTC--
	Goniothalamus_griffithii	TCCTATGTATGGCGCAACCCAATCTTGTTTTGCAGGTTTTCTAAGCGA--CCCCCCTC--
	Goniothalamus_hookeri	TCCTATGTATGGCGCAACCCAATCTTGTTTTGCAGGTTTTCTAAGCGA--CCCCCCTC--
	Goniothalamus_howii	TCCTATGTATGGCGCAACCCAATCTTGTTTTGCAGGTTTTCTAAGCGA--CCCCCCTC--
	Goniothalamus_imbricatus	TCCTATGTATGGCGCAACCCAATCTTGTTTTGCAGGTTTTCTAAGGGA--CCCCCCTC--
	Goniothalamus_kinabaluensis	TCCTATGTATGGCGCAACCCAATCTTGTTTTGCAGGTTTTTTAAGCGA--CCCCCCTC--
	Goniothalamus_laoticus	TCCTATGTGTGGCGCAACCCAATCTTGTTTTGCAGGTTTTCTAAGCGA--CCCCCCTC--
	Goniothalamus_loerzingii	------------------------------------------------------------
	Goniothalamus_macranthus	TCCTATGTATGGCGCAACCCAATCTTGTTTTGCAGGTTTTCTAAGCGA-CCCCCCCTC--
	Goniothalamus_macrophyllus	TCCTATGTATGGCGCAACCCAATCTTGTTTTGCAGGTTTTCTAAGCGA--CCCCCCTC--
	Goniothalamus_maewongensis	TCCTATGTATGGCGCAACCCAATCTTGTTTTGCAGGTTTTCTAAGCGA--CCCCCCTC--
	Goniothalamus_majestatis	TCCTATGTATGGCGCAACCCAATCTTGTTTTGCAGGTTTTCTAAGGGA--CCCCCCTC--
	Goniothalamus_malayanus	TCCTATGTATGGCGCAACCCAATCTTGTTTTGCAGGTTTTCTAAGGGA--CCCCCCTC--
	Goniothalamus_megalocalyx	TCCTATGTATGGCGCAACCCAATCTTGTTTTGCAGGTTTTCTAAGCGA--CCCCCCTC--
	Goniothalamus_monospermus	------------------------------------------------------------
	Goniothalamus_montanus	TCCTATGTATGGCGCAACCCAATCTTGTTTTGCAGGTTTTTTAAGGGA--CTCCCCTC--
	Goniothalamus_obtusatus	TCCTATGTATGGCGCAACCCAATCTTGTTTTGCAGGTTTTCTAAGC-----------C--
	Goniothalamus_parallelivenius	TCCTATGTATGGCGCAACCCAATCTTGTTTTGCAGGTTTTCTAAGCGA--CCCCCCTC--
	Goniothalamus_repevensis	TCCTATGTATGGCGCAACCCAATCTTGTTTTGCAGGTTTTCTAAGGGA--CTCCCCTC--
	Goniothalamus_reticulatus	------------------------------------------------------------
	Goniothalamus_ridleyi	TCCTATGTATGGCGCAACCCAATCTTGTTTTGCAGGTTTTCTAAGCGA--CTCCCCTC--
	Goniothalamus_calcareus	------------------------------------------------------------
	Goniothalamus_rotundisepalus	TCCTATGTATGGCGCAACCCAATCTTGTTTTGCAGGTTTTCTAAGCGA--CCCCCTCC--
	Goniothalamus_rufus	-------------------------TGTTTTGCAGGTTTTTTAAGCGA--CCCCCTCCTT
	Goniothalamus_sawtehii	TCCTATGTATGGCGCAACCCAATCTTGTTTTGCAGGTTTTCTAAGCGA--CCCCCTCC--
	Goniothalamus_scortechinii	TCCTATGTATGGCGCAACCCAATCTTGTTTTGCAGGTTTTCTAAGCGA--CCCCCCTC--
	Goniothalamus_sesquipedalis	TCCTATGTATGGCGCAACCCAATCTTGTTTTGCAGGTTTTCTAAGCGA--CCCCCCTC--
	Goniothalamus_suaveolens_2	------------------------------------------------------------
	Goniothalamus_palawanensis	------------------------------------------------------------
	Goniothalamus_sp_nov	------------------------------------------------------------
	Goniothalamus_tamirensis	TCCTATGTATGGCGCAACCCAATCTTGTTTTGCAGGTTTTCTAAGCGA--TCCCCTCC--
	Goniothalamus_tapis	TCCTATGTATGGCGCAACCCAATCTTGTTTTGCAGGTTTTCTAAGGGA--CTCCCCTC--
	Goniothalamus_tapisoides	TCCTATGTATGGCGCAACCCAATCTTGTTTTGCAGGTTTTCTAAGGGA--CTCCCCCC--
	Goniothalamus_tavoyensis	TCCTATGTATGGCGCAACCCAATCTTGTTTTGCAGGTTTTCTAAGCGA--CCCCCCCCTT
	Goniothalamus_tenuifolius	TCCTATGTATGGCGCAACCCAATCTTGTTTTGCAGGTTTTCTAAGCGA--CCCCCTCC--
	Goniothalamus_thomsoni	------------------------------------------------------------
	Goniothalamus_thwaitesii	TCCTATGTATGGCGCAACCCAATCTTGTTTTGCAGGTTTTCTAAGCGA--CCCCCCTC--
	Goniothalamus_tomentosus	--------------------------------------TTTTAAGCGA--CCCCCCCC--
	Goniothalamus_tortilipetalus	------------------------------------------------------------
	Goniothalamus_touranensis	------------------------------------------------------------
	Goniothalamus_undulatus	TCCTATGTATGGCGCAACCCAATCTTGTTTTGCAGGTTTTCTAAGCGA--CCCCCTCC--
	Goniothalamus_uvarioides	------------------------------------------------------------
	Goniothalamus_velutinus	TCCTATGTATGGCGCAACCCAATCTTGTTTTGCAGGTTTTCTAAGCGA--CCCCCTCC--
	Goniothalamus_woodii	TCCTATGTATGGCGCAACCCAATCTTGTTTTGCAGGTTTTCTAAGGGA--CTCCCCTC--
	Goniothalamus_wrayi	TCCTATGTATGGCGCAACCCAATCTTGTTTTGCAGGTTTTCTAAGCGA--CCCCCCTC--
	Goniothalamus_wynaadensis	TCCTATGTATGGCGCAACCCAATCTTGTTTTGCAGGTTTTCTAAGCGA--CCCCCCTC--
	Neostenanthera_myristicifolia	TCATATGTATGGCGCAACCCAATCTCGTTTTGCAGGTTTTCTAAGCGA-CCCCCCCTC--
	Annona_dumetorum	------------------------------------------------------------
	Annona_glabra	-CTT-----------------TT---------TTCATATAAATAGAACAAATTGACTCTT
	Annona_herzogii	-CTT-----------------TT---------TTCATATAAATAGAACAAATTGACTCTT
	Annona_mucosa	------------------------------------------------------------
	Annona_muricata	-CTTTTTTCATATAAATAGAATT---------TTCATATAAATAGAACAAATTGACTCTT
	Annona_reticulata	------------------------------------------------------------
	Annona_squamosa	------------------------------------------------------------
	Anonidium_sp_Cheek_7896	-CCT-----------------TT---------TTCATATAAATAGAACAAATTGACTCTT
	Asimina_longifolia	-CTT-----------------TT---------TTCATATAAATAGAACAAATTGACTCTT
	Asimina_rugelii	------------------------------------------------------------
	Asimina_triloba	-CTT-----------------TT---------TTCATATWAATAGAAYAAATTGACTCTT
	Disepalum_platypetalum	-CTT-----------------TT---------TTCATATAAATAGAACAAATTGACTCTT
	Disepalum_pulchrum	------------------------------------------------------------
	Goniothalamus_amuyon	-TTTTTTTCA-----------TT---------TTCATATAAATAGAACAAATTGACTCTT
	Goniothalamus_andersonii	----TTTTC------------TT---------TTCATATAAATAGAACAAATTGACTCTT
	Goniothalamus_aruensis	-CTTTT--------------------------TTCATATAAATAGAACAAATTGACTCTT
	Goniothalamus_angustifolius	------------------------------------------------------------
	Goniothalamus_australis	-CTTTTTTCA-----------TT---------TTCATATAAATAGAACAAATTGACTCTT
	Goniothalamus_borneensis	-----------------------------------------------CAAATTGACTCTT
	Goniothalamus_bracteosus	------------------------------------------------------------
	Goniothalamus_calvicarpus	-CTTTTTTCA-----------TT---------TTCATATAAATAGAACAAATTGACTCTT
	Goniothalamus_cardiopetalus	-CTTTTTTCA-----------TT---------TTCATATAAATAGAACAAATTGACTCTT
	Goniothalamus_cauliflorus	-CTTTT--------------------------TTCATATAAATAGAACAAATTGACTCTT
	Goniothalamus_suaveolens_1	-CTTTTTTCA-----------TT---------TTCATATAAATAGAACAAATTGACTCTT
	Goniothalamus_cheliensis	-CTTTTTTCA-----------TT---------TTCATATAAATAGAACAAATTGACTCTT
	Goniothalamus_clemensii	------------------------------------------------------------
	Goniothalamus_costulatus	------------------------------------------------------------
	Goniothalamus_dumontetii	------------------------------------------------------------
	Goniothalamus_elegans	TTTTTTTTCA-----------TT---------TTCATATAAATAGAACAAATTGACTCTT
	Goniothalamus_elmeri	------------------------------------------------------------
	Goniothalamus_expansus	------------------------------------------------------------
	Goniothalamus_fasciculatus	------------------------------------------------------------
	Goniothalamus_gardneri	-CTTTTTTCA-----------TT---------TTCATATAAATAGAACAAATTGACTCTT
	Goniothalamus_giganteus	-CTTTT--------------------------TTCATATAAATAGAACAAATTGACTCTT
	Goniothalamus_grandiflorus	-CTTTT--------------------------TTCATATAAATAGAACAAATTGACTCTT
	Goniothalamus_griffithii	-CTTTTTTCA-----------TT---------TTCATATAAATAGAACAAATTGACTCTT
	Goniothalamus_hookeri	-CTTTTTTCA-----------TT---------TTCATATAAATAGAACAAATTGACTCTT
	Goniothalamus_howii	-CTTTTTTCA-----------TT---------TTCCTATAAATAGAACAAATTGACTCTT
	Goniothalamus_imbricatus	-CTTTT--------------------------TTCATATAAATAGAACAAATTGACTCTT
	Goniothalamus_kinabaluensis	-CTTTTTTCA-----------TT---------TTCATATAAATAGAACAAATTGACTCTT
	Goniothalamus_laoticus	-CTTTTTTCA-----------TT---------TTCATATAAATAGAACAAATTGACTCTT
	Goniothalamus_loerzingii	------------------------------------------------------------
	Goniothalamus_macranthus	-CTTTTTTCA-----------TT---------TTCATATAAATAGAACAAATTGACTCTT
	Goniothalamus_macrophyllus	-CTTTTTTCA-----------TT---------TTCATATAAATAGAACAAATTGACTCTT
	Goniothalamus_maewongensis	-CTTTTTTCA-----------TT---------TTCCTATAAATAGAACAAATTGACTCTT
	Goniothalamus_majestatis	-CTT-----------------TT---------TTCATATAAATAGAACAAATTGACT---
	Goniothalamus_malayanus	-CTTTT--------------------------TTCATATAAATAGAACAAATTGACTCTT
	Goniothalamus_megalocalyx	-CTTTTTTCA-----------TT---------TTCATATAAATAGAACAAATTGACTCTT
	Goniothalamus_monospermus	------------------------------------------------------------
	Goniothalamus_montanus	-CTTTT--------------------------TTCATATAAATAGAACAAATTGACTCTT
	Goniothalamus_obtusatus	-TTTTTTTCA-----------TT---------TGAATATAAATAGAACAAATTTACTCTT
	Goniothalamus_parallelivenius	-CTTTTTTCA-----------TT---------TTCATATAAATAGAACAAATTGACTCTT
	Goniothalamus_repevensis	-CTTTT--------------------------TTCATATAAATAGAACAAATTGACTCTT
	Goniothalamus_reticulatus	----------------------T---------TTCATATAAATAGAACAAATTGACTCTT
	Goniothalamus_ridleyi	-CTTTTTTCA-----------TT---------TTCATATAAATAGAACAAATTGACTCTT
	Goniothalamus_calcareus	------------------------------------------------------------
	Goniothalamus_rotundisepalus	-TTTTTTTCA-----------TT---------TTCATATAAATAGAACAAATTGACTCTT
	Goniothalamus_rufus	TTTTTTTTCA-----------TT---------TTCATATAAATAGAACAAATTGACTCTT
	Goniothalamus_sawtehii	-TTTTTTTCA-----------TTTTCATATAATTCATATAAATAGAACAAATTGACTCTT
	Goniothalamus_scortechinii	-CTTTTTTCA-----------TT---------TTCATATAAATAGAACAAATTGACTCTT
	Goniothalamus_sesquipedalis	-CTTTTTTCA-----------TT---------TTCATATAAATAGAACAAATTGACTCTT
	Goniothalamus_suaveolens_2	------------------------------------------------------------
	Goniothalamus_palawanensis	------------------------------------------------------------
	Goniothalamus_sp_nov	------------------------------------------------------------
	Goniothalamus_tamirensis	-TTTTTTTCA-----------TT---------TTCATATAAATAGAACAAATTGACTCTT
	Goniothalamus_tapis	-CTTTT--------------------------TTCATATAAATAGAACAAATTGACTCTT
	Goniothalamus_tapisoides	-CTTTT--------------------------TTCATATAAATAGAACAAATTGACTCTT
	Goniothalamus_tavoyensis	TTTTTTTTCA-----------TT---------TTCATATAAATAGAACAAATTGACTCTT
	Goniothalamus_tenuifolius	-TTTTTTTCA-----------TT---------TTCATATAAATAGAACAAATTGACTCTT
	Goniothalamus_thomsoni	------------------------------------------------------------
	Goniothalamus_thwaitesii	-CTTTTTTCA-----------TT---------TTCATATAAATAGAACAAATTGACTCTT
	Goniothalamus_tomentosus	-TTTTTTTCA-----------TT---------TTCATATAAATAGAACAAATTGACTCTT
	Goniothalamus_tortilipetalus	------------------------------------------------------------
	Goniothalamus_touranensis	------------------------------------------------------------
	Goniothalamus_undulatus	-TTTTTTTTA-----------TT---------TTCATATAAATAGAACAAATTGACTCTT
	Goniothalamus_uvarioides	------------------------------------------------------------
	Goniothalamus_velutinus	-TTTTTTTCA-----------TT---------TTCATATAAATAGAACAAATTGACTCTT
	Goniothalamus_woodii	-CTTTT--------------------------TTCATATAAATAGAACAAATTGACTCTT
	Goniothalamus_wrayi	-CTTTTTTCA-----------TT---------TTCATATAAATAGAACAAATTGACTCTT
	Goniothalamus_wynaadensis	-CTTTTTTCA-----------TT---------TTCATATAAATAGAACAAATTGACTCTT
	Neostenanthera_myristicifolia	-CTT-----------------TT---------T---------TAGAACAAAATGACTCTT
	Annona_dumetorum	------------------------------------------------------------
	Annona_glabra	GACAGTGATCTATGTTTTAGATGTAAATCCTAGATGTGAAAATGGCCAGAATTCATCCAT
	Annona_herzogii	GACAGTGATCTATGTTTTATATGTAAATCCTAGATGTGAAAATGGCCAGAATTCATCC--
	Annona_mucosa	------------------------------------------------------------
	Annona_muricata	GACAGTGATCTATGTTTTATATGTAAATCCTAGATGTGAAAATGGCCGGAACTCATCC--
	Annona_reticulata	------------------------------------------------------------
	Annona_squamosa	------------------------------------------------------------
	Anonidium_sp_Cheek_7896	GACAGTGATCTATGTTTTATATGTAAATCCTAGATGTGAAAATGGCCAGAATTCATCC--
	Asimina_longifolia	GACAGTGATCTATGTTTTATATGTAAATCCTATATGTGAAAATGGCCAGAATTCATCC--
	Asimina_rugelii	------------------------------------------------------------
	Asimina_triloba	GASAGTGATCTATGTKWTATATGTAAATCCTATATGTGAAAATGGYCAGAATTCATCC--
	Disepalum_platypetalum	GACAGTGATCTATGTTTTATATGTAAATCCTAGATGTGAAAATGGCCAGAATTCATCC--
	Disepalum_pulchrum	------------------------------------------------------------
	Goniothalamus_amuyon	GACAGTGATCTATGTTTTATATGTAAATCTTAGATGTGAAAATGGCCAGAATTCATCC--
	Goniothalamus_andersonii	GACAGTGATCTATGTTTTATATGTAAATCTTAGATGTGAAAATGGCCAGAATTCATCC--
	Goniothalamus_aruensis	GACAGTGATCTATGTTTTATATGTAAATCTTAGATGTGAAAATGGCCAGAATTCATCC--
	Goniothalamus_angustifolius	------------------------------------------------------------
	Goniothalamus_australis	GACAGTGATCTATATTTTATATCTAAATCTTAGATGTGAAAATGGCCAGAATTCATCC--
	Goniothalamus_borneensis	GACAGTGATCTATGTTTTATATCTAAATCTTAAATGTGAAAATGGCCAGAATTCATCC--
	Goniothalamus_bracteosus	------------------------------------------------------------
	Goniothalamus_calvicarpus	GACAGTGATCTATGTTTTATATGTAAATCTTAGATGTGAAAATGGCCAGAATTCATCC--
	Goniothalamus_cardiopetalus	GACAGTGATCTATGTTTTATATGTAAATCTTAGATGTGAAAATGGCCAGAATTCATCC--
	Goniothalamus_cauliflorus	GACAGTGATCTATGTTTTATATGTAAATCTTAGATGTGAAAATGGCCAGAATTCATCC--
	Goniothalamus_suaveolens_1	GACAGTGATCTATGTTTTATATGTAAATCTTAGATGTGAAAATGGCCAGAATTCATCC--
	Goniothalamus_cheliensis	GACAGTGATCTATGTTTTATATGTAAATCTTAGATGTGAAAATGGCCAGAATTCATCC--
	Goniothalamus_clemensii	------------------------------------------------------------
	Goniothalamus_costulatus	------------------------------------------------------------
	Goniothalamus_dumontetii	------------------------------------------------------------
	Goniothalamus_elegans	GACAGTGATCTATGTTTTATATCTAAATCTTAGATGTGAAAATGGCCAGAATTCATCC--
	Goniothalamus_elmeri	------------------------------------------------------------
	Goniothalamus_expansus	------------------------------------------------------------
	Goniothalamus_fasciculatus	------------------------------------------------------------
	Goniothalamus_gardneri	GACAGTGATCTATGTTTTATATGTAAATCTTAGATGTGAAAATGGCCAGAATTCATCC--
	Goniothalamus_giganteus	GACAGTGATCTATGTTTTAGATCTAAATCTTAGATGTGAAAATGGCCAGAATTCATCC--
	Goniothalamus_grandiflorus	GACAGTGATCTATGTTTTATATGTAAATCTTAGATGTGAAAATGGCCAGAATTCATCC--
	Goniothalamus_griffithii	GACAGTGATCTATGTTTTATATGTAAATCTTAGATGTGAAAATGGCCATAATTCATCC--
	Goniothalamus_hookeri	GACAGTGATCTATGTTTTATATGTAAATCTTAGATGTGAAAATGGCCAGAATTCATCC--
	Goniothalamus_howii	GACAGTGATCTATGTTTTATATGTAAATCTTAGATGTGAAAATGGCCAGAATTCATCC--
	Goniothalamus_imbricatus	GACAGTGATCTATGTTTTATATGTAAATCTTAGATGTGAAAATGGCCAGAATTCATCC--
	Goniothalamus_kinabaluensis	GACAGTGATCTATGTTTTATATGTAAATCTTAGATGTGAAAATGGCCAGAATTCATCC--
	Goniothalamus_laoticus	GACAGTGATCTATGTTTTATATCTAAATCTTAGATGTGAAAATGGCCAGAATTCATCCAT
	Goniothalamus_loerzingii	------------------------------------------------------------
	Goniothalamus_macranthus	GACAGTGATCTATGTTTTATATGTAAATCTTAGATGTGAAAATGGCCAGAATTCATCC--
	Goniothalamus_macrophyllus	GACAGTGATCTATGTTTTATATGTAAATCTTA----------------------------
	Goniothalamus_maewongensis	GACAGTGATCTATGTTTTATATGTAAATCTTAGATGTGAAAATGGCCAGAATTCATCC--
	Goniothalamus_majestatis	-------------------------------------------------AATTCATCC--
	Goniothalamus_malayanus	GACAGTGATCTATGTTTTATATCTAAATCTTAGATGTGAAAATGGCCAGAATTCATCC--
	Goniothalamus_megalocalyx	GACAGTGATCTATGTTTTATATGTAAATCTTAGATGTGAAAATGGCCAGAATTCATCC--
	Goniothalamus_monospermus	------------------------------------------------------------
	Goniothalamus_montanus	GACAGTGATCTATGTTTTATATCTAAATCTTAGATGTGAAAATGGCCAGAATTCATCC--
	Goniothalamus_obtusatus	GACAGTGATCTATATTTTATATCTAAATCTTAGATGTGAAAATGGCCAGAATTCATCC--
	Goniothalamus_parallelivenius	GACAGTGATCTATGTTTTATATGTAAATCTTAGATGTGAAAATGGCCAGAATTCATCC--
	Goniothalamus_repevensis	GACAGTGATCTATGTTTTATATCTAAATCTTAGATGTGAAAATGGCCAGAATTCATCC--
	Goniothalamus_reticulatus	GACAGTGATCTATGTTTTCTATGTAAATCTTAGATGTGAAAATGGCCAGAATTCATCC--
	Goniothalamus_ridleyi	GACAGTGATCTATGTTTTATATGTAAATCTTAGATGTGAAAATGGCCAGAATTCATCC--
	Goniothalamus_calcareus	------------------------------------------------------------
	Goniothalamus_rotundisepalus	GACAGTGATCTATGTTTTATATCTAAATCTTAGATGTGAAAATGGCCAGAATTCATCCAT
	Goniothalamus_rufus	GACAGTGATCTATGTTTTATATGTAAATGTTAGATGTGAAAATGGCCAGAATTCATCC--
	Goniothalamus_sawtehii	GACAGTGATCTATGTTTTATATCTAAATCTTAAATGTGAAAATGGCCATAATTCATCCAT
	Goniothalamus_scortechinii	GACAGTGATCTATGTTTTATATGTAAATCTTAGATGTGAAAATGGCCAGAATTCATCC--
	Goniothalamus_sesquipedalis	GACAGTGATCTATGTTTTATATGTAAATCTTAGATGTGAAAATGGCCAGAATTCATCC--
	Goniothalamus_suaveolens_2	------------------------------------------------------------
	Goniothalamus_palawanensis	------------------------------------------------------------
	Goniothalamus_sp_nov	------------------------------------------------------------
	Goniothalamus_tamirensis	GACAGTGATCTATGTTTTATATCTAAATCTTAGATGTGAAAATGGCCAGAATTCATCCAA
	Goniothalamus_tapis	GACAGTGATCTATGTTTTATATCTAAATCTTAGATGTGAAAATGGCCAGAATTCATCC--
	Goniothalamus_tapisoides	GACAGTGATCTATGTTTTATATCTAAATCTTAGATGTGAAAATGGCCAGAATTCATCC--
	Goniothalamus_tavoyensis	GACAGTGATCTATGTTTTATATGTAAATCTTAGATGTGAAAATGGCCAGAATTCATCC--
	Goniothalamus_tenuifolius	GACAGTGATCTATGTTTTATATCTAAATCTTAGATGTGAAAATGGCCAGAATTCATCCAT
	Goniothalamus_thomsoni	------------------------------------------------------------
	Goniothalamus_thwaitesii	GACAGTGATCTATGTTTTATATGTAAATCTTAGATGTGAAAATGGCCAGAATTCATCC--
	Goniothalamus_tomentosus	GACAGTGATCTATGTTTTATATCTAAATCTTAGATGTGAAAATGGCCAGAATTCATCC--
	Goniothalamus_tortilipetalus	------------------------------------------------------------
	Goniothalamus_touranensis	------------------------------------------------------------
	Goniothalamus_undulatus	GACAGTGATCTATGTTTTATATGTAAATCTTAGATGTGAAAATGGCCAGAATTCATCC--
	Goniothalamus_uvarioides	------------------------------------------------------------
	Goniothalamus_velutinus	GACAGTGATCTATGTTTTATATCTAAATCTTAGATGTGAAAATGGCCAGAATTCATCC--
	Goniothalamus_woodii	GACAGTGATCTATGTTTTATATCTAAATCTTAGATGTGAAAATGGCCAGAATTCATCC--
	Goniothalamus_wrayi	GACAGTGATCTATGTTTTATATGTAAATCTTAGATGTGAAAATGGCCAGAATTCATCC--
	Goniothalamus_wynaadensis	GACAGTGATCTGTGTTTTATATGTAAATCTTAGATGTGAAAATGGCCAGAATTCATCC--
	Neostenanthera_myristicifolia	GACAGTGATCTATGTTTTATATGTAAATCCTAGATGTGAAAATGGCCAGAATTCATCC--
	Annona_dumetorum	------------------------------------------------------------
	Annona_glabra	CAA------------------------------ATC---A-A-----------------A
	Annona_herzogii	---------------------------------ATC---A-A-----------------A
	Annona_mucosa	------------------------------------------------------------
	Annona_muricata	---------------------------------ATC---A-A-----------------A
	Annona_reticulata	------------------------------------------------------------
	Annona_squamosa	------------------------------------------------------------
	Anonidium_sp_Cheek_7896	---------------------------------ATC---A-A-----------------A
	Asimina_longifolia	---------------------------------AT------A-----------------A
	Asimina_rugelii	------------------------------------------------------------
	Asimina_triloba	---------------------------------AT------A-----------------R
	Disepalum_platypetalum	---------------------------------ATCAAAA-A-----------------A
	Disepalum_pulchrum	------------------------------------------------------------
	Goniothalamus_amuyon	---------------------------------ATAAAAT-A-----------------A
	Goniothalamus_andersonii	---------------------------------ATAAAAT-A-----------------A
	Goniothalamus_aruensis	---------------------------------ATAAAC--A-----------------A
	Goniothalamus_angustifolius	------------------------------------------------------------
	Goniothalamus_australis	---------------------------------ATAAAAT-A-----------------A
	Goniothalamus_borneensis	---------------------------------AT------A-----------------A
	Goniothalamus_bracteosus	------------------------------------------------------------
	Goniothalamus_calvicarpus	---------------------------------ATAA----A-----------------A
	Goniothalamus_cardiopetalus	---------------------------------ATAAAAT-A-----------------A
	Goniothalamus_cauliflorus	---------------------------------ATAAAC--A-----------------A
	Goniothalamus_suaveolens_1	---------------------------------ATAAAAT-A-----------------A
	Goniothalamus_cheliensis	---------------------------------ATAAAAT-A-----------------A
	Goniothalamus_clemensii	------------------------------------------------------------
	Goniothalamus_costulatus	------------------------------------------------------------
	Goniothalamus_dumontetii	------------------------------------------------------------
	Goniothalamus_elegans	---------------------------------ATAAAAT-AAATAAAATAAAAAAATCA
	Goniothalamus_elmeri	------------------------------------------------------------
	Goniothalamus_expansus	------------------------------------------------------------
	Goniothalamus_fasciculatus	------------------------------------------------------------
	Goniothalamus_gardneri	---------------------------------ATAAAAT-A-----------------A
	Goniothalamus_giganteus	---------------------------------AT------A-----------------A
	Goniothalamus_grandiflorus	---------------------------------ATAAACA-A-----------------A
	Goniothalamus_griffithii	---------------------------------ATAAAA---------------------
	Goniothalamus_hookeri	---------------------------------ATAAAAT-A-----------------A
	Goniothalamus_howii	---------------------------------ATAAAAT-A-----------------A
	Goniothalamus_imbricatus	---------------------------------ATAAACA-A-----------------A
	Goniothalamus_kinabaluensis	---------------------------------ATAAAAT-A-----------------A
	Goniothalamus_laoticus	AAAATAA--------------------------ATAAAAT-A-----------------A
	Goniothalamus_loerzingii	------------------------------------------------------------
	Goniothalamus_macranthus	---------------------------------ATATAAT-A-----------------A
	Goniothalamus_macrophyllus	-----------------------------------AAAAT-A-----------------A
	Goniothalamus_maewongensis	---------------------------------ATAAAAT-A-----------------A
	Goniothalamus_majestatis	---------------------------------ATAAACA-------------------A
	Goniothalamus_malayanus	---------------------------------AT------A-----------------A
	Goniothalamus_megalocalyx	---------------------------------ATAAAAT-A-----------------A
	Goniothalamus_monospermus	------------------------------------------------------------
	Goniothalamus_montanus	---------------------------------AT------A-----------------A
	Goniothalamus_obtusatus	---------------------------------ATAAAATAA-----------------A
	Goniothalamus_parallelivenius	---------------------------------ATAAAAT-A-----------------A
	Goniothalamus_repevensis	---------------------------------ATAAACATA-----------------A
	Goniothalamus_reticulatus	---------------------------------ATAAA---A-----------------A
	Goniothalamus_ridleyi	---------------------------------ATAAAAT-A-----------------A
	Goniothalamus_calcareus	------------------------------------------------------------
	Goniothalamus_rotundisepalus	AAAAT--------------------------AAATAAAAT-A-----------------A
	Goniothalamus_rufus	---------------------------------ATAAAAT-A-----------------A
	Goniothalamus_sawtehii	AAAATAAAATAAAATAAAATAAAATAAAATAAAATAAAAT-A-----------------A
	Goniothalamus_scortechinii	---------------------------------ATAAAAT-A-----------------A
	Goniothalamus_sesquipedalis	---------------------------------ATAAAAA--------------------
	Goniothalamus_suaveolens_2	------------------------------------------------------------
	Goniothalamus_palawanensis	------------------------------------------------------------
	Goniothalamus_sp_nov	------------------------------------------------------------
	Goniothalamus_tamirensis	AAAATAAAAATA---------------------AAAAAAT-A-----------------A
	Goniothalamus_tapis	---------------------------------ATAAACATA-----------------A
	Goniothalamus_tapisoides	---------------------------------AT------A-----------------A
	Goniothalamus_tavoyensis	---------------------------------ATAAAAT-A-----------------A
	Goniothalamus_tenuifolius	AAAAT---------------------AAATAAAATAAAAT-A-----------------A
	Goniothalamus_thomsoni	------------------------------------------------------------
	Goniothalamus_thwaitesii	---------------------------------ATAAAAT-A-----------------A
	Goniothalamus_tomentosus	---------------------------------ATAAAAT-A-----------------A
	Goniothalamus_tortilipetalus	------------------------------------------------------------
	Goniothalamus_touranensis	------------------------------------------------------------
	Goniothalamus_undulatus	---------------------------------ATAAAAT-A-----------------A
	Goniothalamus_uvarioides	------------------------------------------------------------
	Goniothalamus_velutinus	---------------------------------ATAAAAT-A-----------------A
	Goniothalamus_woodii	---------------------------------AA------A-----------------A
	Goniothalamus_wrayi	---------------------------------ATAAAAT-A-----------------A
	Goniothalamus_wynaadensis	---------------------------------ATAAAAT-A-----------------A
	Neostenanthera_myristicifolia	---------------------------------ATC---A-A-----------------A
	Annona_dumetorum	------------------------------------------------------------
	Annona_glabra	T-----AAAGGGTATAAAAC------AAGAATAGGCGGAAATCAATATCCTGGAAATAAA
	Annona_herzogii	T-----AAAGGGTATAAAAC------AAGAATAGGCGGAAATCAATATCCTGGAAA-AAA
	Annona_mucosa	------------------------------------------------------------
	Annona_muricata	T-----AAAGGGTATAAAAC------AAGAATAGGCGGAAATCAATATCCTGGAAATAAA
	Annona_reticulata	------------------------------------------------------------
	Annona_squamosa	------------------------------------------------------------
	Anonidium_sp_Cheek_7896	A-----AAAGGGTATAAAAC------AAGAATAGGCGGAAATCAATATCCTGGAAA-TAA
	Asimina_longifolia	A-----AAAGGGTATAAAAC------AAGAATAGGCGGAAATCAATATCCT---------
	Asimina_rugelii	------------------------------------------------------------
	Asimina_triloba	A-----AAAGGGTATAAAAC------AAGAATAGGCGGAAATCAATATCCT---------
	Disepalum_platypetalum	A-----AAAGGGTATAAAAC------AACAATAGGCGGAAATCAATATCCTGGAAA-TAA
	Disepalum_pulchrum	------------------------------------------------------------
	Goniothalamus_amuyon	A-----AAAGGGTATAAAAC------AAGAATAGTCGAAAATCGCTATCCGGGAAA-TAA
	Goniothalamus_andersonii	A-----AAAGGGTATAAAAC------AAGAATAGGCGAAAATCGCTATCCGGGAAA-TAA
	Goniothalamus_aruensis	A-----AAAGGGTATAAAAC------AAGAATAGGTGAAGATCGCTATCCGGGAAA-TAA
	Goniothalamus_angustifolius	------------------------------------------------------------
	Goniothalamus_australis	A----GAAAGGGTATAAAAC------AAGAATAGGGGAAAATCGCTATCCGGGAAA-TAA
	Goniothalamus_borneensis	A-----AAAGGGTATAAAAC------AAGAATAGGTGAAAATCGCTATCCGGGAAA-TAA
	Goniothalamus_bracteosus	------------------------------------------------------------
	Goniothalamus_calvicarpus	A-----AAAGGGTATAAAAC------AAGAATAGGCGAAAATGGCTATCCGGGAAA-TAA
	Goniothalamus_cardiopetalus	A-----AAAGGGTATAAAAC------AAGAATAGGCGAAAATCGCTATCCGGGAAA-TAA
	Goniothalamus_cauliflorus	A-----AAAGGGTATAAAAC------AAGAATAGGTGAAGATCGCTATCCGGGAAA-TAA
	Goniothalamus_suaveolens_1	------AAAGGGTATAAAAC------AAGAATAGGCGAAAATCGCTATCCGGGAAA-TAA
	Goniothalamus_cheliensis	AAAAGAAAAGGGTATAAAAC------AAGAATAGGCGAAAATCGCTATCCGGGAAA-TAA
	Goniothalamus_clemensii	------------------------------------------------------------
	Goniothalamus_costulatus	------------------------------------------------------------
	Goniothalamus_dumontetii	------------------------------------------------------------
	Goniothalamus_elegans	A-----AAAGGGTATAAAAC------AAGAATAGGCGAAAATCGCTATCCGGGAAA-TAA
	Goniothalamus_elmeri	------------------------------------------------------------
	Goniothalamus_expansus	------------------------------------------------------------
	Goniothalamus_fasciculatus	------------------------------------------------------------
	Goniothalamus_gardneri	A-----AAAGGGTATAAAAC------AAGAATAGGCGAAAATCGCTATCCGGGAAA-TAA
	Goniothalamus_giganteus	A-----AAAGGGTATAAAAC------AAGAATAGGTGAAAATCGCTATCCGGGAAA-TAA
	Goniothalamus_grandiflorus	A-----AAAGGGTATAAAAC------AAGAATAGGTGAAGATCGCTATCCGGGAAA-TAA
	Goniothalamus_griffithii	------AAAGGGTATAAAAC------AAGAATAGGCGAAAATGGCTATCCGGGAAA-TAA
	Goniothalamus_hookeri	A-----AAAGGGTATAAAAC------AAGAATAGGCGAAAATCGCTATCCGGGAAA-TAA
	Goniothalamus_howii	A-----AAAGGGTATAAAAC------AAGAATAGGCGAAAATCGCTATCCGGGAAA-TAA
	Goniothalamus_imbricatus	A-----AAAGGGTATAAAAC------AAGAATAGGTGAAGATCGCTATCCGGGAAA-TAA
	Goniothalamus_kinabaluensis	------AAAGGGTATAAAAC------AAGAATAGGCGAAAATCGCTATCCGGGAAA-TAA
	Goniothalamus_laoticus	AAAAGAAAAGGGTATAAAAC------AAGAATAGGCGAAAATCGCTATCCGGGAAA-TAA
	Goniothalamus_loerzingii	------------------------------------------------------------
	Goniothalamus_macranthus	A-----AAAGGGTATAAAAC------AAGAATAGGCGAAAATCGCTATCCGGGAAA-TAA
	Goniothalamus_macrophyllus	A-----AAAGGGTACAAAAC------AAGAATAGGCGAAAATCGTTATCCAGGAAA-TAA
	Goniothalamus_maewongensis	A-----AAAGGGTATAAAAC------AAGAATAGGCGAAAATCGCTATCCGGGAAA-TAA
	Goniothalamus_majestatis	A-----AAAGGGTATAAAAC------AAGAATAGGTGAAGATCGCTATCCGGGAAA-TAA
	Goniothalamus_malayanus	A-----AAAGGGTATAAAAC------AAGAATAGGTGAAAATCGCTATCCGGGAAA-TAA
	Goniothalamus_megalocalyx	------AAAGGGTATAAAAC------AAGAATAGGCGAAAATCGCTATCCGGGAAA-TAA
	Goniothalamus_monospermus	------------------------------------------------------------
	Goniothalamus_montanus	A-----AAAGGGTATAAAACAAGAATAAGAATAGGTGAAAATCGCTATCCGGGAAA-TAA
	Goniothalamus_obtusatus	G-----AAAGGGTATAAAAC------AAGAATAGTCGAAAATCGCTATCCGGGAAA-TAA
	Goniothalamus_parallelivenius	------AAAGGGTATAAAAT------AAGAATAGGCGAAAATCGCTATCCGGGAAA-TAA
	Goniothalamus_repevensis	A-----AAAGGGTATAAAAC------AAGAATAGGTGAAAATCGCTATCCGGGAAA-TAA
	Goniothalamus_reticulatus	A-----AAAGGGTATAAAAC------AAGAATAGGCGAAAATCGCTATCCGGGAAA-TAA
	Goniothalamus_ridleyi	------AAAGGGTATAAAAC------AAGAATAGGCGAAAATCGCTATCCGGGAAA-TAA
	Goniothalamus_calcareus	------------------------------------------------------------
	Goniothalamus_rotundisepalus	A-----AAAGGGTATAAAAC------AAGAATAGGCGAAAATCGCTATCCGGGAAA-TAA
	Goniothalamus_rufus	A-----AAAGGGTATAAAAC------AAGAATAGGCGAAAATCGCTATCCGGGAAA-TAA
	Goniothalamus_sawtehii	A-----AAAGGGTATAAAAC------AAGAATAGGCGAAAATCGCTATCCGGGAAA-TAA
	Goniothalamus_scortechinii	A-----AAAGGGTACAAAAC------AAGAATAGGCGAAAATCGCTATCCGGGAAA-TAA
	Goniothalamus_sesquipedalis	------AAGGGGTATAAAAC------AAGAATAGGCGAAAATCGCTATCCGGGAAA-TAA
	Goniothalamus_suaveolens_2	------------------------------------------------------------
	Goniothalamus_palawanensis	------------------------------------------------------------
	Goniothalamus_sp_nov	------------------------------------------------------------
	Goniothalamus_tamirensis	A-----AAAGGGTATAAAAC------AAGAATAGGCGAAAATCGCTATCCGGGAAA-TAA
	Goniothalamus_tapis	A-----AAAGGGTATAAAAC------AAGAATAGGTGAAAATCGCTATCCGGGAAA-TAA
	Goniothalamus_tapisoides	A-----AAAGGGTATAAAAC------AAGAATAGGTGAAAATCGCTATCCGGGAAA-TAA
	Goniothalamus_tavoyensis	A-----AAAGGGTATAAAAC------AAGAATAGGCGAAAATCGCTATCCGGGAAA-TAA
	Goniothalamus_tenuifolius	A-----AAAGGGTATAAAAC------AAGAATAGGCGAAAATCGCTATCCGGGAAA-TAA
	Goniothalamus_thomsoni	------------------------------------------------------------
	Goniothalamus_thwaitesii	A-----AAAGGGTATAAAAC------AAGAATAGGCGAAAATCGCTATCCGGGAAA-TAA
	Goniothalamus_tomentosus	A-----AAAGGGTATAAAAC------AAGAATAGGCGAAAATCGCTATCCGGGAAA-TAA
	Goniothalamus_tortilipetalus	------------------------------------------------------------
	Goniothalamus_touranensis	------------------------------------------------------------
	Goniothalamus_undulatus	A-----AAAGGGTATAAAAC------AAGAATAGGCGAAAATCGCTATCCGGGAAA-TAA
	Goniothalamus_uvarioides	------------------------------------------------------------
	Goniothalamus_velutinus	A-----AAAGGGTATAAAAC------AAGAATAGGCGAAAATCGCTATCCGGGAAA-TAA
	Goniothalamus_woodii	A-----AAAGGGTATAAAAC------AAGAATAGGTGAAAATCGCTATCCGGGAAA-TAA
	Goniothalamus_wrayi	A-----AAAGGGTATAAAAC------AAGAATAGGCGAAAATCGCTATCCGGGAAA-TAA
	Goniothalamus_wynaadensis	A-----AAAGGGTATAAAAC------AAGAATAGGCGAAAATCGCTATCCGGGAAA-TAA
	Neostenanthera_myristicifolia	A-----AAAGGGTATAAAAC------AAGAATAGGCAGAAATCAATATCCCGGAAA-TAA
	Annona_dumetorum	------------------------------------------------------------
	Annona_glabra	GGATCTTGAAATAAAGAACAACAGCCAA-TAAGATACAAATGACGAATCACGAATCGAAT
	Annona_herzogii	GGATGCTGAAATAAAGAACAACAGCCAA-AAAGATAGAAATGACGAATCACGAATCGAAT
	Annona_mucosa	------------------------------------------------------------
	Annona_muricata	GGATGCTGAAATAAAGAACAACAGCCAA-TAAGATAGAAATGACGAATCACGAATCGAAT
	Annona_reticulata	------------------------------------------------------------
	Annona_squamosa	------------------------------------------------------------
	Anonidium_sp_Cheek_7896	GGATGCTGAAATAAAGAACAACAGCCAATTAAGATAGAAATGATGAATCATGAATAGAAT
	Asimina_longifolia	GGATGCTGAAATAAAGAACAACAGCCAA-TAAGATAGAAATGACGAATCATGAATAGAAT
	Asimina_rugelii	------------------------------------------------------------
	Asimina_triloba	GGATGCTGAAATAMAGMACAACAGCCAA-TAAGATAGARATTACGAATCATGAATAGAAT
	Disepalum_platypetalum	GGATGCTGAAATAAAGAACAACGGCCAA-TAAGATAGAAATGACGAATCATGAATAGAAT
	Disepalum_pulchrum	------------------------------------------------------------
	Goniothalamus_amuyon	GGATGCTGAAATAAAGAACAACAGCCAA-TAAGATAGAAATGACGAATCATAAATAGAAT
	Goniothalamus_andersonii	GGATGCTGAAATAAAGAACAACAGCCAA-TAAGATAGAAATGACGAATCATAAATAGAAT
	Goniothalamus_aruensis	GGATGCTGAAATAAAGAACAACAGCCAA-TAAGATAGAAATGACGAATCATAAATAGAAT
	Goniothalamus_angustifolius	------------------------------------------------------------
	Goniothalamus_australis	GGATGCTGAAATAAAGAACAACAGCCAA-TAAGATAGAAATGACGAATCATAAATAGAAT
	Goniothalamus_borneensis	GGATGCTGAAATAAAGAACAACAGCCAA-TAAGATAGAAATGACGAATCATAAATAGAAT
	Goniothalamus_bracteosus	------------------------------------------------------------
	Goniothalamus_calvicarpus	GGATGCTGAAATAAAGAACAACAGCCAA-TAAGATAGAAATGACGAATCATAAATAGAAT
	Goniothalamus_cardiopetalus	GGATGCTGAAATAAAGAACAACAGCCAA-TAAGATAGAAATGACGAATCATAAATAGAAT
	Goniothalamus_cauliflorus	GGATGCTGAAATAAAGAACAACAGCCAA-TAAGATAGAAATGACGAATCATAAATAGAAT
	Goniothalamus_suaveolens_1	GGATGCTGAAATAAAGAACAACAGCCAA-TAAGATAGAAATGACGAATCATAAATAGAAT
	Goniothalamus_cheliensis	GGATGCTGAAATAAAGAACAACAGCCAA-TAAGATAGAAATGACGAATCATAAATAGAAT
	Goniothalamus_clemensii	------------------------------------------------------------
	Goniothalamus_costulatus	------------------------------------------------------------
	Goniothalamus_dumontetii	------------------------------------------------------------
	Goniothalamus_elegans	GGATGCTGAAATAAAGAACAACAGCCAA-TAAGATAGAAATGACGAATCATAAATAGAAT
	Goniothalamus_elmeri	------------------------------------------------------------
	Goniothalamus_expansus	------------------------------------------------------------
	Goniothalamus_fasciculatus	------------------------------------------------------------
	Goniothalamus_gardneri	GGATGCTGAAATAAAGAACAACAGCCAA-TAAGATAGAAATGACGAATCATAAATAGAAT
	Goniothalamus_giganteus	GGATGCTGAAATAAAGAACAACAGCCAA-TAAGATAGAAATGACGAATCATAAATAGAAT
	Goniothalamus_grandiflorus	GGATGCTGAAATAAAGAACAACAGCCAA-TAAGATAGAAATGACGAATCATAAATAGAAT
	Goniothalamus_griffithii	GGATGCTGAAATAAAGAACAACAGCCAA-TAAGATAGAAATGACGAATCATAAATAGAAT
	Goniothalamus_hookeri	GGATGCTGAAATAAAGAACAACAGCCAA-TAAGATAGAAATGACGAATCATAAATAGAAT
	Goniothalamus_howii	GGATGCTGAAATAAAGAACAACAGCCAA-TAAGATAGAAATGACGAATCATAAATAGAAT
	Goniothalamus_imbricatus	GGATGCTGAAATAAAGAACAACAGCCAA-TAAGATAGAAATGACGAATCATAAATAGAAT
	Goniothalamus_kinabaluensis	GGATGCTGAAATAAAGAACAACAGCCAA-TAAGATAGAAATGACGAATCATAAATAGAAT
	Goniothalamus_laoticus	GGATGCTGAAATAAAGAACAACAGCCAA-TAAGATAGAAATGACGAATCATAAATAGAAT
	Goniothalamus_loerzingii	------------------------------------------------------------
	Goniothalamus_macranthus	GGATGTTGAAATAAAGAACAACAGCCAA-TAATATAGAAATGACGAATCATAAATAGAAT
	Goniothalamus_macrophyllus	GGATGCTGAAATAAAGAACAACAGCCAA-TAAGATAGAAATGACGAATCATAAATAGAAT
	Goniothalamus_maewongensis	GGATGCTGAAATAAAGAACAACAGCCAA-TAAGATAGAAATGACGAATCATAAATAGAAT
	Goniothalamus_majestatis	GGATGCTGAAATAAAGAACAACAGCCAA-TAAGATAGAAATGACGAATCATAAATAGAAT
	Goniothalamus_malayanus	GGATGCTGAAATAAAGAACAACAGCCAA-TAAGATAGAAATGACGAATCATAAATAGAAT
	Goniothalamus_megalocalyx	GGATGCTGAAATAAAGAACAACAGCCAA-TAAGATAGAAATGACGAATCATAAATAGAAT
	Goniothalamus_monospermus	------------------------------------------------------------
	Goniothalamus_montanus	GGATGCTGAAATAAAGAACAACAGCCAA-TAAGATAGAAATGACGAATCATAAATAGAAT
	Goniothalamus_obtusatus	GGATGCTGAAATAAAGAACAACAGCCAA-TAAGATAGAAATGACGAATCATAAATAGAAT
	Goniothalamus_parallelivenius	GGATGCTGAAATAAAGAATAACAGCCAA-TAAGATAGAAATGACGAATCATAAATAGAAT
	Goniothalamus_repevensis	GGATGCTGAAATAAAGAACAACAGCCAA-TAAGATAGAAATGACGAATCATAAATAGAAT
	Goniothalamus_reticulatus	GGATGCTGAAATAAAGAACAACAGCCAA-TAAGATAGAAATGACGAATCATAAATAGAAT
	Goniothalamus_ridleyi	GGATGCTGAAATAAAGAACAACAGCCAA-TAAGATAGAAATGACGAATCATAAATAGAAT
	Goniothalamus_calcareus	------------------------------------------------------------
	Goniothalamus_rotundisepalus	GGATGCTGAAATAAAGAACAACAGCCAA-TAAGATAGAAATGACGAATCATAAATAGAAT
	Goniothalamus_rufus	GGATGCTGAAATAAAGAACAACAGCCAA-TAAGATAGAAATGACGAATCATAAATAGAAT
	Goniothalamus_sawtehii	GGATGCTGAAATAAAGAACAACAGCCAA-TAAGATAGAAATGACGAATCATAAATAGAAT
	Goniothalamus_scortechinii	GGATGCTGAAATAAAGAACAACAGCCAA-TAAGATAGAAATGACGAATCATAAATAGAAT
	Goniothalamus_sesquipedalis	GGATGCTGAAATAAAGAACAACAGCCAA-TAAGATAGAAATGACGAATCATAAATAGAAT
	Goniothalamus_suaveolens_2	------------------------------------------------------------
	Goniothalamus_palawanensis	------------------------------------------------------------
	Goniothalamus_sp_nov	------------------------------------------------------------
	Goniothalamus_tamirensis	GGATGCTGAAATAAAGAACAACAGCCAA-TAAGATAGAAATGATGAATCATAAATAGAAT
	Goniothalamus_tapis	GGATGCTGAAATAAAGAACAACAGCCAA-TAAGATAGAAATGACGAATCATAAATAGAAT
	Goniothalamus_tapisoides	GGATGCTGAAATAAAGAACAACAGCCAA-TAAGATAGAAATGACGAATCATAAATAGAAT
	Goniothalamus_tavoyensis	GGATGCTGAAATAAAGAACAACAGCCAA-TAAGATAGAAATGACGAATCATAAATAGAAT
	Goniothalamus_tenuifolius	GGATGCTGAAATAAAGAACAACAGCCAA-TAAGATAGAAATGACGAATCATAAATAGAAT
	Goniothalamus_thomsoni	------------------------------------------------------------
	Goniothalamus_thwaitesii	GGATGCTGAAATAAAGAACAACAGCCAA-TAAGATAGAAATGACGAATCATAAATAGAAT
	Goniothalamus_tomentosus	GGATGCTGAAATAAAGAACAAGAGCCAA-TAAGATAGAAATGACGAATCATAAATAGAAT
	Goniothalamus_tortilipetalus	------------------------------------------------------------
	Goniothalamus_touranensis	------------------------------------------------------------
	Goniothalamus_undulatus	GGATGCTGAAATAAAGAACAACAGCCAA-TAAGATAGAAATGACGAATCATAAATAGAAT
	Goniothalamus_uvarioides	------------------------------------------------------------
	Goniothalamus_velutinus	GGATGCTGAAATAAAGAACAACAGCCAA-TAAGATAGAAATGACGAATCATAAATAGAAT
	Goniothalamus_woodii	GGATGCTGAAATAAAGAACAACAGCCAA-TAAGATAGAAATGACGAATCATAAATAGAAT
	Goniothalamus_wrayi	GGATGCTGAAATAAAGAACAACAGCCAA-TAAGATAGAAATGACGAATCATAAATAGAAT
	Goniothalamus_wynaadensis	GGATGCTGAAATAAAGAACAACAGCCAA-TAAGATAGAAATGACGAATCATAAATAGAAT
	Neostenanthera_myristicifolia	GGATGCTGAAATAAAGAACAACAGCCAATAAGTATAGAAATGATGAATCACGAATAGAAT
	Annona_dumetorum	------------------------------------------------------------
	Annona_glabra	TCAGGTTCGAATTCCAT-----AGATAAT-----ATGGAAGGGGTTGTT-----------
	Annona_herzogii	TCAGGTTCGAATTCCAT-----AGATAAT-----ATGTAAGGGGTTGTT-----------
	Annona_mucosa	------------------------------------------------------------
	Annona_muricata	TCAGGTTCGAATTCCAT-----AGATAAT-----ATGGAAGGGGTTGTC-----------
	Annona_reticulata	------------------------------------------------------------
	Annona_squamosa	------------------------------------------------------------
	Anonidium_sp_Cheek_7896	TCAGGTTCGAATTCCAT-----AGATAAT-----ATGGAAGGGGTTGTC-----------
	Asimina_longifolia	TCAGGTTCGAATTCCAT-----AGATAAT-----ATGGAAGGGGTTGTC-----------
	Asimina_rugelii	------------------------------------------------------------
	Asimina_triloba	TCAGGTTCGAATTCCAT-----AGATAAT-----ATGGAAGGGGTWGTC-----------
	Disepalum_platypetalum	TCAGGTTTGAATTCCAT-----AGATAAT-----ATGGAAGGGGTTGTC-----------
	Disepalum_pulchrum	------------------------------------------------------------
	Goniothalamus_amuyon	TCAGGTTCGAATTCCAT-----AGATAAT-----ATGGAAGGGGTTGTC-----------
	Goniothalamus_andersonii	TCAGGTTCAAATTCCAT-----AGATAAT-----ATGGAAGGGGTTGTC-----------
	Goniothalamus_aruensis	TCAGGTTCGAATTCCAT-----AGATAAT-----ATGGAAGGGGTTGTC-----------
	Goniothalamus_angustifolius	------------------------------------------------------------
	Goniothalamus_australis	TCAGGTTCGAATTCCAT-----AGATAAT-----ATGGAAGGGGTTGTC-----------
	Goniothalamus_borneensis	TCAGGTTCGAATTCCAT-----AGATAAT-----ATGGAAGGGGTTGTC-----------
	Goniothalamus_bracteosus	------------------------------------------------------------
	Goniothalamus_calvicarpus	TCAGGTTCGAATTCCAT-----AGATAAT-----ATGGAAGGGGTTGTC-----------
	Goniothalamus_cardiopetalus	TCAGGTTCGAATTCCATAGATAAGATAAT-----ATGGAAGGGGTTGTC-----------
	Goniothalamus_cauliflorus	TCAGGTTCGAATTCCAT-----AGATAAT-----ATGGAAGGGGTTGTC-----------
	Goniothalamus_suaveolens_1	TCAGGTTCAAATTCCAT-----AGATAATATGAAATGAAAGGGGTTGTC-----------
	Goniothalamus_cheliensis	TCAGGTTCGAATTCCAT-----AGATAAT-----ATGGAAGGGGTTGTC-----------
	Goniothalamus_clemensii	------------------------------------------------------------
	Goniothalamus_costulatus	------------------------------------------------------------
	Goniothalamus_dumontetii	------------------------------------------------------------
	Goniothalamus_elegans	TCAGGTTCGAATTCCAT-----AGATAAT-----ATGGAAGGGGTTGTC-----------
	Goniothalamus_elmeri	------------------------------------------------------------
	Goniothalamus_expansus	------------------------------------------------------------
	Goniothalamus_fasciculatus	---GGTTCGAATTCCAT-----AGATAAT-----ATGGAAGGGGTTGTC-----------
	Goniothalamus_gardneri	TCAGGTTCGAATTCCAT-----AGATAAT-----ATGGAAGGGGTTGTC-----------
	Goniothalamus_giganteus	TCAGGTTCGAATTCCAT-----AGATAAT-----ATGGAAGGGGTTGTC-----------
	Goniothalamus_grandiflorus	TCAGGTTCGAATTCCAT-----AGATAAT-----ATGGAAGGGGTTGTC-----------
	Goniothalamus_griffithii	TCAGGTTCGAATTCCAT-----AGATAAT-----ATGGAAGGGGTTGTC-----------
	Goniothalamus_hookeri	TCAGGTTCGAATTCCAT-----AGATAAT-----ATGGAAGGGGTTGTC-----------
	Goniothalamus_howii	TCAGGTTCGAATTCCAT-----AGATAAT-----ATGGAAGGGGTTGTC-----------
	Goniothalamus_imbricatus	TCAGGTTCGAATTCCAT-----AGATAAT-----ATGGAAGGGGTTGTC-----------
	Goniothalamus_kinabaluensis	TCAGGTTCAAATTCCAT-----AGATAATATGAAATGAAAGGGGTTGTC-----------
	Goniothalamus_laoticus	TCAGGTTCGAATTCCAT-----AGATAAT-----ATGGAAGGGGTTGTC-----------
	Goniothalamus_loerzingii	------------------------------------------------------------
	Goniothalamus_macranthus	TCAGGTTCGAATTCCAT-----AGATAAT-----ATGGAAGGGGTTGTC-----------
	Goniothalamus_macrophyllus	TCAGGTTCAAATTCCAT-----AGATAAT-----ATGGAA-GGGTTGTC-----------
	Goniothalamus_maewongensis	TCAGGTTCGAATTCCAT-----AGATAAT-----ATGGAAGGGGTTGTC-----------
	Goniothalamus_majestatis	TCAGGTTCGAATTCCAT-----AGATAAT-----ATGGAAGGGGTTGTC-----------
	Goniothalamus_malayanus	TCAGGTTCGAATTCCAT-----AGATAAT-----ATGGAAGGGGTTGTC-----------
	Goniothalamus_megalocalyx	TCAGGTTCAAATTCCAT-----AGATAAT-----ATGAAAGGGGTTGTC-----------
	Goniothalamus_monospermus	------------------------------------------------------------
	Goniothalamus_montanus	TCAGGTTCGAATTCCAT-----AGATAAT-----ATGGAAGGGGTTGTC-----------
	Goniothalamus_obtusatus	TCAGGTTCGAATTCCAT-----AGATAAT-----ATGGAAGGGGTTGTC-----------
	Goniothalamus_parallelivenius	TCAGGTTCAAATTCCAT-----AGATAATATGAAATGAAAGGGGTTGTC-----------
	Goniothalamus_repevensis	TCAGGTTCGAATTCCAT-----AGATAAT-----ATGGAAGCGGTTGTC-----------
	Goniothalamus_reticulatus	TCAGGTTCGAATTCCAT-----AGATAAT-----ATGGAAGGGGTTGTC-----------
	Goniothalamus_ridleyi	TCAGGTTCAAATTCCAT-----AGATAAT-----ATGAAAGGGGTTGTC-----------
	Goniothalamus_calcareus	------------------------------------------------------------
	Goniothalamus_rotundisepalus	TCAGGTTCGAATTCCAT-----AGATAAT-----ATGGAAGGGGTTGTC-----------
	Goniothalamus_rufus	TCAGGTTCGAATTCCAT-----AGATAA--------------------------------
	Goniothalamus_sawtehii	TCAGGTTCGAATTCCAT-----AGATAAT-----ATGGAAGGGGTTGTC-----------
	Goniothalamus_scortechinii	TCAGGTTCAAATTCCAT-----AGATAAT-----ATGGAA-GGGTTGTC-----------
	Goniothalamus_sesquipedalis	TCAGGTTCGAATTCCAT-----AGATAAT-----ATGGAAGGGGTTGTCTATAACTTATA
	Goniothalamus_suaveolens_2	------------------------------------------------------------
	Goniothalamus_palawanensis	------------------------------------------------------------
	Goniothalamus_sp_nov	------------------------------------------------------------
	Goniothalamus_tamirensis	TCAGGTTCGAATTCCAT-----AGATAAT-----ATGGAAGGGGTTGTC-----------
	Goniothalamus_tapis	TCAGGTTCGAATTCCAT-----AGATAAT-----ATGGAAGCGGTTGTC-----------
	Goniothalamus_tapisoides	TCAGGTTCGAATTCCAT-----AGATAAT-----ATGGAAGGGGTTGTC-----------
	Goniothalamus_tavoyensis	TCAGGTTCGAATTCCAT-----AGATAAT-----ATGGAAGGGGTTGTC-----------
	Goniothalamus_tenuifolius	TCAGGTTCGAATTCCAT-----AGATAAT-----ATGGAAGGGGTTGTC-----------
	Goniothalamus_thomsoni	------------------------------------------------------------
	Goniothalamus_thwaitesii	TCAGGTTCGAATTCCAT-----AGATAAT-----ATGGAAGGGGTTGTC-----------
	Goniothalamus_tomentosus	TCAGGTTCGAATTCCAT-----AGATAAT-----ATGAAGGGG--TGTC-----------
	Goniothalamus_tortilipetalus	------------------------------------------------------------
	Goniothalamus_touranensis	------------------------------------------------------------
	Goniothalamus_undulatus	TCAGGTTCGAATTCCAT-----AGATAAT-----ATGGAAGGGGTTGTC-----------
	Goniothalamus_uvarioides	------------------------------------------------------------
	Goniothalamus_velutinus	TCAGGTTCGAATTCCAT-----AGATAAT-----ATGGAAGGGGTTGTC-----------
	Goniothalamus_woodii	TCAGGTTCGAATTCCAT-----AGATAAT-----ATGGAAGGGGTTGTC-----------
	Goniothalamus_wrayi	TCAGGTTCAAATTCCAT-----AGAGAAT-----ATGGAAGGGGTTGTC-----------
	Goniothalamus_wynaadensis	TCAGGTTCGAATTCCATAGATAAGATAAT-----ATGGAAGAGGTTGTC-----------
	Neostenanthera_myristicifolia	TCAGGTTCGAATTCCAT-----AGATAAT-----ATAGAAGGGGTTGTC-----------
	Annona_dumetorum	------------------------------------------------------------
	Annona_glabra	--------------------TAT-------AATAATAGACAAACGAAAAACTTCCTCACG
	Annona_herzogii	--------------------TAT-------AATAATAGACAAACGAAAAACTTCCTCACG
	Annona_mucosa	------------------------------------------------------------
	Annona_muricata	--------------------TAT-------AATAATAGACAAACGAAAAACTTCCTCACG
	Annona_reticulata	------------------------------------------------------------
	Annona_squamosa	------------------------------------------------------------
	Anonidium_sp_Cheek_7896	--------------------TAT-------AATAATAGACAAATGAAAAACCTCCTCACG
	Asimina_longifolia	--------------------TAT-------AATAATAGACAAATGAAAAACCTCCTCACG
	Asimina_rugelii	------------------------------------------------------------
	Asimina_triloba	--------------------TAT-------WATAATAGACAAATGARAAACCTCCTCACG
	Disepalum_platypetalum	--------------------TAT-------AATAATAAACAAATGAAAAACCTCCTCACG
	Disepalum_pulchrum	------------------------------------------------------------
	Goniothalamus_amuyon	--------------TATAACTAT-------AATAATAGACAAATGAAAAACCTCCTCGCG
	Goniothalamus_andersonii	--------------TATAACTAT-------AATAATAGACAAATGAAAAACCTCCTCGCG
	Goniothalamus_aruensis	--------------TATAACTATAATAATAAATAATAGACAAATGAAAAACCTCCTCGCG
	Goniothalamus_angustifolius	------------------------------------------------------------
	Goniothalamus_australis	--------------TATAACTAT-------AATAATAGACAAATGAAAAACCTCCTCGCG
	Goniothalamus_borneensis	--------------TATAACTATAATAATAAATAATAGACAAATGAAAAACCTCCTCGCG
	Goniothalamus_bracteosus	------------------------------------------------------------
	Goniothalamus_calvicarpus	--------------TATAACTAT-------AATAATAGACAAATGAAAAACCTCCTCGCG
	Goniothalamus_cardiopetalus	--------------TATAACTAT-------AATAATAGACAAATGAAAAACCTCCTCGCG
	Goniothalamus_cauliflorus	--------------TATAACTATAATAATAAATAATAGACAAATGAAAAACCTCCTCGCG
	Goniothalamus_suaveolens_1	--------------TATAACTAT-------AATAATAGACAAATGAAAAACCTCCTCGCG
	Goniothalamus_cheliensis	--------------TATAACTAT-------AATAATAGACAAATGAAAAACCTCCTCGCG
	Goniothalamus_clemensii	------------------------------------------------------------
	Goniothalamus_costulatus	------------------------------------------------------------
	Goniothalamus_dumontetii	------------------------------------------------------------
	Goniothalamus_elegans	--------------TATAACTAT-------AATAATAGACAAATGAAAAACCCCCACGTG
	Goniothalamus_elmeri	------------------------------------------------------------
	Goniothalamus_expansus	------------------------------------------------------------
	Goniothalamus_fasciculatus	--------------TATAACTAT-------AATAATAGACAAATGAAAAACCTCCTCGCG
	Goniothalamus_gardneri	--------------TATAACTAT-------AATAATAGACAAATGAAAAACCTCCTCGCG
	Goniothalamus_giganteus	--------------TATAACTATAATAATAAATAATAGACAAATGAAAAACCTCCTCGCG
	Goniothalamus_grandiflorus	--------------TATAACTATAATAATAAATAATAGACAAATGAAAAACCTCCTCGCG
	Goniothalamus_griffithii	--------------TATAACTAT-------AATAATAGACAAATGAAAAACCTCCTCGCG
	Goniothalamus_hookeri	--------------TATAACTAT-------AATAATAGACAAATGAAAAACCTCCTCGCG
	Goniothalamus_howii	--------------TATAACTAT-------AATAATAGACAAATGAAAAACCTCCTCGCG
	Goniothalamus_imbricatus	--------------TATAACTATAATAATAAATAATAGACAAATGAAAAACCTCCTCGCG
	Goniothalamus_kinabaluensis	--------------TATAACTAT-------AATAATAGACAAATGAAAAACCTCCTCGCG
	Goniothalamus_laoticus	--------------TATAACTAT-------AATAATAGACAAATGAAAAACCTCCTCGCG
	Goniothalamus_loerzingii	------------------------------------------------------------
	Goniothalamus_macranthus	--------------TATAACTAT-------AATAATAGACAAATGAAAAACCTCCTCGCG
	Goniothalamus_macrophyllus	--------------TATAACTGG-------AAAAATAGACAAATGAAAAACCTCCTCGCG
	Goniothalamus_maewongensis	--------------TATAACTAT-------AATAATAGACAAATGAAAAACCTCCTCGCG
	Goniothalamus_majestatis	--------------TATAACTATAATAATAAATAATAGACAAATGAAAAACCTCCTCGC-
	Goniothalamus_malayanus	--------------TATAACTATAATAAGAAATAATAGACAAATGAAAAACCTCCTCGCG
	Goniothalamus_megalocalyx	--------------TATAACTAT-------AATAATAGACAAATGAAAAACCTCCTCGCG
	Goniothalamus_monospermus	------------------------------------------------------------
	Goniothalamus_montanus	--------------TATAACTATTAAAATAAATAATAGACAAATGAAAAACCTCCTCGCG
	Goniothalamus_obtusatus	--------------TATAACTAT-------AATAATAGACAAATGAAAAACCTCCTCGCG
	Goniothalamus_parallelivenius	--------------TATAACTAT-------AATAATAGACAAATGAAAAACCTCCTCGCG
	Goniothalamus_repevensis	--------------TATAACTATTATAATAAATAATAGACAAATGAAAAACCTCCTCGCG
	Goniothalamus_reticulatus	--------------TATAACTAT-------AATAATAGACAAATGAAAAACCTCCTCGCG
	Goniothalamus_ridleyi	--------------TATAACTAT-------AATAATAGACAAATGAAAAACCTCCTCGCG
	Goniothalamus_calcareus	------------------------------------------------------------
	Goniothalamus_rotundisepalus	--------------TATAACTAT-------AATAATAGACAAATGAAAAACCTCCTCGCG
	Goniothalamus_rufus	------------------------------------------------------------
	Goniothalamus_sawtehii	--------------TATAACTAT-------AATAATAGACAAATGAAAAACCTCCTCGCG
	Goniothalamus_scortechinii	--------------TATAACTAG-------AATAATAGACAAATGAAAAACCTCCTCGCG
	Goniothalamus_sesquipedalis	ACTATACTATAACTTATAACTAT-------AATAATAGACAAATGAAAAACCTCCTCGCG
	Goniothalamus_suaveolens_2	------------------------------------------------------------
	Goniothalamus_palawanensis	------------------------------------------------------------
	Goniothalamus_sp_nov	------------------------------------------------------------
	Goniothalamus_tamirensis	--------------TATAACTAT-------AATAATAGACAAATGAAAAACCTCCTCGCG
	Goniothalamus_tapis	--------------TATAACTATTATAATAAATAATAGACAAATGAAAAACCTCCTCGCG
	Goniothalamus_tapisoides	--------------TATAACTATAATAAGAAATAATAGACAAATGAAAAACCTCCTCGCG
	Goniothalamus_tavoyensis	--------------TATAACTAT-------AATAATAGACAAATGAAAAACCTCCTCGCG
	Goniothalamus_tenuifolius	--------------TATAACTAT-------AATAATAGACAAATGAAAAACCTCCTCGCG
	Goniothalamus_thomsoni	------------------------------------------------------------
	Goniothalamus_thwaitesii	--------------TATAACTAT-------AATAATAGACAAATGAAAAACCTCCTCGCG
	Goniothalamus_tomentosus	------------------------------------------------------------
	Goniothalamus_tortilipetalus	------------------------------------------------------------
	Goniothalamus_touranensis	------------------------------------------------------------
	Goniothalamus_undulatus	--------------TATAACTAT-------AATAATAGATAAATGAAAAACCTCCTCGCG
	Goniothalamus_uvarioides	------------------------------------------------------------
	Goniothalamus_velutinus	--------------TATAACTAT-------AATAATAGACAAATGAAAAACCTCCTCGCG
	Goniothalamus_woodii	--------------TATAACTATAATAATAAATAATAGACAAATGAAAAACCTCCTCGCG
	Goniothalamus_wrayi	--------------TATAACTAG-------AATAATAGACAAATGAAAAACCTCCTCGCG
	Goniothalamus_wynaadensis	--------------TATAACTAT-------AATAATAGACAAATGAAAAACCTCCTCGCG
	Neostenanthera_myristicifolia	--------------------TAT-------AATAATAGACAAATGAAAAACCTCCTCACG
	Annona_dumetorum	------------------------------------------------------------
	Annona_glabra	ACTTTTATTCATCTAC-----TTGATTTGCTATTTATTTTGA----AAAGG-----GATT
	Annona_herzogii	ACTTTTATTCATCTAC-----TTGATTTGCTATTTATTTTGA----AAAGG-----GGTT
	Annona_mucosa	------------------------------------------------------------
	Annona_muricata	ACTTTTATTCATCTAC-----TTGATTTGCTATTTTTTTTGA----AAAGG-----GGTT
	Annona_reticulata	------------------------------------------------------------
	Annona_squamosa	------------------------------------------------------------
	Anonidium_sp_Cheek_7896	ACTTTTATTCATCTAC-----TTGATTTGATATTTATTTTGA----AAAGG-----GGTT
	Asimina_longifolia	ACTTTTATTCATCTACTTGATTTGATTTGATATTTATTTTGA----AAA-G-----GGTT
	Asimina_rugelii	------------------------------------------------------------
	Asimina_triloba	ACTTTTATTCATCTACWTGATTTGATTTGATATTTATTTTGA----RAA-G-----GGTT
	Disepalum_platypetalum	ACTTTTATTCATCTAC-----TGGATTTGATATTTATTTTGA----AAA-G-----GGTT
	Disepalum_pulchrum	------------------------------------------------------------
	Goniothalamus_amuyon	ACTTTTATTCATCTACTTGATTTGATTTGATATTTATTTGGA----AAAGG-----GGTT
	Goniothalamus_andersonii	ACT---------------------------------------------------------
	Goniothalamus_aruensis	ACTTTTATTCATCTACTTGATTTGATTTGATATTTATTTTGA----AAAGG-----GGTT
	Goniothalamus_angustifolius	------------------------------------------------------------
	Goniothalamus_australis	ACTTTTATTCATCTACTTGATTTGATTTGATATTTATTTGGA----AAAGG-----GGTT
	Goniothalamus_borneensis	ACTTTTATTCATCTACTTGATTTGATTTGATATTTATTTTGA----AAAGG-----GGTT
	Goniothalamus_bracteosus	------------------------------------------------------------
	Goniothalamus_calvicarpus	ACTTTTATTCATCTACTTGATTTGATTTGATATTTATTTGGAAAAGAAAGG-----GGTT
	Goniothalamus_cardiopetalus	ACTTTTATTCATCTACTTGATTTGATTTGATATTTATTTGGA----AAAGG-----GGTT
	Goniothalamus_cauliflorus	ACTTTTATTCATCTACTTGATTTGATTTGATATTTATTTTGA----AAAGG-----GGTT
	Goniothalamus_suaveolens_1	ACTTTTATTCATCTACTTGATTTGATTTGATATTTATTTGGA----AAAGGGGTTTGGTT
	Goniothalamus_cheliensis	ACTTTTATTCATCTACTTGATTTGATTTGATATTTATTTGGA----AAAGG-----GGTT
	Goniothalamus_clemensii	------------------------------------------------------------
	Goniothalamus_costulatus	------------------------------------------------------------
	Goniothalamus_dumontetii	------------------------------------------------------------
	Goniothalamus_elegans	ACTTTTATTCATCTACTTGATTTGATTTGATATTTATTTGGA----AAAGG-----GGTT
	Goniothalamus_elmeri	------------------------------------------------------------
	Goniothalamus_expansus	------------------------------------------------------------
	Goniothalamus_fasciculatus	ACTTTTATTCATCTACTTGATTTGATTTGATATTTCTTTGGA----AAAGGGGTTTGGTT
	Goniothalamus_gardneri	ACTTTTATTCATCTACTTGATTTGATTTGATATTTATTTTGAAAAGAAAGG-----GGTT
	Goniothalamus_giganteus	ACTTTTATTCATCTACTTGATTTGATTTGATATTTATTTTGA----AAAGG-----GGTT
	Goniothalamus_grandiflorus	ACTTTTATTCATCTACTTGATTTGATTTGATATTTATTTTGA----AAAGG-----GGTT
	Goniothalamus_griffithii	ACTTTTATTCATCTACTTGATTTGATTTGATATTTATTTGGAAAAGAAAGG-----GGTT
	Goniothalamus_hookeri	ACTTTTATTCATCTACTTGATTTGATTTGATATTTATTTTGAAAAGAAAGG-----GGTT
	Goniothalamus_howii	ACTTTTATTCATCTACTTGATTTTATTTGATATTTATTTGGA----AAAGG-----GGTT
	Goniothalamus_imbricatus	ACTTTTATTCATCTACTTGATTTGATTTGATATTTATTTTGA----AAAGG-----GGTT
	Goniothalamus_kinabaluensis	ACTTTTATTCATCTACTTGATTTGATTTGATATTTATTTGGA----AAAGGGGTTTGGTT
	Goniothalamus_laoticus	ACTTTTATTCATCTACTTGATTTTATTTTATATTTATTTGGA----AAAGG-----GGTT
	Goniothalamus_loerzingii	------------------------------------------------------------
	Goniothalamus_macranthus	ACTTTTATTCATCTACTTGATTTGATTTGATATTTATTTGGAAAAGAAAGG-----GGTT
	Goniothalamus_macrophyllus	ACTTTTATTCATCTACTTGATTTGATTTGATATTTATTTGGA----AAAGGGGTTTGGTT
	Goniothalamus_maewongensis	ACTTTTATTCATCTACTTGATTTTATTTGATATTTATTTGGA----AAAGG-----GGTT
	Goniothalamus_majestatis	------------------------------------------------------------
	Goniothalamus_malayanus	ACTTTTATTCATCTACTTGATTTGATTTGATATTTCTTTTGA----AAAGG-----GGTT
	Goniothalamus_megalocalyx	ACTTTTATTCATCTACTTGATTTGATTTGATATTTATTTGGA----AAAGGGGTTTGGTT
	Goniothalamus_monospermus	------------------------------------------------------------
	Goniothalamus_montanus	ACTTTTATTCATCTACTTGATTTGATTTGATATTTATTTTGA----AAAGG-----GGTT
	Goniothalamus_obtusatus	ACTTTTATTCATCTACTTGATTTGATTTGATATTTATTT-----------------GGTT
	Goniothalamus_parallelivenius	ACTTTTATTCATCTACTTGATTTGATTTGATATTTATTTGGA----AAAGGGGTTTGGTT
	Goniothalamus_repevensis	ACTTTTATTCATCTACTTGATTTGATTTGATATTTATTTTGA----AAAGG-----GGTT
	Goniothalamus_reticulatus	ACTTTTATTCATCTACTTGATTTGATTTGATATTTATTTGGA----AAAGG-----GGTT
	Goniothalamus_ridleyi	ACTTTTATTCATCTACTTGATTTTATTTGATATTTATTTGGA----AAAGGGGTTTGGTT
	Goniothalamus_calcareus	------------------------------------------------------------
	Goniothalamus_rotundisepalus	ACTTTTATTCATCTACTTGATTTGATTTGATATTTATTTGGA----AAAGG-----GGTT
	Goniothalamus_rufus	------------------------------------------------------------
	Goniothalamus_sawtehii	ACTTTTATTCATCTACTTGATTTGATTTGATATTTATTTGGA----AAAGG-----GGTT
	Goniothalamus_scortechinii	ACTTTTATTCATCTACTTGATTTGATTTGATATTTATTTGGA----AAAGGGGTTTGGTT
	Goniothalamus_sesquipedalis	ACTTTTATTCATCTACTTGATTTGATTTGATATTTCTTTGGAAAAGAAAGG-----GGTT
	Goniothalamus_suaveolens_2	------------------------------------------------------------
	Goniothalamus_palawanensis	------------------------------------------------------------
	Goniothalamus_sp_nov	------------------------------------------------------------
	Goniothalamus_tamirensis	ACTTTTCTTCATCTAC-----TTGATTTGATATTTATTTGGA----AAAGG-----GGTT
	Goniothalamus_tapis	ACTTTTATTCATCTACTTGATTTGATTTGATATTTATTTTGA----AAAGG-----GGTT
	Goniothalamus_tapisoides	ACTTTTATTCATCTACTTGATTTGATTTGATATTTATTTTGA----AAAGG-----GGTT
	Goniothalamus_tavoyensis	ACTTTTATTCATCTACTTGATTTGATTTGATATTTATTTGGA----AAAGG-----GGTT
	Goniothalamus_tenuifolius	ACTTTTATTCATCTACTTGATTTGATTTGATATTTATTTGGA----AAAGG-----GGTT
	Goniothalamus_thomsoni	------------------------------------------------------------
	Goniothalamus_thwaitesii	ACTTTTATTCATCTACTTGATTTGATTTGATATTTATTTTGAAAAGAAAGG-----GGTT
	Goniothalamus_tomentosus	------------------------------------------------------------
	Goniothalamus_tortilipetalus	------------------------------------------------------------
	Goniothalamus_touranensis	------------------------------------------------------------
	Goniothalamus_undulatus	ACTTTTATTCATCTACTTGATTTGATTTGATATTTATTTGGA----AAAGG-----GGTT
	Goniothalamus_uvarioides	------------------------------------------------------------
	Goniothalamus_velutinus	ACTTTTATTCATCTACTTGATTTGATTTGATATTTATTTGGA----AAAGG-----GGTT
	Goniothalamus_woodii	ACTTTTATTCATCTACTTGATTTGATTTGATATTTCTTTTGA----AAAGG-----GGTT
	Goniothalamus_wrayi	ACTTTTATTCATCTACTTGATTTGATTTGATATTTATTTGGA----AAGGGGGTTTGGTT
	Goniothalamus_wynaadensis	ACTTTTATTCATCTAC-----TTGATTTGATATTTATTTGGA----AAAGG-----GGTT
	Neostenanthera_myristicifolia	ACTTTTATTCATCTAC-----TTGATTTGATATTTCTTTTGA----AAAGG-----GGTT
	Annona_dumetorum	------------------------------------------------------------
	Annona_glabra	TGGTTGAGCTTGAAAATT---CACTC--------AT------TG-----AAGGAAATGAG
	Annona_herzogii	TGGTTGAGCTTGAAAATT---CACTC--------AT------TG-----AAGGAAATGAG
	Annona_mucosa	------------------------------------------------------------
	Annona_muricata	TGGTTGAGCTTGAAAATT---CACTC--------AT------TG-----AAGGAAATGAG
	Annona_reticulata	------------------------------------------------------------
	Annona_squamosa	------------------------------------------------------------
	Anonidium_sp_Cheek_7896	TGGTTGAGCTTGAAAATT---CACTC--------AT------TG-----AATGAAATGAG
	Asimina_longifolia	TGGTTGAGCTTGAAAATT---CACTC--------AT------TG-----AATGAAATGAG
	Asimina_rugelii	------------------------------------------------------------
	Asimina_triloba	TGGTTGAGCTTGARAATT---CAMTC--------AT------TG-----AATGAAATGAG
	Disepalum_platypetalum	TGGTTGAGCTTGAAAATT---CACTC--------AT------TG-----AATGAAATGAG
	Disepalum_pulchrum	------------------------------------------------------------
	Goniothalamus_amuyon	TGGTTGAGCTTGAAAATT---CACTC--------AT------TG-----AATGAAATGAG
	Goniothalamus_andersonii	------------------------------------------------------------
	Goniothalamus_aruensis	TGGTTGAGCTTGAAAATT---CACTC--------AT------TG-----AATAAAATGAG
	Goniothalamus_angustifolius	------------------------------------------------------------
	Goniothalamus_australis	TGGTTGAGCTTGAAAATT---CACTC--------AT------TG-----AATGAAATGAG
	Goniothalamus_borneensis	TGGTTGAGCTTGAAAATT---CACTC--------AT------TGAATAAAATAAAATGAG
	Goniothalamus_bracteosus	------------------------------------------------------------
	Goniothalamus_calvicarpus	TGGTTGAGCTTGAAAATT---CACTC--------AT------TG-----AATGAAATGAG
	Goniothalamus_cardiopetalus	TGGTTGAGCTTGAAAATT---CACTC--------AT------TG-----AATGAAATGAG
	Goniothalamus_cauliflorus	TGGTTGAGCTTGAAAATT---CACTC--------AT------TG-----AATAAAATGAG
	Goniothalamus_suaveolens_1	TGGTTGAGCTTAAAAATT---CACTC--------AT------TG-----AATGAAATGAG
	Goniothalamus_cheliensis	TGGTTGAGCTTGAAAATT---CACTC--------AT------TG-----AATGAAATGAG
	Goniothalamus_clemensii	------------------------------------------------------------
	Goniothalamus_costulatus	------------------------------------------------------------
	Goniothalamus_dumontetii	------------------------------------------------------------
	Goniothalamus_elegans	TGGTTGAGCTTAAAAATT---CACTC--------AT------TA-----AATGAAATGAG
	Goniothalamus_elmeri	------------------------------------------------------------
	Goniothalamus_expansus	------------------------------------------------------------
	Goniothalamus_fasciculatus	TGGTTGAGCTTAAAAATT---CACTC--------AT------TG-----AATGAAATGAG
	Goniothalamus_gardneri	TGGTTGAGCTTGAAAATT---CACTC--------AT------TG-----AATGAAATGAG
	Goniothalamus_giganteus	TGGTTGAGCTTGAAAATT---CACTC--------AT------TG-----AATAAAATGAG
	Goniothalamus_grandiflorus	TGGTTGAGCTTGAAAATT---CACTC--------AT------TG-----AATAAAATGAG
	Goniothalamus_griffithii	TGGTTGAGCTTGAAAATT---CACTC--------AT------TG-----AATGAAATGAG
	Goniothalamus_hookeri	TGGTTGAGCTTGAAAATT---CACTC--------AT------TG-----AATGAAATGAG
	Goniothalamus_howii	TGGTTGAGCTTGAAAATT---CACTC--------AT------TG-----AATGAAATGAG
	Goniothalamus_imbricatus	TGGTTGAGCTTGAAAATT---CACTC--------AT------TG-----AATAAAATGAG
	Goniothalamus_kinabaluensis	TGGTTGAGCTTAAAAATT---CACTC--------AT------TG-----AATGAAATGAG
	Goniothalamus_laoticus	TGGTTGAGCTTGAAAATT---CACTC--------AT------TG-----AATGAAATGAG
	Goniothalamus_loerzingii	------------------------------------------------------------
	Goniothalamus_macranthus	TGGTTGAGCTTGAAAATT---CACTC--------AT------TG-----AATGAAATGAG
	Goniothalamus_macrophyllus	TGGTTGAGCTTAAAAATT---CACTC--------AT------TG-----AATGAAATGAG
	Goniothalamus_maewongensis	TGGTTGAGCTTGAAAATT---CACTC--------AT------TG-----AATGAAATGAG
	Goniothalamus_majestatis	------------------------------------------------------------
	Goniothalamus_malayanus	TGGTTGAGCTTGAAAATT---CACTC--------AT------TG-----AATAAAATGAG
	Goniothalamus_megalocalyx	TGGTTGAGCTTAAAAATT---CACGC--------AT------TG-----AATGAAATGAG
	Goniothalamus_monospermus	------------------------------------------------------------
	Goniothalamus_montanus	TGGTTGAGCTTGAAAATT---CACTC--------AT------TG-----AATAAAATGAG
	Goniothalamus_obtusatus	TGGTTGAGCTTGAAAATT---CACTCCCTCTCGCTTGGAGTATA-----AATGAAATGAG
	Goniothalamus_parallelivenius	TGGTTGAGCTTAAAAATTCACCACTC--------AT------TG-----AATGAAATGAG
	Goniothalamus_repevensis	TGGTTGAGCTTGAAAATT---CACTC--------AT------TG-----AATAAAATGAG
	Goniothalamus_reticulatus	TGGTTGAGCTTGAAAATT---CACTC--------AT------TG-----AATGAAATGAG
	Goniothalamus_ridleyi	TGGTTGAGCTTAAAAATT---CACTC--------AT------TG-----AATGAAATGAG
	Goniothalamus_calcareus	------------------------------------------------------------
	Goniothalamus_rotundisepalus	TGGTTGAGCTTGAAAATT---CACTC--------AT------TG-----AATGAAATGAG
	Goniothalamus_rufus	------------------------------------------------------------
	Goniothalamus_sawtehii	TGGTTGAGCTTGAAAATT---CACTC--------AT------TG-----AATGAAATGAG
	Goniothalamus_scortechinii	TGGTTGAGCTTAAAAATT---CACTC--------AT------TG-----AATGAAATGAG
	Goniothalamus_sesquipedalis	TGGTTGAGCTTGAAAATT---CACTC--------AT------TG-----AATGAAATGAG
	Goniothalamus_suaveolens_2	------------------------------------------------------------
	Goniothalamus_palawanensis	------------------------------------------------------------
	Goniothalamus_sp_nov	------------------------------------------------------------
	Goniothalamus_tamirensis	TGGTTGAGCTTGAAAATT---AACTC--------AT------TG-----AATGAAATGAG
	Goniothalamus_tapis	TGGTTGAGCTTGAAAATT---CACTC--------AT------TG-----AATAAAATGAG
	Goniothalamus_tapisoides	TGGTTGAGCTTGAAAATT---CACTC--------AT------TG-----AATAAAATGAG
	Goniothalamus_tavoyensis	TGGTTGAGCTTGAAAATT---CACTC--------AT------TG-----AATGAAATGAG
	Goniothalamus_tenuifolius	TGGTTGAGCTTGAAAATT---CACTC--------AT------TG-----AATGAAATGAG
	Goniothalamus_thomsoni	------------------------------------------------------------
	Goniothalamus_thwaitesii	TGGTTGAGCTTGAAAATT---CACTC--------AT------TG-----AATGAAATGAG
	Goniothalamus_tomentosus	------------------------------------------------------------
	Goniothalamus_tortilipetalus	------------------------------------------------------------
	Goniothalamus_touranensis	------------------------------------------------------------
	Goniothalamus_undulatus	TGGTTGAGCTTGAAAATT---CACTC--------AT------TG-----AATGAAATGAG
	Goniothalamus_uvarioides	------------------------------------------------------------
	Goniothalamus_velutinus	TGGTTGAGCTTGAAAATT---CACTC--------AT------TG-----AATGAAATGAG
	Goniothalamus_woodii	TGGTTGAGCTTGAAAATT---CACTCATTGAATAAT------TG-----AATAAAATGAG
	Goniothalamus_wrayi	TGGTTGAGCTTAAAAATT---CACTC--------AT------TG-----AATGAAATGAG
	Goniothalamus_wynaadensis	TGGTTGAGCTTGAAAATT---CACTC--------AT------TG-----AATGAAATGAG
	Neostenanthera_myristicifolia	TGGTTGAGCTTGAAAATT---CACTC--------AT------TG-----AATGAAATGAG
	Annona_dumetorum	------------------------------------------------------------
	Annona_glabra	TAAATG-----GTTGAATTGAATTCGGTTGGATGATACTGGTGCCAACGAAACCAACCGC
	Annona_herzogii	TAAATG-----GTTGAATTGAATTCGGTTGGATAATACTGGTGCCAACAAAACCAACCGC
	Annona_mucosa	------------------------------------------------------------
	Annona_muricata	TCAATG-----ATTGAATTGAATTCGGTTGGGTGATACTGGTGCCAACGAAACCAACCGC
	Annona_reticulata	------------------------------------------------------------
	Annona_squamosa	------------------------------------------------------------
	Anonidium_sp_Cheek_7896	TAAATG-----ATTGAATTGAATTCGGTTGGATGATACTGGTGCCAACGAAATCAACCGC
	Asimina_longifolia	TAAATG-----ATTGAATTGAATTCGGTTGGATAATACTGGTGCCAACGAAATCAACCGC
	Asimina_rugelii	------------------------------------------------------------
	Asimina_triloba	TAAATG-----ATTGAATTGAATTCGGTTGGATAATACTGGTGCCAACGAAATCMACCGC
	Disepalum_platypetalum	TAAATG-----ATTGAATTGAATTCGGTTGGATGATACTGATGCCAACGAAATCAACCGC
	Disepalum_pulchrum	------------------------------------------------------------
	Goniothalamus_amuyon	TAAATG-----ATTGAATTGAATTCGGTTGGATGATACTGGTGCCAACGAAATCAACCGC
	Goniothalamus_andersonii	------------------------------------------------------------
	Goniothalamus_aruensis	TAAATG-----ATTGAATTGAATTCGGTTGGATGATACTGGTGCCAACGAAATCAACCGC
	Goniothalamus_angustifolius	------------------------------------------------------------
	Goniothalamus_australis	TAAATG-----ATTGAATTGAATTCGGTTGGATGATACTGGTGCCAACGAAATCAACCGC
	Goniothalamus_borneensis	TAAATG-----ATTGAATTGAATTCGGTTGGATGATACTGGTGCCAACGAAATCAACCGC
	Goniothalamus_bracteosus	------------------------------------------------------------
	Goniothalamus_calvicarpus	TAAATG-----ATTGAATTGAATTCGGTTGGATGATACTGGTGCCAACGAAATCAACCGC
	Goniothalamus_cardiopetalus	TAAATG-----ATTGAATTGAATTCGGTTGGATGATACTGGTGCCAACGAAATCAACCGC
	Goniothalamus_cauliflorus	TAAATG-----ATTGAATTGAATTCGGTTGGATGATACTGGTGCCAACGAAATCAACCGC
	Goniothalamus_suaveolens_1	TAAATG-----ATTGAATTGAATTCGGTTGGATGATACTGGTGCCAACGAAATCAACCGC
	Goniothalamus_cheliensis	TAAATG-----ATTGAATTGAATTCGGTTGGATGATACTGGTGCCAACGAAATCAACCGC
	Goniothalamus_clemensii	------------------------------------------------------------
	Goniothalamus_costulatus	------------------------------------------------------------
	Goniothalamus_dumontetii	------------------------------------------------------------
	Goniothalamus_elegans	TAAATG-----ATTGAATTGAATTCAGTTGGATGATACCGGTGCCAATGAAATCAACCGC
	Goniothalamus_elmeri	------------------------------------------------------------
	Goniothalamus_expansus	------------------------------------------------------------
	Goniothalamus_fasciculatus	TAAATG-----ATTGAATTGAATTCGGTTGGATGATACTGGTGCCAACGAAATCAACCGC
	Goniothalamus_gardneri	TAAATG-----ATTGAATTGAATTCGGTTGGATGATACTGGTGCCAACGAAATCAACCGC
	Goniothalamus_giganteus	TAAATG-----ATTGAATTGAATTCGGTTGGATGATACTGGTGCCAACGAAATCAACCGC
	Goniothalamus_grandiflorus	TAAATG-----ATTGAATTGAATTCGGTTGGATGATACTGGTGCCAACGAAATCAACCGC
	Goniothalamus_griffithii	TAAATGATTGAATTGAATTGAATTCGGTTGGATGATACTGGTGCCAACGAAATCAACCGC
	Goniothalamus_hookeri	TAAATG-----ATTGAATTGAATTCGGTTGGATGATACTGGTGCCAACGAAATCAACCGC
	Goniothalamus_howii	TAAATG-----ATTGAATTGAATTCGGTTGGATGATACTGGTGCCAACGAAATCAACCGC
	Goniothalamus_imbricatus	TAAATG-----ATTGAATTGAATTCGGTTGGATGATACTGGTGCCAACGAAATCAACCGC
	Goniothalamus_kinabaluensis	TAAATG-----ATTGAATTGAATTCGGTTGGATGATACTGGTGCCAACGAAATCAACCGC
	Goniothalamus_laoticus	TAAATG-----ATTGAATTGAATTCGGTTGGATGATACTGGTGCCAACGAAATCAACCGC
	Goniothalamus_loerzingii	------------------------------------------------------------
	Goniothalamus_macranthus	TAAATG-----ATTGAATTGAATTCGGTTGGATGATACTGGTGCCAACGAAATCAACCGC
	Goniothalamus_macrophyllus	TAAATG-----ATTGAATTGAATTCGGTTGGATGATACTGGTGCCAACGAAATCAACCGC
	Goniothalamus_maewongensis	TAAACG-----ATTGAATTGAATTCGGTTGGATGATACTGGTGCCAACGAAATCAACCGC
	Goniothalamus_majestatis	-------------------------------------TTGGTGCCAACGAAATCAACCGC
	Goniothalamus_malayanus	TAAATG-----ATTGAATTGAATTCGGTTGGATGATACTGGTGCCAACGAAATCAACCGC
	Goniothalamus_megalocalyx	TAAATG-----ATTGAATTGAATTCGGTTGGATGATACTGGTGCCAACGAAATCAACCGC
	Goniothalamus_monospermus	------------------------------------------------------------
	Goniothalamus_montanus	TAAATG-----ATTGAATTGAATTCGGTTGGATGATACTGGTGCCAACGAAATCAACCGC
	Goniothalamus_obtusatus	TAAATG-----ATTGAATTGAATTCGGTTGGATGATACTGGTGCCAACGAAATCAACCGC
	Goniothalamus_parallelivenius	TAAATG-----ATTGAATTGAATTCGGTTGGATGATACTGGTGCCAACGAAATCAACCGC
	Goniothalamus_repevensis	TAAATG-----ATTGAATTGAATTCGGTTGGATGATACTGGTGCCAACGAAATCAACCGC
	Goniothalamus_reticulatus	TAAATG-----ATTGAATTGAATTCGGTTGGATGATACTGGTGCCAACGAAATCAACCGC
	Goniothalamus_ridleyi	TAAATG-----ATTGAATTGAATTCGGTTGGATGATACTGGTGCCAACGAAATCAACCGC
	Goniothalamus_calcareus	------------------------------------------------------------
	Goniothalamus_rotundisepalus	TAAATG-----ATTGAATTGAATTCGGTTGGATGATACTGGTGCCAACGAAATCAACCGC
	Goniothalamus_rufus	------------------------------------------------------------
	Goniothalamus_sawtehii	TAAATG-----ATTGAATTGAATTCGGTTGGATGATACTGGTGCCAACGAAATCAACCGC
	Goniothalamus_scortechinii	TAAATG-----ATTGAATTGAATTCGGTTGGATGATACTGGTGCCAACGAAATCAACCGC
	Goniothalamus_sesquipedalis	TAAATG-----ATTGAATTGAATTCGGTTGGATGATACTGGTGCCAACGAAATCAACCGC
	Goniothalamus_suaveolens_2	------------------------------------------------------------
	Goniothalamus_palawanensis	------------------------------------------------------------
	Goniothalamus_sp_nov	------------------------------------------------------------
	Goniothalamus_tamirensis	TAAATG-----ATTGAATTGAATTCGGTTGGATGATACTGGTGCCAACGAAATCAACCGC
	Goniothalamus_tapis	TAAATG-----ATTGAATTGAATTCGGTTGGATGATACTGGTGCCAACGAAATCAACCGC
	Goniothalamus_tapisoides	TAAATG-----ATTGAATTGAATTCGGTTGGATGATACTGGTGCCAACGAAATCAATCGC
	Goniothalamus_tavoyensis	TAAATG-----ATTGAATTGAATTCGGTTGGATGATACTGGTGCCAACGAAATCAACCGC
	Goniothalamus_tenuifolius	TAAATG-----ATTGAATTGAATTCGGTTGGATGATACTGGTGCCAACGAAATCAACCGC
	Goniothalamus_thomsoni	------------------------------------------------------------
	Goniothalamus_thwaitesii	TAAATG-----ATTGAATTGAATTCGGTTGGATGATACTGGTGCCAACGAAATCAACCGC
	Goniothalamus_tomentosus	------------------------------------------------------------
	Goniothalamus_tortilipetalus	------------------------------------------------------------
	Goniothalamus_touranensis	------------------------------------------------------------
	Goniothalamus_undulatus	TAAATG-----ATTGAATTGAATTCGGTTGGATGATACTGGTGCCAACGAAATCAACCGC
	Goniothalamus_uvarioides	------------------------------------------------------------
	Goniothalamus_velutinus	TAAATG-----ATTGAATTGAATTCGGTTGGATGATACTGGTGCCAACGAAATCAACCGC
	Goniothalamus_woodii	TAAATG-----ATTGAATTGAATTCGGTTGGATGATACTGGTGCCAACGAAATCAACCGC
	Goniothalamus_wrayi	TAAATG-----ATTGAATTGAATTCGGTTGGATGATACTGGTGCCAACGAAATCAACCGC
	Goniothalamus_wynaadensis	TAAATG-----ATTGAATTGAATTCGGTTGGATGATACTGGTGCCAACGAAATCAACCGC
	Neostenanthera_myristicifolia	TAAATG-----ATTGAATGGAATTCGGTTGGATGATACTGGTGCCAACGAAATCAACCGC
	Annona_dumetorum	------------------------------------------------------------
	Annona_glabra	TAGTTCCCATTTCTT-----ATTGAATTAACCGACCAACCTGCTATCGGGTATTTATT-T
	Annona_herzogii	TAGTTCCCATTTCTT-----ATTGAATTAACCGACCAACCTGCTATCGGATTTTTATT-T
	Annona_mucosa	------------------------------------------------------------
	Annona_muricata	TAGTTCCCATTTCTT-----ATTGAATTAACCGACCAACCTGCTATCGGATATTTATT-T
	Annona_reticulata	------------------------------------------------------------
	Annona_squamosa	------------------------------------------------------------
	Anonidium_sp_Cheek_7896	CAGTTCCCATTTCTT-----ATTGAATTAACCGATCAACCTGCTATCGGACATTTATT-T
	Asimina_longifolia	TAGTTCCCATTTCTT-----ATTGAATTAACCGATCAACCTGCTATCGGACATTTATT-T
	Asimina_rugelii	------------------------------------------------------------
	Asimina_triloba	TAGTTCCCATTTCTT-----ATTGAATTAACCGATCAACCTGCTATCGGACATTTATT-T
	Disepalum_platypetalum	TAGTTCCCATTTCTT-----ATTGAATTAACCGATCAACCCGCTATCGGACATTTA-T-T
	Disepalum_pulchrum	------------------------------------------------------------
	Goniothalamus_amuyon	TAGTTCCCATTTCTT-----ATTGAATTAACCGATTAACCTGCTATTGGACGTTTATT-T
	Goniothalamus_andersonii	------------------------------------------------------------
	Goniothalamus_aruensis	TAGTTCCCATTTCTT-----ATTGAATTAACCGATTAACTTGCTATTGGACGTTTATT-T
	Goniothalamus_angustifolius	------------------------------------------------------------
	Goniothalamus_australis	TAGTTCCCATTTCTT-----ATTGAATTAACCGATTAACCTGCTATTGGACGTTTATT-T
	Goniothalamus_borneensis	TAGTTCCCATTTCTT-----ATTGAATTAACCGATTAACCTGCTATTGGACGTTTATT-T
	Goniothalamus_bracteosus	------------------------------------------------------------
	Goniothalamus_calvicarpus	TAGTTCCCATTTCTT-----ATTGAATTAACCGATTAACCTGCTATTGGACGTTTATT-T
	Goniothalamus_cardiopetalus	TAGTTCCCATTTCTT-----ATTGAATTAACCGATTAACCTGCTATTGGACGTTTATT-T
	Goniothalamus_cauliflorus	TAGTTCCCATTTCTT-----ATTGAATTAACCGATTAACTTGCTATTGGACGTTTATT-T
	Goniothalamus_suaveolens_1	TAGTTCCCATTTCTT-----ATTGAATTAACCGATTAACCTGCTATTGGACGTTTATT-T
	Goniothalamus_cheliensis	TAGTTCCCATTTCTT-----ATTGAATTAACCGATTAACCTGCTATTGGACGTTTATT-T
	Goniothalamus_clemensii	------------------------------------------------------------
	Goniothalamus_costulatus	------------------------------------------------------------
	Goniothalamus_dumontetii	---------------------------------------CTGCTATTGGACGTTTATT-T
	Goniothalamus_elegans	TAGTTCCCATTTATT-----ATTGAATTAACCGATTAACTTGCTATTGGATGTTTATT-T
	Goniothalamus_elmeri	------------------------------------------------------------
	Goniothalamus_expansus	------------------------------------------------------------
	Goniothalamus_fasciculatus	TAGTTCCCATTTCTT-----ATTGAATTAACCGATTAACCTGCTATTGGACGTTTATT-T
	Goniothalamus_gardneri	TAGTTCCCATTTCTT-----ATTGAATTAACCGATTAACCTGCTATTGGACGTTTATT-T
	Goniothalamus_giganteus	TAGTTCCCATTTCTT-----ATTGAATTAACCGATTAACTTGCTATTGGACGTTTATT-T
	Goniothalamus_grandiflorus	TAGTTCCCATTTCTT-----ATTGAATTAACCGATTAACTTGCTATTGGACGTTTATT-T
	Goniothalamus_griffithii	TAGTTCCCATTTCTT-----ATTGAATTAACCGATTAACCTGCTATTGGACGTTTATT-T
	Goniothalamus_hookeri	TAGTTCCCATTTCTT-----ATTGAATTAACCGATTAACCTGCTATTGGACGTTTATT-T
	Goniothalamus_howii	TAGTTCCCATTTCTT-----ATTGAATTAACCGATTAACCTGCTATTGGACGTTTATT-T
	Goniothalamus_imbricatus	TAGTTCCCATTTCTT-----ATTGAATTAACCGATTAACTTGCTATTGGACGTTTATT-T
	Goniothalamus_kinabaluensis	TAGTTCCCATTTCTT-----ATTGAATTAACCGATTAACCTGCTATTGGACGTTTATT-T
	Goniothalamus_laoticus	TAGTTCCCATTTCTT-----ATTGAATTAACCGATTAACCTGCTATTGGACGTTTATT-T
	Goniothalamus_loerzingii	------------------------------------------------------------
	Goniothalamus_macranthus	TAGTTCCCATTTCTT-----ATTGAATTAACCGATTAACCTGCTATTGGACGTTTATT-T
	Goniothalamus_macrophyllus	TAGTTCCCATTTCTT-----ATTGAATTAACCGATTAACCTGCTATTGGACGTTTATT-T
	Goniothalamus_maewongensis	TAGTTCCCATTTCTT-----ATTGAATTAACCGATTAACCTGCTATTGGACGTTTATT-T
	Goniothalamus_majestatis	TAGTTCCCATTTCTT-----ATTGAATTAACCGATTAACTTGCTATTGGACGTTTATT-T
	Goniothalamus_malayanus	TAGTTCCCATTTCTT-----ATTGAATTAACCGATTAACTTGCTATTGGACGTTTATT-T
	Goniothalamus_megalocalyx	TAGTTCCCATTTCTT-----ATTGAATTAACCGATTAACCTGCTATTGGACGTTTATT-T
	Goniothalamus_monospermus	------------------------------------------------------------
	Goniothalamus_montanus	TAGTTCCCATTTCTT-----ATTGAATTAACCGATTAACTTGCTATTGGACGTTTATT-T
	Goniothalamus_obtusatus	AAGTTCCCATTTCTT-----ATTGAATTAACCGATTAACCTGCTATTGGACGTTTATT-T
	Goniothalamus_parallelivenius	TAGTTCCCATTTCTT-----ATTGAATTAACCGATTAACCTGCTATTGGACGTTTATT-T
	Goniothalamus_repevensis	TAGTTCCCATTTCTT-----ATTGAATTAACCGATTAACTTGCTATTGGACGTTTATT-T
	Goniothalamus_reticulatus	TAGTTCCCATTTCTT-----ATTGAATTAACCGATTAACCTGCTATTGGACGTTTATT-T
	Goniothalamus_ridleyi	TAGTTCCCATTTCTT-----ATTTAATTAACCGATTAACCTGCTATTGGACGTTTATT-T
	Goniothalamus_calcareus	------------------------------------------------------------
	Goniothalamus_rotundisepalus	TAGTTCCCATTTCTT-----ATTGAATTAACCGATTAACCTGCTATTGGACGTTTATTAT
	Goniothalamus_rufus	------------------------------------------------------------
	Goniothalamus_sawtehii	TAGTTCCCATTTCTT-----ATTGAATTAACCGATTAACCTGCTATTGGACGCTTATT-T
	Goniothalamus_scortechinii	TAGTTCCCATTTCTT-----ATTGAATTAACCGATTAACCTGCTATTGGACGTTTATT-T
	Goniothalamus_sesquipedalis	TAGTTCCCATTTCTT-----ATTGAATTAACCGATTAACTTGCTATTGGACGTTTATT-T
	Goniothalamus_suaveolens_2	------------------------------------------------------------
	Goniothalamus_palawanensis	------------------------------------------------------------
	Goniothalamus_sp_nov	------------------------------------------------------------
	Goniothalamus_tamirensis	TAGTTCCCATTTCTT-----ATTGAATTAACCGATTAACCTGCTATTGGACGGTTATT-T
	Goniothalamus_tapis	TAGTTCCCATTTCTT-----ATTGAATTAACCGATTAACTTGCTATTGGACGTTTATT-T
	Goniothalamus_tapisoides	TAGTTCCCATTTCTT-----ATTGAATTAACCGATTAACTTGCTATTGGACGTTTATT-T
	Goniothalamus_tavoyensis	TAGTTCCCATTTCTT-----ATTGAATTAACCGATTAACCTGCTATTGGACGTTTATT-T
	Goniothalamus_tenuifolius	TAGTTCCCATTTCTT-----ATTGAATTAACCGATTAACCTGCTATTGGACGTTTATT-T
	Goniothalamus_thomsoni	------------------------------------------------------------
	Goniothalamus_thwaitesii	TAGTTCCCATTTCTT-----ATTGAATTAACCGATTAACCTGCTATTGGACGTTTATT-T
	Goniothalamus_tomentosus	------------------------------------------------------------
	Goniothalamus_tortilipetalus	------------------------------------------------------------
	Goniothalamus_touranensis	------------------------------------------------------------
	Goniothalamus_undulatus	TAGTTCCCATTTCTT-----ATTGAATTAACCGATTAACCTGCTATTGGACGTTTATT-T
	Goniothalamus_uvarioides	------------------------------------------------------------
	Goniothalamus_velutinus	TAGTTCCCATTTCTT-----ATTGAATTAACCGATTAACCTGCTATTGGACGTTTATT-T
	Goniothalamus_woodii	TAGTTCCCATTTCTT-----ATTGAATTAACCGATTAACTTGCTATTGGACGTTTATT-T
	Goniothalamus_wrayi	TAGTTCCCATTTCTT-----ATTGAATTAACCGATTAACCTGCTATTGGACGTTTATT-T
	Goniothalamus_wynaadensis	TAGTTCCCATTTCTTATTGAATTGAATTAACCGATTAACCTGCTATTGGACGTTTATT-T
	Neostenanthera_myristicifolia	TAGTTCCCATTTCTT-----ATTGAATTAACCGATCAACCTGCTACCGGACATTTATT-T
	Annona_dumetorum	------------------------------------------------------------
	Annona_glabra	TCGATTCGGTAATCTTCGCAAAATTTCGAC-----ATATTTAACTT---------T-CTT
	Annona_herzogii	TCGATTCGGTAATCTTCGAAAAATTTCGAC-----ATATTTAACTT---------T-CTT
	Annona_mucosa	------------------------------------------------------------
	Annona_muricata	TCGATTCGGTAATCTTCGCAAAATTTCGAC-----ATATTTAACTT---------TACTT
	Annona_reticulata	------------------------------------------------------------
	Annona_squamosa	------------------------------------------------------------
	Anonidium_sp_Cheek_7896	TTGATTCGGTAATCTTCGCAAAATTTCGAC-----ATATTTAACTT---------T-CTT
	Asimina_longifolia	TCGATTCGGTAATCTTCGCAAAATTTCGAC-----ATATTTAACAT---------TTCTT
	Asimina_rugelii	------------------------------------------------------------
	Asimina_triloba	TCGATTCGGTAATCTTCGCAAAATTTCGAC-----ATATTT-------------------
	Disepalum_platypetalum	TTGATTCGGTAATCTTCGAAAAATTTCGAC-----ATATTTAACTT---------T-CTT
	Disepalum_pulchrum	------------------------------------------------------------
	Goniothalamus_amuyon	TCGATTCGGTAATCTTCGCAAAATTTCGACATATTATATTTAACTTT----------ATT
	Goniothalamus_andersonii	------------------------------------------------------------
	Goniothalamus_aruensis	TCGATTCGGTAATCTTCGCAAAATTTCGAC-----ATATTTAACTT---------T-A--
	Goniothalamus_angustifolius	------------------------------------------------------------
	Goniothalamus_australis	TTGATTCGGTAATCTTCGCAAAATTTCGAC-----ATATTTAACT---------------
	Goniothalamus_borneensis	TCGATTCGGTAATCTTCGCAAAATTTCGAA-----ATATTTAACTT---------T-ATT
	Goniothalamus_bracteosus	------------------------------------------------------------
	Goniothalamus_calvicarpus	TCGATTCGGTAATCTTCGCAAAATTTCGAC-----ATATTTAACTTTATTATTA-T-ATT
	Goniothalamus_cardiopetalus	TCGATTCGGTAATCTTCGCAAAATTTCGAC-----ATATTTAACTT---------T-ATT
	Goniothalamus_cauliflorus	TCGATTCGGTAATCTTCGCAAAATTTCGAC-----ATATTTAACTT---------T-A--
	Goniothalamus_suaveolens_1	TCGATTCGGTAATCTTCGCAAAATTTCGAC-----ATATTTAACTT---------T-ATT
	Goniothalamus_cheliensis	TCGATTCGGTAATCTTCGCAAAATTTCGAC-----ATATTTAACTTTATTAATATTAATT
	Goniothalamus_clemensii	------------------------------------------------------------
	Goniothalamus_costulatus	------------------------------------------------------------
	Goniothalamus_dumontetii	TCGATTCGGTAATCTTCGCAAAATTTCGAC-----ATATTTCACTT---------T----
	Goniothalamus_elegans	TCGATTCGGTAATCTTCACAAAATTTTGAC-----ATATTTAACTT---------T-ATT
	Goniothalamus_elmeri	------------------------------------------------------------
	Goniothalamus_expansus	------------------------------------------------------------
	Goniothalamus_fasciculatus	TCGATTCGGTAATCTTCGCAAAATTTCGAC-----ATATTTAACTT---------T-ATT
	Goniothalamus_gardneri	TCGATTCGGTAATCTTCGCAAAATTTCGAC-----ATATTTAACTTTATTAT---T-ATT
	Goniothalamus_giganteus	TCGATTCGGTAATCTTCGCAAAATTTCGAC-----ATATTTAACTT---------T-ATT
	Goniothalamus_grandiflorus	TCGATTCGGTAATCTTCGCAAAATTTCGAC-----ATATTTAACTT---------T-ATT
	Goniothalamus_griffithii	TCGATTCGGTAATCTTCGCAAAATTTCGAC-----ATATTTAACTTTATTATTA-T-ATT
	Goniothalamus_hookeri	TCGATTCGGTAATCTTCGCAAAATTTCGAC-----ATATTTAACTTT-------------
	Goniothalamus_howii	TCGATTCGGTAATCTTCGCAAAATTTCGAC-----ATATTTAACTTTATTATTATT-ATT
	Goniothalamus_imbricatus	TCGATTCGGTAATCTTCGCAAAATTTCGAC-----ATATTTAACTT---------T-A--
	Goniothalamus_kinabaluensis	TCGATTCGGTAATCTTCGCAAAATTTCGAC-----ATATTTAACTT---------T-ATT
	Goniothalamus_laoticus	TCGATTCGGTAATCTTCGCAAAATTTCGAC-----ATATTTAACTT---------T-ATT
	Goniothalamus_loerzingii	------------------------------------------------------------
	Goniothalamus_macranthus	TCGATTCGGTAATCTTCGCAAAATTTCGAC-----ATATTTCACTTTATTATTATT----
	Goniothalamus_macrophyllus	TCGATTCGGTAATCTTCGCAAAATTTCGAC-----ATATTTAACTT---------T-ATT
	Goniothalamus_maewongensis	TCGATTCGGTAATCTTCGCAAAATTTCGAC-----ATATTTAACTT---------T-ATT
	Goniothalamus_majestatis	TCGATTCGGTAATCTTCGCAAAATTTCGAC-----ATATTTAACTT---------T----
	Goniothalamus_malayanus	TCGATTCGGTAATCTTCGCAAAATTTCGAC-----ATATTTAACTT---------T-A--
	Goniothalamus_megalocalyx	TCGATTCGGTAATCTTCGCAAAATTTCGAC-----ATATTTAACTT---------T-ATT
	Goniothalamus_monospermus	------------------------------------------------------------
	Goniothalamus_montanus	TCGATTCGGTAATCTTCGCAAAATTTCGAC-----ATATTTAACTT---------T-ATT
	Goniothalamus_obtusatus	TCGATTCGGTAATCTTCGCAAAATTTCGAC-----ATATTTCACTT---------T-ATT
	Goniothalamus_parallelivenius	TCGATTCGGTAATCTTCGCAAAATTTCGAC-----ATATTTAACTT---------T-ATT
	Goniothalamus_repevensis	TCGATTCGGTAATCTTCGCAAAATTTCGAC-----ATATTTAACTT---------T-ATT
	Goniothalamus_reticulatus	TCGATTCGGTAATCTTCGCAAAATTTCGAC-----ATATTTCACTT---------T-ATT
	Goniothalamus_ridleyi	TCGATTCGGTAATCTTCGCAAAATTTCGAC-----ATATTTAACTT---------T-ATT
	Goniothalamus_calcareus	------------------------------------------------------------
	Goniothalamus_rotundisepalus	TCAATTCGGTAATCTTCGCAAAATTTCGAC-----ATATTTAACTTTATTATT--A-ATT
	Goniothalamus_rufus	------------------------------------------------------------
	Goniothalamus_sawtehii	TCGATTCGGTAATCTTCGCAAAATTTCGAC-----ATATTTAACTT---------T-ATT
	Goniothalamus_scortechinii	TCGATTCGGTAATCTTCGCAAAATTTCGAC-----ATATTTAACTT---------T-ATT
	Goniothalamus_sesquipedalis	TCGATTCGGTAATCTTCGCAAAATTTCGAC-----ATATTTATATTA--------TTATT
	Goniothalamus_suaveolens_2	------------------------------------------------------------
	Goniothalamus_palawanensis	------------------------------------------------------------
	Goniothalamus_sp_nov	------------------------------------------------------------
	Goniothalamus_tamirensis	TCGATTCGGTAATCTTCGCAAAATTTCGAC-----ATATTTAACTT---------T-ATT
	Goniothalamus_tapis	TCGATTCGGTAATCTTCGCAAAATTTCGAC-----ATATTTAACTT---------T-ATT
	Goniothalamus_tapisoides	TCGATTCGGTAATCTTCGCAAAATTTCGAC-----ATATTTAACTT---------T-ATT
	Goniothalamus_tavoyensis	TCGATTCGGTAATCTTCGCAAAATTTCGAC-----ATATTTAACTTT---AT---T-ATT
	Goniothalamus_tenuifolius	TCAATTCGGTAATCTTCGCAAAATTTCGAC-----ATATTTAACTTTATTATT--A-ATT
	Goniothalamus_thomsoni	------------------------------------------------------------
	Goniothalamus_thwaitesii	TCGATTCGGTAATCTTCGCAAAATTTCGAC-----ATATTTAACTTT----------ATT
	Goniothalamus_tomentosus	------------------------------------------------------------
	Goniothalamus_tortilipetalus	------------------------------------------------------------
	Goniothalamus_touranensis	------------------------------------------------------------
	Goniothalamus_undulatus	TCGATTCGGTAATCTTCGCAAAATTTCGAC-----ATATTTAACTT---------T-ATT
	Goniothalamus_uvarioides	------------------------------------------------------------
	Goniothalamus_velutinus	TCGATTCGGTAATCTTCGCAAAATTTCGAC-----ATATTTAACT---------------
	Goniothalamus_woodii	TGGATTCGGTAATCTTCGCAAAATTTCGAC-----ATATTTAACTT---------T-ATT
	Goniothalamus_wrayi	TCGATTCGGTAATCTTCGCAAAATTTCGAC-----GTATTTCACTT---------T-ATT
	Goniothalamus_wynaadensis	TCTATTCGGTAATCTTCGCAAAATTTCGAC-----ATATTTAACTT---------T-ATT
	Neostenanthera_myristicifolia	TTGATTCGGTAATMYTCGCMAAATTTCGAC-----ATATTTAACTT---------TACTT
	Annona_dumetorum	----------------
	Annona_glabra	AATTATTATTTATATT
	Annona_herzogii	ATTAACTTTC------
	Annona_mucosa	----------------
	Annona_muricata	AATTCTTAAT--TATT
	Annona_reticulata	----------------
	Annona_squamosa	----------------
	Anonidium_sp_Cheek_7896	A-TTATTAAATATT-T
	Asimina_longifolia	A-TGATTATTTATTTT
	Asimina_rugelii	----------------
	Asimina_triloba	----------------
	Disepalum_platypetalum	A-TTATTATATTA---
	Disepalum_pulchrum	----------------
	Goniothalamus_amuyon	ATT-ATTATTGTTATT
	Goniothalamus_andersonii	----------------
	Goniothalamus_aruensis	----ATTATTTTAATT
	Goniothalamus_angustifolius	----------------
	Goniothalamus_australis	-TT-ATTATTGTTATT
	Goniothalamus_borneensis	ATT-TTTATTTTTATT
	Goniothalamus_bracteosus	----------------
	Goniothalamus_calvicarpus	ATT-ATTATTGTTATT
	Goniothalamus_cardiopetalus	ATT-ATTATTGTTATT
	Goniothalamus_cauliflorus	----ATTATTTTAATT
	Goniothalamus_suaveolens_1	ATT-ATTATTGTTATT
	Goniothalamus_cheliensis	ATTAATTATTGTTATT
	Goniothalamus_clemensii	----------------
	Goniothalamus_costulatus	----------------
	Goniothalamus_dumontetii	----ATTATTGTGATT
	Goniothalamus_elegans	TTT-ATTATTGTTATT
	Goniothalamus_elmeri	----------------
	Goniothalamus_expansus	----------------
	Goniothalamus_fasciculatus	ATT-ATTATTGTTATT
	Goniothalamus_gardneri	ATT-ATTATTGTTATT
	Goniothalamus_giganteus	ATT-TTTATTTTTATT
	Goniothalamus_grandiflorus	ATT-ATTATTTTTATT
	Goniothalamus_griffithii	ATT-ATTATTGTTATT
	Goniothalamus_hookeri	----------------
	Goniothalamus_howii	ATT-ATTATTGTTATT
	Goniothalamus_imbricatus	----ATTATTTTTATT
	Goniothalamus_kinabaluensis	ATT-ATTATTGTTATT
	Goniothalamus_laoticus	ATT-ATTATTATTATT
	Goniothalamus_loerzingii	----------------
	Goniothalamus_macranthus	-TT-ATTATTGTGATT
	Goniothalamus_macrophyllus	ATT-ATTATTGTTATT
	Goniothalamus_maewongensis	ATT-ATTATTGTTATT
	Goniothalamus_majestatis	----TTTATTTTTATT
	Goniothalamus_malayanus	-----TTATTTTTATT
	Goniothalamus_megalocalyx	ATT-ATTATTGTTATT
	Goniothalamus_monospermus	----------------
	Goniothalamus_montanus	ATT-ATTATTTTTATT
	Goniothalamus_obtusatus	ATT-ATTATTG-----
	Goniothalamus_parallelivenius	ATT-ATTATTGTTATT
	Goniothalamus_repevensis	ATT-ATTATTATTATT
	Goniothalamus_reticulatus	ATT-ATTATTGTTATT
	Goniothalamus_ridleyi	ATT-ATTATTGTTATT
	Goniothalamus_calcareus	----------------
	Goniothalamus_rotundisepalus	ATT-ATTATTGTTATT
	Goniothalamus_rufus	----------------
	Goniothalamus_sawtehii	ATT-ATTATTGTTATT
	Goniothalamus_scortechinii	ATT-ATTATTGTTATT
	Goniothalamus_sesquipedalis	ATT-ATTATTGTTATT
	Goniothalamus_suaveolens_2	----------------
	Goniothalamus_palawanensis	----------------
	Goniothalamus_sp_nov	----------------
	Goniothalamus_tamirensis	ATTATATAATTTTATT
	Goniothalamus_tapis	ATT-ATTATTATTATT
	Goniothalamus_tapisoides	ATT-ATTATTTTTATT
	Goniothalamus_tavoyensis	ATT-ATTATTGTTATT
	Goniothalamus_tenuifolius	ATT-ATTATTGTTATT
	Goniothalamus_thomsoni	----------------
	Goniothalamus_thwaitesii	ATT-ATTATTGTTATT
	Goniothalamus_tomentosus	----------------
	Goniothalamus_tortilipetalus	----------------
	Goniothalamus_touranensis	----------------
	Goniothalamus_undulatus	ATT-ATTATTGTTATT
	Goniothalamus_uvarioides	----------------
	Goniothalamus_velutinus	-TT-ATTATTGTTATT
	Goniothalamus_woodii	ATT-ATTATTTTAATT
	Goniothalamus_wrayi	ATT-ATTATTGTTATT
	Goniothalamus_wynaadensis	ATT-ATTATTATTATT
	Neostenanthera_myristicifolia	A-TTATTATTTATTAT
;
end;
