# Supplementary material for: Molecular and morphological data supporting phylogenetic reconstruction of the genus Goniothalamus (Annonaceae), including a reassessment of previous infrageneric classifications
Source: Data Brief. 2015 Jul 9;4:410–21. doi: 10.1016/j.dib.2015.06.021 (PMC4532731; doi:10.1016/j.dib.2015.06.021)
Supplement: Supplementary file 2 — Supplementary material [file mmc2.zip › mmc2.nex]

#NEXUS
begin taxa;
	dimensions ntax=81;
	taxlabels
	Annona_dumetorum[&description=null]
	Annona_glabra[&description=null]
	Annona_herzogii[&description=null]
	Annona_mucosa[&description=null]
	Annona_muricata[&description=null]
	Annona_reticulata[&description=null]
	Annona_squamosa[&description=null]
	Anonidium_sp_Cheek_7896[&description=null]
	Asimina_longifolia[&description=null]
	Asimina_rugelii[&description=null]
	Asimina_triloba[&description=null]
	Disepalum_platypetalum[&description=null]
	Disepalum_pulchrum[&description=null]
	Goniothalamus_amuyon[&description=null]
	Goniothalamus_andersonii[&description=null]
	Goniothalamus_aruensis[&description=null]
	Goniothalamus_angustifolius[&description=null]
	Goniothalamus_australis[&description=null]
	Goniothalamus_borneensis[&description=null]
	Goniothalamus_bracteosus[&description=null]
	Goniothalamus_calvicarpus[&description=null]
	Goniothalamus_cardiopetalus[&description=null]
	Goniothalamus_cauliflorus[&description=null]
	Goniothalamus_suaveolens_1[&description=null]
	Goniothalamus_cheliensis[&description=null]
	Goniothalamus_clemensii[&description=null]
	Goniothalamus_costulatus[&description=null]
	Goniothalamus_dumontetii[&description=null]
	Goniothalamus_elegans[&description=null]
	Goniothalamus_elmeri[&description=null]
	Goniothalamus_expansus[&description=null]
	Goniothalamus_fasciculatus[&description=null]
	Goniothalamus_gardneri[&description=null]
	Goniothalamus_giganteus[&description=null]
	Goniothalamus_grandiflorus[&description=null]
	Goniothalamus_griffithii[&description=null]
	Goniothalamus_hookeri[&description=null]
	Goniothalamus_howii[&description=null]
	Goniothalamus_imbricatus[&description=null]
	Goniothalamus_kinabaluensis[&description=null]
	Goniothalamus_laoticus[&description=null]
	Goniothalamus_loerzingii[&description=null]
	Goniothalamus_macranthus[&description=null]
	Goniothalamus_macrophyllus[&description=null]
	Goniothalamus_maewongensis[&description=null]
	Goniothalamus_majestatis[&description=null]
	Goniothalamus_malayanus[&description=null]
	Goniothalamus_megalocalyx[&description=null]
	Goniothalamus_monospermus[&description=null]
	Goniothalamus_montanus[&description=null]
	Goniothalamus_obtusatus[&description=null]
	Goniothalamus_parallelivenius[&description=null]
	Goniothalamus_repevensis[&description=null]
	Goniothalamus_reticulatus[&description=null]
	Goniothalamus_ridleyi[&description=null]
	Goniothalamus_calcareus[&description=null]
	Goniothalamus_rotundisepalus[&description=null]
	Goniothalamus_rufus[&description=null]
	Goniothalamus_sawtehii[&description=null]
	Goniothalamus_scortechinii[&description=null]
	Goniothalamus_sesquipedalis[&description=null]
	Goniothalamus_suaveolens_2[&description=null]
	Goniothalamus_palawanensis[&description=null]
	Goniothalamus_sp_nov[&description=null]
	Goniothalamus_tamirensis[&description=null]
	Goniothalamus_tapis[&description=null]
	Goniothalamus_tapisoides[&description=null]
	Goniothalamus_tavoyensis[&description=null]
	Goniothalamus_tenuifolius[&description=null]
	Goniothalamus_thomsoni[&description=null]
	Goniothalamus_thwaitesii[&description=null]
	Goniothalamus_tomentosus[&description=null]
	Goniothalamus_tortilipetalus[&description=null]
	Goniothalamus_touranensis[&description=null]
	Goniothalamus_undulatus[&description=null]
	Goniothalamus_uvarioides[&description=null]
	Goniothalamus_velutinus[&description=null]
	Goniothalamus_woodii[&description=null]
	Goniothalamus_wrayi[&description=null]
	Goniothalamus_wynaadensis[&description=null]
	Neostenanthera_myristicifolia[&description=null]
;
end;
begin characters;
	dimensions nchar=717;
	format datatype=dna missing=? gap=- interleave=yes;
	matrix
	Annona_dumetorum	ATGCTCCCTCTTTACATTTATTGCGATTCTTTCTCCACGACTATCAGAATTCGAATAGTC
	Annona_glabra	ATGCTCCCTCTTTACATTTATTGCGATTCTTTCTCCACGACTATCAGAATTCGAATAGTC
	Annona_herzogii	ATGCTCCCTCTTTACATTTATTGCGATTCTTTCTCCACGACTCTCAGAATTCGAATAGTC
	Annona_mucosa	ATGCTCCCTCTTTACATTTATTGCGATTCTTTCTCCACGACTCTCAGAATTCGAATAGTC
	Annona_muricata	ATGCTCCCTCTTTACATTTATTGCGATTCTTTCTCCACGACTATCAGAATTCGAATAGTC
	Annona_reticulata	-----CCCTCTTTACATTTATTGCGATTCTTTCTCCACGACTATCAGAATTCGAATAGTC
	Annona_squamosa	ATGCTCCCTCTTTACATTTATTGCGATTCTTTCTCCACGACTATCAGAATTCGAATAGTC
	Anonidium_sp_Cheek_7896	ACGCTTCCTCTTTGCATTTATTGCGATTCTTTCTCCACGACTATCAGAATTCAAATAGTC
	Asimina_longifolia	ATGCTCCCTCTTTGCATTTATTGCGATTCTTTCTCCACGACTATCAGAATTCGAATAGTC
	Asimina_rugelii	ATGCTCCCTCTTTGCATTTATTGCGATTCTTTCTCCACGACTATCAGAATTCGAATAGTC
	Asimina_triloba	ATGCTCCCTCTTTGCATTTATTGCGATTCTTTCTCCACGACTATCAAAATTCGAATAGTC
	Disepalum_platypetalum	ATGCCCCCTCTTTGCATTTATTGCGATCCTTTCTCCACGACTATCAGAATTCGAATAGTC
	Disepalum_pulchrum	ATGCTCCCTCTTTGCATTTATTGCGATTCTTTCTCCACGACTATGAGAATTCGAATAGTC
	Goniothalamus_amuyon	ATGTTCCCTCTTTGCATTTATTGCGATTCTTTCTTCACGACTATCAGAATTCGAATAGTC
	Goniothalamus_andersonii	ATGTTCCCTCTTTGCATTTATTGCGATTCTTTCTTCACGACTATCAGAATTCGAATAGTC
	Goniothalamus_aruensis	ATGTTCCCTCTTTGCATTTATTGCGATTCTTTCTTCACGACTATCAGAATTCGAATAGTC
	Goniothalamus_angustifolius	ATGTTCCCTCTTTGCATTTATTGCGATTCTTTCTTCACGACTATCAGAATTCGAATAGTC
	Goniothalamus_australis	ATGTTCCCTCTTTGCATTTATTGCGATTCTTTCTTCACGACTATCAGAATTCGAATAGTC
	Goniothalamus_borneensis	ATGTTCCCTCTTTGCATTTATTGCGATTCTTTCTTCACGACTATCAGAATTCGAATAGTC
	Goniothalamus_bracteosus	ATGTTCCCTCTTTGCATTTATTGCGATTCTTTCTTCACGACTATCAGAATTCGAATAGTC
	Goniothalamus_calvicarpus	ATGTTCCCTCTTTGCATTTATTGCGATTCTTTCTTCACGACTATCAGAATTCGAATAGTC
	Goniothalamus_cardiopetalus	ATGTTCCCTCTTTGCATTTATTGCGATTCTTTCTTCACGACTATCAGAATTCGAATAGTC
	Goniothalamus_cauliflorus	ATGTTCCCTCTTTGCATTTATTGCGATTCTTTCTTCACGACTATCAGAATTCGAATAGTC
	Goniothalamus_suaveolens_1	ATGTTCCCTCTTTGCATTTATTGCGATTCTTTCTTCACGACTATCAGAATTCGAATAGTC
	Goniothalamus_cheliensis	ATGTTCCCTCTTTGCATTTATTGCGATTCTTTCTTCACGACTATCAGAATTCGAATAGTC
	Goniothalamus_clemensii	ATGTTCCCTCTTTGCATTTATTGCGATTCTTTCTTCACGACTATCAGAATTCGAATAGTC
	Goniothalamus_costulatus	ATGTTCCCTCTTTGCATTTATTGCGATTCTTTCTTCACGACTATCAGAATTCGAATAGTC
	Goniothalamus_dumontetii	ATGTTCCCTCTTTGCATTTATTGCGATTCTTTCTTCACGACTATCAGAATTCGAATAGTC
	Goniothalamus_elegans	ATGTTCCCTCTTTGCATTTATTGCGATTCTTTCTTCACAACTATCAGAATTCGAATAGTC
	Goniothalamus_elmeri	ATGTTCCCTCTTTGCATTTATTGCGATTCTTTCTTCACGACTATCAGAATTCGAATAGTC
	Goniothalamus_expansus	ATGTTCCCTCTTTGCATTTATTGCGATTCTTTCTTCACGACTATCAGAATTCGAATAGTC
	Goniothalamus_fasciculatus	ATGTTCCCTCTTTGCATTTATTGCGATTCTTTCTTCACGACTATCAGAATTCGAATAGTC
	Goniothalamus_gardneri	ATGTTCCCTCTTTGCATTTATTGCGATTATTTCTTCACGACTATCAGAATTCGAATAGTC
	Goniothalamus_giganteus	ATGTTCCCTCTTTGCATTTATTGCGATTCTTTCTTCACGACTATCAGAATTCGAATAGTC
	Goniothalamus_grandiflorus	ATGTTCCCTCTTTGCATTTATTGCGATTCTTTCTTCACGACTATCAAAATTCGAATAGTC
	Goniothalamus_griffithii	ATGTTCCCTCTTTGCATTTATTGCGATTCTTTCTTCACGACTATCAGAATTCGAATAGTC
	Goniothalamus_hookeri	ATGTTCCCTCTTTGCATTTATTGCGATTATTTCTTCACGACTATCAGAATTCGAATAGTC
	Goniothalamus_howii	ATGTTCCCTCTTTGCATTTATTGCGATTCTTTCTTCACGACTATCAGAATTCGAATAGTC
	Goniothalamus_imbricatus	ATGTTCCCTCTTTGCATTTATTGCGATTCTTTCTTCACGACTATCAGAATTCGAATAGTC
	Goniothalamus_kinabaluensis	ATGTTCCCTCTTTGCATTTATTGCGATTCTTTCTTCACGACTATCAGAATTCGAATAGTC
	Goniothalamus_laoticus	ATGTTCCCTCTTTGCATTTATTGCGATTCTTTCTTCACGACTATCAGAATTCGAATAGTC
	Goniothalamus_loerzingii	ATGTTCCCTCTTTGCATTTATTGCGATTCTTTCTTCACGACTATCAGAATTCGAATAGTC
	Goniothalamus_macranthus	ATGTTCCCTCTTTGCATTTATTGCGATTCTTTCTTCACGACTATCAGAATTCGAATAGTC
	Goniothalamus_macrophyllus	ATGTTCCCTCTTTGCATTTATTGCGATTCTTTCTTCACGACTATCAGAATTCGAATAGTA
	Goniothalamus_maewongensis	ATGTTCCCTCTTTGCATTTATTGCGATTCTTTCTTCACGACTATCAGAATTCGAATAGTC
	Goniothalamus_majestatis	ATGTTCCCTCTTTGCATTTATTGCGATTCTTTCTTCACGACTATCAGAATTCGAATAGTC
	Goniothalamus_malayanus	ATGTTCCCTCTTTGCATTTATTGCGATTCTTTCTTCACGATTATCAGAATTCGAATAGTC
	Goniothalamus_megalocalyx	ATGTTCCCTCTTTGCATTTATTGCGATTCTTTCTTCACGACTATCAGAATTCGAATAGTC
	Goniothalamus_monospermus	ATGTTCCCTCTTTGCATTTATTGCGATTCTTTCTTCACGACTATCAGAATTCGAATAGTC
	Goniothalamus_montanus	ATGTTCCCTCTTTGCATTTATTGCGATTCTTTCTTCACGACTATCAGAATTCGAATAGTC
	Goniothalamus_obtusatus	---------------------------------------ACTATCAGAATTCGAATAGTC
	Goniothalamus_parallelivenius	ATGTTCCCTCTTTGCATTTATTGCGATTCTTTCTTCACGACTATCAGAATTCGAATAGTC
	Goniothalamus_repevensis	ATGTTCCCTCTTTGCATTTATTGCGATTCTTTCTTCACGACTATCAGAATTCGAATAGTC
	Goniothalamus_reticulatus	ATGTTCCCTCTTTGCATTTATTGCGATTCTTTCTTCACGACTATCAGAATTCGAATAGTC
	Goniothalamus_ridleyi	ATGTTCCCTCTTTGCATTTATTGCGATTCTTTCTTCACGACTATCAGAATTCGAATAGTC
	Goniothalamus_calcareus	------------------------------------------------------------
	Goniothalamus_rotundisepalus	ATGTTCCCTCTTTGCATTTATTGCGATTCTTTCTTCACGACTATCAGAATTCGAATAGTC
	Goniothalamus_rufus	------------------------------------------------------------
	Goniothalamus_sawtehii	ATGTTCCCTCTTTGCATTTATTGCGATTCTTTCTTCACGACTATCAGAATTCGAATAGTC
	Goniothalamus_scortechinii	ATGTTCCCTCTTTGCATTTATTGCGATTCTTTCTTCACGACTATCAGAATTCGAATAGTC
	Goniothalamus_sesquipedalis	ATGTTCCCTCTTTGCATTTATTGCGATTCTTTCTTCACGACTATCAGAATTCGAATAGTC
	Goniothalamus_suaveolens_2	ATGTTCCCTCTTTGCATTTATTGCGATTCTTTCTTCACGACTATCAGAATTCGAATAGTC
	Goniothalamus_palawanensis	ATGTTCCCTCTTTGCATTTATTGCGATTCTTTCTTCACGACTATCAGAATTCGAATAGTC
	Goniothalamus_sp_nov	ATGTTCCCTCTTTGCATTTATTGCGATTCTTTCTTCACGACTATCAGAATTCGAATAGTC
	Goniothalamus_tamirensis	ATGTTCCCTCTTTGCATTTATTGCGATTCTTTCTTCACAACTATCAGAATTCGAATAGTC
	Goniothalamus_tapis	ATGTTCCCTCTTTGCATTTATTGCGATTCTTTCTTCACGACTATCAGAATTCGAATAGTC
	Goniothalamus_tapisoides	ATGTTCCCTCTTTGCATTTATTGCGATTCTTTCTTCACGACTATCAGAATTCGAATAGTC
	Goniothalamus_tavoyensis	ATGTTCCCTCTTTGCATTTATTGCGATTCTTTCTTCACGACTATCAGAATTCGAATAGTC
	Goniothalamus_tenuifolius	ATGTTCCCTCTTTGCATTTATTGCGATTCTTTCTTCACGACTATCAGAATTCGAATAGTC
	Goniothalamus_thomsoni	ATGTTCCCTCTTTGCATTTATTGCGATTATTTCTTCACGACTATCAGAATTCGAATAGTC
	Goniothalamus_thwaitesii	ATGTTCCCTCTTTGCATTTATTGCGATTATTTCTTCACGACTATCAGAATTCGAATAGTC
	Goniothalamus_tomentosus	ATGTTCCCTCTTTGCATTTATTGCGATTCTTTCTTCACGACTATCAGAATTCGAATAGTC
	Goniothalamus_tortilipetalus	ATGTTCCCTCTTTGCATTTATTGCGATTCTTTCTTCACGACTATCAGAATTCGAATAGTC
	Goniothalamus_touranensis	ATGTTCCCTCTTTGCATTTATTGCGATTCTTTCTTCACGACTATCAGAATTCGAATAGTC
	Goniothalamus_undulatus	ATGTTCCCTCTTTGCATTTATTGCGATTCTTTCTTCACGACTATCAGAATTCGAATAGTC
	Goniothalamus_uvarioides	ATGTTCCCTCTTTGCATTTATTGCGATTCTTTCTTCACGACTATCAGAATTCGAATAGTC
	Goniothalamus_velutinus	ATGTTCCCTCTTTGCATTTATTGCGATTCTTTCTTCACGACTATCAGAATTCGAATAGTC
	Goniothalamus_woodii	ATGTTCCCTCTTTGCATTTATTGCGATTCTTTCTTCACGACTATCAGAATTCGAATAGTC
	Goniothalamus_wrayi	ATGTTCCCTCTTTGCATTTATTGCGATTCTTTCTTCACGACTATCAGAATTCGAATAGTC
	Goniothalamus_wynaadensis	ATGTTCCCTCTTTGCATTTATTGCGATTCTTTCTTCACGACTATCAGAATTCGAATAGTC
	Neostenanthera_myristicifolia	ATGCCCCCTCTTTGCATTTATTGCGATTCTTTCTCCACGACTATCATAATTCGAATAGTC
	Annona_dumetorum	TCAAAGCTCAAAAGAAATCCATTTCCGTTTGTTCAAAAGAGAATCGAAGATTCTTCTTGT
	Annona_glabra	TCAAAGCTCGAAAGAAATCCATTTCCGTTTGTTCAAAAGAGAATCGAAGATTCTTCTTGT
	Annona_herzogii	TCAAAGCTCGAAAGAAGTCCATTTCCGTTTGTTCAAAAGAGAATCGAAGATTCTTCTTGT
	Annona_mucosa	TCAAAGCTCGAAAGAAGTCCATTTCCGTTTGTTCAAAAGAGAATCGAAGATTCTTCTTGT
	Annona_muricata	TCAAAGCTCGAAAGAAATCCATTTTTGTTTGTTCAAAAGAGAATCGAAGATTCTTCTTGT
	Annona_reticulata	TCAAAGCTCAAAAGAAATCCATTTCTGTTTGTTCAAAAGAGAATCGAAGATTCTTCTTGT
	Annona_squamosa	TCAAAGCTCAAAAGAAATCCATTTCCGTTTGTTCAAACGAGAATCGAAGATTCTTCTTGT
	Anonidium_sp_Cheek_7896	TCAATGCTCCAAAGAAATCCATTTCTGTTTGTTCAAAAGAGAATCGAAGATTCTTCTTGT
	Asimina_longifolia	TCAAAGCTCGAAAGAAATCCATTTCCGTTTGTTCAAAAGAGAATCGAAGATTCTTCTTGT
	Asimina_rugelii	TCAAAGCTCGAAAGAAATCCATTTCCGTTTGTTCAAAAGAGAATCGAAGATTCTTCTTGT
	Asimina_triloba	TCAAAGCTCGAAAGAAATCCATTTCCGTTTGTTCAAAAGAGAATCGAAGATTCTTCTTGT
	Disepalum_platypetalum	TCAGTGCTCCAAAGAAATCCATTTCCGTTTGTTCAAAAGAGAATCAAAGATTCTTCTTGT
	Disepalum_pulchrum	TCAAAGCTCGAAAGAAATCCATTTCCGTTTGTTCAAAAGAGAATCGAAGATTCTTCTTGT
	Goniothalamus_amuyon	TCAAAGCTCCAAAGAAATCCATTTCCGTTTGTTCAAAAGAGAATCGGAGATTCTTCTTGT
	Goniothalamus_andersonii	TCAAAGCTCCAAAGAAATCCATTTCCGTTTGTTCAAAAGAGAATCGGAGATTCTTCTTGT
	Goniothalamus_aruensis	TCAAAGCTCCAAAGAAATCCATTTCCGTTTGTTCAAAAGAGAATCGGAGATTCTTCTTGT
	Goniothalamus_angustifolius	TCAAAGCTCCAAAGAAATCCATTTCCGTTTGTTCAAAAGAGAATCGGAGATTCTTCTTGT
	Goniothalamus_australis	TCAAAGCTCCAAAAAAATCCATTTCCGTTTGTTCAAAAGAGAATCGGAGATTCTTCTTGT
	Goniothalamus_borneensis	TCAAAGCTCCAAAGAAATCCATTTCCGTTTGTTCAAAAGAGAATCGGAGATTCTTCTTGT
	Goniothalamus_bracteosus	TCAAAGCTCCAAAGAAATCCATTTCCGTTTGTTCAAAAGAGAATCGGAGATTCTTCTTGT
	Goniothalamus_calvicarpus	TCAAAGCTCCAAAGAAATCCATTTCCGTTTGTTCAAAAGAGAATCGGAGATTCTTCTTGT
	Goniothalamus_cardiopetalus	TCAAAGCTCCAAAGAAATCCATTTCCGTTTGTTCAAAAGAGAATCGGAGATTCTTCTTGT
	Goniothalamus_cauliflorus	TCAAAGCTCCAAAGAAATCCATTTCCGTTTGTTCAAAAGAGAATCGGAGATTCTTCTTGT
	Goniothalamus_suaveolens_1	TCAAAGCTCCAAAGAAATCCATTTCCGTTTGTTCAAAAGAGAATCGGAGATTCTTCTTGT
	Goniothalamus_cheliensis	TCAAAGCTCCAAAGAAATCCATTTCCGTTTGTTCAAAAGAGAATCGGAGATTCTTCTTGT
	Goniothalamus_clemensii	TCAAAGCTCCAAAGAAATCCATTTCCGTTTGTTCAAAAGAGAATCGGAGATTCTTCTTGT
	Goniothalamus_costulatus	TCAAAGCTCCAAAGAAATCCATTTCCGTTTGTTCAAAAGAGAATCGGAGATTCTTCTTGT
	Goniothalamus_dumontetii	TCAAAGCTCCAAAAAAATCCATTTCCGTTTGTTCAAAAGAGAATCGGAGATTCTTCTTGT
	Goniothalamus_elegans	TCAAAGCTCCAAAGAAATCCATTTCCGTTTGTTCAAAAGAGAATCGGAGATTCTTCTTGT
	Goniothalamus_elmeri	TCAAAGCTCCAAAGAAATCCATTTCCGTTTGTTCAAAAGAGAATCGGAGATTCTTCTTGT
	Goniothalamus_expansus	TCAAAGCTCCAAAGAAATCCATTTCCGTTTGTTCAAAAGAGAATCGGAGATTCTTCTTGT
	Goniothalamus_fasciculatus	TCAAAGCTCCAAAGAAATCCATTTCCGTTTGTTCAAAAGAGAATCGGAGATTCTTCTTGT
	Goniothalamus_gardneri	TCAAAGCTCCAAAGAAATCCATTTCCGTTTGTTCAAAAGAGAATCGGAGATTCTTCTTGT
	Goniothalamus_giganteus	TCAAAGCTCCAAAGAAATCCATTTCCGTTTGTTCAAAAGAGAATCGGAGATTCTTCTTGT
	Goniothalamus_grandiflorus	TCAAAGCTCCAAAGAAATCCATTTCCGTTTGTTCAAAAGAGAATCGGAGATTCTTCTTGT
	Goniothalamus_griffithii	TCAAAGCTCCAAAGAAATCCATTTCCGTTTGTTCAAAAGAGAATCGGAGATTCTTCTTGT
	Goniothalamus_hookeri	TCAAAGCTCCAAAGAAATCCATTTCCGTTTGTTCAAAAGAGAATCGGAGATTCTTCTTGT
	Goniothalamus_howii	TCAAAGCTCCAAAGAAATCCATTTCCGTTTGTTCAAAAGAGAATCGGAGATTCTTCTTGT
	Goniothalamus_imbricatus	TCAAAGCTCCAAAGAAATCCATTTCCGTTTGTTCAAAAGAGAATCGGAGATTCTTCTTGT
	Goniothalamus_kinabaluensis	TCAAAGCTCCAAAGAAATCCATTTCCGTTTGTTCAAAAGAGAATCGGAGATTCTTCTTGT
	Goniothalamus_laoticus	TCAAAGCTCCAAAGAAATCCATTTCCGTTTGTTCAAAAGAGAATCGGAGATTCTTCTTGT
	Goniothalamus_loerzingii	TCAAAGCTCCAAAGAAATCCATTTCCGTTTGTTCAAAAGAGAATCGGAGATTCTTCTTGT
	Goniothalamus_macranthus	TCAAAGCTCCAAAGAAATCCATTTCCGTTTGTTCAAAAGAGAATCGGAGATTCTTCTTGT
	Goniothalamus_macrophyllus	TCAAAGCTCCAAAGAAATCCATTTCCGTTTGTTCAAAAGAGAATCGGAGATTCTTCTTGT
	Goniothalamus_maewongensis	TCAAAGCTCCAAAGAAATCCATTTCCGTTTGTTCAAAAGAGAATCGGAGATTCTTCTTGT
	Goniothalamus_majestatis	TCAAAGCTCCAAAGAAATCCATTTCCGTTTGTTCAAAAGAGAATCGGAG-------TTGT
	Goniothalamus_malayanus	TCAAAGCTCCAAAGAAATCCATTTCCGTTTGTTCAAAAGAGAATCGGAGATTCTTCTTGT
	Goniothalamus_megalocalyx	TCAAAGCTCCAAAGAAATCTATTTCCGTTTGTTCAAAAGAGAATCGGAGATTCTTCTTGT
	Goniothalamus_monospermus	TCAAAGCTCCAAAGAAATCCATTTCCGTTTGTTCAAAAGAGAATCGGAGATTCTTCTTGT
	Goniothalamus_montanus	TCAAAGCTCCAAAGAAATCCATTTCCGTTTGTTCAAAAGAGAATCGGAGATTCTTCTTGT
	Goniothalamus_obtusatus	TCAAAGCTCCAAAAAAATCCATTTCCGTTTGTTCAAAAGAGAATCGGAGATTCTTCTTGT
	Goniothalamus_parallelivenius	TCAAAGCTCCAAAGAAATCCATTTCCGTTTGTTCAAAAGAGAATCGGAGATTCTTCTTGT
	Goniothalamus_repevensis	TCAAAGCTCCAAAGAAATCCATTTCCGTTTGTTCAAAAGAGAATCGGAGATTCTTCTTGT
	Goniothalamus_reticulatus	TCAAAGCTCCAAATAAATCCATTTCCGTTTGTTCAAAAGAGAATCGGAGATTCTTCTTGT
	Goniothalamus_ridleyi	TCAAAGCTCCAAAGAAATCCATTTCCGTTTGTTCAAAAGAGAATCGGAGATTCTTCTTGT
	Goniothalamus_calcareus	------------------------------------------------------------
	Goniothalamus_rotundisepalus	TCAAAGCTCCAAAGAAATCCATTTCCGTTTGTTCAAAAGAGAATCGGAGATTCTTCTTGT
	Goniothalamus_rufus	------------------------------------------------------------
	Goniothalamus_sawtehii	TCAAAGCTCCAAAGAAATCCATTTCCGTTTGTTCAAAAGAGAATCGGAGATTCTTCTTGT
	Goniothalamus_scortechinii	TCAAAGCTCCAAAGAAATCCATTTCCGTTTGTTCAAAAGAGAATCGGAGATTCTTCTTGT
	Goniothalamus_sesquipedalis	TCAAAGCTCCAAAGAAATCCATTTCCGTTTGTTCAAAAGAGAATCGGAGATTCTTCTTGT
	Goniothalamus_suaveolens_2	TCAAAGCTCCAAAGAAATCCATTTCCGTTTGTTCAAAAGAGAATCGGAGATTCTTCTTGT
	Goniothalamus_palawanensis	TCAAAGCTCCAAAGAAATCCATTTCCGTTTGTTCAAAAGAGAATCGGAGATTCTTCTTGT
	Goniothalamus_sp_nov	TCAAAGCTCCAAAGAAATCCATTTCCGTTTGTTCAAAAGAGAATCGGAGATTCTTCTTGT
	Goniothalamus_tamirensis	TCAAAGCTCCAAAGAAATCCATTTCCGTTTGTTCAAAAGAGAATCGGAGATTCTTCTTGT
	Goniothalamus_tapis	TCAAAGCTCCAAAGAAATCCATTTCCGTTTGTTCAAAAGAGAATCGGAGATTCTTCTTGT
	Goniothalamus_tapisoides	TCAAAGCTCCAAAGAAATCCATTTCCGTTTGTTCAAAAGAGAATCGGAGATTCTTCTTGT
	Goniothalamus_tavoyensis	TCAAAGCTCCAAAGAAATCCATTTCCGTTTGTTCAAAAGAGAATCGGAGATTCTTCTTGT
	Goniothalamus_tenuifolius	TCAAAGCTCCAAAGAAATCCATTTCCGTTTGTTCAAAAGAGAATCGGAGATTCTTCTTGT
	Goniothalamus_thomsoni	TCAAAGCTCCAAAGAAATCCATTTCCGTTTGTTCAAAAGAGAATCGGAGATTCTTCTTGT
	Goniothalamus_thwaitesii	TCAAAGCTCCAAAGAAATCCATTTCCGTTTGTTCAAAAGAGAATCGGAGATTCTTCTTGT
	Goniothalamus_tomentosus	TCAAAGCTCCAAAGAAATCCATTTCCGTTTGTTCAAAAGAGAATCGGAGATTCTTCTTGT
	Goniothalamus_tortilipetalus	TCAAAGCTCCAAAGAAATCCATTTCCGTTTGTTCAAAAGAGAATCGGAGATTCTTCTTGT
	Goniothalamus_touranensis	TCAAAGCTCCAAAGAAATCCATTTCCGTTTGTTCAAAAGAGAATCGGAGATTCTTCTTGT
	Goniothalamus_undulatus	TCAAAGCTCCAAAGAAATCCATTTCCGTTTGTTCAAAAGAGAATCGGAGATTCTTCTTGT
	Goniothalamus_uvarioides	TCAAAGCTCCAAAGAAATCCATTTCCGTTTGTTCAAAAGAGAATCGGAGATTCTTCTTGT
	Goniothalamus_velutinus	TCAAAGCTCCAAAGAAATCCATTTCCGTTTGTTCAAAAGAGAATCGGAGATTCTTCTTGT
	Goniothalamus_woodii	TCAAAGCTCCAAAGAAATCCATTTCCGTTTGTTCAAAAGAGAATCGGAGATTCTTCTTGT
	Goniothalamus_wrayi	TCAAAGCTCCAAAGAAATCCATTTCCGTTTGTTCAAAAGAGAATCGGAGATTCTTCTTGT
	Goniothalamus_wynaadensis	TCAAAGCTCCAAATAAATCCATTTTTTTTTGTTCAAAAGAGAATCGGAGATTCTTCTTGT
	Neostenanthera_myristicifolia	TCAAAGTTCCAAAGAAATCCATTTCCGTTTGTTCAAAAGAGAGTCGAAGATTCTTCTTGT
	Annona_dumetorum	TCATATATAATATTCATGTATATGAATGTGAATCGGTATTTATTTTTCTCCGTAAACAAT
	Annona_glabra	TCATATATAATATTCATGTATATGAATGTGAATCGGTATTTTTTTTTCTCCGTAAACAAT
	Annona_herzogii	TCATATATAATATTCATGTATATGAATGTGAATCGGTATTTGTTTTTCTCCGTAAACAAT
	Annona_mucosa	TCATATATAATATTCATGTATATGAATGTGAATCGGTATTTGTTTTTCTCCGTAAACAAT
	Annona_muricata	TCCTATATAATATTCATGTATATGAATGTGAATCGGTATTTGTTTTTCTCCGTAAACAAT
	Annona_reticulata	TCATATATAATATTCATGTATATGAATGTGAATCGGTATTTATTTTTCTCCGTAAACAAT
	Annona_squamosa	TCATATATAATATTCATGTATATGAATGTGAATCGGTATTTATTTTTCTCCGTAAACAAT
	Anonidium_sp_Cheek_7896	TCATATATAATTTTCGTGTATATGAATGTGAATCGGTATTTGTTTTTCTCCGTAAACAAT
	Asimina_longifolia	TCATATATAATTTTCATGTATATGAATGTGAATCGGTATTTGTTTTTCTCCGTAAACAAT
	Asimina_rugelii	TCATATATAATTTTCATGTATATGAATGTGAATCGGTATTTGTTTTTCTCCGTAAACAAT
	Asimina_triloba	TCATATATAATTTTCATGTATATGAATGTGAATCGGTATTTGTTTTTCTCCGTAAACAAT
	Disepalum_platypetalum	TCATATATAATTTTCATGTATATGAATGTGAATCAGTATTTGTTTTTCTCCGTAAACAAT
	Disepalum_pulchrum	TCATATATAATTTTCATGTATATGAATGTGAATCGGCATTTGTTTTTCTCCTTAAACAAT
	Goniothalamus_amuyon	TCATATACAATTTTTATGTATATGAATGTGAATCGGTATTTGTTTTTCTCCGTAAACAAT
	Goniothalamus_andersonii	TCATATACAATTTTTATGTATATGAATGTGAATCGGTATTTGTTTTTCTCCGTAAACAAT
	Goniothalamus_aruensis	TCCTATACAATTTTTATGTATATGAATGTGAATCGGTATTTGTTTTTCTCCGTAAACAAT
	Goniothalamus_angustifolius	TCCTATACAATTTTTATGTATATGAATGTGAATCGGTATTTGTTTTTCTCCGTAAACAAT
	Goniothalamus_australis	TCATATACAATTTTTATGTATATGAATGTGAATCGGTATTTGTTTTTCTCCGTAAACAAT
	Goniothalamus_borneensis	TCATATACAATTTTTATGTATATGAATGTGAATCGGTATTTGTTTTTCTCCGTAAACAAT
	Goniothalamus_bracteosus	TCATATACAATTTTTATGTATATGAATGTGAATCGGTATTTGTTTTTCTCCGTAAACAAT
	Goniothalamus_calvicarpus	TCATATACAATTTTTATGTATATGAATGTGAATCGGTATTTGTTTTTCTCCGTAAACAAT
	Goniothalamus_cardiopetalus	TCATATACAATTTTTATGTATATGAATGTGAATCGGTATTTGTTTTTCTCCGTAAACAAT
	Goniothalamus_cauliflorus	TCCTATACAATTTTTATGTATATGAATGTGAATCGGTATTTGTTTTTCTCCGTAAACAAT
	Goniothalamus_suaveolens_1	TCATATACAATTTTTATGTATATGAATGTGAATCGGTATTTGTTTTTCTCCGTAAACAAT
	Goniothalamus_cheliensis	TCATATACAATTTTTATGTATATAAATGTGAATCGGTATTTGTTTTTCTACGTAAACAAT
	Goniothalamus_clemensii	TCATATACAATTTTTATGTATATGAATGTGAATCGGTATTTGTTTTTCTCCGTAAACAAT
	Goniothalamus_costulatus	TCCTATACAATTTTTATGTATATGAATGGGAATCGGTATTTGTTTTTCTCCGTAAACAAT
	Goniothalamus_dumontetii	TCATATACAATTTTTATGTATATGAATGTGAATCGGTATTTGTTTTTCTCCGTAAACAAT
	Goniothalamus_elegans	TCATATACAATTTTTATGTATATGAATGTGAATCGGTATTTGTTTTTCTCCGTAAACAAT
	Goniothalamus_elmeri	TCATATACAATTTTTATGTATATGAATGTGAATCGGTATTTGTTTTTCTCCGTAAACAAT
	Goniothalamus_expansus	TCATATACAATTTTTATGTATATGAATGTGAATCGGTATTTGTTTTTCTCCGTAAACAAT
	Goniothalamus_fasciculatus	TCATATACAATTTTTATGTATATGAATGTGAATCGGTATTTGTTTTTCTCCGTAAACAAT
	Goniothalamus_gardneri	TCATATACAATTTTTATGTATATGAATGTGAATCAGTATTTGTTTTTCTCCGTAAACAAT
	Goniothalamus_giganteus	TCATATACAATTTTTATGTATATGAATGTGAATCGGTATTTGTTTTTCTCCGTAAACAAT
	Goniothalamus_grandiflorus	TCCTATACAATTTTTATGTATATGAATGTGAATCGGTATTTGTTTTTCTCCGTAAACAAT
	Goniothalamus_griffithii	TCATATACAATTTTTATGTATATGAATGTGAATCGGTATTTGTTTTTCTCCGTAAACAAT
	Goniothalamus_hookeri	TCATATACAATTTTTATGTATATGAATGTGAATCAGTATTTGTTTTTCTCCGTAAACAAT
	Goniothalamus_howii	TCATATACAATTTTTATGTATATGAATGTGAATCGGTATTTGTTTTTCTCCGTAAACAAT
	Goniothalamus_imbricatus	TCCTATACAATTTTTATGTATATGAATGTGAATCGGTATTTGTTTTTCTCCGTAAACAAT
	Goniothalamus_kinabaluensis	TCATATACAATTTTTATGTATATGAATGTGAATCGGTATTTGTTTTTCTCCGTAAACAAT
	Goniothalamus_laoticus	TCATATACAATTTTTATGTATATGAATGTGAATCGGTATTTGTTTTTCTCCGCAAACAGT
	Goniothalamus_loerzingii	TCATATACAATTTTTATGTATATGAATGTGAATCGGTATTTGTTTTTCTCCGTAAACAAT
	Goniothalamus_macranthus	TCATATACAATTTTTATGTATATGAATGTGAATCGGTATTTGTTTTTCTCCGTAAACAAT
	Goniothalamus_macrophyllus	TCATATACAATTTTTATGTATATGAATGTGAATCGGTATTTGTTTTTCTCCGTAAACAAT
	Goniothalamus_maewongensis	TCATATACAATTTTTATGTATATGAATGTGAATCGGTATTTGTTTTTCTCCGTAAACAAT
	Goniothalamus_majestatis	TCCTATACAATTTTTATGTATATGAATGTGAATCGGTATTTGTTTTTCTCCGTAAACAAT
	Goniothalamus_malayanus	TCATATACAATTTTTATGTATATGAATGTGAATCGGTATTTGTTTTTCTCCGTAAACAAT
	Goniothalamus_megalocalyx	TCATATACAATTTTTATGTATATGAATGTGAATCGGTATTTGTTTTTCTCCGTAAACAAT
	Goniothalamus_monospermus	TCCTATACAATTTTTATGTATATGAATGTGAATCGGTATTTGTTTTTCTCCGTAAACAAT
	Goniothalamus_montanus	TCATATACAATTTTTATGTATATGAATGTGAATCGGTATTTGTTTTTCTCCGTAAACAAT
	Goniothalamus_obtusatus	TCATATACAATTTTTATGTATATGAATGTGAATCGGTATTTGTTTTTCTCCGTAAACAAT
	Goniothalamus_parallelivenius	TCATATACAATTTTTATGTATATGAATGTGAATCGGTATTTGTTTTTCTCCGTAAACAAT
	Goniothalamus_repevensis	TCATATACAATTTTTATGTATATGAATGTGAATCGGTATTTGTTTTTCTCCGTAAACAAT
	Goniothalamus_reticulatus	TCATATACAATTTTTATGTATATGAATGTGAATCGGTATTTGTTTTTCTCCGTAAACAAT
	Goniothalamus_ridleyi	TCATATACAATTTTTATGTATATGAATGTGAATCGGTATTTGTTTTTCTCCGTAAACAAT
	Goniothalamus_calcareus	------------------------------------------------------------
	Goniothalamus_rotundisepalus	TCATATACAATTTTTATGTATATGAATGTGAATCGGTATTTGTTTTTCTCCGTAAACAAT
	Goniothalamus_rufus	---------------------------GTGAATCGGTATTTGTTTTTCTCCGTAAACAAT
	Goniothalamus_sawtehii	TCATATACAATTTTTATGTATATGAATGTGAATCGGTATTTGTTTTTCTCCGTAAACAAT
	Goniothalamus_scortechinii	TCATATACAATTTTTATGTATATGAATGTGAATCGGTATTTGTTTTTCTCCGTAAACAAT
	Goniothalamus_sesquipedalis	TCATATACAATTTTTATGTATATGAATGCGAATCGGTATTTGTTTTTCTCCGTAAACAAT
	Goniothalamus_suaveolens_2	TCATATACAATTTTTATGTATATGAATGTGAATCGGTATTTGTTTTTCTCCGTAAACAAT
	Goniothalamus_palawanensis	TCATATACAATTTTTATGTATATGAATGTGAATCGGTATTTGTTTTTCTCCGTAAACAAT
	Goniothalamus_sp_nov	TCATATACAATTTTTATGTATATGAATGTGAATCGGTATTTGTTTTTCTCCGTAAACAAT
	Goniothalamus_tamirensis	TCATATACAATTTTTATGTATATGAATGTGAATCGGTATTTGTTTTTCTCCGTAAACAAT
	Goniothalamus_tapis	TCATATACAATTTTTATGTATATGAATGTGAATCGGTATTTGTTTTTCTCCGTAAACAAT
	Goniothalamus_tapisoides	TCATATACAATTTTTATGTATATGAATGTGAATCGGTATTTGTTTTTCTCCGTAAACAAT
	Goniothalamus_tavoyensis	TCATATACAATTTTTATGTATATGAATGTGAATCGGTATTTGTTTTTCTCCGTAAACAAT
	Goniothalamus_tenuifolius	TCATATACAATTTTTATGTATATGAATGTGAATCGGTATTTGTTTTTCTCCGTAAACAAT
	Goniothalamus_thomsoni	TCATATACAATTTTTATGTATATGAATGTGAATCAGTATTTGTTTTTCTCCGTAAACAAT
	Goniothalamus_thwaitesii	TCATATACAATTTTTATGTATATGAATGTGAATCAGTATTTGTTTTTCTCCGTAAACAAT
	Goniothalamus_tomentosus	TCCTATACAATTTTTATGTATATGAATGTGAATCGGTATTTGTTTTTCTCCGTAAACAAT
	Goniothalamus_tortilipetalus	TCCTATACAATTTTTATGTATATGAATGTGAATCGGTATTTGTTTTTCTCCGTAAACAAT
	Goniothalamus_touranensis	TCATATACAATTTTTATGTATATGAATGTGAATCGGTATTTGTTTTTCTCCGTAAACAAT
	Goniothalamus_undulatus	TCATATACAATTTTTATGTATATGAATGTGAATCGGTATTTGTTTTTCTCCGTAAACAAT
	Goniothalamus_uvarioides	TCATATACAATTTTTATGTATATGAATGTGAATCGGTATTTGTTTTTCTCCGTAAACAAT
	Goniothalamus_velutinus	TCATATACAATTTTTATGTATATGAATGTGAATCGGTATTTGTTTTTCTCCGTAAACAAT
	Goniothalamus_woodii	TCATATACAATTTTTATGTATATGAATGTGAATCGGTATTTGTTTTTCTCCGTAAACAAT
	Goniothalamus_wrayi	TCATATACAATTTTTATGTATATGAATGTGAATCGGTATTTGTTTTTCTCCGTAAACAAT
	Goniothalamus_wynaadensis	TCATATACAATTTTTATGTATATGAATGTGAATCGGTATTTGTTTTTCTCCGTAAACAAT
	Neostenanthera_myristicifolia	TCATATATAATTTTCATATATATGAATGTGAATCGGTATTTGTTTTTCTCCGTAAACAAT
	Annona_dumetorum	CTTTTCATTTACGATCAACATCCTTTGGAGCTGTTCTTGAGCGAACACATTTCTATGGAA
	Annona_glabra	CTTTTCATTTACGATCAACATCCTTTGGGGCTGTTCTTGAGCGAACACATTTCTATGGAA
	Annona_herzogii	CTGATCATTTACGATCAACATCCTTTGGAACTGTTCTTGAGCGAACACATTTCTATGGAA
	Annona_mucosa	CTGATCATTTACGATCAACATCCTTTGGAACTGTTCTTGAGCGAACACATTTCTATGGAA
	Annona_muricata	CTTTTCATTTACGATCAACATCCTTTAGAACTGTTCTTGAGCGAACACATTTCTATGGAA
	Annona_reticulata	CTTTTCATTTACGATCAACATCCTTTGGAGCTGTTCTTGAGCGAACACATTTCTATGGAA
	Annona_squamosa	CTTTTCATTTACGATCAACATCCTTTGGAGCTGTTCTTGAGCGAACACATTTCTATGGAA
	Anonidium_sp_Cheek_7896	CTTCTCATTTACGATCAACATCTTTTGGAACTGTTCTTGAGCGAACACATTTCTATGGAA
	Asimina_longifolia	CTTTTCATTTACGATCAACATCCTTTGGAACTGTTCTTGAGCGAACACATTTCTATGGAA
	Asimina_rugelii	CTTTTCATTTACGATCAACATCCTTTGGAACTGTTCTTGAGCGAACACATTTCTATGGAA
	Asimina_triloba	CTTTTCATTTACGATCAACATCCTTTGGAACTGTTCTTGAGCGAACACATTTCTATGGAA
	Disepalum_platypetalum	CTTCTCATTTACGATCAACATCCTTTGGGACTGTTCTTGAGCGAACACATTTCTATGGAA
	Disepalum_pulchrum	CTTTTCATTTACGATCAACATCCTTCGGAACTGTTCTTGAGCGAACACATTTCTACGGAA
	Goniothalamus_amuyon	CTTTTCATTTACGATCAAGATCCTTTGGAACTGTTCTCGAGCGAACACATTTCTATGGAA
	Goniothalamus_andersonii	CTTTTCATTTACGATCAAGATCCTTTGGAACTGTTCTCGAGCGAACACATTTCTATGGAA
	Goniothalamus_aruensis	CTTTTCATTTACGATCAAGATCGTTTGGAACTGTTCTCGAGCGAACACATTTCTATGGAA
	Goniothalamus_angustifolius	CTTTTCATTTACGATCAAGATCCTTTGGAACTGTTCTCGAACGAACACATTTCTATGGAA
	Goniothalamus_australis	CTTTTCATTTACGATCAAGATCCTTTGGAACTGTTCTCGAGCGAACACATTTCTATGGAA
	Goniothalamus_borneensis	CTTTTCATTTACGATCAAGATCCTTTGGAACTGTTCTCGAGCGAACACATTTCTATGGAA
	Goniothalamus_bracteosus	CTTTTCATTTACGATCAAGATCCTTTGGAACTGTTCTCGAGCGAACACATTTCTATGGAA
	Goniothalamus_calvicarpus	CTTTTCATTTACGATCAAGATCCTTTGGAACTGTTCTCGAGCGAACACATTTCTATGGAA
	Goniothalamus_cardiopetalus	CTTTTCATTTACGATCAAGATCCTTTGGAACTGTTCTCGAGCGAACACATTTCTATGGAA
	Goniothalamus_cauliflorus	CTTTTCATTTACGATCAAGATCGTTTGGAACTGTTCTCGAGCGAACACATTTCTATGGAA
	Goniothalamus_suaveolens_1	CTTTTCATTTACGATCAAGATCCTTTGGAACTGTTCTCGAGCGAACACATTTCTATGGAA
	Goniothalamus_cheliensis	CTTTTCATTTACGATCAAGATCCTTTGGAACTGTTCTCGAGCGAACACATTTCTATGGAA
	Goniothalamus_clemensii	CTTTTCATTTACGATCAAGATCCTTTGGAACTGTTCTCGAGCGAACACATTTCTATGGAA
	Goniothalamus_costulatus	CTTTTCATTTACGATCAAGATCCTTTGGAACTGTTCTCGAGCGAACACATTTCTATGGAA
	Goniothalamus_dumontetii	CTTTTCATTTACGATCAAGATCCTTTGGAACTGTTCTCGAGCGAACACATTTCTATGGAA
	Goniothalamus_elegans	CTTTTCATTTACGATCAAGATCCTTTGGAACTGTTCTCGAGCGAACACATTTCTATGGAA
	Goniothalamus_elmeri	CTTTTCATTTACGATCAAGATCCTTTGGAACTGTTCTCGAGCGAACACATTTCTATGGAA
	Goniothalamus_expansus	CTTTTCATTTACGATCAAGATCCTTTGGAACTGTTCTCGAGCGAACACATTTCTATGGAA
	Goniothalamus_fasciculatus	CTTTTCATTTACGATCAAGATCCTTTGGAACTGTTCTCGAGCGAACACATTTCTATGGAA
	Goniothalamus_gardneri	CTTTTCATTTACGATCAAGATCCTTTGGAACTGTTCTCGAGCGAACACATTTCTATGGAA
	Goniothalamus_giganteus	CTTTTCATTTACGATCAAGATCCTTTGGAACTGTTCTCGAGCGAACACATTTCTATGGAA
	Goniothalamus_grandiflorus	CTTTTCATTTACGATCAAGATCGTTTGGAACTGTTCTCGAGCGAACACATTTCTATGGAA
	Goniothalamus_griffithii	CTTTTCATTTACGATCAAGATCCTTTGGAACTGTTCTCGAGCGAACACATTTCTATGGAA
	Goniothalamus_hookeri	CTTTTCATTTACGATCAAGATCCTTTGGAACTGTTCTCGAGCGAACACATTTCTATGGAA
	Goniothalamus_howii	CTTTTCATTTACGATCAAGATCCTTTGGAACTGTTCTCGAGCGAACACATTTCTATGGAA
	Goniothalamus_imbricatus	CTTTTCATTTACGATCAAGATCGTTTGGAACTGTTCTCGAGCGAACACATTTCTATGGAA
	Goniothalamus_kinabaluensis	CTTTTCATTTACGATCAAGATCCTTTGGAACTGTTCTCGAGCGAACACATTTCTATGGAA
	Goniothalamus_laoticus	CTTTTCATTTACGCTCAAGATCCTTTGGAACTGTTCTCGAGCGAACACATTTCTATGGAA
	Goniothalamus_loerzingii	CTTTTCATTTACGATCAAGATCCTTTGGAACTGTTCTCGAGCGAACACATTTCTATGGAA
	Goniothalamus_macranthus	CTTTTCATTTACGATCAAGATCCTTTGGAACTGTTCTCGAGCGAACACATTTCTATGGAA
	Goniothalamus_macrophyllus	CTTTTCATTTACGATCAAGATCCTTTGGAACTGTTCTCGAGCGAACACATTTCTATGGAA
	Goniothalamus_maewongensis	CTTTTCATTTACGATCAAGATCCTTTGGAACTGTTCTCGAGCGAACACATTTCTATGGAA
	Goniothalamus_majestatis	CTTTTCATTTACGATCAAGATCGTTTGGAACTGTTCTCGAGCGAACACATTTCTATGGAA
	Goniothalamus_malayanus	CTTTTCATTTACGATCAAGATTCTTTGGAACTGTTCTCGAGCGAACACATTTCTATGGAA
	Goniothalamus_megalocalyx	CTTTTCATTTACGATCAAGATCCTTTGGAACTGTTCTCGAGCGAACACATTTCTATGGAA
	Goniothalamus_monospermus	CTTTTCATTTACGATCAAGATCCTTTGGAACTGTTCTCGAACGAACACATTTCTATGGAA
	Goniothalamus_montanus	CTTTTCATTTACGATCAAGATCCTTTGGAACTGTTCTCGAGCGAACACATTTCTATGGAA
	Goniothalamus_obtusatus	CTTTTCATTTACGATCAAGATCCTTTGGAACTGTTCTCGAGCGAACACATTTCTATGGAA
	Goniothalamus_parallelivenius	CTTTTCATTTACGATCAAGATCCTTTGGAACTGTTCTCGAGCGAACACATTTCTATGGAA
	Goniothalamus_repevensis	CTTTTCATTTACGATCAAGATCCTTTGGAACTGTTCTCGAGCGAACACATTTCTATGGAA
	Goniothalamus_reticulatus	CTTTTCATTTACGATCAAGATCCTTTGGAACTGTTCTCGAGCGAACACATTTCTATGGAA
	Goniothalamus_ridleyi	CTTTTCATTTACGATCAAGATCCTTTGGAACTGTTCTCGAGCGAACACATTTCTATGGAA
	Goniothalamus_calcareus	------------------------------------------------------------
	Goniothalamus_rotundisepalus	CTTTTCATTTACGATCAAGATCCTTTGGAACTGTTCTCGAGCGAACACATTTCTATGGAA
	Goniothalamus_rufus	CTTTTCATTTACGATCAAGATCCTTTGGAACTGTTCTCGAGCGAACACATTTCTATGGAA
	Goniothalamus_sawtehii	CTTTTCATTTACGATCAAGATCCTTTGGAACTGTTCTCGAGCGAACACATTTCTATGGAA
	Goniothalamus_scortechinii	CTTTTCATTTACGATCAAGATCCTTTGGAACTGTTCTCGAGCGAACACATTTCTATGGAA
	Goniothalamus_sesquipedalis	CTTTTCATTTACGATCAAGATCCTTTGGAACTGTTCTCGAGCGAACACATTTCTATGGAA
	Goniothalamus_suaveolens_2	CTTTTCATTTACGATCAAGATCCTTTGGAACTGTTCTCGAGCGAACACATTTCTATGGAA
	Goniothalamus_palawanensis	CTTTTCATTTACGATCAAGATCCTTTGGAACTGTTCTCGAGCGAACACATTTCTATGGAA
	Goniothalamus_sp_nov	CTTTTCATTTACGATCAAGATCCTTTGGAACTGTTCTCGAGCGAACACATTTCTATGGAA
	Goniothalamus_tamirensis	CTTTTCATTTACGATCAAGATCCTTTGGAACTGTTCTCGAGCGAACACATTTCTATGGAA
	Goniothalamus_tapis	CTTTTCATTTACGATCAAGATCCTTTGGAACTGTTCTCGAGCGAACACATTTCTATGGAA
	Goniothalamus_tapisoides	CTTTTCATTTACGATCAAGATCCTTTGGAACTGTTCTCGAGCGAACACATTTCTATGGAA
	Goniothalamus_tavoyensis	CTTTTCATTTACGATCAAGATCCTTTGGAACTGTTCTCGAGCGAACACATTTCTATGGAA
	Goniothalamus_tenuifolius	CTTTTCATTTACGATCAAGATCCTTTGGAACTGTTCTCGAGCGAACACATTTCTATGGAA
	Goniothalamus_thomsoni	CTTTTCATTTACGATCAAGATCCTTTGGAACTGTTCTCGAGCGAACACATTTCTATGGAA
	Goniothalamus_thwaitesii	CTTTTCATTTACGATCAAGATCCTTTGGAACTGTTCTCGAGCGAACACATTTCTATGGAA
	Goniothalamus_tomentosus	CTTTTCATTTACGATCAAGATCCTTTGGAACTGTTCTCGAGCGAACACATTTCTATGGAA
	Goniothalamus_tortilipetalus	CTTTTCATTTACGATCAAGATCCTTTGGAACTGTTCTCGAGCGAACACATTTCTATGGAA
	Goniothalamus_touranensis	CTTTTCATTTACGATCAAGATCCTTTGGAACTGTTCTCGAGCGAACACATTTCTATGGAA
	Goniothalamus_undulatus	CTTTTCATTTACGATCAAGATCCTTTGGAACTGTTCTCGAGCGAACACATTTCTATGGAA
	Goniothalamus_uvarioides	CTTTTCATTTACGATCAAGATCCTTTGGAACTGTTCTCGAGCGAACACATTTCTATGGAA
	Goniothalamus_velutinus	CTTTTCATTTACGATCAAGATCCTTTGGAACTGTTCTCGAGCGAACACATTTCTATGGAA
	Goniothalamus_woodii	CTTTTCATTTACGATCAAGATCCTTTGGAACTGTTCTCGAGCGAACACATTTCTATGGAA
	Goniothalamus_wrayi	CTTTTCATTTACGATCAAGATCCTTTGGAACTGTTCTCGAGCGAACACATTTCTATGGAA
	Goniothalamus_wynaadensis	CTTTTCATTTACGATCAAGATCCTTTGGAACTGTTCTCGAGCGAACACATTTCTATGGAA
	Neostenanthera_myristicifolia	CTTTTCATTTACGATCAACATCCTTTGGAACTGTTCTTGAACGAACACATTTCTATGGAA
	Annona_dumetorum	AAATAGAACATCTTGTAGTAGTACTTCGGAATGATTTTCAGAAGACCTTATGGATGTTCA
	Annona_glabra	AAATAGAACATCTTGTAGTAGTGCTTCGGAATGATTTTCAGAAGACCTTATGGATGTTCA
	Annona_herzogii	AAATAGAACATCTTGTAGTAGTGCTTCGGAATAATTTTCAGAAGACCTTATGGGTGTTCA
	Annona_mucosa	AAATAGAACATCTTGTAGTAGTGCTTCGGAATAATTTTCAGAAGACCTTATGGGTGTTCA
	Annona_muricata	AAATAGAACATCTTGTAGTAGTGCTTCGGAATGATTTTCAGAAGACCTTATGGATGTTCA
	Annona_reticulata	AAATAGAACATCTTGTAGTAGTGCTTCGGAATGATTTTCCGAAGACCTTATGGATGTTCA
	Annona_squamosa	AAATAGAACATCTTGTAGTAGTGCTTCGGAATGATTTTCAGAAGACCTTATGGATGTTCA
	Anonidium_sp_Cheek_7896	AAATAGAACATCTTGTAGTAGTGCTTCGTAATGATTTTCAGAAGACCCTATGGTTGTTTA
	Asimina_longifolia	AAATAGAACATCTTGTAGTAGTGCTTCGGAATGATTTTCAGAAGACCTTATGGTTGTTCA
	Asimina_rugelii	AAATAGAACATCTTGTAGTAGTGCTTCGGAATGATTTTCAGAAGACCTTATGGTTGTTCA
	Asimina_triloba	AAATAGAACATCTTGTAGTAGTGCTTCGGAATGATTTTCAGAAGACCTTATGGTTTTTCA
	Disepalum_platypetalum	AAATAGAACATCTTGTAGTAGTGCTTCGTAATGATTTTCAGAAGACCCTATGGCTGTTCA
	Disepalum_pulchrum	AAATAGAACATCTTGTAGTAGTGCTTCGGAATGATTTTCCGAAGACCTTATGGTTGTTCA
	Goniothalamus_amuyon	AAATAGAACATCTTGTAGTAGTGCTTCGAAATGATTTTCAGAAGACTTTATGGTTGTTCA
	Goniothalamus_andersonii	AAATAGAACATCTTGTAGTAGTGCTTCGAAATGATTTTCAGAAGACTTTATGGTTGTTCA
	Goniothalamus_aruensis	AAATAGAACATCTTGTAGTAGTGCTTCGAAATGATTTTCAGAAGACTTTATGGTTGTTCA
	Goniothalamus_angustifolius	AAATAGAACATCTTGTAGTAGTGCTTCGAAATGATTTTCAGAAGACTTTATGGTTGTTCA
	Goniothalamus_australis	AAATAGAACATCTTGTAGTAGTGCTTCGAAATGATTTTCAGAAGACTTTATGGTTGTTCA
	Goniothalamus_borneensis	AAATAGAACATCTTGTAGTAGTGCTTCGAAATGATTTTCAGAAGACTTTATGGTTGTTCA
	Goniothalamus_bracteosus	AAATAGAACATCTTGTAGTAGTGCTTCGAAATGATTTTCAGAAGACTTTATGGTTGTTCA
	Goniothalamus_calvicarpus	AAATAGAAGATCTTGTAGTAGTGCTTCGAAATGATTTTCAGAATACTTTATGGTTGTTCA
	Goniothalamus_cardiopetalus	AAATAGAACATCTTGTAGTAGTGCTTCGAAATGATTTTCAGAAGACTTTATGGTTGTTCA
	Goniothalamus_cauliflorus	AAATAGAACATCTTGTAGTAGTGCTTCGAAATGATTTTCAGAAGACTTTATGGTTGTTCA
	Goniothalamus_suaveolens_1	AAATAGAACATCTTGTAGTAGTGCTTCGAAATGATTTTCAGAAGACTTTATGGTTGTTCA
	Goniothalamus_cheliensis	AAATAGAACATCTTGTAGTAGTGCTTCGAAATGATTTTCAGAAGACTTTATGGTTGTTCA
	Goniothalamus_clemensii	AAATAGAACATCTTGTAGTAGTGCTTCGAAATGATTTTCAGAAGACTTTATGGTTGTTCA
	Goniothalamus_costulatus	AAATAGAACATCTTGTAGTAGTGCTTCGAAATGATTTTCAGAAGACTTTATGGTTGTTCA
	Goniothalamus_dumontetii	AAATAGAACATCTTGTAGGAGTGCTTCGAAATGATTTTCAGAAGACTTTATGGTTGTTCA
	Goniothalamus_elegans	AAATAGAACATCTTGTAGTAGTGCTTCGAAATGATTTTCAGAAGACTTTATGGTTGTTCA
	Goniothalamus_elmeri	AAATAGAACATCTTGTAGTAGTGCTTCGAAATGATTTTCAGAAGACTTTATGGTTGTTCA
	Goniothalamus_expansus	AAATAGAACATCTTGTAGTAGTGCTTCGAAATGATTTTCAGAAGACTTTATGGTTGTTCA
	Goniothalamus_fasciculatus	AAATAGAACATCTTGTAGTAGTGCTTCGAAATGATTTTCAGAAGACTTTATGGTTGTTCA
	Goniothalamus_gardneri	AAATAGAACATCTTGTAGTAGTGCTTCGAAATGATTTTCAGAAGACTTTATGGTTGTTCA
	Goniothalamus_giganteus	AAATAGAACATCTTGTAGTAGTGCTTCGAAATGATTTTCAGAAGACTTTATGGTTGTTCA
	Goniothalamus_grandiflorus	AAATGGAACATCTTGTAGTAGTGCTTCGAAATGATTTTCAGAAGACTTTATGGTTGTTCA
	Goniothalamus_griffithii	AAATAGAACATCTTGTAGTAGTGCTTCGAAATGATTTTCAGAATACTTTATGGTTGTTCA
	Goniothalamus_hookeri	AAATAGAACATCTTGTAGTAGTGCTTCGAAATGATTTTCAGAAGACTTTATGGTTGTTCA
	Goniothalamus_howii	AAATAGAACATCTTGTAGTAGTGCTTCGAAATGATTTTCAGAAGACTTTATGGTTGTTCA
	Goniothalamus_imbricatus	AAATAGAACATCTTGTAGTAGTGCTTCGAAATGATTTTCAGAAGACTTTATGGTTGTTCA
	Goniothalamus_kinabaluensis	AAATAGAACATCTTGTAGTAGTGCTTCGAAATGATTTTCAGAAGACTTTATGGTTGTTCA
	Goniothalamus_laoticus	AAATAGAACATCTTGTAGTAGTGCTTCGAAATGATTTTCAGAAGACTTTATGGTTGTTCA
	Goniothalamus_loerzingii	AAATAGAACATCTTGTAGTAGTGCTTCGAAATGATTTTCAGAAGACTTTATGGTTGTTCA
	Goniothalamus_macranthus	AAATAGAACATCTTGTAGTAGTGCTTCGAAATGATTTTCAGAAGACTTTATGGTTGTTCA
	Goniothalamus_macrophyllus	AAATAGAACATCTTGTAGTAGTGCTTCGAAATGATTTTCAGAAGACTTTATGGTTGTTCA
	Goniothalamus_maewongensis	AAATAGAACATCTTGTAGTAGTGCTTCGAAATGATTTTCAGAAGACTTTATGGTTGTTCA
	Goniothalamus_majestatis	AAATAGAACATCTTGTAGTAGTGCTTCGAAATGATTTTCAGAAGACTTTATGGTTGTTCA
	Goniothalamus_malayanus	AAATAGAACATCTTGTAGTAGTGCTTCGAAATGATTTTCAGAAGACTTTATGGTTGTTCA
	Goniothalamus_megalocalyx	AAATAGAACATCTTGTAGTAGTGCTTCGAAATGATTTTCAGAAGACTTTATGGTTGTTCA
	Goniothalamus_monospermus	AAATAGAACATCTTGTAGTAGTGCTTCGAAATGATTTTCAGAAGACTTTATGGTTGTTCA
	Goniothalamus_montanus	AAATAGAACATCTTGTAGTAGTGCTTCGAAATGATTTTCAGAAGACTTTATGGTTGTTCA
	Goniothalamus_obtusatus	AAATAGAACATCTTGTAGTAGTGCTTCGAAATGATTTTCAGAAGACTTTATGGTTGTTCA
	Goniothalamus_parallelivenius	AAATAGAACATCTTGTAGTAGTGCTTCGAAATGATTTTCAGAAGACTTTATGGTTGTTCA
	Goniothalamus_repevensis	AAATAGAACATCTTGTAGTAGTGCTTCGAAATGATTTTCAGAAGACTTTATGGTTGTTCA
	Goniothalamus_reticulatus	AAATAGAACATCTTGTAGTAGTGCTTCGAAATGATTTTCAGAAGACTTTATGGTTGTTCA
	Goniothalamus_ridleyi	AAATAGAACATCTTGTAGTAGTGCTTCGAAATGATTTTCAGAAGACTTTATGGTTGTTCA
	Goniothalamus_calcareus	------------------------------------------------------------
	Goniothalamus_rotundisepalus	AAATAGAACATCTTGTAGTAGTGCTTCGAAATGATTTTCAGAAGACTTTATGGTTGTTCA
	Goniothalamus_rufus	AAATAGAACATCTTGTAGTAGTGCTTCGAAATGATTTTCAGAAGACTTTATGGTTGTTCA
	Goniothalamus_sawtehii	AAATAGAACATCTTGTAGTAGTGCTTCGAAATGATTTTCAGAAGACTTTATGGTTATTCA
	Goniothalamus_scortechinii	AAATAGAACATCTTGTAGTAGTGCTTCGAAATGATTTTCAGAAGACTTTATGGTTGTTCA
	Goniothalamus_sesquipedalis	AAATAGAACATCTTGTAGTAGTGCTTCGAAATGATTTTCAGAAGACTTTATGGTTGTTCA
	Goniothalamus_suaveolens_2	AAATAGAACATCTTGTAGTAGTGCTTCGAAATGATTTTCAGAAGACTTTATGGTTGTTCA
	Goniothalamus_palawanensis	AAATAGAACATCTTGTAGTAGTGCTTCGAAATGATTTTCAGAAGACTTTATGGTTGTTCA
	Goniothalamus_sp_nov	AAATAGAACATCTTGTAGTAGTGCTTCGAAATGATTTTCAGAAGACTTTATGGTTGTTCA
	Goniothalamus_tamirensis	AAATAGAACATCTTGTAGTAGTGCTTCGAAATGATTTTCAGAAGACTTTATGGTTGTTCA
	Goniothalamus_tapis	AAATAGAACATCTTGTAGTAGTGCTTCGAAATGATTTTCAGAAGACTTTATGGTTGTTCA
	Goniothalamus_tapisoides	AAATAGAACATCTTGTAGTAGTGCTTCGAAATGATTTTCAGAAGACTTTATGGTTGTTCA
	Goniothalamus_tavoyensis	AAATAGAACATCTTGTAGTAGTGCTTCGAAATGATTTTCAGAAGACTTTATGGTTGTTCA
	Goniothalamus_tenuifolius	AAATAGAACATCTTGTAGTAGTGCTTCGAAATGATTTTCAGAAGACTTTATGGTTGTTCA
	Goniothalamus_thomsoni	AAATAGAACATCTTGTAGTAGTGCTTCGAAATGATTTTCAGAAGACTTTATGGTTGTTCA
	Goniothalamus_thwaitesii	AAATAGAACATCTTGTAGTAGTGCTTCGAAATGATTTTCAGAAGACTTTATGGTTGTTCA
	Goniothalamus_tomentosus	AAATAGAACATCTTGTAGTAGTGCTTCGAAATGATTTTCAGAAGACTTTATGGTTGTTCA
	Goniothalamus_tortilipetalus	AAATAGAACATCTTGTAGTAGTGCTTCGAAATGATTTTCAGAAGACTTTATGGTTGTTCA
	Goniothalamus_touranensis	AAATAGAACATCTTGTAGTAGTGCTTCGAAATGATTTTCAGAAGACTTTATGGTTGTTCA
	Goniothalamus_undulatus	AAATAGAACATCTTGTAGTAGTGCTTCGAAATGATTTTCAGAAGACTTTATGGTTGTTCA
	Goniothalamus_uvarioides	AAATAGAACATCTTGTAGTAGTGCTTCGAAATGATTTTCAGAAGACTTTATGGTTGTTCA
	Goniothalamus_velutinus	AAATAGAACATCTTGTAGTAGTGCTTCGAAATGATTTTCAGAAGACTTTATGGTTGTTCA
	Goniothalamus_woodii	AAATAGAACATCTTGTAGTAGTGCTTCGAAATGATTTTCAGAAGACTTTATGGTTGTTCA
	Goniothalamus_wrayi	AAATAGAACATCTTGTAGTAGTGCTTCGAAATGATTTTCAGAAGACTTTATGGTTGTTCA
	Goniothalamus_wynaadensis	AAATAGAACATCTTGTAGTAGTGCTTCGAAATGATTTTCAGAAGACTTTATGGTTGTTCA
	Neostenanthera_myristicifolia	AAATAGAACATCTTGTAGTCGTGCTTCGGAATGATTTTCAGAAGACCCTATGGTTGTTCA
	Annona_dumetorum	AAGACCCTTTTATGCATTATGTCAGATATCAAGGAAATTCTCTTCTGGCGTCAAAGGGGA
	Annona_glabra	AAGACCCTTTTATGCATTATGTCAGATATCAAGGAAATTCTCTTCTGGCGTCAAAGGGGA
	Annona_herzogii	AAGACCCTTTTATGCATTATGTCAGATATCAAGGAAATTCTCTTCTGGCGTCAAAGGGGA
	Annona_mucosa	AAGACCCTTTTATGCATTATGTCAGATATCAAGGAAATTCTCTTCTGGCGTCAAAGGGGA
	Annona_muricata	AAGACCCCTTTATGCATTATGTCAGATATCAAGGAAATTCTCTTCTGGCGTCAAAGGGGA
	Annona_reticulata	AAGACCCTTTTATGCATTATGTCAGATATCAAGGAAATTCTCTTCTGGCGTCAAAGGGGA
	Annona_squamosa	AAGACCCTTTTATGCATTATGTCAGATATCAAGGAAATTCTCTTCTGGCGTCAAAGGGGA
	Anonidium_sp_Cheek_7896	AGGACCCTTTTATGCATTATGTCAGATATCAAGGAAAATCCATTCTGGCTTCAAAGGGGG
	Asimina_longifolia	AGGACCCTTTTATGCATTATGTCAGATATCAAGGAAATTCCCTTCTGGCTTCAAAGGGGA
	Asimina_rugelii	AGGACCCTTTTATGCATTATGTCAGATATCAAGGAAATTCCCTTCTGGCTTCAAAGGGGA
	Asimina_triloba	AGGACCCTTTTATGCATTATGTCAGATATCAAGGAAATTCCCTTCTGGCTTCAAAGGGGA
	Disepalum_platypetalum	AGGATCCTTTTATGCATTATGTCAGATATCAAGGAAAATCCATTCTAGCCTCAAAGGGGA
	Disepalum_pulchrum	AGGACCCTTTTATGCATTATGTCAGATATCAAGGAAATTCCCTTCTGGCTTCAAAGGGGA
	Goniothalamus_amuyon	AGGACCCTTTTATGCATTATGTCAGATATCAAGGAAATTCCATTCTGGCTTTAAAGGGGA
	Goniothalamus_andersonii	AGGACCCTTTTATGCATTATGTCAGATATCAAGGAAATTCCATTCTGGCTTTAAAGGGGA
	Goniothalamus_aruensis	AGGACCCTTTTATGCATTATGTCAGATATCAAGGAAATTCCATTCTGGCTTTAAAGGGGA
	Goniothalamus_angustifolius	AGGACCCTTTTATGCATTATGTGAGATATCAAGGAAATTCCATTCTGGCTTTAAAGGGGA
	Goniothalamus_australis	AGGACCCTTTTATGCATTATGTCAGATATCAAGGAAATTCCATTCTGGCTTTAAAGGGGA
	Goniothalamus_borneensis	AGGACCCTTTTATGCATTATGTCAGATATCAAGGAAATTCCATTCTGGCTTTAAAGGGGA
	Goniothalamus_bracteosus	AGGACCCTTTTATGCATTATGTCAGATATCAAGGAAATTCCATTCTGGCTTTAAAGGGGA
	Goniothalamus_calvicarpus	AGGACCCTTTTATGCATTATGTCAGATATCAAGGAAATTCCATTCTGGCTTTAAAGGGGA
	Goniothalamus_cardiopetalus	AGGACCCTTTTATGCATTATGTCAGATATCAAGGAAATTCCATTCTGGCTTTAAAGGGGA
	Goniothalamus_cauliflorus	AGGACCCTTTTATGCATTATGTCAGATATCAAGGAAATTCCATTCTGGCTTTAAAGGGGA
	Goniothalamus_suaveolens_1	AGGACCCTTTTATGCATTATGTCAGATATCAAGGAAATTCCATTCTGGCTTTAAAGGGGA
	Goniothalamus_cheliensis	AGGACCCTTTTATGCATTATGTCAGATATCAAGGAAATTCCATTCTGGCTTTAAAGGGGA
	Goniothalamus_clemensii	AGGACCCTTTTATGCATTATGTCAGATATCAAGGAAATTCCATTCTGGCTTTAAAGGGGA
	Goniothalamus_costulatus	AGGACCCTTTTATGCATTATGTCAGATATCAAGGAAATTCCATTCTGGCTTTAAAGGGGA
	Goniothalamus_dumontetii	AGGACCCTTTTATGCATTATGTCAGATATCAAGGAAATTCCATTCTGGCTTTAAAGGGGA
	Goniothalamus_elegans	AGGACCCTTTTATGCATTATGTCAGATATCAAGGAAATTCCATTCTGGCTTTAAAGGGGA
	Goniothalamus_elmeri	AGGACCCTTTTATGCATTATGTCAGATATCAAGGAAATTCCATTCTGGCTTTAAAGGGGA
	Goniothalamus_expansus	AGGACCCTTTTATGCATTATGTCAGATATCAAGGAAATTCCATTCTGGCTTTAAGGGGGA
	Goniothalamus_fasciculatus	AGGACCCTTTTATGCATTATGTCAGATATCAAGGAAATTCCATTCTGGCTTTAAAGGGGA
	Goniothalamus_gardneri	AGGACCCTTTTATGCATTATGTCAGATATCAAGGAAATTCCATTCTGGCTTTAAAGGGGA
	Goniothalamus_giganteus	AGGACCCTTTTATGCATTATGTCAGATATCAAGGAAATTCCATTCTGGCTTTAAAGGGGA
	Goniothalamus_grandiflorus	AGGACCCTTTTATGCATTATGTCAGATATCAAGGAAATTCCATTCTGGCTTTAAAGGGGA
	Goniothalamus_griffithii	AGGACCCTTTTATGCATTATGTCAGATATCAAGGAAATTCCATTCTGGCTTTAAAGGGGA
	Goniothalamus_hookeri	AGGACCCTTTTATGCATTATGTCAGATATCAAGGAAATTCCATTCTGGCTTTAAAGGGGA
	Goniothalamus_howii	AGGACCCTTTTATGCATTATGTCAGATATCAAGGAAATTCCATTCTGGCTTTAAAGGGGA
	Goniothalamus_imbricatus	AGGACCCTTTTATGCATTATGTCAGATATCAAGGAAATTCCATTCTGGCTTTAAAGGGGA
	Goniothalamus_kinabaluensis	AGGACCCTTTTATGCATTATGTCAGATATCAAGGAAATTCCATTCTGGCTTTAAAGGGTA
	Goniothalamus_laoticus	AGGACCCTTTTATGCATTATGTCAGATATCAAGGAAATTCCATTCTGGCTTTAAAGGGGA
	Goniothalamus_loerzingii	AGGACCCTTTTATGCATTATGTCAGATATCAAGGAAATTCCATTCTGGCTTTAAAGGGGA
	Goniothalamus_macranthus	AGGACCCTTTTATGCATTATGTCAGATATCAAGGAAATTCCATTCTGGCTTTAAAGGGGA
	Goniothalamus_macrophyllus	AGGACCCTTTTATGCATTATGTCAGATATCAAGGAAATTCCATTCTGGCTTTAAAGGGGA
	Goniothalamus_maewongensis	AGGACCCTTTTATGCATTATGTCAGATATCAAGGAAATTCCATTCTGGCTTTAAAGGGGA
	Goniothalamus_majestatis	AGGACCCTTTTATGCATTATGTCAGATATCAAGGAAATTCCATTCTGGCTTYAAAGGGGA
	Goniothalamus_malayanus	AGGACCCTTTTATGCATTATGTCAGATATCAAGGAAATTCCATTCTGGCTTTAAAGGGGA
	Goniothalamus_megalocalyx	AGGACCCTTTTATGCATTATGTCAGATATCAAGGAAATTCCATTCTGGCTTTAAAGGGGA
	Goniothalamus_monospermus	AGGACCCTTTTATGCATTATGTCAGATATCAAGGAAATTCCATTCTTGC-------GGGA
	Goniothalamus_montanus	AGGACCCTTTTATGCATTATGTCAGATATCAAGGAAATTCCATTCTGGCTTTAAAGGGGA
	Goniothalamus_obtusatus	AGGACCCTTTTATGCATTATGTCAGATATCAAGGAAATTCCATTCTGGCTTTAAAGGGGA
	Goniothalamus_parallelivenius	AGGACCCTTTTATGCATTATGTCAGATATCAAGGAAATTCCATTCTGGCTTTAAAGGGGA
	Goniothalamus_repevensis	AGGACCCTTTTATGCATTATGTCAGATATCAAGGAAATTCCATTCTGGCTTTAAAGGGGA
	Goniothalamus_reticulatus	AGGACCCTTTTATGCATTATGTCAGATATCAAGGAAATTCCATTCTGGCTTTAAAGGGGA
	Goniothalamus_ridleyi	AGGACCCTTTTATGCATTATGTCAGATATCAAGGAAATTCCATTCTGGCTTTAAAGGGGA
	Goniothalamus_calcareus	------------------------------------------------------------
	Goniothalamus_rotundisepalus	AGGACCCTTTTATGCATTATGTCAGATATCAAGGAAATTCCATTCTAGCTTTAAAGGGGA
	Goniothalamus_rufus	AGGACCCTTTTATGCATTATGTCAGATATCAAGGAAATTCCATTCTGGCTTTAAAGGGGA
	Goniothalamus_sawtehii	AGGACCCTTTTCTGCATTATGTCAGATATCAAGGAAATTCCATTCTGGCTTTAAAGGGGA
	Goniothalamus_scortechinii	AGGACCCTTTTATGCATTATGTCAGATATCAAGGAAATTCCATTCTGGCTTTAAAGGGGA
	Goniothalamus_sesquipedalis	AGGACCCTTTTATGCATTATGTCAGATATCAAGGAAATTCCATTCTGGCTTTAAAGGGGA
	Goniothalamus_suaveolens_2	AGGACCCTTTTATGCATTATGTCAGATATCAAGGAAATTCCATTCTGGCTTTAAAGGGGA
	Goniothalamus_palawanensis	AGGACCCTTTTATGCATTATGTCAGATATCAAGGAAATTCCATTCTGGCTTTAAAGGGGA
	Goniothalamus_sp_nov	AGGACCCTTTTATGCATTATGTCAGATATCAAGGAAATTCCATTCTGGCTTTAAAGGGGA
	Goniothalamus_tamirensis	AGGACCCTTTTATGCATTATGTCAGATATCAAGGAAATTCCATTCTGGCTTTAAAGGGGA
	Goniothalamus_tapis	AGGACCCTTTTATGCATTATGTCAGATATCAAGGAAATTCCATTCTGGCTTTAAAGGGGA
	Goniothalamus_tapisoides	AGGACCCTTTTATGCATTATGTCAGATATCAAGGAAATTCCATTCTGGCTTTAAAGGGGA
	Goniothalamus_tavoyensis	AGGACCCTTTTATGCATTATGTCAGATATCAAGGAAATTCCATTCTGGCTTTAAAGGGGA
	Goniothalamus_tenuifolius	AGGACCCTTTTATGCATTATGTCAGATATCAAGGAAATTCCATTCTAGCTTTAAAGGGGA
	Goniothalamus_thomsoni	AGGACCCTTTTATGCATTATGTCAGATATCAAGGAAATTCCATTCTGGCTTTAAAGGGGA
	Goniothalamus_thwaitesii	AGGACCCTTTTATGCATTATGTCAGATATCAAGGAAATTCCATTCTGGCTTTAAAGGGGA
	Goniothalamus_tomentosus	AGGACCCTTTTATGCATTATGTCAGATATCAAGGAAATTCCATTCTGGCTTTAAAGGGGA
	Goniothalamus_tortilipetalus	AGGACCCTTTTATGCATTATGTCAGATATCAAGGAAATTCCATTCTGGCTTTAAAGGGGA
	Goniothalamus_touranensis	AGGACCCTTTTATGCATTATGTCAGATATCAAGGAAATTCCATTCTGGCTTTAAAGGGGA
	Goniothalamus_undulatus	AGGACCCTTTTCTGCATTATGTCAGATATCAAGGAAATTCCATTCTGGCTTTAAAGGGGA
	Goniothalamus_uvarioides	AGGACCCTTTTATGCATTATGTCAGATATCAAGGAAATTCCATTCTGGCTTTAAAGGGGA
	Goniothalamus_velutinus	AGGACCCTTTTATGCATTATGTCAGATATCAAGGAAATTCCATTCTGGCTTTAAAGGGGA
	Goniothalamus_woodii	AGGACCCTTTTATGCATTATGTCAGATATCAAGGAAATTCCATTCTGGCTTTAAAGGGGA
	Goniothalamus_wrayi	AGGACCCTTTTATGCATTATGTCAGATATCAAGGAAATTCCATTCTGGCTTTAAAGGGGA
	Goniothalamus_wynaadensis	AGGACCCTTTTATGCATTATGTCAGATATCAAGGAAATTCCATTCTGGCTTTAAAGGGGA
	Neostenanthera_myristicifolia	AGGACCCTTTTATGCATTATGTCAGATATCAAGGAAATTCCATTCTGACTTCAAAGGGGA
	Annona_dumetorum	CTCGTCTTTGTATGAAGAAATGGAAATCTTACCTTGTCCATTTTTGGCAATCACATTTTT
	Annona_glabra	CTCATCTTCGTATGAAGAAATGGAAATCTTACCTTGTCCATTTTTGGCAATCTCATTTTT
	Annona_herzogii	CTCATCTTCGTATGAAGAAATGGAAATCTTACCTTGTTAACTTTTGGCAATCTCATTTTT
	Annona_mucosa	CTCATCTTCGTATGAAGAAATGGAAATCTTACCTTGTTAACTTTTGGCAATCTCATTTTT
	Annona_muricata	CTCATCTTCGTATGAAGAAATGGAAATCTTACCTTGTCCATTTTTGGCAATCTCATTTTT
	Annona_reticulata	CTCATCTTTGTATGAAGAAATGGAAATCTTACCTTGTCCATTTTTGGCAATCTCATTTTT
	Annona_squamosa	CTCATCTTTGGATGAAGAAATGGAAATCTTACCTTGTCCATTTTTGGCAATCTCATTTTT
	Anonidium_sp_Cheek_7896	CTCATCTTCGTATGAAGAAATGGAAGTCTTACCTTGTCCGTTTTTGGCAATCTCATTTTT
	Asimina_longifolia	CTCATTTTCATATGAAGAAATGGAAATCTTACCTTGTCTATTTTTGGCAATCTCATTTTT
	Asimina_rugelii	CTCATTTTCATATGAAGAAATGGAAATCTTACCTTGTCTATTTTTGGCAATCTCATTTTT
	Asimina_triloba	CTCATTTTCATATGAAGAAATGGAAATCTTACCTTGTCTATTTTTGGCAATCTCATTTTT
	Disepalum_platypetalum	CTCATCTTCGTATGAAGAAATGGAAATATTACCTTGTCCGTTTTTGGCAATCTCATTTTT
	Disepalum_pulchrum	CTCATCTTTGTATGAAGAAATGGAAATCTTACCTTGTCCTTTTTTGGCAATCTCATTTTT
	Goniothalamus_amuyon	CTCATCTTCGTATGAAGAAATGGAAATCTTACCTTGTCCATTTTTGGCAGTCTCTTTTTT
	Goniothalamus_andersonii	CTCATCTTCGTATGAAGAAATGGAAATCTTACCTTGTCCACTTTTGGCAGTCTCTTTTTT
	Goniothalamus_aruensis	CTCATCTTCGTATGAAGAAATGGAAATCTTACCTTGTCTATTTTTGGCAGTCTCTTTTTT
	Goniothalamus_angustifolius	CTCATCTTCGTATGAAGAAATGGAAATCTTACCTTGTCTATTTTTGGCAGTCTCTTTTTT
	Goniothalamus_australis	CTCATCTTCGTATGAAGAAATGGAAATCTTACCTTGTCCATTTTTGGCAGTCTCTTTTTT
	Goniothalamus_borneensis	CTCATCTTCGTATGAAGAAATGGAAATCTTACCTTGTCCATTTTTGGCAGTCTCTTTTTT
	Goniothalamus_bracteosus	CTCATCTTCGTATGAAGAAATGGAAATCTTACCTTATCCATTTTTGGCAGTCTCTTTTTT
	Goniothalamus_calvicarpus	CTCATCTTCGTATGAAGAAATGGAAATCTTACCTTGTCCATTTTTGGCAGTCTCTTTTTT
	Goniothalamus_cardiopetalus	CTCATCTTCGTATGAAGAAATGGAAATCTTACCTTGTCCATTTTTGGCAGTCTCTTTTTT
	Goniothalamus_cauliflorus	CTCATCTTCGTATGAAGAAATGGAAATCTTACCTTGTCTATTTTTGGCAGTCTCTTTTTT
	Goniothalamus_suaveolens_1	CTCATCTTCGTATGAAGAAATGGAAATCTTACCTTGTCCATTTTTGGCAGTCTCTTTTTT
	Goniothalamus_cheliensis	CTCATCTTCGTATGAAGAAATGGAAATCTTACCTTGTCCATTTTTGGCAGTCTCTTTTTT
	Goniothalamus_clemensii	CTCATCTTCGTATGAAGAAATGGAAATCTTACCTTATCCATTTTTGGCAGTCTCTTTTTT
	Goniothalamus_costulatus	CTCATCTTCGTATGAAGAAATGGAAATCTTACCTTGTCCATTTTTGGCAGTCTCTTTTTT
	Goniothalamus_dumontetii	CTCACCTTCGTATGAAGAAATGGAAATCTTACCTTGTCCATTTTTGGCAGTCTCTTTTTT
	Goniothalamus_elegans	CTCATCTTCGTATGAAGAAATGGAAATCTTACCTTGTCCATTTTTGGCAGTCTCTTTTTT
	Goniothalamus_elmeri	CTCATCTTCGTATGAAGAAATGGAAATCTTACCTTATCCATTTTTGGCAGTCTCTTTTTT
	Goniothalamus_expansus	CTCATCTTCGTATGAAGAAATGGAAATCTTACCTTGTCCATTTTTGGCAGTCTCTTTTTT
	Goniothalamus_fasciculatus	CTCATCTTCGTATGAAGAAATGGAAATCTTACCTTGTCCACTTTTGGCAGTCTCTTTTTT
	Goniothalamus_gardneri	CTCATCTTCGTATGAAGAAATGGAAATCTTACCTTGTCCATTTTTGGCAGTCTCTTTTTT
	Goniothalamus_giganteus	CTCATCTTCGTATGAAGAAATGGAAATCTTACCTTGTCCATTTTTGGCAGTCTCTTTTTT
	Goniothalamus_grandiflorus	CTCATCTTCGTATGAAGAAATGGAAATCTTACCTTGTCTATTTTTGGCAGTCTCTTTTTT
	Goniothalamus_griffithii	CTCATCTTCGTATGAAGAAATGGAAATCTTACCTTGTCCATTTTTGGCAGTCTCTTTTTT
	Goniothalamus_hookeri	CTCATCTTCGTATGAAGAAATGGAAATCTTACCTTGTCCATTTTTGGCAGTCTCTTTTTT
	Goniothalamus_howii	CTCATCTTCGTATGAAGAAATGGAAATCTTACCTTGTCCATTTTTGGCAGTCTCTTTTTT
	Goniothalamus_imbricatus	CTCATCTTCGTATGAAGAAATGGAAATCTTACCTTGTCCATTTTTGGCAGTCTGTTTTTT
	Goniothalamus_kinabaluensis	CTCATCTTCGTATGAAGAAATGGAAATCTTACCTTGTCCATTTTTGGCAGTCTCTTTTTT
	Goniothalamus_laoticus	CTCATCTTCGTATGAAGAAATGGAAATCTTACCTTGTCCATTTTTGGCAGTCTCTTTTTT
	Goniothalamus_loerzingii	CTCATCTTCGTATGAAGAAATGGAAATCTTACCTTGTCCATTTTTGGCAGTCTCTTTTTT
	Goniothalamus_macranthus	CTCATCTTCGTATGAAGAAATGGAAATCTTACCTTGTTCATTTTTGGCAGTCTCTTTTTT
	Goniothalamus_macrophyllus	CTCATCTTCGTATGAAGAAATGGAAATCTTACCTTGTCCATTTTTGGCAGTCTCTTTTTT
	Goniothalamus_maewongensis	CTCATTTTCGTATGAAGAAATGGAAATCTTACCTTGTCCATTTTTGGCAGTCTCTTTTTT
	Goniothalamus_majestatis	CTCATCTTCGTATGAAGAAATGGAAATCTTACCTTGTCTATTTTTGGCAGTCTCTTTTTG
	Goniothalamus_malayanus	CTCATCTTCGTATGAAGAAATGGAAATCTTACCTTGTCCATTTTTGGCAGTCTCTTTTTT
	Goniothalamus_megalocalyx	CTCATCTTCGTATGAAGAAATGGAAATCTTACCTTGTCCATTTTTGGCAGTCTCTTTTTT
	Goniothalamus_monospermus	CTCATCTTCGTATGAAGAAATGGAAATCTTACCTTGTCCATTTTTGGCAGTCTCTTTTTT
	Goniothalamus_montanus	CTCATCTTCGTATGAAGAAATGGAAATCTTACCTTATCCATTTTTGGCAGTCTCTTTTTT
	Goniothalamus_obtusatus	CTCATCTTCGTATGAAGAAATGGAAATCTTACCTTGTCCATTTTTGGCAGTCTCTTTTTT
	Goniothalamus_parallelivenius	CTCATCTTCGTATGAAGAAATGGAAATCTTACCTTGTCCATTTTTGGCAGTCTCTTTTTT
	Goniothalamus_repevensis	CTCATCTTCGTATGAAGAAATGGAAATCTTACCTTATCCATTTTTGGCAGTCTCTTTTTT
	Goniothalamus_reticulatus	CTCATCTTCGTATGAAGAAATGGAAATCTTACCTTGTCCATTTTTGGCAGTCTCTTTTTT
	Goniothalamus_ridleyi	CTCATCTTCGTATGAAGAAATGGAAATCTTACCTTGTCCATTTTTGGCAGTCTCTTTTTT
	Goniothalamus_calcareus	------------------------------------------------------------
	Goniothalamus_rotundisepalus	CTCATCTTCGTATGAAGAAATGGAAATCTTACCTTGTCCATTTTTGGCAGTCTCTTTTTT
	Goniothalamus_rufus	CTCATCTTCGTATGAAGAAATGGAAATCTTACCTTGTCCATTTTTGGCAGTCTCTTTTTT
	Goniothalamus_sawtehii	CTCATCTTCGTATGAAGAAATGGAAATCTTACCTTGTCCATTTTTGGCAGTCTCTTTTTT
	Goniothalamus_scortechinii	CTCATCTTCGTATGAAGAAATGGAAATCTTACCTTGTCCATTTTTGGCAGTCTCTTTTTT
	Goniothalamus_sesquipedalis	CTCATCTTCGTATGAAGAAATGGAAATCTTACCTTGTCCATTTTTGGCAGTCTCTTTTTT
	Goniothalamus_suaveolens_2	CTCATCTTCGTATGAAGAAATGGAAATCTTACCTTGTCCATTTTTGGCAGTCTCTTTTTT
	Goniothalamus_palawanensis	CTCATCTTCGTATGAAGAAATGGAAATCTTACCTTGTCCATTTTTGGCAGTCTCTTTTTT
	Goniothalamus_sp_nov	CTCATCTTCGTATGAAGAAATGGAAATCTTACCTTATCCATTTTTGGCAGTCTCTTTTTT
	Goniothalamus_tamirensis	CTCATCTTCGTATGAAGAAATGGAAATCTTACCTTGTCCATTTTTGGCAGTCTCTTTTTT
	Goniothalamus_tapis	CTCATCTTCGTATGAAGAAATGGAAATCTTACCTTATCCATTTTTGGCAGTCTCTTTTTT
	Goniothalamus_tapisoides	CTCATCTTCGTATGAAGAAATGGAAATCTTACCTTATCCATTTTTGGCAGTCTCTTTTTT
	Goniothalamus_tavoyensis	CTCATCTTCGTATGAAGAAATGGAAATCTTACCTTGTCCATTTTTGGCAGTCTCTTTTTT
	Goniothalamus_tenuifolius	CTCATCTTCGTATGAAGAAATGGAAATCTTACCTTGTCCATTTTTGGCAGTCTCTTTTTT
	Goniothalamus_thomsoni	CTCATCTTCGTATGAAGAAATGGAAATCTTACCTTGTCCATTTTTGGCAGTCTCTTTTTT
	Goniothalamus_thwaitesii	CTCATCTTCGTATGAAGAAATGGAAATCTTACCTTGTCCATTTTTGGCAGTCTCTTTTTT
	Goniothalamus_tomentosus	CTCATCTTCGTATGAAGAAATGGAAATCTTACCTTGTCCATTTTTGGCAGTCTCTTTTTT
	Goniothalamus_tortilipetalus	CTCATCTTCGTATGAAGAAATGGAAATCTTACCTTGTCCATTTTTGGCAGTCTCTTTTTT
	Goniothalamus_touranensis	CTCATCTTCGTATGAAGAAATGGAAATCTTACCTTGTCCATTTTTGGCAGTCTCTTTTTT
	Goniothalamus_undulatus	CTCATCTTCGTATGAAGAAATGGAAATCTTACCTTGTCCATTTTTGGCAGTCTCTTTTTT
	Goniothalamus_uvarioides	CTCATCTTCGTATGAAGAAATGGAAATCTTACCTTGTCCATTTTTGGCAGTCTCTTTTTT
	Goniothalamus_velutinus	CTCATCTTCGTATGAAGAAATGGAAATCTTACCTTGTCCATTTTTGGCAGTCTCTTTTTT
	Goniothalamus_woodii	CTCATCTTCGTATGAAGAAATGGAAATCTTACCTTATCCATTTTTGGCAGTCTCTTTTTT
	Goniothalamus_wrayi	CTCATCTTCGTATGAAGAAATGGAAATCTTACCTTGTCCATTTTTGGCAGTCTCTTTTTT
	Goniothalamus_wynaadensis	CTCATCTTCGTATGAAGAAATGGAAATCTTACCTTGTCCATTTTTGGCAGTCTCTTTTTT
	Neostenanthera_myristicifolia	CTCATCTTCGTATGAAGAAATGGAAATCTTACCTTGTCTATTTTTGGCAATCTCGTTTTC
	Annona_dumetorum	ACTTGTGGTCTCAACC-GAACAGGATCCATATAAACCAATTATAAAATCATTCTTTCTAT
	Annona_glabra	ACTTGTGGTCTCAACC-GAACAGGATCCATATAAACCAATTATACAATCATTCTTTCTAT
	Annona_herzogii	ACTTGTGGTCTCAACC-GAACAGGATCCATATAAACCGATTATACAATCATTCTTTCTAT
	Annona_mucosa	ACTTGTGGTCTCAACC-GAACAGGATCCATATAAACCGATTATACAATCATTCTTTCTAT
	Annona_muricata	ACTTGTGGTCTCAACC-GAACAGGATCCATATAAACCAATTATACAATCATTCTTTCTAT
	Annona_reticulata	ACTTGTGGTCTCAACC-GAACAGGATCCATATAAACCAATTATACAATCATTCTTTCTAT
	Annona_squamosa	ACTTGTGGTCTCAACC-GAACAGGATCCATATAAACCAATTATACAATCATTCTTTCTAT
	Anonidium_sp_Cheek_7896	ACTTGTGGTCTCAACC-GGACAGGATCCATATAAACCAATTATACAATCATTCTTTCTAT
	Asimina_longifolia	GCTTGTGGTCTCAACC-GGACAGGATCCATATAAACCAATTATATAATCATTCTTTCTAT
	Asimina_rugelii	GCTTGTGGTCTCAACC-GGACAGGATCCATATAAACCAATTATATAATCATTCTTTCTAT
	Asimina_triloba	GCTTGTGGTCTCAACC-GGACAGGATCCATATAAACCAATTATATAATCATTCTTTCTAT
	Disepalum_platypetalum	ACTTGTGGTCTCAACC-GGACAGGATCCATATAAACCAATTCTACAATCATTCTTTCCAT
	Disepalum_pulchrum	ACTTGTGGTCTCAACC-GGACAGGATCCATATAAACCAACTATACAATTATTCTTTCTAT
	Goniothalamus_amuyon	ACTTGTGGTCTCAACC-GGACAGGATCCATATAAACCAATTATACAATCATTCTTTCTAT
	Goniothalamus_andersonii	ACTTGTGGTCTCAACC-GGACAGGATCCATATAAACCAATTATACAATCATTCTTTCTAT
	Goniothalamus_aruensis	ACTTGTGGTCTCAACC-GGACAGGATCCATATAAACCAATTATACAATCATTCTTTCTAT
	Goniothalamus_angustifolius	ACTTGTGGTCTCAACC-GGACAGGATCCATATAAACCAATTATACAATCATTCTTTCTAT
	Goniothalamus_australis	ACTTGTGGTCTCAACC-GGACAGGATCCATATAAACCAATTATACAATCATTCTTTCTAT
	Goniothalamus_borneensis	ACTTGTGGTCTCAACC-GGACAGGATCCATATAAACCAATTATACAATCATTCTTTCTAT
	Goniothalamus_bracteosus	ACTTGTGGTCTCAACC-GGACAGGATCCATATAAACCAATTATACAATCATTCTTTCTAT
	Goniothalamus_calvicarpus	ACTTGTGGTCTCAACC-GGACAGGATCCATATAAACCAATTATACAATCATTCTTTCTAT
	Goniothalamus_cardiopetalus	ACTTGTGGTCTCAACC-GGACAGGATCCATATAAACCAATTATACAATCATTCTTTCTAT
	Goniothalamus_cauliflorus	ACTTGTGGTCTCAACC-GGACAGGATCCATATAAACCAATTATACAATCATTCTTTCTAT
	Goniothalamus_suaveolens_1	ACTTGTGGTCTCAACC-GGACAGGATCCATATAAACCAATTATACAATCATTCTTTCTAT
	Goniothalamus_cheliensis	ACTTGTGGTCTCAACC-GGACAGGATCCATATAAACCAATTATACAATCATTCTTTCTAT
	Goniothalamus_clemensii	ACTTGTGGTCTCAACC-GGACAGGATCCATATAAACCAATTATACAATCATTCTTTCTAT
	Goniothalamus_costulatus	ACTTGTGGTCTCAACC-GGACAGGATCCATATAAACCAATTATACAATCATTCTTTCTAT
	Goniothalamus_dumontetii	ACTTGTGGTCTCAACC-GGACAGGATCCATATAAACCAATTATACAATCATTCTTTCTAT
	Goniothalamus_elegans	ACTTGTGGTCTCAACC-GGACAGGATCCATATAAACCAATTATACAATCATTCTTTCCAT
	Goniothalamus_elmeri	ACTTGTGGTCTCAACC-GGACAGGATCCATATAAACCAATTATACAATCATTCTTTCTAT
	Goniothalamus_expansus	ACTTGTGGTCTCAACC-GGACAGGATCCATATAAACCAATTATACAATCATTCTTTCTAT
	Goniothalamus_fasciculatus	ACTTGTGGTCTCAACC-GGACAGGATCCATATAAACCAATTATACAATCATTCTTTCTAT
	Goniothalamus_gardneri	ACTTGTGGTCTCAACC-GGACAGGATCCATATAAACCAATTATACAATCATTCTTTCTAT
	Goniothalamus_giganteus	ACTTGTGGTCTCAACC-GGACAGGATCCATATAAACCAATTATACAATCATTCTTTCTAT
	Goniothalamus_grandiflorus	ACTTGTGGTCTCAACC-GGACAGGATCCATATAAACCAATTATACAATCATTCTTTCTAT
	Goniothalamus_griffithii	ACTTGTGGTCTCAACC-GGACAGGATCCATATAAACCAATTATACAATCATTCTTTCTAT
	Goniothalamus_hookeri	ACTTGTGGTCTCAACC-GGACAGGATCCATATAAACCAATTATACAATCATTCTTTCTAT
	Goniothalamus_howii	ACTTGTGGTCTCAACC-GGACAGGATCCATATAAACCAATTATACAATCATTCTTTCTAT
	Goniothalamus_imbricatus	ACTTGTGGTCTCAACC-GGACAGGATCCATATAAACCAATTATACAATCATTCTTTCTAT
	Goniothalamus_kinabaluensis	ACTTGTGGTCTCAACC-GGACAGGATCCATATAAACCAATTATACAATCATTCTTTCTAT
	Goniothalamus_laoticus	ATTTGTGGTCTCAACC-GGACAGGATCCATATAAACCAATTATACAATCATTCTTTCTAT
	Goniothalamus_loerzingii	ACTTGTGGTCTCAACC-GGACAGGATCCATATAAACCAATTATACAATCATTCTTTCTAT
	Goniothalamus_macranthus	ACTTGTGGTCTCAACC-GGACAGGATCCATATAAACCAATTATACAATCATTCTTTCTAT
	Goniothalamus_macrophyllus	ACTTGTGGTCTCAACC-GGACAGGATCCATATAAACCAATTATACAATCATTCTTTCTAT
	Goniothalamus_maewongensis	ACTTGTGGTCTCAACC-GGACAGGATCCATATAAACCAATTATACAATCATTCTTTCTAT
	Goniothalamus_majestatis	ACTTGTGGTCTCAACC-GGACAGGATCCATATAAACCAATTATACAATCATTCTTTCTAT
	Goniothalamus_malayanus	ACTTGTGGTCTCAACC-GGACAGGATCCATATAAACCAATTATACAATCATTCTTTCTAT
	Goniothalamus_megalocalyx	ACTTGTGGTCTCAACC-GGACAGGATCCATATAAACCAATTATACAATCATTCTTTCTAT
	Goniothalamus_monospermus	ACTTGTGGTCTCAACC-GGACAGGATCCATATAAACCAATTATACAATCATTCTTTCTAT
	Goniothalamus_montanus	ACTTGTGGTCTCAACC-GGACAGGATCCATATAAACCAATTATACAATCATTCTTTCTAT
	Goniothalamus_obtusatus	ACTTGTGGTCTCAACC-GGACAGGATCCATATAAACCAATTATACAATCATTCTTTCCAT
	Goniothalamus_parallelivenius	ACTTGTGGTCTCAACC-GGACAGGATCCATATAAACCAATTATACAATCATTCTTTCTAT
	Goniothalamus_repevensis	ACTTGTGGTCTCAACC-GGACAGGATCCATATAAACCAATTATACAATCATTCTTTCTAT
	Goniothalamus_reticulatus	ACTTGTGGTCTCAACC-GGACAGGATCCATATAAACCAATTATACAATCATTCTTTCTAT
	Goniothalamus_ridleyi	ACTTGTGGTCTCAACC-GGACAGGATCCATATAAACCAATTATACAATCATTCTTTCTAT
	Goniothalamus_calcareus	------------------------------------------------------------
	Goniothalamus_rotundisepalus	ACTTGTGGTCGCAACC-GGACAGGATCCATATAAACCAATTATACAATCATTCTTTCTAT
	Goniothalamus_rufus	ACTTGTGGTCTCAACC-GGACAGGATCCATATAAACCAATTATACAATCATTCTTTCTAT
	Goniothalamus_sawtehii	ACTTGTGGTCTCAACC-GGACAGGATCCATATAAACCAATTATACAATCATTCTTTCTAT
	Goniothalamus_scortechinii	ACTTGTGGTCTCAACC-GGACAGGATCCATATAAACCAATTATACAATCATTCTTTCTAT
	Goniothalamus_sesquipedalis	ACTTGTGGTCTCAACC-GGACAGGATCCATATAAACCAATTATACAATCATTCTTTCGAT
	Goniothalamus_suaveolens_2	ACTTGTGGTCTCAACC-GGACAGGATCCATATAAACCAATTATACAATCATTCTTTCTAT
	Goniothalamus_palawanensis	ACTTGTGGTCTCAACCAGGACAGGATCCATATAAACCAATTATACAATCATTCTTTCTAT
	Goniothalamus_sp_nov	ACTTGTGGTCTCAACC-GGACAGGATCCATATAAACCAATTATACAATCATTCTTTCTAT
	Goniothalamus_tamirensis	ACTTGTGGTCTCAACC-GGACAGGATCCATATAAACCAATTATACAATCATTCTTTCTAT
	Goniothalamus_tapis	ACTTGTGGTCTCAACC-GGACAGGATCCATATAAACCAATTATACAATCATTCTTTCTAT
	Goniothalamus_tapisoides	ACTTGTGGTCTCAACC-GGACAGGATCCATATAAACCAATTATACAATCATTCTTTCTAT
	Goniothalamus_tavoyensis	ACTTGTGGTCTCAACC-GGACAGGATCCATATAAACCAATTATACAATCATTCTTTCTAT
	Goniothalamus_tenuifolius	ACTTGTGGTCTCAACC-GGACAGGATCCATATAAACCAATTATACAATCATTCTTTCTAT
	Goniothalamus_thomsoni	ACTTGTGGTCTCAACC-GGACAGGATCCATATAAACCAATTATACAATCATTCTTTCTAT
	Goniothalamus_thwaitesii	ACTTGTGGTCTCAACC-GGACAGGATCCATATAAACCAATTATACAATCATTCTTTCTAT
	Goniothalamus_tomentosus	ACTTGTGGTCTCAACC-GGACAGGATCCATATAAACCAATTATACAATCATTCTTTCTAT
	Goniothalamus_tortilipetalus	ACTTGTGGTCTCAACC-GGACAGGATCCATATAAACCAATTATACAATCATTCTTTCTAT
	Goniothalamus_touranensis	ACTTGTGGTCTCAACC-GGACAGGATCCATATAAACCAATTATACAATCATTCTTTCTAT
	Goniothalamus_undulatus	ACTTGTGGTCTCAACC-GGACAGGATCCATATAAACCAATTATACAATCATTCTTTCTAT
	Goniothalamus_uvarioides	ACTTGTGGTCTCAACC-GGACAGGATCCATATAAACCAATTATACAATCATTCTTTCTAT
	Goniothalamus_velutinus	ACTTGTGGTCTCAACC-GGACAGGATCCATATAAACCAATTATACAATCATTCTTTCTAT
	Goniothalamus_woodii	ACTTGTGGTCTCAACC-GGACAGGATCCATATAAACCAATTATACAATCATTCTTTCTAT
	Goniothalamus_wrayi	ACTTGTGGTCTCAACC-GGACAGGATCCATATAAACCAATTATACAATCATTCTTTCTAT
	Goniothalamus_wynaadensis	ACTTGTGGTCTCAACC-GGACAGGATCCATATAAACCAATTATACAATCATTCTTTCTAT
	Neostenanthera_myristicifolia	ACTTGTGGTCTCAACC-GGACAGGATCCATATAAACCAATTATATAATCATTCTTTCTAT
	Annona_dumetorum	TTTCTGAGCTATCTTTCAAGTGTACGCCAAAATTCTTCCGCAGTAAGGAGTCAAATGTTA
	Annona_glabra	TTTCTGAGCTATCTTTCAAGTGTACGCCAAAAATCTTCCGCAGTAAGGAGTCAAATGTTA
	Annona_herzogii	TTTCTGAGCTATCTTTCAAGTGTACGCCAAAATTATTCCGCAGTAAGGAGTCAAATGTTA
	Annona_mucosa	TTTCTGAGCTATCTTTCAAGTGTACGCCAAAATTATTCCGCAGTAAGGAGTCAAATGTTA
	Annona_muricata	TTTATGAGCTATCTTTTAAGTGTACGCCAAAATTCTTCGGCAGTAAGGAGTCAAATGTTA
	Annona_reticulata	TTTCTGAGCTATCTTTCAAGTGTACGCCAAAATTCTTCCGCAGTAAGGAGTCAAATGTTA
	Annona_squamosa	TTTCTGAGCTATCTTTCAAGTGTACGCCAAAATTCTTCCGCAGTAAGGAGTCAAATGTTA
	Anonidium_sp_Cheek_7896	TTTCTAGGTTATCTTTCAAGTGTACGACGAAATTCTTCGGTGGTAAGGAGTCAAATGTTA
	Asimina_longifolia	TTTCTGGGCTTTCTTTCAAATGTACGCCGAAATTCTTCAGCAGTAAGGAGTCAAATGTTA
	Asimina_rugelii	TTTCTGGGCTTTCTTTCAAATGTACGCCGAAATTCTTCAGCAGTAAGGAGTCAAATGTTA
	Asimina_triloba	TTTCTGGGCTTTCTTTCAAATGTACGCCAAAATTCTTCAGCAGTAAGGAGTCAAATGTTA
	Disepalum_platypetalum	TTTCTGGGCTATCTTTCAAATGTACGCCAAAATTCTTCGGCAGTAAGGAGTCAAATGTTA
	Disepalum_pulchrum	TTTCTGGGCTATCTTTCAAATGTACGCCAAAATTCTTCGGCAGTAAGGAGTCAAATGTTA
	Goniothalamus_amuyon	TTTCTGGGCTATCTTTCAAGTGTACGCCAAAGTTCTTCGGCAGTAAGGAGTCAAATGTTA
	Goniothalamus_andersonii	TTTCTGGGCTATCTTTCAAGTGTACGCCAAAGTTCTTCGGCAGTAAGGAGTCAAATGTTA
	Goniothalamus_aruensis	TTTCTGGGCTATCTTTCAAGTGTACGCCAAAATTCTTCAGCAGTAAGGAGTCAAATGTTA
	Goniothalamus_angustifolius	TTTCTGGGCTATCTTTCAAGTGTACGCCAAAATTCTTTGGCAGTAAGGAGTCAAATGTTA
	Goniothalamus_australis	TTTCTGGGCTATCTTTCAAGTGTACGCCAAAGTTCTTCGGCAGTAAGGAGTCAAATGTTA
	Goniothalamus_borneensis	TTTCTGGGCTATCTTTCAAGTGTACGCCAAAATTCTTCGGCAGTAAGGAGTCAAATGTTA
	Goniothalamus_bracteosus	TTTCTGGGCTATCTTTCAAGTGTACGCCAAAATTCTTCGGCAGTAAGAAGTCAAATGTTA
	Goniothalamus_calvicarpus	TTTCTGGGCTATCTTTCAAGTGTACGCCAAAGTTCTTCGGCAGTAAGGAGTCAAATGTTA
	Goniothalamus_cardiopetalus	TTTCTGGGCTATCTTTCAAGTGTACGCCAAAGTTCTTCGGCAGTAAGGAGTCAAATGTTA
	Goniothalamus_cauliflorus	TTTCTGGGCTATCTTTCAAGTGTACGCCAAAATTCTTCAGCAGTAAGGAGTCAAATGTTA
	Goniothalamus_suaveolens_1	TTTCTGGGCTATCTTTCAAGTGTACGCCAAAGTTCTTCGGCAGTAAGGAGTCAAATGTTA
	Goniothalamus_cheliensis	TTTCTGGGCTATCTTTCAAGTGTACGCCAAAGTTCTTCGGCAGTAAGGAGTCAAATGTTA
	Goniothalamus_clemensii	TTTCTGGGCTATCTTTCAAGTGTACGCCAAAATTCTTCGGCAGTAAGAAGTCAAATGGTA
	Goniothalamus_costulatus	TTTCTGGGCTATCTTTCAAGTGTACGCCAAAGTTCTTCGGCAGTAAGGAGTCAAATGTTA
	Goniothalamus_dumontetii	TTTCTGGGCTATCTTTCAAGTGTACGCCAAAGTTCTTCGGCAGTAAGGAGTCAAATGTTA
	Goniothalamus_elegans	TTTCTGGGCTATCTTTCAAGTGTACGCCAAAGTTCTTCGGCAGTAAGGAGTCAAATGTTA
	Goniothalamus_elmeri	TTTCTGGGCTATCTTTCAAGTGTACGCCAAAATTCTTCGGCAGTAAGAAGTCAAATGTTA
	Goniothalamus_expansus	TTTCTGGGCTATCTTTCAAGTGTACGCCAAAGTTCTTCGGCAGTAAGGAGTCAAATGGTA
	Goniothalamus_fasciculatus	TTTCTGGGCTATCTTTCAAGTGTACGCCAAAGTTCTTCGGCAGTAAGGAGTCAAATGTTA
	Goniothalamus_gardneri	TTTCTGGGCTATCTTTCAAGTGTACGCCAAAGTTCTTCGGCAGTAAGGAGTCAAATGTTA
	Goniothalamus_giganteus	TTTCTGGGCTATCTTTCAAGTGTACGCCAAAATTCTTCGGCAGTAAGGAGTCAAATGTTA
	Goniothalamus_grandiflorus	TTTCTGGGCTATCTTTCAAGTGTACGCCAAAATTCTTCGGCAGTAAGGAGTCAAATGTTA
	Goniothalamus_griffithii	TTTCTGGGCTATCTTTCAAGTGTACGCCAAAGTTCTTCGGCAGTAAGGAGTCAAATGTTA
	Goniothalamus_hookeri	TTTCTGGGCTATCTTTCAAGTGTACGCCAAAGTTCTTCGGCAGTAAGGAGTCAAATGTTA
	Goniothalamus_howii	TTTCTGGGCTATCTTTCAAGTGTACGCCAAAGTTCTTCGGCAGTAAGGAGTCAAATGTTA
	Goniothalamus_imbricatus	TTTCTGGGCTATCTTTCAAGTGTACGCCAAAATTCTTCGGCAGTAAGGAGTCAAATGTTA
	Goniothalamus_kinabaluensis	TTTCTGGGCTATCTTTCAAGTGTACGCCAAAGTTCTTCGGCAGTAAGGAGTCAAATGTTA
	Goniothalamus_laoticus	TTTCTGGGCTATCTTTCAAGTGTACGCCAAAGTTCTTCGGCAGTAAGGAGTCAAATGTTA
	Goniothalamus_loerzingii	TTTCTGGGCTATCTTTCAAGTGTACGCCAAAGTTCTTCGGCAGTAAGGAGTCAAATGTTA
	Goniothalamus_macranthus	TTTCTGGGTTATCTTTCAAGTGTACGCCAAAGTTCTTCGGCAGTAAGGAGTCAAATGTTA
	Goniothalamus_macrophyllus	TTTCTGGGCTATCTTTCAAGTGTACGCCAAAGTTCTTCGGCAGTAAGGAGTCAAATGTTA
	Goniothalamus_maewongensis	TTTCTGGGCTATCTTTCAAGTGTACGCCAAAGTTCTTCGGCAGTAAGGAGTCAAATGTTA
	Goniothalamus_majestatis	TTTCTGGGCTATCTTTCAAGTGTACGCCAAAATTCTTCGGCAGTAAGGA-------GTTA
	Goniothalamus_malayanus	TTTCTGGGCTATCTTTCAAGTGTACGCCAAAATTCTTCGGCAGTAAGGAGTCAAATGTTA
	Goniothalamus_megalocalyx	TTTCTGGGCTATCTTTCAAGTGTACGCCAAAGTTCTTCGGCAGTAAGGAGTCAAATGTTA
	Goniothalamus_monospermus	TTTCTGGGCTATCTTTCAAGTGTACGCCAAAATTCTTTGGCAGTAAGGAGTCAAATGTTA
	Goniothalamus_montanus	TTTCTGGGCTATCTTTCAAGTGTACGCCAAAATTCTTCGGCAGTAAGAAGTCAAATGTTA
	Goniothalamus_obtusatus	TTTCTGGGCTATCTTTCAAGTGTACGCCAAAGTTCTTCGGCAGTAAGGAGTCAAATGTTA
	Goniothalamus_parallelivenius	TTTCTGGGCTATCTTTCAAGTGTACGCCAAAGTTCTTCGGCAGTAAGGAGTCAAATGTTA
	Goniothalamus_repevensis	TTTCTGGGCTATCTTTCAAGTGTACGCCAAAATTCTTCGGCAGTAAGAAGTCAAATGTTA
	Goniothalamus_reticulatus	TTTCTGGGCTATCTTTCAAGTGTACGCCAAAGTTCTTCGGCAGTAAGGAGTCAAATGTTA
	Goniothalamus_ridleyi	TTTCTGGGCTATCTTTCAAGTGTACGCCAAAGTTCTTCGGCAGTAAGGAGTCAAATGTTA
	Goniothalamus_calcareus	------------------------------------------------------------
	Goniothalamus_rotundisepalus	TTTCTGGGCTATCTTTCAAGTGTACGCCAAAGTTCTTCGGCAGTAAGGAGTCAAATGTTA
	Goniothalamus_rufus	TTTCTGGGCTATCTTTCAAGTGTACGCCAAAGTTCTTCGGCAGTAAGGAGTCAAATGTTA
	Goniothalamus_sawtehii	TTTCTGGGCTATCTTTCAAGTGTACGCCAAAGTTCTTCGGCAGTAAGGAGTCAAATGTTA
	Goniothalamus_scortechinii	TTTCTGGGCTATCTTTCAAGTGTACGCCAAAGTTCTTCGGCAGTAAGGAGTCAAATGTTA
	Goniothalamus_sesquipedalis	TTTCTGGGCTATCTTTCAAGTGTACGCCAAAGTTCTTCGGCAGTAAGGAGTCAAATGTTA
	Goniothalamus_suaveolens_2	TTTCTGGGCTATCTTTCAAGTGTACGCCAAAGTTCTTCGGCAGTAAGGAGTCAAATGTTA
	Goniothalamus_palawanensis	TTTCTGGGCTATCTTTCAAGTGTACGCCAAAGTTCTTCGGCAGTAAGGAGTCAAATGTTA
	Goniothalamus_sp_nov	TTTCTGGGCTATCTTTCAAGTGTACGCCAAAATTCTTCGGCAGTAAGAAGTCAAATGTTA
	Goniothalamus_tamirensis	TTTCTGGGCTATCTTTCAAGTGTACGCCAAAGTTCTTCGGCAGTAAGGAGTCAAATGTTA
	Goniothalamus_tapis	TTTCTGGGCTATCTTTCAAGTGTACGCCAAAATTCTTCGGCAGTAAGAAGTCAAATGTTA
	Goniothalamus_tapisoides	TTTCTGGGCTATCTTTCAAGTGTACGCCAAAATTCTTCGGCAGTAAGAAGTCAAATGTTA
	Goniothalamus_tavoyensis	TTTCTGGGCTATCTTTCAAGTGTACGCCAAAGTTCTTCGGCAGTAAGGAGTCAAATGTTA
	Goniothalamus_tenuifolius	TTTCTGGGCTATCTTTCAAGTGTACGCCAAAGTTCTTCGGCAGTAAGGAGTCAAATGTTA
	Goniothalamus_thomsoni	TTTCTGGGCTATCTTTCAAGTGTACGCCAAAGTTCTTCGGCAGTAAGGAGTCAAATGTTA
	Goniothalamus_thwaitesii	TTTCTGGGCTATCTTTCAAGTGTACGCCAAAGTTCTTCGGCAGTAAGGAGTCAAATGTTA
	Goniothalamus_tomentosus	TTTCTGGGCTATCTTTCAAGTGTACGCCAAAGTTCTTCGGCAGTAAGGAGTCAAATGTTA
	Goniothalamus_tortilipetalus	TTTCTGGGCTATCTTTCAAGTGTACGCCAAAGTTCTTCGGCAGTAAGGAGTCAAATGTTA
	Goniothalamus_touranensis	TTTCTGGGCTATCTTTCAAGTGTACGCCAAAGTTCTTCGGCAGTAAGGAGTCAAATGTTA
	Goniothalamus_undulatus	TTTCTGGGCTATCTTTCAAGTGTACGCCAAAGTTCTTCGGCAGTAAGGAGTCAAATGTTA
	Goniothalamus_uvarioides	TTTCTGGGCTATCTTTCAAGTGTACGCCAAAGTTCTTCGGCAGTAAGGAGTCAAATGTTA
	Goniothalamus_velutinus	TTTCTGGGCTATCTTTCAAGTGTACGCCAAAGTTCTTCGGCAGTAAGGAGTCAAATGTTA
	Goniothalamus_woodii	TTTCTGGGCTATCTTTCAAGTGTACGCCAAAATTCTTCGGCAGTAAGAAGTCAAATGTTA
	Goniothalamus_wrayi	TTTCTGGGCTATCTTTCAAGTGTACGCCAAAGTTCTTCGGCAGTAAGGAGTCAAATGTTA
	Goniothalamus_wynaadensis	TTTCTGGGCTATCTTTCAAGTGTACGCCAAAGTTCTTCGGCAGTAAGGAGTCAAATGTTA
	Neostenanthera_myristicifolia	TTTCTGGGCTATCTTTCAAGTGTACATCAAAATTCTTCGGCAGTAAGGAGTCAAATGTTA
	Annona_dumetorum	GAGAATTCATTTCTTATAGATACTTCTATAAAGAAATTTGAGACCCTAGTTCCAACAATT
	Annona_glabra	GAGAATTCATTTCTAATAGATACTTCTATAAAGAAATTTGAGACCCTAGTTCCAACAATT
	Annona_herzogii	GAGAATTCATTTCTAATAGATACTTCTATAAAGAAATTTGAGACCCTAGTTCCAACAATT
	Annona_mucosa	GAGAATTCATTTCTAATAGATACTTCTATAAAGAAATTTGAGACCCTAGTTCCAACAATT
	Annona_muricata	GAGAATTCATTTCTAATAGATACTTCTATAAAGAAATTTGAGACCCTAGTTCCAACAATT
	Annona_reticulata	GAGAATTCATTTCTAATAGATACTTCTATAAAGAAATTTGAGACCCTAGTTCCAACAATT
	Annona_squamosa	GAGAATTCATTTCTAATAGATACTTCTATAAAGAAATTTGAGACCCTAGTTCCAACAATT
	Anonidium_sp_Cheek_7896	GAGAATTCATTTCTAATAGAGACTTCTATAAAGAAATTTGAGACCCTAGTTCCAATTATT
	Asimina_longifolia	GAGAATTCATTTCTAATAGATACTTCTATAAAGAAATTTGAGACCCTAATTCCAACTATT
	Asimina_rugelii	GAGAATTCATTTCTAATAGATACTTCTATAAAGAAATTTGAGACCCTAATTCCAACTATT
	Asimina_triloba	GAGAATTCATTTCTAATAGATACTTCTATAAAGAAATTTGAGACCCTAATTCCAACTATT
	Disepalum_platypetalum	GAGAATTCATTTCTAATAGATACTTCTATAAAAAAATTTGAGGCCCTAGTTCCAACTATT
	Disepalum_pulchrum	GAGAATTCATTTCTAATAGATACTTCTATAAAAAAATTTGAGGCCCTAGTTCCAACCATT
	Goniothalamus_amuyon	AAGAATTCATTTCTAATAGATACTTCTATAAAGAAATTGGAGACTCTAGTTCCAACTATT
	Goniothalamus_andersonii	AAGAATTCATTTCTAATAGATACTTCTATAAAGAAATTGGAGACTCTAGTTCCAACTATT
	Goniothalamus_aruensis	AAGAATTCATTTCTAATAGATACTTCTATAAAGAAATTGGAGACTCTAGTTCCAACTATT
	Goniothalamus_angustifolius	AAGAATTCATTTCTAATAGATACTTCTATAAAGAAATTGGAGACTCTAGTTCCAACTATT
	Goniothalamus_australis	AAGAATTCATTTCTAATAGATACTTCTATAAAGAAATTGGAGACTCTAGTTCCAACTATT
	Goniothalamus_borneensis	AAGAATTCATTTCTAATAGATACTTCTATAAAGAAATTGGAGACTCTAGTTCCAACTATT
	Goniothalamus_bracteosus	AAGAATTCATTTCTAATAGATACTTCTATAAAGAAATTGGAGACTCTAGTTCCAACTATT
	Goniothalamus_calvicarpus	AAGAATTCATTTCTAATAGATACTTCTATAAAGAAATTGGAGACTCTAGTTCCAACTATT
	Goniothalamus_cardiopetalus	AAGAATTCATTTCTAATGGATACTTCTATAAAGAAATTGGAGACTCTCGTTCCAACTATT
	Goniothalamus_cauliflorus	AAGAATTCATTTCTAATAGATACTTCTATAAAGAAATTGGAGACTCTAGTTCCAACTATT
	Goniothalamus_suaveolens_1	AAGAATTCATTTCTAATAGATACTTCTATAAAGAAATTGGAGACTCTAGTTCCAACTATT
	Goniothalamus_cheliensis	AAGAATTCATTTCTAATAGATACTTCTATAAAGAAATTGGAGACTCTAGTTCCAACTATT
	Goniothalamus_clemensii	AAGAATTCATTTCTAATAGATACTTCTATAAAGAAATTGGAGACTCTAGTTCCAACTATT
	Goniothalamus_costulatus	AAGAATTCATTTCTAATAGATACTTCTATAAAGAAATTGGAGACTCTAGTTCCAACTATT
	Goniothalamus_dumontetii	AAGAATTCATTTCTAATAGATACTTCTATAAAGAAATTGGAGACTCTAGTTCCAACTATT
	Goniothalamus_elegans	AAGAATTCATTTCTAATAGATACTTCTATAAATAAATTGGAGACTCTAGTTCCAACTATT
	Goniothalamus_elmeri	AAGAATTCATTTCTAATAGATACTTCTATAAAGAAATTGGAGACTCTAGTTCCAACTATT
	Goniothalamus_expansus	AAGGATTCATTTCTAATAGATACTTCTATAAAGAAATTGGAGACTCTACTTCCAACTATT
	Goniothalamus_fasciculatus	AAGAATTCATTTCTAATAGATACTTCTATAAAGAAATTGGAGACTCTAGTTCCAACTATT
	Goniothalamus_gardneri	AAGAATTCATTTCTAATAGATACTTCTATAAAGAAATTGGAGACTCTAGTTCCAACTATT
	Goniothalamus_giganteus	AAGAATTCATTTCTAATAGATACTTCTATAAAGAAATTGGAGACTCTAGTTCCAACTATT
	Goniothalamus_grandiflorus	AAGAATTCATTTCTAATAGATACTTCTATAAAGAAATTGGAGACTCTAGTTCCAACTATT
	Goniothalamus_griffithii	AAGAATTCATTTCTAATAGATACTTCTATAAAGAAATTGGAGACTCTAGTTCCAACTATT
	Goniothalamus_hookeri	AAGAATTCATTTCTAATAGATACTTCTATAAAGAAATTGGAGACTCTAGTTCCAACTATT
	Goniothalamus_howii	AAGAATTCATTTCTAATAGATACTTCTATAAAGAAATTGGAGACTCTAGTTCCAACTATT
	Goniothalamus_imbricatus	AAGAATTCATTTCTAATAGATACTTCTATAAAGAAATTGGAGACTCTAGTTCCAACTATT
	Goniothalamus_kinabaluensis	AAGAATTCATTTCTAATAGATACTTCTATAAAGAAATTGGAGACTCTAGTTCCAACTATT
	Goniothalamus_laoticus	AAGAATTCATTTCTAATAGATACTTCTATAAAGAAATTGGAGACTCTAGTTCCAACTATT
	Goniothalamus_loerzingii	AAGAATTCATTTCTAATAGATACTTCTATAAAGAAATTGGAGACTCTAGTTCCAACTATT
	Goniothalamus_macranthus	AAGAATTCATTTCTAATAGATACTTCTATAAAGAAATTGGAGACTCTAGTTCCAACTATT
	Goniothalamus_macrophyllus	AAGAATTCATTTCTAATAGATACTTCTATAAAGAAATTGGAGACTCTAGTTCCAACTATT
	Goniothalamus_maewongensis	AAGAATTCATTTCTAATAGATACTTCTATAAAGAAATTGGAGACTCTAGTTCCAACTATT
	Goniothalamus_majestatis	AAGAATTCATTTCTAATAGATACTTCTATAAAGAAATTGGAGACTCTAGTTCCAACTATT
	Goniothalamus_malayanus	AAGAATTCATTTCTAATAGATACTTCTATAAAGAAATTGGAGACTCTAGTTCCAACTATT
	Goniothalamus_megalocalyx	AAGAATTCATTTCTAATAGATACTTCTATAAAGAAATTGGAGACTCTAGTTCCAACTATT
	Goniothalamus_monospermus	AAGAATTCATTTCTAATAGATACTTCTATAAAGAAATTGGAGACTCTAGTTCCAACTATT
	Goniothalamus_montanus	AAGAATTCATTTCTAATAGATACTTCTATAAAGAAATTGGAGACTCTAGTTCCAACTATT
	Goniothalamus_obtusatus	AAGAATTCATTTCTAATAGATACTTCTATAAAGAAATTGGAGACTCTAGTTCCAACTATT
	Goniothalamus_parallelivenius	AAGAATTCATTTCTAATAGATACTTCTATAAAGAAATTGGAGACTCTAGTTCCAACTATT
	Goniothalamus_repevensis	AAGAATTCATTTCTAATAGATACTTCTATAAAGAAATTGGAGACTCTAGTTCCAACTATT
	Goniothalamus_reticulatus	AAGAATTCATTTCTAATAGATACTTCTATAAAGAAATTGGAGACTCTAGTTCCAACTATT
	Goniothalamus_ridleyi	AAGAATTCATTTCTAATAGAGACTTCTATAAAGAAATTGGAGACTCTAGTTCCAACTATT
	Goniothalamus_calcareus	------------------------------------------------------------
	Goniothalamus_rotundisepalus	AAGAATTCATTTCTAATAGATACTTCTATAAAGAAATTGGAGACTCTAGTTCCAACTATT
	Goniothalamus_rufus	AAGAATTCATTTCTAATAGATACTTCTATAAAGAAATTGGAGACTCTAGTTCCAACTATT
	Goniothalamus_sawtehii	AAGAATTCATTTCTAATAGATACTTCTATAAAGAAATTGGAGACTCTAGTTCCAACTATT
	Goniothalamus_scortechinii	AAGAATTCATTTCTAATAGATACTTCTATAAAGAAATTGGAGACTCTAGTTCCAACTATT
	Goniothalamus_sesquipedalis	AAGAATTCATTTCTAATAGATACTTCTATAAAGAAATTGGAGACTCTAGTTCCAACTATT
	Goniothalamus_suaveolens_2	AAGAATTCATTTCTAATAGATACTTCTATAAAGAAATTGGAGACTCTAGTTCCTACCATT
	Goniothalamus_palawanensis	AAGAATTCATTTCTAATAGATACTTCTATAAAGAAATTGGAGACTCTAGTTCCAACTATT
	Goniothalamus_sp_nov	AAGAATTCATTTCTAATAGATACTTCTATAAAGAAATTGGAGACTCTAGTTCCAACTATT
	Goniothalamus_tamirensis	AAGAATTCATTTCTAATAGATACTTCTATAAAGAAATTGGAGACTCTAGTTCCAACTATT
	Goniothalamus_tapis	AAGAATTCATTTCTAATAGATACTTCTATAAAGAAATTGGAGACTCTAGTTCCAACTATT
	Goniothalamus_tapisoides	AAGAATTCATTTCTAATAGATACTTCTATAAAGAAATTGGAGACTCTAGTTCCAACTATT
	Goniothalamus_tavoyensis	AAGAATTCATTTCTAATAGATACTTCTATAAAGAAATTGGAGACTCTAGTTCCAACTATT
	Goniothalamus_tenuifolius	AAGAATTCATTTCTAATAGATACTTCTATAAAGAAATTGGAGACTCTAGTTCCAACTATT
	Goniothalamus_thomsoni	AAGAATTCATTTCTAATAGATACTTCTATAAAGAAATTGGAGACTCTAGTTCCAACTATT
	Goniothalamus_thwaitesii	AAGAATTCATTTCTAATAGATACTTCTATAAAGAAATTGGAGACTCTAGTTCCAACTATT
	Goniothalamus_tomentosus	AAGAATTCATTTCTAATAGATACTTCTATAAAGAAATTGGAGACTCTAGTTCCAACTATT
	Goniothalamus_tortilipetalus	AAGAATTCATTTCTAATAGATACTTCTATAAAGAAATTGGAGACTCTAGTTCCAACTATT
	Goniothalamus_touranensis	AAGAATTCATTTCTAATAGATACTTCTATAAAGAAATTGGAGACTCTAGTTCCAACTATT
	Goniothalamus_undulatus	AAGAATTCATTTCTAATAGATACTTCTATAAAGAAATTGGAGACTCTAGTTCCAACTATT
	Goniothalamus_uvarioides	AAGAATTCATTTCTAATAGATACTTCTATAAAGAAATTGGAGACTCTAGTTCCAACTATT
	Goniothalamus_velutinus	AAGAATTCATTTCTAATAGATACTTCTATAAAGAAATTGGAGACTCTAGTTCCAACTATT
	Goniothalamus_woodii	AAGAATTCATTTCTAATAGATACTTCTATAAAGAAATTGGAGACTCTAGTTCCAACTATT
	Goniothalamus_wrayi	AAGAATTCATTTCTAATAGATACTTCTATAAAGAAATTGGAGACTCTAGTTCCAACTATT
	Goniothalamus_wynaadensis	AAGAATTCATTTCTAATAGATACTTCTATAAAGAAATTGGAGACTCTAGTTCCAACTATT
	Neostenanthera_myristicifolia	GAGAATTCATTTCTAATAGATACTTCTATAAAGAAATTTGAGACCCTAGTTCCAACTATT
	Annona_dumetorum	CCTCTGATTGGATTATTGGCTAAGGCGAAATTTTGTAATCTATTTGGGCACCCTATTAGT
	Annona_glabra	CCTCTGATTGGATTATTGGCTAAGGCGAAATTTTGTAATGTATTTGGGAACCCTATTAGT
	Annona_herzogii	CCTCTGATTGGATTATTGGCTAAGGCGAAATTTTGTAATGTATTTGGGCACCCTATTAGT
	Annona_mucosa	CCTCTGATTGGATTATTGGCTAAGGCGAAATTTTGTAATGTATTTGGGCACCCTATTAGT
	Annona_muricata	CCTCTGATTGGATTATTGGCTAAGGCGAAATTTTGTAATGTATTTGGGCACCCTATTAGT
	Annona_reticulata	CCTCTGATTGAATCGTTGGCTAAGGCGAAATTTTGTAATGTATTTGGGCACCCTATTAGT
	Annona_squamosa	CCTCTGATTGGATTATTGGCTAAGGCGAAATTTTGTAATGTATTTGGGCACCCTATTAGT
	Anonidium_sp_Cheek_7896	CCCCTGGTTGGATCATTGGCTAAAGCGAAATTTTGTAACATATCAGGGCACCCTATTAGT
	Asimina_longifolia	CCTCTGATTGGATCATTGGCTAAGGCGAAATTTTGTAATGTATCAGGGCATCCTATTAGT
	Asimina_rugelii	CCTCTGATTGGATCATTGGCTAAGGCGAAATTTTGTAATGTATCAGGGCATCCTATTAGT
	Asimina_triloba	CCTCTGATTGGATCATTGGCTAAGGCGAAATTTTGTAATGTATCAGGGCACCCTATTAGT
	Disepalum_platypetalum	CCTCTGATTGGATCATTGGCTAAGGCGAAATTTTGTAATGTATCAGGGCACCCTATTAGT
	Disepalum_pulchrum	CCTCTGATTGGATCATTGGCTAAGGCGAAATTTTGTAATGTATCAGGGCACCCTATTAGT
	Goniothalamus_amuyon	CCTCTGATTGGATCATTGGCTAAGGCGAAATTTTGTAATGTATCAGGGCACCCTATTAGT
	Goniothalamus_andersonii	CCTCTGATTGGATCATTGGCTAAGGCGAAATTTTGTAATGTATCAGGGCACCCTATTAGT
	Goniothalamus_aruensis	CCTCTGATTGGATCATTGGCTAAGGCGAAATTTTGTAATGTATCAGGACACCCTATTAGT
	Goniothalamus_angustifolius	CCTCTGATTGGATCATTGGCTAAGGCGAAATTTTGTAATGTATCAGGGCACCCTATTAGT
	Goniothalamus_australis	CCTCTGATTGGATCATTGGCTAAGGCGAAA-TTTGTAATGTATCAGGGCACCCTATTA--
	Goniothalamus_borneensis	CCTCTGATTGGATCATTGGCTAAGGCGAAATTTTGTAATGTATCAGGGCACCCTATTAGT
	Goniothalamus_bracteosus	CCTCTGATTGGATCATTGGCTAAGGCAAAATTTTGTAATGTATCAGGGCACCCTATTAGT
	Goniothalamus_calvicarpus	CCTCTGATTGAATCATTGGCTAAGGCAAAATTTTGTAATGTATCAGGGCACCCTATTA--
	Goniothalamus_cardiopetalus	CCTCTGATTGGATCATTGGCTAAGGCGAAATTTTGTAATGTATCAGGGCACCCTATTAGT
	Goniothalamus_cauliflorus	CCTCTGATTGGATCATTGGCTAAGGCGAAATTTTGTAATGTATCAGGACACCCTATTAGT
	Goniothalamus_suaveolens_1	CCTCTGATTGGATCATTGGCTAAGGCGAAATTTTGTAATGTATCAGGGTACCCTATTAGT
	Goniothalamus_cheliensis	CCTCTGATTGGATCATTGGCTAAGGCGAAATTTTGTAATGTATCAGGGCACCCTATTAGT
	Goniothalamus_clemensii	CCTCTGATTGGATCATTGGCTAAGGCGAAATTTTGTAATGTATCAGGGCACCCTATTAGT
	Goniothalamus_costulatus	CCTCTGATTGGATCATTGGCTAAGGCGAAATTTTGTAATGTATCAGGGCACCCTATTAGT
	Goniothalamus_dumontetii	CCTCTGATTGGATCATTGGCTAAGGCGAAATTTTGTAATGTATCAGGGCACCCTATTAGT
	Goniothalamus_elegans	CCTCTGATTGGATCATTGGCTAAGGCGAAATTTTGTAATGTATCAGGGCACCCTATTAGT
	Goniothalamus_elmeri	CCTCTGATTGGATCATTGGCTAAGGCAAAATTTTGTAATGTATCAGGGCACCCTATTAGT
	Goniothalamus_expansus	CCTCTGATTGGATCATTGGCTAAGGCGAAATTTTGTAATGTATCAGGGCACCCTATTAGT
	Goniothalamus_fasciculatus	CCTCTGATTGGATCATTGGCTAAGGCGAAATTTTGTAATGTATCAGGGCACCCTATTAGT
	Goniothalamus_gardneri	CCTCTGATTGGATCATTGGCTAAGGCGAAATTTTGTAATGTATCAGGGCACCCTATTAGT
	Goniothalamus_giganteus	CCTCTGATTGGATCATTGGCTAAGGCGAAATTTTGTAATGTATCAGGGCACCCTATTAGT
	Goniothalamus_grandiflorus	CCTCTGATTGGATCATTGGCTAAGGCGAAATTTTGTAATGTATCAGGACACCCTATTAGT
	Goniothalamus_griffithii	CCTCTGATTGAATCATTGGCTAAGGCAAAATTTTGTAATGTATCAGGGCACCCTATTAGT
	Goniothalamus_hookeri	CCTCTGATTGGATCATTGGCTAAGGCGAAATTTTGTAATGTATCAGGGCACCCTATTAGT
	Goniothalamus_howii	CCTCTGATTGGATCATTGGCTAAGGCGAAATTTTGTAATGTATCAGGGCACCCTATTAGT
	Goniothalamus_imbricatus	CCTCTGATTGGATCATTGGCTAAGGCGAAATTTTGTAATGTATCAGGACACCCTATTAGT
	Goniothalamus_kinabaluensis	CCTCTGATTGGATCATTGGCTAAGGCGAAATTTTGTAATGTATCAGGGTACCCTATTAGT
	Goniothalamus_laoticus	CCTCTGATTGGATCATTGGCTAAGGCGAAATTTTGTAATGTATCAGGGCACCCTATTAGT
	Goniothalamus_loerzingii	CCTCTGATTGGATCATTGGCTAAGGCGAAATTTTGTAATGTATCAGGGCACCCTATTAGT
	Goniothalamus_macranthus	CCTCTGATTGGATCATTGGCTAAGGCGAAATTTTGTAATGTATCAGGGCACCCTATTAGT
	Goniothalamus_macrophyllus	CCTCTGATTGGATCATTGGCTAAGGCGAAATTTTGTAATGTATCAGGGCACCCTATTAGT
	Goniothalamus_maewongensis	CCTCTGATTGGATCATTGGCTAAGGCGAAATTTTGTAATGTATCAGGGCACCCTATTAGT
	Goniothalamus_majestatis	CCTCTGATTGGATCATTGGCTAAGGCGAAATTTTGTAATGTATCAGGACACCCTATTAGT
	Goniothalamus_malayanus	CCTCTGATTGGATCATTGGCTAAGGCGAAATTTTGTAATGTATCAGGGCACCCTATTAGT
	Goniothalamus_megalocalyx	CCTCTGATTGGATCATTGGCTAAGGCGAAATTTTGTAATGTATCAGGGCACCCTATTAGT
	Goniothalamus_monospermus	CCTCTGATTGGATCATTGGCTAAGGCGAAATTTTGTAATGTATCAGGGCACCCTATTAGT
	Goniothalamus_montanus	CCTCTGATTGGATCATTGGCTAAGGCAAAATTTTGTAATGTATCAGGGCACCCTATTAGT
	Goniothalamus_obtusatus	CCTCTGATTGGATCATTGGCTAAGGCGAAATTTTGTAATGTATCAGGGCACCCTATTAGT
	Goniothalamus_parallelivenius	CCTCTGATTGGATCATTGGCTAAGGCGAAATTTTGTAATGTATCAGGGTACCCTATTAGT
	Goniothalamus_repevensis	CCTCTGATTGGATCATTGGCTAAGGCGAAATTTTGTAATGTATCAGGGCACCCTATTAGT
	Goniothalamus_reticulatus	CCTCTGATTGGATCATTGGCTAAGGCGAAATTTTGTAATGTATCAGGGCACCCTATTAGT
	Goniothalamus_ridleyi	CCTCTGATTGGATCATTGGCTAAGGCGAAATTTTGTAATGTATCAGGGCACCCTATTAGT
	Goniothalamus_calcareus	------------------------------------------------------------
	Goniothalamus_rotundisepalus	CCTCTGATTGGATCATTGGCTAAGGCGAAATTTTGTAATGTATCAGGGCACCCTATTAGT
	Goniothalamus_rufus	CCTCTGATTGGATCATTGGCTAAGGCGAAATTTTGTAATGTATCAGGGCACCCTATTAGT
	Goniothalamus_sawtehii	CCTCTGATTGGATCATTGGCTAAGGCGAAATTTTGTAATGTATCAGGGCACCCTATTAGT
	Goniothalamus_scortechinii	CCTCTGATTGGATCATTGGCTAAGGCGAAATTTTGTAATGTATCAGGGCACCCTATTAGT
	Goniothalamus_sesquipedalis	CCTCTGATTGGATCATTGGCTAAGGCGAAATTTTGTAATGTATCAGGGCACCCTATTAGT
	Goniothalamus_suaveolens_2	CCTCTGATTGGATCATTGGCTAAGGCGAAATTTTGTAATGTATCAGGGTACCCTATTAGT
	Goniothalamus_palawanensis	CCTCTGATTGGATCATTGGCTAAGGCGAAATTTTGTAATGTATCAGGGCACCCTATTAGT
	Goniothalamus_sp_nov	CCTCTGATTGGATCATTGGCTAAGGCAAAATTTTGTAATGTATCAGGGCACCCTATTAGT
	Goniothalamus_tamirensis	CCTCTGATTGGATCATTGACTAAGGCGAAATTTTGTAATGTATCAGGGCACCCTATTAGT
	Goniothalamus_tapis	CCTCTGATTGGATCATTGGCTAAGGCGAAATTTTGTAATGTATCAGGGCACCCTATTAGT
	Goniothalamus_tapisoides	CCTCTGATTGGATCATTGGCTAAGGCGAAATTTTGTAATGTATCAGGGCACCCTATTAGT
	Goniothalamus_tavoyensis	CCTCTGATTGGATCATTGGCTAAGGCGAAATTTTGTAATGTATCGGGGCACCCTATTAGT
	Goniothalamus_tenuifolius	CCTCTGATTGGATCATTGGCTAAGGCGAAATTTTGTAATGTATCAGGGCACCCTATTAGT
	Goniothalamus_thomsoni	CCTCTGATTGGATCATTGGCTAAGGCGAAATTTTGTAATGTATCAGGGCACCCTATTAGT
	Goniothalamus_thwaitesii	CCTCTGATTGGATCATTGGCTAAGGCGAAATTTTGTAATGTATCAGGGCACCCTATTAGT
	Goniothalamus_tomentosus	CCTCTGATTGGATCATTGGCTAAGGCGAAATTTTGTAATGTATCAGGGCACCCTATTAGT
	Goniothalamus_tortilipetalus	CCTCTGATTGGATCATTGGCTAAGGCGAAATTTTGTAATGTATCAGGGCACCCTATTAGT
	Goniothalamus_touranensis	CCTCTGATTGGATCATTGGCTAAGGCGAAATTTTGTAATGTATCAGGGCACCCTATTAGT
	Goniothalamus_undulatus	CCTCTGATTGGATCATTGGCTAAGGCGAAATTTTGTAATGTATCAGGGCACCCTATTAGT
	Goniothalamus_uvarioides	CCTCTGATTGGATCATTGGCTAAGGCGAAATTTTGTAATGTATCAGGGCACCCTATTAGT
	Goniothalamus_velutinus	CCTCTGATTGGATCATTGGCTAAGGCGAAATTTTGTAATGTATCAGGGCACCCTATTAGT
	Goniothalamus_woodii	CCTCTGATTGGATCATTGGCTAAGGCAAAATTTTGTAATGTATCAGGGCACCCTATTAGT
	Goniothalamus_wrayi	CCTCTGATTGGATCATTGGCTAAGGCGAAATTTTGTAATGTATCAGGGCACCCTATTAGT
	Goniothalamus_wynaadensis	CCTCTGATTGGATCATTGTCTAAGGCGAAATTTTGTAATGTATCAGGGCACCCTATTAGT
	Neostenanthera_myristicifolia	CCTCTAATTGGATCATTGGCTAAGGCGAAATTTTGTAACGTATCGGGGCACCCTATTAGT
	Annona_dumetorum	AAGCCGGCCCGGGCCGATTCGTCCGATTCTGATATTATCAGTCGATTTGGGCGCATA
	Annona_glabra	AAGCCGGCCCGGGCCGATTCGTCCGATTCTGATATTATCAGTCGATTTGGGCGCATA
	Annona_herzogii	AAGCCGGCCCGGGCCGATTCGTCCGATTCTGATATTATCAGTCGATTTGGGCGCATA
	Annona_mucosa	AAGCCGGCCCGGGCCGATTCGTCCGATTCTGATATTATCAGTCGATTTGGGCGCATA
	Annona_muricata	AAGCCGGCCCGGGCCGATTCGTCCGATTCTGATATTATCAGTCGATTTGGGCGCATA
	Annona_reticulata	AAGCCGGCCCGGGCCGATTCGTCCGATTCTGATATTATCAGTCGATTTGGGCGCATA
	Annona_squamosa	AAGCCGGCCCGGGCCGATTCGTCCGATTCTGATATTATCAGTCGATTTGGGCGCATA
	Anonidium_sp_Cheek_7896	AAGCCGGCCCGGGCAGATTCGTCCGATTCTGATATTATCAATCGATTTGGGCACATA
	Asimina_longifolia	AAGCCGGCCCGGGCCGATTCGTCCGATTCTGATATTATCAGTCGATTTGGGCGCATA
	Asimina_rugelii	AAGCCGGCCCGGGCCGATTCGTCCGATTCTGATATTATCAGTCGATTTGGGCGCATA
	Asimina_triloba	AAGCCGGCCCGGGCCGATTCGTCCGATTCTGATATTATCAGTCGATTTGGGCGCATA
	Disepalum_platypetalum	AAGCCGGCCCGGGCCGATTCGTCCGATTCTGATATTATCAGTCGATTTGGGCGCATA
	Disepalum_pulchrum	AAGCCGGCCCGGGCCGATTCGTCCGATTCTGATATTATCAGTCGATTTGGGCGCATA
	Goniothalamus_amuyon	AAGCCGGCCCGGGCCGATTCGTCCGATTCTGATATTATCAATCAATTTGGGCGGATA
	Goniothalamus_andersonii	AAGCCGGCCCGGGCCGATTCGTCCGATTCTGATATTATCAATCAATTTGGGCGGATA
	Goniothalamus_aruensis	AAGCCGGCCCGGGCCGATTCGTCCGATTCTGATATTATCA-----------------
	Goniothalamus_angustifolius	AAGCCGGCCCGGGCCGATTCGTCCGATTCTGATATTATCA-----------------
	Goniothalamus_australis	---------------------------------------------------------
	Goniothalamus_borneensis	AAGCCGGCCCGGGCCGATTCGTCCGATTCTGATATTATCAATCAATTTGGGCGGATA
	Goniothalamus_bracteosus	AAGCCGGCCCGGGCCGATTCGCCCGATTCTGATATTATCAATCAATTTGGGCGGATA
	Goniothalamus_calvicarpus	---------------------------------------------------------
	Goniothalamus_cardiopetalus	AAGCCGGCCCGGGCCGATTCGTCCGATTCTGATATTATCAATCAATTTGGGCGGATA
	Goniothalamus_cauliflorus	AAGCCGGCCCGGGCCGATTCGTCCGATTCTGATATTATCAATC--------------
	Goniothalamus_suaveolens_1	AAGCCGGCCCGGGCCGATTCGTCCGATTCTGATATTATCAATC--------------
	Goniothalamus_cheliensis	AAGCCGG--------------------------------------------------
	Goniothalamus_clemensii	AAGCCGGCCCGGGCCGATTCGTCCGATTCTGATATTATCAATCAATTTGGGCG----
	Goniothalamus_costulatus	AAGCCGGCCCGGGCCGATTCGTCCGATTCTGATATTATCAATC--------------
	Goniothalamus_dumontetii	AAGCCGGCCCGGGCCGATTCGTCCGATTCTGATATTATCA-----------------
	Goniothalamus_elegans	AAGCCGGCCCGGGCCGATTCGTCCGATTCTGATATTATCAATCAATTTGGGCG----
	Goniothalamus_elmeri	AAGCCGGCCCGGGCCGATTCGCCCGATTCTGATATTATCAATCAATT----------
	Goniothalamus_expansus	AAGCCGGCCCGGGCCGATTCGTCCGATTCTGATATTATCAATCAATTTGGGCGGATA
	Goniothalamus_fasciculatus	AAGCCGGCCCGGGCCGATTCGTCCGATTCTGATATTATCAATC--------------
	Goniothalamus_gardneri	---------------------------------------------------------
	Goniothalamus_giganteus	AAGCCGGCCCGGGCCGATTCGTCCGATTCTGATATTATCAATCAATT----------
	Goniothalamus_grandiflorus	AAGCCGGCCCGGGCCGATTCGTCCGATTCTGATATTATCAATCAATT----------
	Goniothalamus_griffithii	AA-------------------------------------------------------
	Goniothalamus_hookeri	AAGCCGGCCCGGGCCGATTCGTCCGATTCTGATATTATCAGTCGATTTGGGCGCATA
	Goniothalamus_howii	AAGCCGGCCCGGGCCGATTCGTCCGATTCTGATATTATCAATC--------------
	Goniothalamus_imbricatus	AAGCCGGCCCGGGCCGATTCGTCCGATTCTGATATTATCA-----------------
	Goniothalamus_kinabaluensis	AAGCCGGCCCGGGCCGATTCGTCCGATTCTGATATTATCAATCAATT----------
	Goniothalamus_laoticus	---------------------------------------------------------
	Goniothalamus_loerzingii	AAGCCGGCCCGGGCCGATTCGTCCGATTCTGATATTATCAATCAATTTGGGCG----
	Goniothalamus_macranthus	AAGCCGGCCCGGGCCGATTCGTCCGATTCTGATATTATCAATCAATTTGGGCGGATA
	Goniothalamus_macrophyllus	---------------------------------------------------------
	Goniothalamus_maewongensis	AAGCCGGCCCGGGCCGATTCGTCCGATTCTGATATTATCAATCGATT----------
	Goniothalamus_majestatis	AAGCCGGCCCGGGCCGATTCGTCCGATTCTTATATTATCAATCAATTTGGGCGGA--
	Goniothalamus_malayanus	---------------------------------------------------------
	Goniothalamus_megalocalyx	AAGCCGGCCCGGGCCGATTCGTCCGATTCTGATATTATCAAT---------------
	Goniothalamus_monospermus	AAGCCGGCCCGGGCCGATTCGTCCGATTCTGATATTATCAATCAATTTGGGCGGATA
	Goniothalamus_montanus	AAGCCGGCCCGGGCCGATTCGTCCGATTCTGATATTATCAGTCGATTTGGGCGCATA
	Goniothalamus_obtusatus	AAGCCGGCCCGGGCCGATTCGTCCGATTCTGATATTATCAGTCGATTTGGGCGCATA
	Goniothalamus_parallelivenius	AAGCCGGCCCGGGCCGATTCGTCCGATTCTGATATTATCA-----------------
	Goniothalamus_repevensis	AA-------------------------------------------------------
	Goniothalamus_reticulatus	AAGCCGGCCCGGGCCGATTCGTCCGATTCTGATATTATCAATCAATTTGGGCGGATA
	Goniothalamus_ridleyi	AAGCCGGCCCGGGCCGATTCGTCCGATTCTGATATTATCAATCAATT----------
	Goniothalamus_calcareus	---------------------------------------------------------
	Goniothalamus_rotundisepalus	AAGCCGGCCCGGGCCGATTCGTCCGATTCTGATATTATCAATCGATTTGGGCGGATA
	Goniothalamus_rufus	AAGCCGGCCCGGGCCGATTCGTCCGATTCTGATATTATCAATCAATT----------
	Goniothalamus_sawtehii	---------------------------------------------------------
	Goniothalamus_scortechinii	AAGCCGGCCCGGGCCGATTCGTCCGATTCTGATATTATCAATCAATTTGGGCGGATA
	Goniothalamus_sesquipedalis	AAGCCGGCCCGGGCCGATTCGTCCGATTCTGATATTATCAATCAATTTGGGCGGATA
	Goniothalamus_suaveolens_2	AAGCCGGCCCGGGCCGATTCGTCCGATTCTGATATTATCAGTCGATTTGGGCGCATA
	Goniothalamus_palawanensis	AAGCCGGCCCGGGCCGATTCTTCCGATTCTGATATTATCAATC--------------
	Goniothalamus_sp_nov	AAGCCGGCCCGGGCCGATTCGCCCGATTCTGATATTATCAATCAATTTGGGCGGATA
	Goniothalamus_tamirensis	---------------------------------------------------------
	Goniothalamus_tapis	AAGCCGGCCCGGGCCGATTCGTCCGATTCTGATATTATCAGTCGATTTGGGCGCATA
	Goniothalamus_tapisoides	AAGCCGGCCCGGGCCGATTCGTCCGATTCTGATATTATCAATCAATT----------
	Goniothalamus_tavoyensis	AAGCCGGCCCGGGCCGATTCGTCCGATTCTGATATTATCAATCAATTTGGGCGGATA
	Goniothalamus_tenuifolius	AAGCCGGCCCGGGCCGATTCGTCCGATTCTGATATTATCAATCGATTKGGGCGGATA
	Goniothalamus_thomsoni	AAGCCGGCCCGGGCCGATTCGTCCGATTCTGATATTATCAATCAATT----------
	Goniothalamus_thwaitesii	AAGCCGGCCCGGGCCGATTCGTCCGATTCTGATATTATCAATCAATTTGGGCGGAT-
	Goniothalamus_tomentosus	AAGCCGGCCCGGGCCGATTCGTCCGATTCTGATATTATCAATCAATTTGGGCGGATA
	Goniothalamus_tortilipetalus	AAGCCGGCCCGGGCCGATTCGTCCGATTCTGATATTATCAATCAATTTGGGCGGATA
	Goniothalamus_touranensis	AAGCCGGCCCGGGCCGATTCGTCCGATTCTGATATTATCAATCAATTTGGGCGGATA
	Goniothalamus_undulatus	---------------------------------------------------------
	Goniothalamus_uvarioides	AAGCCGGCCCGGGCCGATTCGTCCGATTCTGATATTATCAATCAATTTGGGCGGATA
	Goniothalamus_velutinus	AAGCCGGCTCGGGCCGATTCGTCCGATTCTGATATTATCAATC--------------
	Goniothalamus_woodii	AAGCCGGCCCGGGCCGATTCGCCCGATTCTGATATTATCAATCAATTTGGGCGGATA
	Goniothalamus_wrayi	AAGCCGGCCCGGGCCGATTCGTCCGATTCTGATATTATCAATCAATTT---------
	Goniothalamus_wynaadensis	AAGCCGGCCCGGGCCGATTCGTCCGATTCTGATATTATCAATCAATTTGGGCGGAT-
	Neostenanthera_myristicifolia	AAGCCGGCCTGGGCCGATTCGTCCGATTCTGATATTATCAGTCGATTTGGGCGCATA
;
end;
