# Supplementary material for: Molecular and morphological data supporting phylogenetic reconstruction of the genus Goniothalamus (Annonaceae), including a reassessment of previous infrageneric classifications
Source: Data Brief. 2015 Jul 9;4:410–21. doi: 10.1016/j.dib.2015.06.021 (PMC4532731; doi:10.1016/j.dib.2015.06.021)
Supplement: Supplementary file 3 — Supplementary material [file mmc3.zip › mmc3.nex]

#NEXUS
begin taxa;
	dimensions ntax=81;
	taxlabels
	Annona_dumetorum[&description=null]
	Annona_glabra[&description=null]
	Annona_herzogii[&description=null]
	Annona_mucosa[&description=null]
	Annona_muricata[&description=null]
	Annona_reticulata[&description=null]
	Annona_squamosa[&description=null]
	Anonidium_sp_Cheek_7896[&description=null]
	Asimina_longifolia[&description=null]
	Asimina_rugelii[&description=null]
	Asimina_triloba[&description=null]
	Disepalum_platypetalum[&description=null]
	Disepalum_pulchrum[&description=null]
	Goniothalamus_amuyon[&description=null]
	Goniothalamus_andersonii[&description=null]
	Goniothalamus_aruensis[&description=null]
	Goniothalamus_angustifolius[&description=null]
	Goniothalamus_australis[&description=null]
	Goniothalamus_borneensis[&description=null]
	Goniothalamus_bracteosus[&description=null]
	Goniothalamus_calvicarpus[&description=null]
	Goniothalamus_cardiopetalus[&description=null]
	Goniothalamus_cauliflorus[&description=null]
	Goniothalamus_suaveolens_1[&description=null]
	Goniothalamus_cheliensis[&description=null]
	Goniothalamus_clemensii[&description=null]
	Goniothalamus_costulatus[&description=null]
	Goniothalamus_dumontetii[&description=null]
	Goniothalamus_elegans[&description=null]
	Goniothalamus_elmeri[&description=null]
	Goniothalamus_expansus[&description=null]
	Goniothalamus_fasciculatus[&description=null]
	Goniothalamus_gardneri[&description=null]
	Goniothalamus_giganteus[&description=null]
	Goniothalamus_grandiflorus[&description=null]
	Goniothalamus_griffithii[&description=null]
	Goniothalamus_hookeri[&description=null]
	Goniothalamus_howii[&description=null]
	Goniothalamus_imbricatus[&description=null]
	Goniothalamus_kinabaluensis[&description=null]
	Goniothalamus_laoticus[&description=null]
	Goniothalamus_loerzingii[&description=null]
	Goniothalamus_macranthus[&description=null]
	Goniothalamus_macrophyllus[&description=null]
	Goniothalamus_maewongensis[&description=null]
	Goniothalamus_majestatis[&description=null]
	Goniothalamus_malayanus[&description=null]
	Goniothalamus_megalocalyx[&description=null]
	Goniothalamus_monospermus[&description=null]
	Goniothalamus_montanus[&description=null]
	Goniothalamus_obtusatus[&description=null]
	Goniothalamus_parallelivenius[&description=null]
	Goniothalamus_repevensis[&description=null]
	Goniothalamus_reticulatus[&description=null]
	Goniothalamus_ridleyi[&description=null]
	Goniothalamus_calcareus[&description=null]
	Goniothalamus_rotundisepalus[&description=null]
	Goniothalamus_rufus[&description=null]
	Goniothalamus_sawtehii[&description=null]
	Goniothalamus_scortechinii[&description=null]
	Goniothalamus_sesquipedalis[&description=null]
	Goniothalamus_suaveolens_2[&description=null]
	Goniothalamus_palawanensis[&description=null]
	Goniothalamus_sp_nov[&description=null]
	Goniothalamus_tamirensis[&description=null]
	Goniothalamus_tapis[&description=null]
	Goniothalamus_tapisoides[&description=null]
	Goniothalamus_tavoyensis[&description=null]
	Goniothalamus_tenuifolius[&description=null]
	Goniothalamus_thomsoni[&description=null]
	Goniothalamus_thwaitesii[&description=null]
	Goniothalamus_tomentosus[&description=null]
	Goniothalamus_tortilipetalus[&description=null]
	Goniothalamus_touranensis[&description=null]
	Goniothalamus_undulatus[&description=null]
	Goniothalamus_uvarioides[&description=null]
	Goniothalamus_velutinus[&description=null]
	Goniothalamus_woodii[&description=null]
	Goniothalamus_wrayi[&description=null]
	Goniothalamus_wynaadensis[&description=null]
	Neostenanthera_myristicifolia[&description=null]
;
end;
begin characters;
	dimensions nchar=2074;
	format datatype=dna missing=? gap=- interleave=yes;
	matrix
	Annona_dumetorum	------------------------------------------------------------
	Annona_glabra	--------------------------------TTACTATATCAATCGGATTGGTACTTCT
	Annona_herzogii	---------------------------------TACTATATCAATCGGATTGGGACTTCT
	Annona_mucosa	------------------------------------------------------------
	Annona_muricata	----------------------------------ACTATATCAATCGGATTGGAACTTCT
	Annona_reticulata	------------------------------------------------------------
	Annona_squamosa	------------------------------------------------------------
	Anonidium_sp_Cheek_7896	--------------------------------TTACTATATCAATCGGATTGGGACTTCT
	Asimina_longifolia	--------------------------------TTACAATATCAATCAGATTGGGACTTCT
	Asimina_rugelii	------------------------------------------------------------
	Asimina_triloba	TGCATGGATCATACCCTTCGTTCCACTTCCAGTTACAATATCAATCATATTGGGACTTCT
	Disepalum_platypetalum	--------------------------------TTACTATATCAATCGGATTGGGACTTCT
	Disepalum_pulchrum	------------------------------------------------------------
	Goniothalamus_amuyon	TGCATGGATCATATCCTTCGTTCCGATTCCGGCTATTATATCAATAGGATTGGGACTTAT
	Goniothalamus_andersonii	------------------------------------------------------------
	Goniothalamus_aruensis	------------------------------------------------------------
	Goniothalamus_angustifolius	------------------------------------------------------------
	Goniothalamus_australis	-GCATGGATCATATCCTTCGTTCCGATTCCGGCTATTATATCAATCGGATTGGGACTTAT
	Goniothalamus_borneensis	------------------------------------------------------------
	Goniothalamus_bracteosus	------------------------------------------------------------
	Goniothalamus_calvicarpus	TGCATGGATCATATCCTTCGTCCCGATTCCGGCTATTATATCAATCGGATTGGGACTTAT
	Goniothalamus_cardiopetalus	TGCATGGATCATATCCTTCGTTCCGATTCCGGCTATTATATCAATCGGATTGGGACTTAT
	Goniothalamus_cauliflorus	TGCATGGATCATATCCTTCGTTCCGATTCCGGCTATTATGTCAATCGGATTGGGACCTAT
	Goniothalamus_suaveolens_1	------------------------------------------------------------
	Goniothalamus_cheliensis	TGCATGGATCATATCCTTCGTTCCGATTCCGGCTATTATATCAATCGGATTGGGACTTAT
	Goniothalamus_clemensii	------------------------------------------------------------
	Goniothalamus_costulatus	------------------------------------------------------------
	Goniothalamus_dumontetii	------------------------------------------------------------
	Goniothalamus_elegans	------------------------------------------------------------
	Goniothalamus_elmeri	-GCATGGATCATATCCTTCGTTCCGATTCCGTCTATTATATCAATCGGGTTGGGACTTAT
	Goniothalamus_expansus	--------------------------------CTATTATATCAATCGGATTGGGACTTAT
	Goniothalamus_fasciculatus	------------------------------------------------------------
	Goniothalamus_gardneri	TGCATGGATCATATCCTTCGTTCCGATTCCGGCTATTATATCAATCGGATTGGGACTTAT
	Goniothalamus_giganteus	TGCATGGATCATATCCTTCGTTCCGATTCCGGCTATTATATCAATCGGATTGGGACTTAT
	Goniothalamus_grandiflorus	-----------------------------------------------------GACTTAT
	Goniothalamus_griffithii	TGCATGGATCATATCCTTCGTTCCGATTCCGGCTATTATATCAATCGGATTGGGACTTAT
	Goniothalamus_hookeri	TGCATGGATCATATCCTTCGTTCCGATTCCGGCTATTATATCAATCGGATTGGGACTTAT
	Goniothalamus_howii	------------------------------------------------------------
	Goniothalamus_imbricatus	------------------------------------------------------------
	Goniothalamus_kinabaluensis	------------------------------------------------------------
	Goniothalamus_laoticus	TGCGTGGATCATATCCTTCGTTCCGATTCCGGCTATTATATCAATCGGATTGGGACTTAT
	Goniothalamus_loerzingii	------------------------------------------------------------
	Goniothalamus_macranthus	------------------------------------------------------------
	Goniothalamus_macrophyllus	TGCATTGATCATATCCTTCGTTCCGATTCCGGCTATTATATCAATCGGATTGGGACTTAT
	Goniothalamus_maewongensis	TGCATGGATCATATCCTTCGTTCCGATTCCGGCTATTATATCAATCGGATTGGGACTTAT
	Goniothalamus_majestatis	------------------------------------------------------------
	Goniothalamus_malayanus	TGCATGGATCATATCCTTCGTTCCGATTCCGGCTATTATATCAATCGGATTGGGACTTAT
	Goniothalamus_megalocalyx	-----------------TCGTTCCGATTCCGGCTATTATATCAATCGGATTGGGACTTAT
	Goniothalamus_monospermus	------------------------------------------------------------
	Goniothalamus_montanus	------------------------------------------------------------
	Goniothalamus_obtusatus	TGCATGGATCATATCCTTCGTTCCGATTCCGGCTATTATATCAATCGGATTGGGACTTAT
	Goniothalamus_parallelivenius	------------------------------------------------------------
	Goniothalamus_repevensis	TGCATGGATCATATCCTTTGTTCCGATTCCGGCTATTATATCAATCGGATTGGGACTTAT
	Goniothalamus_reticulatus	------------------------------------------------------------
	Goniothalamus_ridleyi	------------------------------------------------------------
	Goniothalamus_calcareus	------------------------------------------------------------
	Goniothalamus_rotundisepalus	TGCATGGATCATATCCTTCGTTCCGATTCCGGCTATTATATCAATCGGATTGGGACTTAT
	Goniothalamus_rufus	------------------------------------------------------------
	Goniothalamus_sawtehii	TGCATGGATCATATCCTTCATTCCGATTCCGGCTATTATATCAATCGGATTGGGACTTAT
	Goniothalamus_scortechinii	------------------------------------------------------------
	Goniothalamus_sesquipedalis	------------------------------------------------------------
	Goniothalamus_suaveolens_2	------------------------------------------------------------
	Goniothalamus_palawanensis	------------------------------------------------------------
	Goniothalamus_sp_nov	------------------------------------------------------------
	Goniothalamus_tamirensis	TGCATGGATCATATCCTTCGTTCCGATTCCGGCTATTATATCAATCGGATTGGTACTTAT
	Goniothalamus_tapis	--------------------------------CTATTATATCAATCGGATTGGGACTTAT
	Goniothalamus_tapisoides	---------------------------------------------------GGGACTTAT
	Goniothalamus_tavoyensis	-----------------------------CGGCTATTATATCAATCGGATTGGGACTTAT
	Goniothalamus_tenuifolius	------------------------------------------------------------
	Goniothalamus_thomsoni	------------------------------------------------------------
	Goniothalamus_thwaitesii	TGCATGGATCATATCCTTCGTTCCGATTCCGGCTATTATATCAATCGGATTGGGACTTAT
	Goniothalamus_tomentosus	------------------------------------------------------------
	Goniothalamus_tortilipetalus	------------------------------------------------------------
	Goniothalamus_touranensis	------------------------------------------------------------
	Goniothalamus_undulatus	TGCATGGATCATATCCTTCGTTCCGATTCCGGCTATTATATCAATCGGATTGGGACTTAT
	Goniothalamus_uvarioides	TGCATGGATCATATCCTTCGTTCCGATTCCGGCTATTATATCAATCGGATTGGGACTTAT
	Goniothalamus_velutinus	--------------------------------------------TCGGATTGGGACTTAT
	Goniothalamus_woodii	------------------------------------------------------------
	Goniothalamus_wrayi	------------------------------------------------------------
	Goniothalamus_wynaadensis	------------------------------------------------------------
	Neostenanthera_myristicifolia	--------------------------------TTACTATCTCAATCGGATTAGGACTTCT
	Annona_dumetorum	------------------------------------------------------------
	Annona_glabra	GCTTATTCCGACTACAGCAAAAAAGGCCCGCCGTATGTGGGCTTTTCCTAGTATTTCGTT
	Annona_herzogii	GCTTATTCCGACCGCAGCAAAAAATGCCCGTCGTATGTGGGCTTTTCCTAGTATTTCATT
	Annona_mucosa	------------------------------------------------------------
	Annona_muricata	GCTTATTCCGACTGCAGCAAAAAACGCCCGTCGTATGTGGGCTTTTCCTAGTATTTCGTT
	Annona_reticulata	------------------------------------------------------------
	Annona_squamosa	------------------------------------------------------------
	Anonidium_sp_Cheek_7896	GCTTATTCCGACTGCATCAAAAAAAGCCCGTCGTATGTGGGCTTTTCCTAGTGTTTCCTT
	Asimina_longifolia	GCTTATTCCGACTGCAACAAAAAATGCTCGTCGTATGTGGGCTTTTCCTAGTGTTTCGTT
	Asimina_rugelii	------------------------------------------------------------
	Asimina_triloba	GCTTATTCCGACTGCAACAAAAAATGCTCGTCGTATGTGGGCTTTTCCTAGTGTTTCGTT
	Disepalum_platypetalum	GCTTATTCCGACTGCAGCAAAAAAAGCTCGTCGTATGTGGGCTTTTCCTAGTGTTTCATT
	Disepalum_pulchrum	------------------------------------------------------------
	Goniothalamus_amuyon	GCTTATTCCGACTGCAGCAAAAAATGCCCGTCGTATGTGGGCTTTTCCTAGTGTTTCATT
	Goniothalamus_andersonii	------------------------------------------------------------
	Goniothalamus_aruensis	------------------------------------------------------------
	Goniothalamus_angustifolius	------------------------------------------------------------
	Goniothalamus_australis	GCTTATTCCGACTGCAGCAAAAAATGCTCGTCGTATGTGGGCTTTTCCTAGTGTTTCATT
	Goniothalamus_borneensis	------------------------------------------------------------
	Goniothalamus_bracteosus	------------------------------------------------------------
	Goniothalamus_calvicarpus	GCTTATTCCGACTGCAGCAAAAAATGCTCGTCGTATGTGGGCTTTTCCTAGTGTTTCATT
	Goniothalamus_cardiopetalus	GCTTATTCCGACTGCAGCAAAAAATGCTCGTCGTATGTGGGCTTTTCCTAGTGTTTCATT
	Goniothalamus_cauliflorus	GCTTATTCCAACTGCAGCAAAAAATGCTCGTCGTATGTGGGCTTTTCCTAGTGTTTCATT
	Goniothalamus_suaveolens_1	------------------------------------------------------------
	Goniothalamus_cheliensis	GCTTATTCCGACTGCGGCAAAAAATGCTCGTCGTATGTGGGCTTTTCCTAGTGTTTCATT
	Goniothalamus_clemensii	------------------------------------------------------------
	Goniothalamus_costulatus	------------------------------------------------------------
	Goniothalamus_dumontetii	------------------------------------------------------------
	Goniothalamus_elegans	------------------------------------------------------------
	Goniothalamus_elmeri	GCTTATTCCGACTGCAGCAAAAAATGCTCGTCGTATGTGGGCTTTTCCTAGTGTTTCATT
	Goniothalamus_expansus	GCTTATTCCGACTGCAGCAAAAAATGCTCGTCGTATGTGGGCTTTTCCTAGTATTTCATT
	Goniothalamus_fasciculatus	------------------------------------------------------------
	Goniothalamus_gardneri	GCTTATTCCGACTGCAGCAAAAAATGCTCGTCGTATGTGGGCTTTTCCTAGTGTTTCATT
	Goniothalamus_giganteus	GCTTATTCCGACTGCAGCAAAAAATGCTCGTCGTATGTGGGCTTTTCCTAGTGTTTCATT
	Goniothalamus_grandiflorus	GCTTATTCCAACTGCAGCAAAAAATGCTCGTCGTATGTGGGCTTTTCCTAGTGTTTCATT
	Goniothalamus_griffithii	GCTTATTCCGACTGCAGCAAAAAATGCTCGTCGTATGTGGGCTTTTCCTAGTGTTTCATT
	Goniothalamus_hookeri	GCTTATTCCGACTGCAGCAAAAAATGCTCGTCGTATGTGGGCTTTTCCTAGTGTTTCATT
	Goniothalamus_howii	------------------------------------------------------------
	Goniothalamus_imbricatus	------------------------------------------------------------
	Goniothalamus_kinabaluensis	------------------------------------------------------------
	Goniothalamus_laoticus	GCTTATTCCGACTGCAGCAAAAAATGCTCGTCGTATGTGGGCTTTTCCTAGTGTTTCATT
	Goniothalamus_loerzingii	------------------------------------------------------------
	Goniothalamus_macranthus	------------------------------------------------------------
	Goniothalamus_macrophyllus	GCTTATTCCGACTGCAGCAAAAAGTGCTCGTCGTATGTGGGCTTTTCCTAGTGTTTCATT
	Goniothalamus_maewongensis	GCTTATTCCGACTGCAGCAAAAAATGCTCGTCGTATGTGGGCTTTTCCTAGTGTTTCATT
	Goniothalamus_majestatis	------------------------------------------------------------
	Goniothalamus_malayanus	GCTTATTCCGACTGCAGCAAAAAATGCTCGTCGTATGTGGACTTTTCCTAGTGTTTCATT
	Goniothalamus_megalocalyx	GCTTATTCCGACTGCAGCAAAAAATGCTCGTCGTATGTGGGCTTTTCCTAGTGTTTCATT
	Goniothalamus_monospermus	------------------------------------------------------------
	Goniothalamus_montanus	------------------------------------------------------------
	Goniothalamus_obtusatus	GCTTATTCCGACTGCAGCAAAAAATGCTCGTCGTATGTGGTCTTTTCCTAGTGTTTCATT
	Goniothalamus_parallelivenius	------------------------------------------------------------
	Goniothalamus_repevensis	GCTTATTCCGACTGCAGCAAAAAATGCTCGTCGTATGTGGGTTTTTCCTAGTGTTTCATT
	Goniothalamus_reticulatus	------------------------------------------------------------
	Goniothalamus_ridleyi	------------------------------------------------------------
	Goniothalamus_calcareus	------------------------------------------------------------
	Goniothalamus_rotundisepalus	GCTTATTCCGACTGCAGCAAAAAAGGCTCGTCGTATGTGGGCTTTTCCTAGTGTTTCATT
	Goniothalamus_rufus	------------------------------------------------------------
	Goniothalamus_sawtehii	GCTTATTCCGACTGCAGCAAAAAATGCTCGTCGTATGTGGGCTTTTCCTAGTGTTTCATT
	Goniothalamus_scortechinii	------------------------------------------------------------
	Goniothalamus_sesquipedalis	------------------------------------------------------------
	Goniothalamus_suaveolens_2	------------------------------------------------------------
	Goniothalamus_palawanensis	------------------------------------------------------------
	Goniothalamus_sp_nov	------------------------------------------------------------
	Goniothalamus_tamirensis	GCTCATTCCGACTGCAGCAAAAAAGGCTCGTCGTATGTGGGCTTTTCCTAGTGTATCATT
	Goniothalamus_tapis	GCTTATTCCGACTGCAGCAAAAAATGCTCGTCGTATGTGGGTTTTTCCTAGTGTTTCATT
	Goniothalamus_tapisoides	GCTTATTCCGACTGCAGCAAAAAAAGCTCGTCGTATGTGGGCTTTTCCTAGTGTTTCATT
	Goniothalamus_tavoyensis	GCTTATTCCGACTGCAGCAAAAAATGCTCGTCGTATGTGGGCTTTTCCTAGTGTTTCATT
	Goniothalamus_tenuifolius	------------------------------------------------------------
	Goniothalamus_thomsoni	------------------------------------------------------------
	Goniothalamus_thwaitesii	GCTTATTCCGACTGCAGCAAAAAATGCTCGTCGTATGTGGGCTTTTCCTAGTGTTTCATT
	Goniothalamus_tomentosus	------------------------------------------------------------
	Goniothalamus_tortilipetalus	------------------------------------------------------------
	Goniothalamus_touranensis	------------------------------------------------------------
	Goniothalamus_undulatus	GCTTATTCCGACTGCAGCAAAAAATGCTCGTCGTATGTGGGCTTTTCCTAGTGTTTCATT
	Goniothalamus_uvarioides	GCTTATTCCGACTGCAGCAAAAAATGCTCGTCGTATGTGGGCTTTTCCTAGTGTTTCATT
	Goniothalamus_velutinus	GCTTATTCCGACTGCAGCAAAAAATGCTCGTCGTATGTGGGCTTTTCCTAGTGTTTCATT
	Goniothalamus_woodii	------------------------------------------------------------
	Goniothalamus_wrayi	------------------------------------------------------------
	Goniothalamus_wynaadensis	------------------------------------------------------------
	Neostenanthera_myristicifolia	GCTTATTCCGACTTCATCAAAAGAAGCTCGTCGTATGTGGACTCTTCCCAGTGTTTCGTT
	Annona_dumetorum	------------------------------------------------------------
	Annona_glabra	GTTAAGTATAGTTATGGTTTTTTCGGCCGATCTTTCTATTCACCAAATAAAAGGCAGTTA
	Annona_herzogii	GTTAAGTATAGTTATGATTTTTTCGGCCAATCTTTCTATTCACCAAATAAAAGACGGTTA
	Annona_mucosa	------------------------------------------------------------
	Annona_muricata	GTTAAGTATAGTTATGGTTTTTTCGGCCGATCTTTCTATTCACCAAATAAAAGGCAGTTA
	Annona_reticulata	------------------------------------------------------------
	Annona_squamosa	------------------------------------------------------------
	Anonidium_sp_Cheek_7896	GTTAAGTATAGTTATGGTTTTTTCGGCCGATCTATCTATTCACCAAATAAATGGCAGTTA
	Asimina_longifolia	GTTAAGTATAGTTATGGTTTTTTCGGCCGATCTCTCTATTCACCAAATAAATGGTAGTTA
	Asimina_rugelii	------------------------------------------------------------
	Asimina_triloba	GTTAAGTATAGTTATGGTTTTTTCGGCCTATCTCTCTATTCACCAAATAAATGGTAGTTA
	Disepalum_platypetalum	GTTAAGTATAGTTATGATTTTTTCGGTCGACCTCTCTATTCACCAAATAAATAGCAATTA
	Disepalum_pulchrum	------------------------------------------------------------
	Goniothalamus_amuyon	GTTAAGTATCGTTATGATTATTTCGGCCGATCTCTCTATTCAACAAATAAATGGTGGTTA
	Goniothalamus_andersonii	------------------------------------------------------------
	Goniothalamus_aruensis	------------------------------------------------------------
	Goniothalamus_angustifolius	------------------------------------------------------------
	Goniothalamus_australis	GTTAAGTATCGTTATGATTATTTCGGCCGATCTCTCTATTCAACAAATAAATGGTGGTTA
	Goniothalamus_borneensis	------------------------------------------------------------
	Goniothalamus_bracteosus	------------------------------------------------------------
	Goniothalamus_calvicarpus	GTTAAGTATCGTTATGATTATTTCGGCCGATCTCTCTATTCAACAAATAAATGGTGGTTA
	Goniothalamus_cardiopetalus	GTTAAGTATCGTTATGATTATTTCGGCCGATCTCTCTATTCAACAAATAAATGGTGGTCA
	Goniothalamus_cauliflorus	GTTAAGTATCGTTATGATTACTTCGGCCCATCTCTCTTTTCAACAAATAAATGGTGGTTA
	Goniothalamus_suaveolens_1	------------------------------------------------------------
	Goniothalamus_cheliensis	GTTAAGTATCGTTATGATTATTTCGGCCAATCTCTCTATTCAACAAATAAATGGTGGTTA
	Goniothalamus_clemensii	------------------------------------------------------------
	Goniothalamus_costulatus	------------------------------------------------------------
	Goniothalamus_dumontetii	------------------------------------------------------------
	Goniothalamus_elegans	------------------------------------------------------------
	Goniothalamus_elmeri	GTTAAGTATCGTTATGATTATTTCGGCCGATCTCTCTATTCAACAAATAAATGGTGGTTA
	Goniothalamus_expansus	GTTAAGTATCATTATGATTATTTCGGCCGATCTCTCTATTCAACAAATAAATGGTGGTTA
	Goniothalamus_fasciculatus	------------------------------------------------------------
	Goniothalamus_gardneri	GTTAAGTATCGTTATGATTATTTCGGCCGATCTCTCTATTCAACAAATAAATGGTGGTTA
	Goniothalamus_giganteus	GTTAAGTATCGTTATGATTATTTCGGCCGATCTCTCTATTCAACAAATAAATGGTGGTTA
	Goniothalamus_grandiflorus	GTTAAGTATCGTTATGATTATTTCGGCCGATCTCTCTATTCAACAAATAAATGGTGGTTA
	Goniothalamus_griffithii	GTTAAGTATCGTTATGATTATTTCGGCCAATCTCTCTATTCAACAAATAAATGGTGGTTA
	Goniothalamus_hookeri	GTTAAGTATCGTTATGATTATTTCGGCCGATCTCTCTATTCAACAAATAAATGGTGGTTA
	Goniothalamus_howii	------------------------------------------------------------
	Goniothalamus_imbricatus	------------------------------------------------------------
	Goniothalamus_kinabaluensis	------------------------------------------------------------
	Goniothalamus_laoticus	CTTAAGTATCGTTATGATTATTTCGGCCAACCTCTCCATTCAACAAATAAATGGTGGTTA
	Goniothalamus_loerzingii	------------------------------------------------------------
	Goniothalamus_macranthus	------------------------------------------------------------
	Goniothalamus_macrophyllus	GTTAAGTATCGTTATGATTATTTCGGCCGATCTCTCTATTCAACAAATAAATGGTGGTTA
	Goniothalamus_maewongensis	GTTAAGTATCGTTATGATTATTTCGGCTGATCTCTCTATTCAACAAATAAATGGTGGTTA
	Goniothalamus_majestatis	------------------------------------------------------------
	Goniothalamus_malayanus	GTTAAGTATCGTTATGATTATTTCGGCCGATCTCTCTATTCAACAAATAAATGGTGGTTA
	Goniothalamus_megalocalyx	GTTAAGTATCGTTATGATTATTTCGTCCGATCTCTCTATTCAACAAATAAATGGTGGTTA
	Goniothalamus_monospermus	------------------------------------------------------------
	Goniothalamus_montanus	------------------------------------------------------------
	Goniothalamus_obtusatus	GTTAAGTATCGTTATGATTATTTCGGCCGATCTCTCTATTCAACAAATAAATGGTGGTTA
	Goniothalamus_parallelivenius	------------------------------------------------------------
	Goniothalamus_repevensis	GTTAAGTATCGTTATGATTATTTCGGCCGATCTCTCTATTCAACAAATAAATGGTGGTTA
	Goniothalamus_reticulatus	------------------------------------------------------------
	Goniothalamus_ridleyi	------------------------------------------------------------
	Goniothalamus_calcareus	------------------------------------------------------------
	Goniothalamus_rotundisepalus	GTTAAGTATTGTTATGATTATTTCGGCCGATCTCTCTATTCAACAAATAAATGGTGGTTA
	Goniothalamus_rufus	------------------------------------------------------------
	Goniothalamus_sawtehii	GTTAAGTATCGTTATGATTATTTCGGCCGATCTCTCTATTCAACAAATAAATGGTGGTTA
	Goniothalamus_scortechinii	------------------------------------------------------------
	Goniothalamus_sesquipedalis	------------------------------------------------------------
	Goniothalamus_suaveolens_2	------------------------------------------------------------
	Goniothalamus_palawanensis	------------------------------------------------------------
	Goniothalamus_sp_nov	------------------------------------------------------------
	Goniothalamus_tamirensis	GTTAAGTATCGTTATGATTATTTCGGCCGATCTCTCTATTCAACAAATAAATGGTGGTTA
	Goniothalamus_tapis	GTTAAGTATCGTTATGATTATTTCGGCCGATCTCTCTATTCAACAAATAAATGGTGGTTA
	Goniothalamus_tapisoides	GTTAAGTATCGTTATGATTATTTCGGCCGATCTCTCTATTCAACAAATAAACGGTGGTTA
	Goniothalamus_tavoyensis	GTTAAGTATCGTTATGATTATTTCGGCCGATCTCTCTATTCAACAAATAAATGGTGGTTA
	Goniothalamus_tenuifolius	------------------------------------------------------------
	Goniothalamus_thomsoni	------------------------------------------------------------
	Goniothalamus_thwaitesii	GTTAAGTATCGTTATGATTATTTCGGCCCATCTCTCCATTCAACAAATAAATGGTGGTTA
	Goniothalamus_tomentosus	------------------------------------------------------------
	Goniothalamus_tortilipetalus	------------------------------------------------------------
	Goniothalamus_touranensis	------------------------------------------------------------
	Goniothalamus_undulatus	GTTAAGTATCGTTATGATTATTTCGGCCAATCTCTCTATTCAACAAATAAATGGTGGTTA
	Goniothalamus_uvarioides	GTTAAGTATCGTTATGATTATTTCGGCCGATCTCTCTATTCAACAAATAAATGGTGGTTA
	Goniothalamus_velutinus	GTTAAGTATCGTTATGATTATTTCGGCCGATCTCTCTATTCAACAAATAAATGGTGGTTA
	Goniothalamus_woodii	------------------------------------------------------------
	Goniothalamus_wrayi	------------------------------------------------------------
	Goniothalamus_wynaadensis	------------------------------------------------------------
	Neostenanthera_myristicifolia	GTTAAGTATAATTATGGTTCTTTCGGCCGATCTGTCTATCCACCAAATAAATGACAGTTA
	Annona_dumetorum	------------------------------------------------------------
	Annona_glabra	TGTTTATGAATATCTATGTTCTTGGACCATCAATAATGATTTTTCTTTTGAGTTTGGACG
	Annona_herzogii	TGTATATCAATATCTATGTTCTTGGACCATCAATAATGATTTTTCTTTTGAGTTTGGACA
	Annona_mucosa	------------------------------------------------------------
	Annona_muricata	TGTCTATCAATATCTATGTTCTTGGACCATCAATAACGATTTTTCTTTTGAGTTTGGACA
	Annona_reticulata	------------------------------------------------------------
	Annona_squamosa	------------------------------------------------------------
	Anonidium_sp_Cheek_7896	TGTCTATCAATATCTATGTTCTTGGACCATCAATAATGATTTTTCTTTCGAGCTCGGCCA
	Asimina_longifolia	TGTCTATCAATATCTATATTCTTGGACCATCAATAATGATTTTTCTTTCGAGTTTGGACA
	Asimina_rugelii	------------------------------------------------------------
	Asimina_triloba	TGTCTATCAATATCTATATTCTTGGACAATCAATAATGATTTTTCTTTCGAGTTTGGACA
	Disepalum_platypetalum	TGTCTATCAATATCTATGTTCTTGGACCATCAATAATGATTTTTCTTTCGAGTTTGGACA
	Disepalum_pulchrum	------------------------------------------------------------
	Goniothalamus_amuyon	TGTCTATCAATATTTATGTTCTTGGATCATCAATAATGATTTTTCTTTCGAGTTCGGCCA
	Goniothalamus_andersonii	------------------------------------------------------------
	Goniothalamus_aruensis	------------------------------------------------------------
	Goniothalamus_angustifolius	------------------------------------------------------------
	Goniothalamus_australis	TGTCTACCAATATTTATGTTCTTGGATCATCAATAATGATTTTTCTTTCGAGTTCGGCCA
	Goniothalamus_borneensis	------------------------------------------------------------
	Goniothalamus_bracteosus	------------------------------------------------------------
	Goniothalamus_calvicarpus	TGTCTATCAATATTTATGTTCTTGGATCATCAATAATGATTTTTCTTTCGAGTTCGGCCA
	Goniothalamus_cardiopetalus	TGTCTATCAATATTTATGTTCTTGGATCATCAATAATGATTTTTCTTTCGAGTTCGGCCA
	Goniothalamus_cauliflorus	TGTCTATCAATATTTATATTCTTGGATCATCAATAATGATTTTTCTTTGGAGTTCGGCCA
	Goniothalamus_suaveolens_1	------------------------------------------------------------
	Goniothalamus_cheliensis	TGTCTATCAATATTTATGTTCTTGGATCATCAATAATGATTTTTCTTTCGAGTTCGGCCA
	Goniothalamus_clemensii	------------------------------------------------------------
	Goniothalamus_costulatus	------------------------------------------------------------
	Goniothalamus_dumontetii	------------------------------------------------------------
	Goniothalamus_elegans	------------------------------------------------------------
	Goniothalamus_elmeri	TGTCTATCAATATTTATGTTCTTGGATCATCAATAATGATTTTTCTTTCGAGTTCGGCCA
	Goniothalamus_expansus	TGTCTATCAATATTTATGTTCTTGGATCATCAATAATGATTTTTCTTTCGAATTCGGCCA
	Goniothalamus_fasciculatus	------------------------------------------------------------
	Goniothalamus_gardneri	TGTCTATCAATATTTATGTTCTTGGATCATCAATAATGATTTTTCTTTCGAGTTCGGCCA
	Goniothalamus_giganteus	TGTCCATCAATATTTATGTTCTTGGATCATCAATAATGATTTTTCTTTCGAGTTCGGACA
	Goniothalamus_grandiflorus	TGTCTATCAATATTTATACTCTTGGATCATCAATAATGATTTTTCTTTCGAGTTCGGCCA
	Goniothalamus_griffithii	TGTCTATCAATATTTATGTTCTTGGATCATCAATAATGATTTTTCTTTCGAGTTCGGCCA
	Goniothalamus_hookeri	TGTCTATCAATATTTATGTTCTTGGATCATCAATAATGATTTTTCTTTCGAGTTCGGCCA
	Goniothalamus_howii	------------------------------------------------------------
	Goniothalamus_imbricatus	------------------------------------------------------------
	Goniothalamus_kinabaluensis	------------------------------------------------------------
	Goniothalamus_laoticus	TGTCTATCAATATTTATGTTCTTGGATCATCAATAATGATTTTTCTTTCGAGTTCGGCCA
	Goniothalamus_loerzingii	------------------------------------------------------------
	Goniothalamus_macranthus	------------------------------------------------------------
	Goniothalamus_macrophyllus	TGTCTATCAATATTTATGTTCTTGGATCATCAATAATGATTTTTCTTTCGAGTTCGGCTA
	Goniothalamus_maewongensis	TGTCTATCAATATTTATGTTCTTGGATCATCAATAATGATTTTTCTTTCGAGTTCGGCCA
	Goniothalamus_majestatis	------------------------------------------------------------
	Goniothalamus_malayanus	TGTCTATCAATATTTATGTTCTTGGATCATCAATAATGATTTTTCTTTCGAGTTCGGACA
	Goniothalamus_megalocalyx	TGTCTATCAATATTTATGTTCTTGGATCATCAATAATGATTTTTCTTTCGAGTTCGGCTA
	Goniothalamus_monospermus	------------------------------------------------------------
	Goniothalamus_montanus	------------------------------------------------------------
	Goniothalamus_obtusatus	TGTCTATCAATATTTATGTTCTTGGATCATCAATAATGATTTTTCTTTCGAGTTCGGCCA
	Goniothalamus_parallelivenius	------------------------------------------------------------
	Goniothalamus_repevensis	TGTCTATCAATATTTATGTTCTTGGATCATCAATAATGATTTTTCTTTCGAGTTCGGCCA
	Goniothalamus_reticulatus	------------------------------------------------------------
	Goniothalamus_ridleyi	------------------------------------------------------------
	Goniothalamus_calcareus	------------------------------------------------------------
	Goniothalamus_rotundisepalus	TGTCTATCAATATTTATGTTCTTGGATCATCAATAATGATTTTTCTTTCGAGTTCGGCCA
	Goniothalamus_rufus	------------------------------------------------------------
	Goniothalamus_sawtehii	TGTCTATCAATATTTATGTTCTTGGATCATCAATAACGATTTTTCTTTCGAGTTCGGCTA
	Goniothalamus_scortechinii	------------------------------------------------------------
	Goniothalamus_sesquipedalis	------------------------------------------------------------
	Goniothalamus_suaveolens_2	------------------------------------------------------------
	Goniothalamus_palawanensis	------------------------------------------------------------
	Goniothalamus_sp_nov	------------------------------------------------------------
	Goniothalamus_tamirensis	TGTCTATCAATATTTATGTTCTTGGATCATCAATAATGATTTTTCTTTCGAGTTCGGCTA
	Goniothalamus_tapis	TGTCTATCAATATTTATGTTCTTGGATCATCAATAATGATTTTTCTTTCGAGTTCGGCCA
	Goniothalamus_tapisoides	TGTCTATCAATATTTATGTTCTTGGATCATCAATAGTGATTTTTCTTTCGAGTTCGGCCA
	Goniothalamus_tavoyensis	TGTCTATCAATATTTATGTTCTTGGATCATCAATAATGATTTTTCTTTCGAGTTCGGCCA
	Goniothalamus_tenuifolius	------------------------------------------------------------
	Goniothalamus_thomsoni	------------------------------------------------------------
	Goniothalamus_thwaitesii	TGTTTATCAATATTTATGTTCTTGGATCATCAATAATGATTTTTCTTTCGAGTTCGGCCA
	Goniothalamus_tomentosus	------------------------------------------------------------
	Goniothalamus_tortilipetalus	------------------------------------------------------------
	Goniothalamus_touranensis	------------------------------------------------------------
	Goniothalamus_undulatus	TGTCTATCAATATTTATGTTCTTGGATCATCAATAATGATTTTTCTTTCGAGTTCGGCCA
	Goniothalamus_uvarioides	TGTCTATCAATATTTATGTTCTTGGATCATCAATAATGATTTTTCTTTCGAGTTCGGCTA
	Goniothalamus_velutinus	TGTCTATCAATATTTATGTTCTTGGATCATCAATAATGATTTTTCTTTCGAGTTCGGCCA
	Goniothalamus_woodii	------------------------------------------------------------
	Goniothalamus_wrayi	------------------------------------------------------------
	Goniothalamus_wynaadensis	------------------------------------------------------------
	Neostenanthera_myristicifolia	TGTCTATCAATTTCTATGTTCTTGGACCATCAATAATGATTTTTCTTTCGAGCTCGGCCA
	Annona_dumetorum	------------------------------------------------------------
	Annona_glabra	CTTAATGGACTCACTTACTTCTATCATGTCAATACTAATTACTACTGTTGGAATCGTGGT
	Annona_herzogii	CTTAATGGACCCACTTACTTCTATCATGTCAATACTAATTGCTACTGTCGGAATCGTGGT
	Annona_mucosa	------------------------------------------------------------
	Annona_muricata	CTTAATGGACCCGCTTACTTCTATCATGTCAATACTAATTACTACTATCGGAATCGTGGT
	Annona_reticulata	------------------------------------------------------------
	Annona_squamosa	------------------------------------------------------------
	Anonidium_sp_Cheek_7896	TTTAATTGACCCACTTACTTCTATTATGTCAATACTAATTACTACTGTTGGAATCATGGT
	Asimina_longifolia	TTTAATCGACCCACTTACTTCTATTATGTTAATACTAATTACTACTGTTGGAATCATGGT
	Asimina_rugelii	------------------------------------------------------------
	Asimina_triloba	TTTAATCGACCCACTTACTTCTATTATGTTAATACTAATTACTACTGTTGGAATCATGGT
	Disepalum_platypetalum	CTTAATTGATCCACTTACTTCTATTATGTCAATACTAATTACTACTGTTGGAATCATGGT
	Disepalum_pulchrum	------------------------------------------------------------
	Goniothalamus_amuyon	CTTAATCGACCCGCTTACTTCTATTATGTCAACACTAATTACTACTGTTGGAATCATGGT
	Goniothalamus_andersonii	------------------------------------------------------------
	Goniothalamus_aruensis	------------------------------------------------------------
	Goniothalamus_angustifolius	------------------------------------------------------------
	Goniothalamus_australis	CTTAATCGACCCGCTTACTTCTATTATGTCAACACTTATTACTACTGTTGGAATCATGGT
	Goniothalamus_borneensis	------------------------------------------------------------
	Goniothalamus_bracteosus	------------------------------------------------------------
	Goniothalamus_calvicarpus	CTTAATTGACCCGCTTACTTCTATTATGTCAACGCTAATTACTACTGTTGGAATCATGGT
	Goniothalamus_cardiopetalus	CTTAATCGACCCGCTTACTTCTATTATGTCAATACTAATTACTACTGTTGGAATCATGGT
	Goniothalamus_cauliflorus	CTTAATCGACCCGCTTACTTCTATTATGTCAACACTAATTACTACTGTTGGAATCATGGT
	Goniothalamus_suaveolens_1	------------------------------------------------------------
	Goniothalamus_cheliensis	CTTAATCGACCCGCTTACTTCTATTATGTCAACACTAATTACTACTGTTGGAATCATGGT
	Goniothalamus_clemensii	------------------------------------------------------------
	Goniothalamus_costulatus	------------------------------------------------------------
	Goniothalamus_dumontetii	------------------------------------------------------------
	Goniothalamus_elegans	------------------------------------------------------------
	Goniothalamus_elmeri	CTTAATCGACCCGCTTACTTCTATTATGTCAACACTAATTACTACTGTTGGAATCGTGGT
	Goniothalamus_expansus	CTTAATCGACCCGCTTACTTCTATTATGTCAACGCTAATTACTACTGTTGGAATCATGGT
	Goniothalamus_fasciculatus	------------------------------------------------------------
	Goniothalamus_gardneri	CTTAATCGACCCGCTTACTTCTATTATGTCAACACTAATTACTACTGTTGGAATCATGGT
	Goniothalamus_giganteus	CTTAATCGACCCGCTTACTTCTATTATGTCAACACTAATTACTACTGTTGGAATCATGGT
	Goniothalamus_grandiflorus	CTTAATCGACCCGCTTACTTCTATTATGTCAACACTAATTACTACTGTTGGAATCATGGT
	Goniothalamus_griffithii	CTTAATTGACCCGCTTACTTCTATTATGTCAACGCTAATTACTACTGTTGGAATCATGGT
	Goniothalamus_hookeri	CTTAATCGACCCGCTTACTTCTATTATGTCAACACTAATTACTACTGTTGGAATCATGGT
	Goniothalamus_howii	------------------------------------------------------------
	Goniothalamus_imbricatus	------------------------------------------------------------
	Goniothalamus_kinabaluensis	------------------------------------------------------------
	Goniothalamus_laoticus	CTTAATCGACCCGCTTACTTCTATTATGTCAACACTGATTACTACTGTTGGAATCGTGGT
	Goniothalamus_loerzingii	------------------------------------------------------------
	Goniothalamus_macranthus	------------------------------------------------------------
	Goniothalamus_macrophyllus	CTTAATCGACCCGCTTACTTCTATTATGTCGACACTAATTACTACTGTTGGAATCATGGT
	Goniothalamus_maewongensis	CTTAATCGACCCGCTTACTTCTATTATGTCAACACTAATTACTACTGTTGGAATCATGGT
	Goniothalamus_majestatis	------------------------------------------------------------
	Goniothalamus_malayanus	CTTAATCGACCCGCTTACTTCTATTATGTCAACACTAATTACTACTGTTGGAATCATGGT
	Goniothalamus_megalocalyx	CTTAATCGACCCGCTTACTTCTATTATGTCAACACTAATTACTACTGTTGGAATCATGGT
	Goniothalamus_monospermus	------------------------------------------------------------
	Goniothalamus_montanus	------------------------------------------------------------
	Goniothalamus_obtusatus	CTTAATCGACCCACTTACTTCTATTATGTCAACACTTATTACTACTGTTGGAATCATGGT
	Goniothalamus_parallelivenius	------------------------------------------------------------
	Goniothalamus_repevensis	TTTAATCGACCCGCTTACTTCTATTATGTCAACACTAATTACTACTGTTGGAATCATGGT
	Goniothalamus_reticulatus	------------------------------------------------------------
	Goniothalamus_ridleyi	------------------------------------------------------------
	Goniothalamus_calcareus	------------------------------------------------------------
	Goniothalamus_rotundisepalus	CTTAATCGACCCGCTTGCTTCTATTATGTCAACACTAATTACTACTGTTGGAATCATGGT
	Goniothalamus_rufus	------------------------------------------------------------
	Goniothalamus_sawtehii	CTTAATCGACCCGCTTACTTCTATTATGTCAACACTAATTACTACTGTTGGAATCATGGT
	Goniothalamus_scortechinii	------------------------------------------------------------
	Goniothalamus_sesquipedalis	------------------------------------------------------------
	Goniothalamus_suaveolens_2	------------------------------------------------------------
	Goniothalamus_palawanensis	------------------------------------------------------------
	Goniothalamus_sp_nov	------------------------------------------------------------
	Goniothalamus_tamirensis	CTTAATCGACCCGCTTACTTCTATTATGTCAACACTAATTACTACTGTTGGAATCATGGT
	Goniothalamus_tapis	TTTAATCGACCCGCTTACTTCTATTATGTCAACACTAATTACTACTGTTGGAATCATGGT
	Goniothalamus_tapisoides	CTTAATCGACCCGCTTACTTCTATTATGTCAACACTAATTACTACTGTTGGAATCATGGT
	Goniothalamus_tavoyensis	CTTAATCGACCCGCTTACTTCTATTATGTCAACACTAATTACTACTGTTGGAATCACGGT
	Goniothalamus_tenuifolius	------------------------------------------------------------
	Goniothalamus_thomsoni	------------------------------------------------------------
	Goniothalamus_thwaitesii	CTTAATCGATCCGCTTACTTCTATTATGTCAACACTAATTACTACTGTTGGAATCATGGT
	Goniothalamus_tomentosus	------------------------------------------------------------
	Goniothalamus_tortilipetalus	------------------------------------------------------------
	Goniothalamus_touranensis	------------------------------------------------------------
	Goniothalamus_undulatus	CTTAATTGACCCGCTTACTTCTATTATGTCAACGCTAATTACTACTGTTGGAATCATGGT
	Goniothalamus_uvarioides	CTTAATCGACCCGCTTACTTCTATTATGTCAACACTAATTACTACTGTTGGAATCATGGT
	Goniothalamus_velutinus	CTTAATCGACCCGCTTACTTCTATTATGTCAACATTAATTACTACTGTTGGAATCATGGT
	Goniothalamus_woodii	------------------------------------------------------------
	Goniothalamus_wrayi	------------------------------------------------------------
	Goniothalamus_wynaadensis	------------------------------------------------------------
	Neostenanthera_myristicifolia	CTTAATTGACCCGCTTACTTCTATTATGTCAATACTAATTACTACTGTTGGAATCATGGT
	Annona_dumetorum	------------------------------------------------------------
	Annona_glabra	TCTTATTTATAGTGACAATTATATGTCTCACGACCAAGGATATTTGAGATTTTTTGCTTC
	Annona_herzogii	TCTTATTTATAGTGACAATTATATGTCTCATGACCAAGGATATTTGAGATTTTTTGCTTC
	Annona_mucosa	------------------------------------------------------------
	Annona_muricata	TCTTATTTATAGTGACAATTATATGTCTCACGACCAGGGCTATTTGAGATTTTTTGCTTC
	Annona_reticulata	------------------------------------------------------------
	Annona_squamosa	------------------------------------------------------------
	Anonidium_sp_Cheek_7896	TCTTATTTATAGTGACAATTATATGTCTCATGACCAAGGATATTTGAGATTTTTTACTTC
	Asimina_longifolia	TCTTATTTATAGTGACAATTATATGTCTCATGATCAAGGATATTTGAGATTTTTTACTTC
	Asimina_rugelii	------------------------------------------------------------
	Asimina_triloba	TCTTATTTATAGTGACAATTATATGTCTCATGACCAAGGATATTTGAGATTTTTTACTTC
	Disepalum_platypetalum	TCTTTTTTATAGTGATAATTATATGTCTCACGACCAAGGATATTTGAGATTTTTTACTTC
	Disepalum_pulchrum	------------------------------------------------------------
	Goniothalamus_amuyon	TCTTATTTATAGTGACAATTATATGTCCCATGACCAAGGATATTTGAGATTTTTTACTTC
	Goniothalamus_andersonii	------------------------------------------------------------
	Goniothalamus_aruensis	------------------------------------------------------------
	Goniothalamus_angustifolius	------------------------------------------------------------
	Goniothalamus_australis	TCTTATTTATAGTGACAATTATATGTCCCATGACCAAGGATATTTGAGATTTTTTACCTC
	Goniothalamus_borneensis	------------------------------------------------------------
	Goniothalamus_bracteosus	------------------------------------------------------------
	Goniothalamus_calvicarpus	TCTTATTTATAGTGACAATTATATGTCCCATGACCAAGGATATTTGAGATTTTTTACTTC
	Goniothalamus_cardiopetalus	TCTTATTTATAGTGACAATTATATGTCCCATGACCAAGGATATTTGAGATTTTTTACTTC
	Goniothalamus_cauliflorus	TCTTATTTATAGTGACAATTATATGTCCCATGACCAAGGATATTTGAGATTTTTTACTTC
	Goniothalamus_suaveolens_1	------------------------------------------------------------
	Goniothalamus_cheliensis	TCTTATTTATAGTGACAATTATATGTCCCATGACCAAGGATATTTGAGATTTTTTACTTC
	Goniothalamus_clemensii	------------------------------------------------------------
	Goniothalamus_costulatus	------------------------------------------------------------
	Goniothalamus_dumontetii	------------------------------------------------------------
	Goniothalamus_elegans	------------------------------------------------------------
	Goniothalamus_elmeri	TCTTATTTATAGTGACAATTATATGTCCCATGACCAAGGATATTTGAGATTTTTTACTTC
	Goniothalamus_expansus	TCTTATTTATAGTGACAATTATATGTCCCACGACCAAGGATATTTGAGATTTTTTACTTC
	Goniothalamus_fasciculatus	------------------------------------------------------------
	Goniothalamus_gardneri	TCTTATTTATAGTGACAATTATATGTCCCATGACCAAGGATATTTGAGATTTTTTACTTC
	Goniothalamus_giganteus	TCTTATTTATAGTGACAATTATATGTCCCATGACCAAGGATATTTGAGATTTTTTACTTC
	Goniothalamus_grandiflorus	TCTTATTTATAGTGACAATTATATGTCCCATGACCAAGGATATTTGAGATTTTTTACTTC
	Goniothalamus_griffithii	TCTTATTTATAGTGACAATTATATGTCCCATGACCAAGGATATTTGAGATTTTTTACTTC
	Goniothalamus_hookeri	TCTTATTTATAGTGACAATTATATGTCCCATGACCAAGGATATTTGAGATTTTTTACTTC
	Goniothalamus_howii	------------------------------------------------------------
	Goniothalamus_imbricatus	------------------------------------------------------------
	Goniothalamus_kinabaluensis	------------------------------------------------------------
	Goniothalamus_laoticus	TCTTATTTATAGTGACAATTATATGTCCCACGATCAAGGATATTTGAGATTTTTTACTTC
	Goniothalamus_loerzingii	------------------------------------------------------------
	Goniothalamus_macranthus	------------------------------------------------------------
	Goniothalamus_macrophyllus	TCTTATTTATAGTGACAATTATATGTCCCATGACCAAGGATATTTGAGATTTTTTACTTC
	Goniothalamus_maewongensis	TCTTATTTATAGTGACAATTATATGTCCCATGACCAAGGATATTTGAGATTTTTTACTTC
	Goniothalamus_majestatis	------------------------------------------------------------
	Goniothalamus_malayanus	TCTTATTTATAGTGACAATTATATGTCCCATGACCAAGGATATTTGAGATTTTTTACTTC
	Goniothalamus_megalocalyx	TCTTATTTATAGTGACAATTATATGTCCCATGACCAAGGATATTTGAGATTTTTTACTTC
	Goniothalamus_monospermus	------------------------------------------------------------
	Goniothalamus_montanus	------------------------------------------------------------
	Goniothalamus_obtusatus	TCTTATTTATAGTGACAATTATATGTCCCATGACCAAGGATATTTGAGATTTTTTACTTC
	Goniothalamus_parallelivenius	--------------------------------------------------------CTTC
	Goniothalamus_repevensis	TCTTATTTATAGTGACAATTATATGTCCCATGACCAAGGATATTTGAGATTTTTTACTTC
	Goniothalamus_reticulatus	------------------------------------------------------------
	Goniothalamus_ridleyi	------------------------------------------------------------
	Goniothalamus_calcareus	------------------------------------------------------------
	Goniothalamus_rotundisepalus	TCTTATTTATAGTGACAATTATATGTCCCATGACCAAGGATATTTGAGATTTTTTACTTC
	Goniothalamus_rufus	------------------------------------------------------------
	Goniothalamus_sawtehii	TCTTATTTATAGTGACAATTATATGTCCCATGACCAAGGATATTTGAGATTTTTTACTTC
	Goniothalamus_scortechinii	------------------------------------------------------------
	Goniothalamus_sesquipedalis	------------------------------------------------------------
	Goniothalamus_suaveolens_2	------------------------------------------------------------
	Goniothalamus_palawanensis	------------------------------------------------------------
	Goniothalamus_sp_nov	------------------------------------------------------------
	Goniothalamus_tamirensis	TCTTATTTATAGTGACAATTATATGTCCCATGACCAAGGATATTTAAGATTTTTTACTTC
	Goniothalamus_tapis	TCTTATTTATAGTGACAATTATATGTCCCATGACCAAGGATATTTGAGATTTTTTACTTC
	Goniothalamus_tapisoides	TCTTATTTATAGTGACAATTATATGTCCCATGACCAAGGATATTTGAGATTTTTTACTTC
	Goniothalamus_tavoyensis	TCTTATTTATAGTGACAATTATATGTCCCATGACCAAGGATATTTGAGATTTTTTACTTT
	Goniothalamus_tenuifolius	------------------------------------------------------------
	Goniothalamus_thomsoni	------------------------------------------------------------
	Goniothalamus_thwaitesii	TCTTATTTATAGTGACAATTATATGTCCCATGACCAAGGATATTTGAGATTTTTTACTTC
	Goniothalamus_tomentosus	------------------------------------------------------------
	Goniothalamus_tortilipetalus	------------------------------------------------------------
	Goniothalamus_touranensis	------------------------------------------------------------
	Goniothalamus_undulatus	TCTTATTTATAGTGACAATTATATGTCCCATGACCAAGGATATTTGAGATTTTTTACTTC
	Goniothalamus_uvarioides	TCTTATTTATAGTGACAATTATATGTCCCATGACCAAGGATATTTGAGATTTTTTACTTC
	Goniothalamus_velutinus	TCTTATTTATAGTGACAATTATATGTCCCATGACCAAGGATATTTGAGATTTTTTACTTC
	Goniothalamus_woodii	------------------------------------------------------------
	Goniothalamus_wrayi	------------------------------------------------------------
	Goniothalamus_wynaadensis	------------------------------------------------------------
	Neostenanthera_myristicifolia	TCTTATTTATAGTGACAATTATATGTCTCATGACCAAGGATATTTGAGGTTTTTTACTTC
	Annona_dumetorum	------------------------------------------------------------
	Annona_glabra	TATAGGTTTCTCCACTATTTCCATGTTGGGGTTAGTTACCAGTACTAATTTGGTACAAAT
	Annona_herzogii	TATGGGTTTCTCCACTATTTCCATGTTGGGGTTAGTTACCAGTACCAATTTGATACAAAT
	Annona_mucosa	------------------------------------------------------------
	Annona_muricata	TATGGGTTTCTCCACTATTTCCATGTTGGGGTTAGTTACTAGTACCAATTTGATACAAAT
	Annona_reticulata	------------------------------------------------------------
	Annona_squamosa	------------------------------------------------------------
	Anonidium_sp_Cheek_7896	TATGAGTTTTTCCACTACTTCCATGTTGGGATTAGTTACTAGTACCAATTTGGTACAAAT
	Asimina_longifolia	TATGAGTTTTTCCACTACTTCTATGTTGGGGTTAGTTACTAGTACAAATTTGGTGCAAAT
	Asimina_rugelii	------------------------------------------------------------
	Asimina_triloba	TATGAGTTTTTCCACTACTTCTATGTTGGGGTTAGTTACTAGTACAAATTTGGTGCAAAT
	Disepalum_platypetalum	TATGGGTTTTTCCACTACTTCCATGTTGGGGTTAGTTACTAGTACTAATTTAGTGCAAAT
	Disepalum_pulchrum	------------------------------------------------------------
	Goniothalamus_amuyon	TATGGTTTTTTTCACCATTTCCATGTTGGGGTTAGTTACTAGTACCAATTTGGTACAAAT
	Goniothalamus_andersonii	------------------------------------------------------------
	Goniothalamus_aruensis	------------------------------------------------------------
	Goniothalamus_angustifolius	------------------------------------------------------------
	Goniothalamus_australis	TATGGGTTTTTTCACCATTTCCATGTTGGGGTTAGTTACTAGTACCAATTTGGTACAAAT
	Goniothalamus_borneensis	------------------------------------------------------------
	Goniothalamus_bracteosus	------------------------------------------------------------
	Goniothalamus_calvicarpus	TATGGGTTTTTTCACCATTTCCATGTTGGGGTTAGTTACTAGTACCAATTTGGTACAAAT
	Goniothalamus_cardiopetalus	CATGGCTTTTTTCACCATTTCCATGTTGGGGTTAGTTACTAGTACCAATTTGGTACAAAT
	Goniothalamus_cauliflorus	TATGGTTTTTTTCACCATTTCCATGTTGGGGTTAGTTACTAGTACCAATTTGGTACAAAT
	Goniothalamus_suaveolens_1	------------------------------------------------------------
	Goniothalamus_cheliensis	TATGGGTTTTTTCACCATTTCCATGTTGGGGTTAGTTACTAGTACCAATTTGGTACAAAT
	Goniothalamus_clemensii	------------------------------------------------------------
	Goniothalamus_costulatus	------------------------------------------------------------
	Goniothalamus_dumontetii	------------------------------------------------------------
	Goniothalamus_elegans	------------------------------------------------------------
	Goniothalamus_elmeri	TATGGTTTTTTTCACCATTTCCATGTTGGGGTTAGTTACTAGTACCAATTTGGTGCAAAT
	Goniothalamus_expansus	TATGGTTTTTTTCACCATTTCCATGTTGGGGTTAGTTACTAGTACCAATTTGGTACAAAT
	Goniothalamus_fasciculatus	------------------------------------------------------------
	Goniothalamus_gardneri	TATGGGCTTTTTTACCATTTCCATGTTGGGGTTAGTTACTAGTACCAATTTTGTACAAAT
	Goniothalamus_giganteus	TATGGTTTTTTTCACCATTTCCATGTTGGGGTTAGTTACTAGTACCAATTTGGTACAAAT
	Goniothalamus_grandiflorus	TATAGTTTTTTTCACCATTTCCATGTTGGGGTTAGTTACTAGTACCAATTTGGTACAAAT
	Goniothalamus_griffithii	TATGGGTTTTTTCACCATTTCCATGTTGGGGTTAGTTACTAGTACCAATTTGGTACAAAT
	Goniothalamus_hookeri	TATGGGCTTTTTTACCATTTCCATGTTGGGGTTAGTTACTAGTACCAATTTTGTACAAAT
	Goniothalamus_howii	------------------------------------------------------------
	Goniothalamus_imbricatus	------------------------------------------------------------
	Goniothalamus_kinabaluensis	------------------------------------------------------------
	Goniothalamus_laoticus	TATGGTTTTTTTCACTATTTCCATGTTGGGGTTAGTTACTAGTACCAATTTGGTACAAAT
	Goniothalamus_loerzingii	------------------------------------------------------------
	Goniothalamus_macranthus	------------------------------------------------------------
	Goniothalamus_macrophyllus	TATGGGTTTTTTCACCATTTCCATGTTGGGGTTAGTTACTAGTACCAATTTGGTACAAAT
	Goniothalamus_maewongensis	TATGGGTTTTTTCAACATTTCCATGTTGGGGTTAGTTACTAGTACCAATTTGGTACAAAT
	Goniothalamus_majestatis	------------------------------------------------------------
	Goniothalamus_malayanus	TATGGTTTTTTTCACCATTTCCATGTTGGGGTTAGTTACTAGTACCAATTTGGTACAAAT
	Goniothalamus_megalocalyx	TATGGTTTTTTTCACCATTTCCATGTTGGGGTTAGTTACTAGTACCAATTTGGTACAAAT
	Goniothalamus_monospermus	------------------------------------------------------------
	Goniothalamus_montanus	------------------------------------------------------------
	Goniothalamus_obtusatus	TATGGTTTTTTTCACCATTTCCATGTTGGGGTTAGTTACTAGTACCAATTTGGTACAAAT
	Goniothalamus_parallelivenius	TATGGTTTTTTTCACCATTTCCATGTTGGGGTTAGTTACTAGTACCAATTTGGTACAAAT
	Goniothalamus_repevensis	TATGGGTTTTTTCACCATTTCCATGTTGGGGTTAGTTACTAGTGCCAATTTGGTGCAAAT
	Goniothalamus_reticulatus	------------------------------------------------------------
	Goniothalamus_ridleyi	------------------------------------------------------------
	Goniothalamus_calcareus	------------------------------------------------------------
	Goniothalamus_rotundisepalus	TATGGGTTTTTTCACCATTTCCATGTTGGGGTTAGTTACTAGTACCAATTTGGTACAAAT
	Goniothalamus_rufus	------------------------------------------------------------
	Goniothalamus_sawtehii	TATGGGTTTTTTCACCGTTTCCATGTTGGGGTTAGTTACTAGTACCAATTTGGTACAAAT
	Goniothalamus_scortechinii	------------------------------------------------------------
	Goniothalamus_sesquipedalis	------------------------------------------------------------
	Goniothalamus_suaveolens_2	------------------------------------------------------------
	Goniothalamus_palawanensis	------------------------------------------------------------
	Goniothalamus_sp_nov	------------------------------------------------------------
	Goniothalamus_tamirensis	TATGGGTTTTTTCACCATTTCCATGTTGGGGTTAGTTACTAGTACCAATTTGGTACAAAT
	Goniothalamus_tapis	TATGGGTTTTTTCACCATTTCCATGTTGGGGTTAGTTACTAGTGCCAATTTGGTGCAAAT
	Goniothalamus_tapisoides	TATGGGTTTTTTCACCATTTCCATGTTGGGGTTAGTTACTAGTACCAATTTGGTGCAAAT
	Goniothalamus_tavoyensis	TATGGGTTTTTTCACCATTTCCATGTTGGGGTTAGTTACTAGTACCAATTTGGTACAAAT
	Goniothalamus_tenuifolius	------------------------------------------------------------
	Goniothalamus_thomsoni	------------------------------------------------------------
	Goniothalamus_thwaitesii	TATGGGCTTTTTTACCATTTCCATGTTGGGGTTAGTTACTAGTACCAATTTTGTACAAAT
	Goniothalamus_tomentosus	------------------------------------------------------------
	Goniothalamus_tortilipetalus	------------------------------------------------------------
	Goniothalamus_touranensis	------------------------------------------------------------
	Goniothalamus_undulatus	TATGGGTTTTTTCACCATTTCCATGTTGGGGTTAGTTACTAGTACCAATTTGGTACAAAT
	Goniothalamus_uvarioides	TATGGTTTTTTTCACCATTTCCATGTTGGGGTTAGTTACTAGTACCAATTTGGTACAAAT
	Goniothalamus_velutinus	TATGGGTTTTTTCACCATTTCCATGTTGGGGTTAGTTACTAGTACCAATTTGGTACAAAT
	Goniothalamus_woodii	------------------------------------------------------------
	Goniothalamus_wrayi	------------------------------------------------------------
	Goniothalamus_wynaadensis	------------------------------------------------------------
	Neostenanthera_myristicifolia	TATGAGTTTTTCCACTACTTCCATGTTGGGGTTAGTTACTAGCGCCAATTTGGTACAAAT
	Annona_dumetorum	------------------------------------------------------------
	Annona_glabra	TTATGTTTTTTGGGAATTGGTGGGAATGTGCTCGTACTTATTAATCGGTTTTTGGTTTAC
	Annona_herzogii	TTATGTTTTTTGGGAATTGGTGGGAATGTGCTCGTACTTATTAATCGGTTTTTGGTTTAC
	Annona_mucosa	------------------------------------------------------------
	Annona_muricata	TTATGTTTTTTGGGAATTGGTGGGAATGTGCTCGTACTTATTAATCGGTTTTTGGTTTAC
	Annona_reticulata	------------------------------------------------------------
	Annona_squamosa	------------------------------------------------------------
	Anonidium_sp_Cheek_7896	TTATGTTTTTTGGGAATTGGTGGGAATGTGTTCGTACCTATTAATCGGTTTTTGGTTTAC
	Asimina_longifolia	TTATGTTTTTTGGGAATTGGTGGGAATGTGCTCGTACTTATTAATAGGTTTTTGGTTTAC
	Asimina_rugelii	------------------------------------------------------------
	Asimina_triloba	TTATGTTTTTTGGGAATTGGTGGGAATGTGCTCGTACTTATTAATAGGTTTTTGGTTTAC
	Disepalum_platypetalum	TTATGTTTTTTGGGAATTGGTGGGAATATGTTCATACTTATTAATAGGTTTTTGGTTTAC
	Disepalum_pulchrum	------------------------------------------------------------
	Goniothalamus_amuyon	TTATATTTTTTGGGAACTAGTGGGAATGTGCTCGTACTTATTAATAGGTTTTTGGTTTAC
	Goniothalamus_andersonii	------------------------------------------------------------
	Goniothalamus_aruensis	---------------------GGGAATGTGCTCGTACTTATTAATAGGTTTTTGGTTTAC
	Goniothalamus_angustifolius	------------------------------------------------------------
	Goniothalamus_australis	TTATATTTTTTGGGAACTAGTGGGAATGTGCTCGTACTTATTAATAGGTTTTTGGTTTAC
	Goniothalamus_borneensis	---------TTGGGAACTAGTGGGAATGTGCTCGTACTTATTAATAGGTTTTTGGTTTAC
	Goniothalamus_bracteosus	------------------------------------------------------------
	Goniothalamus_calvicarpus	TTATATTTTTTGGGAACTAGTGGGAATGTGCTCGTACTTATTAATAGGTTTTTGGTTTAC
	Goniothalamus_cardiopetalus	TTATATTTTTTGGGAACTAGTGGGAATGTGCTCGTACTTATTAATAGGTTTTTGGTTTAC
	Goniothalamus_cauliflorus	TTATATTTTCTGGGAAATAGTGGGAATGTGCTCGTACTTATTAATAGGTTTTTGGTTTAC
	Goniothalamus_suaveolens_1	------------------------------------------------------------
	Goniothalamus_cheliensis	TTATATTTTTTGGGAACTAGTGGGAATGTGCTCGTACTTATTAATAGGTTTTTGGTTTAC
	Goniothalamus_clemensii	------------------------------------------------------------
	Goniothalamus_costulatus	------------------------------------------------------------
	Goniothalamus_dumontetii	------------------------------------------------------------
	Goniothalamus_elegans	------------------------------------------------------------
	Goniothalamus_elmeri	TTATATTTTTTGGGAACTAGTGGGAATGTGCTCGTACTTATTAATAGGTTTTTGGTTTAC
	Goniothalamus_expansus	TTATATTTTTTGGGAACTAGTGGGAATGTGCTCGTACTTATTAATAGGTTTTTGGTTTAC
	Goniothalamus_fasciculatus	------------------------------------------------------------
	Goniothalamus_gardneri	TTATATTTTTTGGGAACTAGTGGGAATGTGCTCGTACTTATTAATAGGTTTTTGGTTCAC
	Goniothalamus_giganteus	TTATATTTTTTGGGAACTAGTGGGAATGTGCTCGTACTTATTAATAGGTTTTTGGTTTAC
	Goniothalamus_grandiflorus	TTATATTTTTTGGGAACTAGTGGGAATGTGCTCGTACTTATTAATAGGTTTTTGGTTTAC
	Goniothalamus_griffithii	TTATATTTTTTGGGAACTAGTGGGAATGTGCTCGTACTTATTAATAGGTTTTTGGTTTAC
	Goniothalamus_hookeri	TTATATTTTTTGGGAACTAGTGGGAATGTGCTCGTACTTATTAATAGGTTTTTGGTTCAC
	Goniothalamus_howii	------------------------------------------------------------
	Goniothalamus_imbricatus	------------------------------------------------------------
	Goniothalamus_kinabaluensis	---------TTGGGAACTAGTGGGAATGTGCTCGTACTTATTAATAGGTTTTTGGTTTAC
	Goniothalamus_laoticus	TTATATTTTTTGGGAACTAGTGGGAATGTGCTCGTACTTATTAATAGGTTTTTGGTTTAC
	Goniothalamus_loerzingii	------------------------------------------------------------
	Goniothalamus_macranthus	------------------------------------------------------------
	Goniothalamus_macrophyllus	TTATATTTTTTGGGAACTAGTGGGAATGTGCTCGTACTTATTAATAGGTTTTTGGTTTAC
	Goniothalamus_maewongensis	TTATATTTTTTGGGAACTAGTGGGAATGTGCTCGTACTTATTAATAGGTTTTTGGTTTAC
	Goniothalamus_majestatis	------------------------------------------------------------
	Goniothalamus_malayanus	TTATATTTTTTGGGAACTAGTGGGAATGTGCTCGTACTTATTAATAGGTTTTTGGTTTAC
	Goniothalamus_megalocalyx	TTATATTTTTTGGGAACTAGTGGGAATGTGCTCGTACTTATTAATAGGTTTTTGGTTTAC
	Goniothalamus_monospermus	------------------------------------------------------------
	Goniothalamus_montanus	---------TTGGGAACTAGTGGGAATGTGCTCGTACTTATTAATAGGTTTTTGGTTTAC
	Goniothalamus_obtusatus	TTATATTTTTTGGGAACTAGTGGGAATGTGCTCGTACTTATTAATAGGTTTTTGGTTTAC
	Goniothalamus_parallelivenius	TTATATTTTTTGGGAACTAGTGGGAATGTGCTCGTACTTATTAATAGGTTTTTGGTTTAC
	Goniothalamus_repevensis	TTATATTTTTTGGGAACTAGTGGGAATGTGCTCGTACTTATTAATAGGTTTTTGGTTTAC
	Goniothalamus_reticulatus	------------------------------------------------------------
	Goniothalamus_ridleyi	------------------------------------------------------------
	Goniothalamus_calcareus	------------------------------------------------------------
	Goniothalamus_rotundisepalus	TTATATTTTTTGGGAACTAGTGGGAATGTGCTCGTACTTATTAATAGGTTTTTGGTTTAC
	Goniothalamus_rufus	------------------------------------------------------------
	Goniothalamus_sawtehii	TTATATTTTTTGGGAACTAGTGGGAATGTGCTCGTACTTATTAATAGGTTTTTGGTTTAC
	Goniothalamus_scortechinii	---------TTGGGAACTAGTGGGAATGTGCTCGTACTTATTAATAGGTTTTTGGTTTAC
	Goniothalamus_sesquipedalis	------------------------------------------------------------
	Goniothalamus_suaveolens_2	------------------------------------------------------------
	Goniothalamus_palawanensis	---------TTGGGAATTAGTGGGAATGTGCTCGTACTTATTAATAGGTTTTTGGTTTAC
	Goniothalamus_sp_nov	------------------------------------------------------------
	Goniothalamus_tamirensis	TTATATTTTTTGGGAACTAGTGGGAATGTGCTCGTACTTATTAATAGGTTTTTGGTTTAC
	Goniothalamus_tapis	TTATATTTTTTGGGAACTAGTGGGAATGTGCTCGTACTTATTAATAGGTTTTTGGTTTAC
	Goniothalamus_tapisoides	TTATATTTTTTGGGAACTAGTGGGAATGTGCTCGTACTTATTAATAGGTTTTTGGTTTAC
	Goniothalamus_tavoyensis	TTATATTTTTTGGGAACTAGTGGGAATGTGCTCGTACTTATTAATAGGTTTTTGGTTTAC
	Goniothalamus_tenuifolius	------------------------------------------------------------
	Goniothalamus_thomsoni	------------------------------------------------------------
	Goniothalamus_thwaitesii	TTATATTTTTTGGGAACTAGTGGGAATGTGCTCGTACTTGTTAATAGGTTTTTGGTTCAC
	Goniothalamus_tomentosus	------------------------------------------------------------
	Goniothalamus_tortilipetalus	------------------------------------------------------------
	Goniothalamus_touranensis	------------------------------------------------------------
	Goniothalamus_undulatus	TTATATTTTTTGGGAACTAGTGGGAATGTGCTCGTACTTATTAATAGGTTTTTGGTTTAC
	Goniothalamus_uvarioides	TTATATTTTTTGGGAACTAGTGGGAATGTGCTCGTACTTATTAATAGGTTTTTGGTTTAC
	Goniothalamus_velutinus	TTATATTTTTTGGGAACTAGTGGGAATGTGCTCGTACTTATTAATAGGTTTTTGGTTTAC
	Goniothalamus_woodii	------------------------------------------------------------
	Goniothalamus_wrayi	---------TTGGGAACTAGTGGGAATGTGCTCGTACTTATTAATAGGTTTTTGGTTTAC
	Goniothalamus_wynaadensis	------------------------------------------------------------
	Neostenanthera_myristicifolia	TTACATTTTTTGGGAATTGGTAGGAATGTGTTCGTACCTATTAATAGGTTTTTGGTTTAC
	Annona_dumetorum	------------------------------------------------------------
	Annona_glabra	ACGACCAGTTGCGGCAAATGCTTGTCAAAAGGCGTTTGTAACGAATCGTATAGGGGATTT
	Annona_herzogii	ACGACCAATTGTGGCAAATGCTTGTCAAAAGGCGTTTGTAACGAATCGTGTAGGGGATTT
	Annona_mucosa	------------------------------------------------------------
	Annona_muricata	ACGACCAATTGCGGCAAATGCTTGTCAAAAGGCGTTTGTAACGAATCGTGTAGGGGATTT
	Annona_reticulata	------------------------------------------------------------
	Annona_squamosa	------------------------------------------------------------
	Anonidium_sp_Cheek_7896	ACGACCAATTGCAGCAAATGCTTGTCAAAAGGCGTTTGTAACGAATCGTGTAGGGGATTT
	Asimina_longifolia	ACGACCAATTGCGGCAAATGCTTGTCAAAAGGCGTTTGTAACGAATCGTGTAGGGGATTT
	Asimina_rugelii	------------------------------------------------------------
	Asimina_triloba	ACGACCAATTGCGGCAAATGCTTGTCAAAAGGCGTTTGTAACGAATCGTGTAGGGGATTT
	Disepalum_platypetalum	ACGACCAATTGCAGCAAATGCTTGTCAAAAGGCGTTTGTAACGAATCGTGTAGGGGATTT
	Disepalum_pulchrum	------------------------------------------------------------
	Goniothalamus_amuyon	ACGACCAATTGCGGCAAATGCTTGTCAAAAGGCGTTTGTAACGAATCGTGTAGGGGATTT
	Goniothalamus_andersonii	------------------------------------------------------------
	Goniothalamus_aruensis	ACGCCCAATTGCGGCAAATGCTTGTCAAAAGGCATTTGTAACGAATCGTGTAGGGGATTT
	Goniothalamus_angustifolius	-----------------ATGCTTGTC-AAAGGCGTTTGTAACGAATCGTGTAGGGGATTT
	Goniothalamus_australis	ACGACCAATTGCGGCAAATGCTTGTCAAAAGGCGTTTGTAACGAATCGTGTAGGGGATTT
	Goniothalamus_borneensis	ACGCCCAATTGCGGCAAATGCTTGTCAAAAGGCGTTTGTAACGAATCGTGTAGGGGATTT
	Goniothalamus_bracteosus	------------------------------------------------------------
	Goniothalamus_calvicarpus	ACGACCAATTGCGGCAAATGCTTGTCAAAAGGCGTTTGTAACGAATCGTGTAGGGGATTT
	Goniothalamus_cardiopetalus	ACGACCAATTGTGGCAAATGCTTGTCAAAAGGCGTTTGTAACGAATCGTGTAGGGGATTT
	Goniothalamus_cauliflorus	ACGCCCAATTGCGGCAAATGCTTGTCAAAAGGCATTTGTAACGAATCGTGTAGGGGATTT
	Goniothalamus_suaveolens_1	------------------------------------------------------------
	Goniothalamus_cheliensis	ACGACCAATTGCGGCAAATGCTTGTCAAAAGGCGTTTGTAACGAATCGTGTAGGGGATTT
	Goniothalamus_clemensii	------------------------------------------------------------
	Goniothalamus_costulatus	------------------------------------------------------------
	Goniothalamus_dumontetii	------------------------------------------------------------
	Goniothalamus_elegans	---------------------TTGTCAAAAAGCTTTTGTAACGAATCGTGTAGGGGATTT
	Goniothalamus_elmeri	ACGCCCAATTGCGGCAAATGCTTGTCAAAAGGCGTTTGTAACGAATCGTGTAGGGGATTT
	Goniothalamus_expansus	ACGACCAATTGCGGCAAATGCTTGTCAAAAGGCGTTTGTAACGAATCGTGTAGGGGATTT
	Goniothalamus_fasciculatus	------------------------------------------------------------
	Goniothalamus_gardneri	ACGACCAATTGCGGCAAATGCTTGTCAAAAGGCGTTTGTAACGAATCGTGTAGGGGATTT
	Goniothalamus_giganteus	ACGCCCAATTGCGGCAAATGCTTGTCAAAAGGCGTTTGTAACGAATCGTGTAGGGGATTT
	Goniothalamus_grandiflorus	ACGCCCAATTGCGGCAAATGCTTGTCAAAAGGCGTTTGTAACGAATCGTGTAGGGGATTT
	Goniothalamus_griffithii	ACGACCAATTGCGGCAAATGCTTGTCAAAAGGCGTTTGTAACGAATCGTGTAGGGGATTT
	Goniothalamus_hookeri	ACGACCAATTGCGGCAAATGCTTGTCAAAAGGCGTTTGTAACGAATCGTGTAGGGGATTT
	Goniothalamus_howii	------------------------------------------------------------
	Goniothalamus_imbricatus	------------------------------------------------------------
	Goniothalamus_kinabaluensis	ACGACCAATTGCGGCAAATGCTTGTCAAAAGGCGTTTGTAACGAATCGTGTAGGGGATTT
	Goniothalamus_laoticus	ACGACCAATTGCGGCAAATGCTTGTCAAAAGGCGTTTGTAACGAATCGTGTAGGGGATTT
	Goniothalamus_loerzingii	------------------------------------------------------------
	Goniothalamus_macranthus	-----------------------GTCAAAAGGCGTTTGTAACGAATCGTGTAGGGGATTT
	Goniothalamus_macrophyllus	ACGACCAATTGCGGCAAATGCTTGTCAAAAGGCGTTTGTAACGAATCGTGTAGGGGATTT
	Goniothalamus_maewongensis	ACGACCAATTGCGGCAAATGCTTGTCAAAAGGCGTTTGTAACGAATCGTGTAGGGGATTT
	Goniothalamus_majestatis	------------------------------------------------------------
	Goniothalamus_malayanus	ACGCCCAATTGCGGCAAATGCTTGTCAAAAGGCGTTTGTAACGAATCGTGTAGGGGATTT
	Goniothalamus_megalocalyx	ACGACCAATTGCGGCAAATGCTTGTCAAAAGGCGTTTGTAACGAATCGTGTAGGGGATTT
	Goniothalamus_monospermus	------------------------------------------------------------
	Goniothalamus_montanus	ACGCCCAATTGCGGCAAATGCTTGTCAAAAGGCGTTTGTAACGAATCGTGTAGGGGATTT
	Goniothalamus_obtusatus	ACGACCAATTGCGGCAAATGCTTGTCAAAAGGCGTTTGTAACGAATCGTGTAGGGGATTT
	Goniothalamus_parallelivenius	ACGACCAATTGCGGCAAATGCTTGTCAAAAGGCGTTTGTAACGAATCGTGTAGGGGATTT
	Goniothalamus_repevensis	ACGCCCAATTGCGGCAAATGCTTGTCAAAAGGCGTTTGTAACGAATCGTGTAGGAGATTT
	Goniothalamus_reticulatus	------------------------------------------------------------
	Goniothalamus_ridleyi	------------------------------------------------------------
	Goniothalamus_calcareus	------------------------------------------------------------
	Goniothalamus_rotundisepalus	ACGACCAATTGCGGCAAATGCTTGTCAAAAGGCTTTTGTAACGAATCGTGTAGGGGATTT
	Goniothalamus_rufus	------------------------------------------------------------
	Goniothalamus_sawtehii	ACGACCAATTGCGGCAAATGCTTGTCAAAAGGCGTTTGTAACGAATCGTGTAGGGGATTT
	Goniothalamus_scortechinii	ACGACCAATTGCGGCAAATGCTTGTCAAAAGGCGTTTGTAACGAATCGTGTAGGGGATTT
	Goniothalamus_sesquipedalis	------------------TGCTTGTCAAAAAGCGTTTGTAACGAATCGTGTAGGGGATTT
	Goniothalamus_suaveolens_2	------------------------------------------------------------
	Goniothalamus_palawanensis	ACGACCAATTGCCGCAAATGCTTGTCAAAAGGCGTTTGTAACGAATCGTGTAGGGGATTT
	Goniothalamus_sp_nov	------------------------------------------------------------
	Goniothalamus_tamirensis	ACGACCAATTGCGGCAAATGCTTGTCAAAAGGCTTTTGTAACGAATCGTATAGGGGATTT
	Goniothalamus_tapis	ACGCCCAATTGCGGCAAATGCTTGTCAAAAGGCGTTTGTAACGAATCGTGTAGGAGATTT
	Goniothalamus_tapisoides	ACGCCCAATTGCGGCAAATGCTTGTCAAAAGGCGTTTGTAACGAATCGTGTAGGGGATTT
	Goniothalamus_tavoyensis	ACGACCAATTGCGGCAAATGCCTGTCAAAAGGCGTTTGTAACAAATCGTATAGGGGATTT
	Goniothalamus_tenuifolius	------------------------------------------------------------
	Goniothalamus_thomsoni	------------------------------------------------------------
	Goniothalamus_thwaitesii	ACGACCAATTGCGGCAAATGCTTGTCAAAAGGCGTTTGTAACGAATCGTGTAGGGGATTT
	Goniothalamus_tomentosus	------------------------------------------------------------
	Goniothalamus_tortilipetalus	-----------------------GTCAAAAAGCGTTTGTAACGAATCGTGTAGGGGATTT
	Goniothalamus_touranensis	------------------------------------------------------------
	Goniothalamus_undulatus	ACGACCAATTGCGGCAAATGCTTGTCAAAAGGCGTTTGTAACGAATCGTGTAGGGGATTT
	Goniothalamus_uvarioides	ACGACCAATTGCGGCAAATGCTTGTCAAAAGGCGTTTGTAACGAATCGTGTAGGGGATTT
	Goniothalamus_velutinus	ACGACCAATTGCGGCAAATGCTTGTCAAAAGGCGTTTGTAACGAATCGTGTAGGGGATTT
	Goniothalamus_woodii	------------------TGCTTGTCAAAAGGCGTTTGTAACGAATCGTGTAGGGGATTT
	Goniothalamus_wrayi	ACGACCAATTGCGGCAAATGCTTGTCAAAAGGCGTTTGTAACGAATCGTGTAGGGGATTT
	Goniothalamus_wynaadensis	------------------------------------------------------------
	Neostenanthera_myristicifolia	ACGACCACTTGCAGCAAATGCTTGTCAAAAGGCGTTTGTAACGAATCGTGTAGGGGATTT
	Annona_dumetorum	------------------------------------------------------------
	Annona_glabra	TGGTTTATTATTAGGAATATTAGGTTTTTATTGGATAACGGGTAGTTTTGAATTTCGGGA
	Annona_herzogii	TGGTTTATTATTAGGAATCTTAGGTTTTTATTGGATAACGGGTAGTTTTGAATTTCGGGA
	Annona_mucosa	------------------------------------------------------------
	Annona_muricata	TGGTTTATTATTAGGAATCTTAGGTTTTTATTGGATAACGGGTAGTTTTGAATTTCGGGA
	Annona_reticulata	------------------------------------------------------------
	Annona_squamosa	------------------------------------------------------------
	Anonidium_sp_Cheek_7896	TGGTTTATTATTAGGAATCTTAGGTTTTTATTGGATAACGGGTAGTTTTGAATTTCGGGA
	Asimina_longifolia	TGGTTTATTATTAGGAATCTTAGGTTTTTATTGGATAACGGGTAGTTTTGAATTTCGGGA
	Asimina_rugelii	------------------------------------------------------------
	Asimina_triloba	TGGTTTATTATTAGGAATCTTAGGTTTTTATTGGATAACGGGTAGTTTTGAATTTCGGGA
	Disepalum_platypetalum	TGGTTTATTATTAGGAATCTTAGGTTTTTATTGGATAACGGGTAGTTTTGAATTTCGGGA
	Disepalum_pulchrum	------------------------------------------------------------
	Goniothalamus_amuyon	TGGTTTATTATTAGGAATCTTAGGTTTTTTTTGGATAACGGGTAGTTTTGAATTTCGGGA
	Goniothalamus_andersonii	------------------------------------------------------------
	Goniothalamus_aruensis	TGGTTTATTATTAGGAATATTAGGTTTTTATTGGATAACGGGCAGTTTTGAATTTCGGGA
	Goniothalamus_angustifolius	TGGTTTATTATTAGGAATCTTAGGTTTTTATTGGATAACGGGTAGTTTTGAATTTCGGGA
	Goniothalamus_australis	TGGTTTATTATTAGGAATCTTAGGTTTTTATTGGATAACGGGTAGTTTTGAATTTCGGGA
	Goniothalamus_borneensis	TGGTTTATTATTAGGAATCTTAGGTTTTTATTGGATAACAGGTAGTTTTGAATTTCGGGA
	Goniothalamus_bracteosus	------------------------------------------------------------
	Goniothalamus_calvicarpus	TGGTTTATTATTAGGAATCTTAGGTTTTTATTGGATAACGGGTAGTTTTGAATTTCGGGA
	Goniothalamus_cardiopetalus	TGGTTTATTATTAGGAATCTTAGGTTTTTATTGGATAACGGGTAGTTTTGAATTTCGGGA
	Goniothalamus_cauliflorus	TGGTTTATTATTAGGAATATTAGGTTTTTATTGGATAACGGGCAGTTTTGAATTTCGGGA
	Goniothalamus_suaveolens_1	------------------------------------------------------------
	Goniothalamus_cheliensis	TGGTTTATTATTAGGAATCTTAGGTTTTTTTTGGATAACGGGTAGTTTTGAATTTCGGGA
	Goniothalamus_clemensii	------------------------------------------------------------
	Goniothalamus_costulatus	------------------------------------------------------------
	Goniothalamus_dumontetii	------------------------------------------------------------
	Goniothalamus_elegans	TGGTTTATTATTAGGAATCTTAGGTTTTTTTTGGATAACTGGTAGTTTTGAATTTCGGGA
	Goniothalamus_elmeri	TGGTTTATTATTAGGAATCTTAGGTTTTTATTGGATAACGGGTAGTTTTGAATTTCGGGA
	Goniothalamus_expansus	TGGTTTATTATTAGGAATCTTAGGTTTTTATTGGATAACGGGTAGTTTTGAATTTCGGGA
	Goniothalamus_fasciculatus	------------------------------------------------------------
	Goniothalamus_gardneri	TGGTTTATTATTAGGAATCTTAGGTTTTTATTGGATAACGGGTAGTTTTGAATTTCGGGA
	Goniothalamus_giganteus	TGGTTTATTATTAGGAATCTTAGGTTTTTATTGGATAACGGGTAGTTTTGAATTTCGGGA
	Goniothalamus_grandiflorus	TGGTTTATTATTAGGAATCTTAGGTTTTTATTGGATAACGGGCAGTTTTGAATTTCGGGA
	Goniothalamus_griffithii	TGGTTTATTATTAGGAATCTTAGGTTTTTATTGGATAACGGGTAGTTTTGAATTTCGGGA
	Goniothalamus_hookeri	TGGTTTATTATTAGGAATCTTAGGTTTTTATTGGATAACGGGTAGTTTTGAATTTCGGGA
	Goniothalamus_howii	------------------------------------------------------------
	Goniothalamus_imbricatus	------------------------------------------------------------
	Goniothalamus_kinabaluensis	TGGTTTATTATTAGGAATCTTAGGTTTTTATTGGATAACGGGTAGTTTTGAATTTCGGGA
	Goniothalamus_laoticus	TGGTTTATTATTAGGAATCTTAGGTTTTTTTTGGATAACGGGTAGTTTTGAATTTCGGGA
	Goniothalamus_loerzingii	------------------------------------------------------------
	Goniothalamus_macranthus	TGGTTTATTATTAGGAATCTTAGGTTTTTATTGGATAACGGGTAGTTTTGAATTTCGGGA
	Goniothalamus_macrophyllus	TGGTTTATTATTAGGAATCTTAGGTTTTTATTGGATAACGGGTAGTTTTGAATTTCGGGA
	Goniothalamus_maewongensis	TGGTTTATTATTAGGAATCTTAGGTTTTTATTGGATAACGGGTAGTTTTGAATTTCGGGA
	Goniothalamus_majestatis	------------------------------------------------------------
	Goniothalamus_malayanus	TGGTTTATTATTAGGAATCTTAGGTTTTTATTGGATAACGGGTAGTTTTGAATTTCGGGA
	Goniothalamus_megalocalyx	TGGTTTATTATTAGGAATCTTAGGTTTTTATTGGATAACGGGTAGTTTTGAATTTCGGGA
	Goniothalamus_monospermus	------------------------------------------------------------
	Goniothalamus_montanus	TGGTTTATTATTAGGAATCTTAGGTTTTTATTGGATAACGGGTAGTTTTGAATTTCGGGA
	Goniothalamus_obtusatus	TGGTTTATTATTAGGAATCTTAGGTTTTTATTGGATAACGGGTAGTTTTGAATTTCGGGA
	Goniothalamus_parallelivenius	TGGTTTATTATTAGGAATCTTAGGTTTTTATTGGATAACGGGTAGTTTTGAATTTCGGGA
	Goniothalamus_repevensis	TGGTTTATTATTAGGAATCTTAGGTTTTTATTGGATAACGGGTAGTTTTGAATTTCGGGA
	Goniothalamus_reticulatus	------------------------------------------------------------
	Goniothalamus_ridleyi	------------------------------------------------------------
	Goniothalamus_calcareus	------------------------------------------------------------
	Goniothalamus_rotundisepalus	TGGTTTATTATTAGGAATCTTAGGTTTTTTTTGGATAACGGGTAGTTTTGAATTTCGGGA
	Goniothalamus_rufus	------------------------------------------------------------
	Goniothalamus_sawtehii	TGGTTTATTATTAGGAATCTTAGGTTTTTTTTGGATAACGGGTAGTTTTGAATTTCGGGA
	Goniothalamus_scortechinii	TGGTTTATTATTAGGAATCTTAGGTTTTTATTGGATAACAGGTAGTTTTGAATTTCGGGA
	Goniothalamus_sesquipedalis	TGGTTTATTATTAGGAATCTTAGGTTTTTATTGGATAACGGGTAGTTTTGAATTTCGGGA
	Goniothalamus_suaveolens_2	------------------------------------------------------------
	Goniothalamus_palawanensis	TGGTTTATTATTAGGAATCTTAGGTTTTTTTTGGATAACGGGTAGTTTTGAATTTCGGGA
	Goniothalamus_sp_nov	------------------------------------------------------------
	Goniothalamus_tamirensis	TGGTTTATTATTAGGAATCTTAGGTTTTTTTTGGATAACGGGTAGTTTTGAATTTCGGGA
	Goniothalamus_tapis	TGGTTTATTATTAGGAATCTTAGGTTTTTATTGGATAACGGGTAGTTTTGAATTTCGGGA
	Goniothalamus_tapisoides	TGGTTTATTATTAGGAATCTTAGGTTTTTATTGGATAACGGGTAGTTTTGAATTTCGGGA
	Goniothalamus_tavoyensis	TGGTTTATTATTAGGAATCTTAGGTTTTTATTGGATAACGGGTAGTTTTGAATTTCGGGA
	Goniothalamus_tenuifolius	------------------------------------------------------------
	Goniothalamus_thomsoni	------------------------------------------------------------
	Goniothalamus_thwaitesii	TGGTTTATTATTAGGAATCTTAGGTTTTTATTGGATAACGGGTAGTTTTGAATTTCGGGA
	Goniothalamus_tomentosus	------------------------------------------------------------
	Goniothalamus_tortilipetalus	TGGTTTATTATTAGGAATCTTAGGTTTTTATTGGATAACGGGTAGTTTTGAATTTCGGGA
	Goniothalamus_touranensis	------------------------------------------------------------
	Goniothalamus_undulatus	TGGTTTATTATTAGGAATCTTAGGTTTTTATTGGATAACGGGTAGTTTTGAATTTCGGGA
	Goniothalamus_uvarioides	TGGTTTATTATTAGGAATCTTAGGTTTTTATTGGATAACGGGTAGTTTTGAATTTCGGGA
	Goniothalamus_velutinus	TGGTTTATTATTAGGAATCTTAGGTTTTTTTTGGATAACGGGTAGTTTTGAATTTCGGGA
	Goniothalamus_woodii	TGGTTTATTATTAGGAATCTTAGGTTTTTATTGGATAACGGGTAGTTTTGAATTTCGGGA
	Goniothalamus_wrayi	TGGTTTATTATTAGGAATCTTAGGTTTTTATTGGATAACGGGTAGTTTTGAATTTCGGGA
	Goniothalamus_wynaadensis	------------------------------------------------------------
	Neostenanthera_myristicifolia	TGGCTTATTATTAGGAATCTTAGGTTTTTATTGGGTAACGGGTAGTTTTGAATTTCGGGA
	Annona_dumetorum	------------------------------------------------------------
	Annona_glabra	ATTGTTTGAAATCTTGAATAATTTGATCT------CTAATAATGGGGTGAATTCTTTATT
	Annona_herzogii	ATTGTTTGAAATCTTGAATAATTTGATCTCTAATCCTAATAATGGAGTGAATTCTTTTTT
	Annona_mucosa	------------------------------------------------------------
	Annona_muricata	ATTGTTTGAAATCTTGAATAATTTGATCT------CTAATAATGGGGTAAATTCTTTATT
	Annona_reticulata	------------------------------------------------------------
	Annona_squamosa	------------------------------------------------------------
	Anonidium_sp_Cheek_7896	ATTGTTTAAAATCTTGAATAATTTGATCC------CTAATAACGGGGTGAATTCTTTATT
	Asimina_longifolia	ATTGTTTGAAATCTTGAATAATTTGATCT------CTAATAACGGGGTGAATTCTTTATT
	Asimina_rugelii	------------------------------------------------------------
	Asimina_triloba	ATTGTTTGAAATATTGAATAATTTGATCT------CTAATAACGGGGTGAATTCTTTATT
	Disepalum_platypetalum	ATTGTTTGAAATATTGAATAATTTGATCT------CTAATAACGGGGCGAATTCTTTATT
	Disepalum_pulchrum	------------------------------------------------------------
	Goniothalamus_amuyon	ATTGTTTGAAATGTTGAATAATTTGATCT------CTAATAGTGGGGTAAATTCTTTTTT
	Goniothalamus_andersonii	------------------------------------------------------------
	Goniothalamus_aruensis	ATTGTTTGAAATGTTGAATAATTTGATTT------CTAATGGTGGGGTGAATTCTTTTTT
	Goniothalamus_angustifolius	ATTGTTTGAAATGTTGAATAATTTGATTT------CTAATGGTGGGGTGAATTCTTTTTT
	Goniothalamus_australis	ATTGTTTGAAATGTTGAATAATTTGATCT------CTAATGGTGGGGTTAATTCTTTTTT
	Goniothalamus_borneensis	ATTGTTTGAAATGTTGAATAATTTGATTT------CTAATGGTGGGGTGAATTCTTTTTT
	Goniothalamus_bracteosus	------------------------------------------------------------
	Goniothalamus_calvicarpus	ATTGTTTGAAATGTTGAATAATTTGATCT------CTAATGGTGGGGTGAATTCTTTTTT
	Goniothalamus_cardiopetalus	ATTGTTTGAAATGTTGAATAATTTGATCT------CTAATGGTGGGGTGAATTCTTTTTT
	Goniothalamus_cauliflorus	ATTGTTTGAAATGTTGAATAATTTGATTT------CTAATGGTGGGGTGAATTCTTTTTT
	Goniothalamus_suaveolens_1	------------------------------------------------------------
	Goniothalamus_cheliensis	ATTGTTTGAAATGTTGAATAATTTGATCT------CTAATGGTGGGGTGAATTCTTTTTT
	Goniothalamus_clemensii	------------------------------------------------------------
	Goniothalamus_costulatus	------------------------------------------------------------
	Goniothalamus_dumontetii	------------------------------------------------------------
	Goniothalamus_elegans	ATTGTTTGAAATGTTGAATAATTTGATCT------CTAATTGTGGGGTGAATTCTTTTTT
	Goniothalamus_elmeri	ATTGTTTGAAATGTTGAATAATTTGATTT------CTAATGGTGGGGTGAATTCTTTTTT
	Goniothalamus_expansus	ATTGTTTGAAATGTTGAATAATTTGATCT------CTAATGGTGGGGTGAATTCTTTTTT
	Goniothalamus_fasciculatus	------------------------------------------------------------
	Goniothalamus_gardneri	ATTGTTTGAAATGTTGAATAATTTGATCT------CTAATGGTGGGGTGAATTCTTTTTT
	Goniothalamus_giganteus	ATTGTTTGAAATGTTGAATAATTTGATTT------CTAATAGTGGGGTGAATTCTTTTTT
	Goniothalamus_grandiflorus	ATTGTTTGAAATGTTGAATAATTTGATTT------CTAATGGTGGGGTGAATTCTTTTTT
	Goniothalamus_griffithii	ATTGTTTGAAATGTTGAATAATTTGATCT------CTAATGGTGGGGTGAATTCTTTTTT
	Goniothalamus_hookeri	ATTGTTTGAAATGTTGAATAATTTGATCT------CTAATGGTGGGGTGAATTCTTTTTT
	Goniothalamus_howii	------------------------------------------------------------
	Goniothalamus_imbricatus	------------------------------------------------------------
	Goniothalamus_kinabaluensis	ATTGTTTGAAATGTTGAATAATTTGATCT------CTAGTGGTGGGGTGAATTCTTTTTT
	Goniothalamus_laoticus	ATTGTTTGAAATGTTGAATAATTTGATCT------CTAATGGTGGGGTGAATTCTTTTTT
	Goniothalamus_loerzingii	------------------------------------------------------------
	Goniothalamus_macranthus	ATTGTTTGAAATGTTGAATAATTTGATCT------CTAATGGTGGGGTGAATTCTTTTTT
	Goniothalamus_macrophyllus	ATTGTTTGAAATGTTGAATAATTTGATCT------CTAATGGTGGGGTGAATTCTTTTTT
	Goniothalamus_maewongensis	ATTGTTTGAAATGTTGAATAATTTGATCT------CTAATGGTGGGGTGAATTCTTTTTT
	Goniothalamus_majestatis	------------------------------------------------------------
	Goniothalamus_malayanus	ATTGTTTGAAATGTTGAATAATTTGATTT------CTAATGGTGGGGTGAATTCCTTTTT
	Goniothalamus_megalocalyx	ATTGTTTGAAATGTTGAATAATTTGATCT------CTAATGGTGGGGTGAATTCTTTTTT
	Goniothalamus_monospermus	------------------------------------------------------------
	Goniothalamus_montanus	ATTGTTTGAAATGTTGAATAATTTGATTT------CTAATGGTGGGGTGAATTCTTTTTT
	Goniothalamus_obtusatus	ATTGTTTGAAATGTTGAATAATTTAATCT------CTAATGGTGGGGTGAATTCTTTTTT
	Goniothalamus_parallelivenius	ATTGTTTGAAATGTTGAATAATTTGATCT------CTAATGGTGGGGTGAATTCTTTTTT
	Goniothalamus_repevensis	ATTGTTTGAAATGTTGAATAATTTGATTT------CTAATGGTGGGGTGAATTCTTTTTT
	Goniothalamus_reticulatus	------------------------------------------------------------
	Goniothalamus_ridleyi	------------------------------------------------------------
	Goniothalamus_calcareus	------------------------------------------------------------
	Goniothalamus_rotundisepalus	ATTGTTTGAAATGTTGAATAATTTGATCT------CTAATGGTGGGGTGAATTCTTTTTT
	Goniothalamus_rufus	------------------------------------------------------------
	Goniothalamus_sawtehii	ATTGTTTGAAATGTTGAATAATTTGATCT------CTAATAGTGGGGTGAATTCTTTTTT
	Goniothalamus_scortechinii	ATTGTTTGAAATGTTGAATAATTTGATCT------CTAATGGTGGGGTGAATTCTTTTTT
	Goniothalamus_sesquipedalis	ATTGTTTGAAATGTTGAATAATTTGATCT------CTAATGGTGGGGTGAATTCTTTTTT
	Goniothalamus_suaveolens_2	------------------------------------------------------------
	Goniothalamus_palawanensis	ATTGTTTGAAATGTTGAATAATTTGATCT------CTAATAGTGGGGTGAATTCTTTTTT
	Goniothalamus_sp_nov	------------------------------------------------------------
	Goniothalamus_tamirensis	ATTGTTTGAAATGTTGAATAATTTGATCT------CTAATGGTGGGGTGAATTCTTTTTT
	Goniothalamus_tapis	ATTGTTTGAAATGTTGAATAATTTGATTT------CTAATGGTGGGGTGAATTCTTTTTT
	Goniothalamus_tapisoides	ATTGTTTGAAATGTTGAATAATTTGATTT------CTAATGGTGGGGTGAATTCTTTTTT
	Goniothalamus_tavoyensis	ATTGTTTGAAATTTTGAATAATTTGATCT------CTAATGGCGGGGTGAATTCTTTTTT
	Goniothalamus_tenuifolius	------------------------------------------------------------
	Goniothalamus_thomsoni	------------------------------------------------------------
	Goniothalamus_thwaitesii	ATTGTTTGAAATGTTGAATAATTTGATCT------CTAATGGTGGGGTGAATTCTTTTTT
	Goniothalamus_tomentosus	------------------------------------------------------------
	Goniothalamus_tortilipetalus	ATTGTTTGAAATGTTGAATAATTTGATCT------CTAATGGTGGGGTGAATTCTTTTTT
	Goniothalamus_touranensis	------------------------------------------------------------
	Goniothalamus_undulatus	ATTGTTTGAAATGTTGAATAATTTGATCT------CTAATGGTGGGGTGAATTCTTTTTT
	Goniothalamus_uvarioides	ATTGTTTGAAATGTTGAATAATTTGATCT------CTAATGGTGGGGTGAATTCTTTTTT
	Goniothalamus_velutinus	ATTGTTTGAAATGTTGAATAATTTGATCT------CTAATAGTGGGGTGAATTCTTTTTT
	Goniothalamus_woodii	ATTGTTTGAAATGTTGAATAATTTGATTT------CTAATGGTGAGGTGAATTCTTTTTT
	Goniothalamus_wrayi	ATTGTTTGAAATGTTGAATAATTTGATCT------CTAATGGTGGGGTGAATTCTTTTTT
	Goniothalamus_wynaadensis	------------------------------------------------------------
	Neostenanthera_myristicifolia	ATTGTTTCAAATATTGAATAATTTGATCC------CTAATAACGGGGTGAATTCTTTATT
	Annona_dumetorum	------------------------------------------------------------
	Annona_glabra	TGTTACTCTGTGTGCCTTCTTATTATTCGTCGGCGCAGTTGCGAAATCCGCACAGTTTCC
	Annona_herzogii	TGTTACTCTGTGTGCCTTCTTATTATTTGTTGGCGCAGTTGCGAAATCCGCACAGTTTCC
	Annona_mucosa	------------------------------------------------------------
	Annona_muricata	TGTGACTCTGWGYGCCTTCTTATTATTCGTCGGCGCAGTTGCGAAATCTGCACAGTTTCC
	Annona_reticulata	------------------------------------------------------------
	Annona_squamosa	------------------------------------------------------------
	Anonidium_sp_Cheek_7896	TGTTACTCTGTGTGCCTTCCTATTATTCGTCGGCGCAGTTGCGAAATCTGCACAGTTTCC
	Asimina_longifolia	TATTACTCTGTGTACCTTCTTATTATTCGTTGGCGCAGTTGCGAAATCTGCACAGTTTCC
	Asimina_rugelii	------------------------------------------------------------
	Asimina_triloba	TATTACTCTGTGTGCCTTCTTATTATTCGTCGGCGCAGTTGCGAAATCTGCACAGTTTCC
	Disepalum_platypetalum	TGTTACTCTGTGTGCCTTCTTATTATTCACCGGCGCGGTTGGGAAATCTGCACAGTTTCC
	Disepalum_pulchrum	------------------------------------------------------------
	Goniothalamus_amuyon	TGTTACTCTATGTGCCTTCCTATTATTCGTCGGCGCAGTTGCAAAATCTGCCCAGTTTCC
	Goniothalamus_andersonii	------------------------------------------------------------
	Goniothalamus_aruensis	TGTTACTCTATGTGCCTTCCTATTATTCGTCGGCGCAGTTGCAAAATCTGCACAGTTTCC
	Goniothalamus_angustifolius	TGTTACTCTATGTGCCTTCCTATTATTCGTCGGCGCAGTTGCAAAATCTGCACAGTTTCC
	Goniothalamus_australis	TGTTACTCTATGTGCCTTCCTATTATTCGTCGGCGCAGTTGCAAAATCTGCACAGTTTCC
	Goniothalamus_borneensis	TGTTACTCTATGCGCCTTCCTATTATTCGTCGGCG-------------------------
	Goniothalamus_bracteosus	------------------------------------------------------------
	Goniothalamus_calvicarpus	TGTTACTCTATGCGCCTTCCTATTATTCGTTGGCGCAGTTGCAAAATCTGCACAGTTTCC
	Goniothalamus_cardiopetalus	TGTTACTCTATGTGCCTTCCTATTATTCGTCGGCGCAGTTGCAAAATCTGCACAGTTTCC
	Goniothalamus_cauliflorus	TGTTACTCTATGTGCCTTCCTATTATTCGTCGGCGCAGTTGCAAAATTTGCACAGTTTCC
	Goniothalamus_suaveolens_1	------------------------------------------------------------
	Goniothalamus_cheliensis	TGTTACTCTATGTGCCTTTCTATTATTCGTCGGCGCAGTTGCAAAATCTGCACAGTTTCC
	Goniothalamus_clemensii	------------------------------------------------------------
	Goniothalamus_costulatus	------------------------------------------------------------
	Goniothalamus_dumontetii	------------------------------------------------------------
	Goniothalamus_elegans	TGTTACTCTATGTGCCTTCCTATTATTCGTTGGCGCAGTTGCAAAATCTGCACAGTTTCC
	Goniothalamus_elmeri	TGTTACTCTATGTGCCTTCCTATTATTCGTCGGCGCAGTTGCAAAATCTGCACAGTTTCC
	Goniothalamus_expansus	TGTTACTCTATGCGCCTTCCTATTATTCATCGGCGCAGTTGCAAAATCTGCACAGTTTCC
	Goniothalamus_fasciculatus	------------------------------------------------------------
	Goniothalamus_gardneri	TGTTACTCTATGCGCCTTCCTATTATTCGTCGGCGCAGTTGCTAAATCTGCACAGTTTCC
	Goniothalamus_giganteus	TGTTACTCTATGTGCCTTCCTATTATTCGTCGGCGCAGTTGCAAAATCTGCACAGTTTCC
	Goniothalamus_grandiflorus	TGTTACTCTATGTGCCTTCCTATTATTCGTCGGCGCAGTTGCAAAATCTGCACAGTTTCC
	Goniothalamus_griffithii	TGTTACTCTATGCGCCTTCCTATTATTCGTCGGCGCAGTTGCAAAATCTGCACAGTTTCC
	Goniothalamus_hookeri	TGTTACTCTATGCGCCTTCCTATTATTCGTCGGCGCAGTTGCTAAATCTGCACAGTTTCC
	Goniothalamus_howii	------------------------------------------------------------
	Goniothalamus_imbricatus	------------------------------------------------------------
	Goniothalamus_kinabaluensis	TGTTACTCTATGTGCCTTCCTATTATTCGTCGGCGCAGTTACAAAATCTGCACAGTTTCC
	Goniothalamus_laoticus	TGTTACTCTATGTGCCTTCCTATTATTCGTCGGCGCAGTTGCAAAATCTGCACAGTTTCC
	Goniothalamus_loerzingii	------------------------------------------------------------
	Goniothalamus_macranthus	TGTTACTTTATGCGCTTTCCTATTATTCGTCGGCGCAGTTGCAAAATCTGCACAGTTTCC
	Goniothalamus_macrophyllus	TGTTACTCTATGTGCCTTCCTATTATTCGTCGGCGCAGTTGCAAAATCTGCACAGTTTCC
	Goniothalamus_maewongensis	TGTTACTCTATGTGCCTTCCTATTATTCGTCGGCGCAGTTGCAAAATCTGCACAGTTTCC
	Goniothalamus_majestatis	------------------------------------------------------------
	Goniothalamus_malayanus	TATTACTCTATGTGCCTTCCTATTATTCGTCGGCGCAGTTGCAAAATCTGCACAGTTTCC
	Goniothalamus_megalocalyx	TGTTACTCTATGTGCCTTCCTATTATTCGTCGGCGCAGTTGCAAAATCTGCACAGTTTCC
	Goniothalamus_monospermus	------------------------------------------------------------
	Goniothalamus_montanus	TGTTACTCTATGTGCCTTCCTATTATTCGT------------------------------
	Goniothalamus_obtusatus	TGTTACTCTATGTGCCTTCCTATTATTCGTCGGCGCAGTTGCAAAATCTGCACAGTTTCC
	Goniothalamus_parallelivenius	TGTTACTCTATGTGCCTTCCTATTATTCGTCGGCGCAGTTGCAAAATCTGCACAGTTTCC
	Goniothalamus_repevensis	TGTTACTCTATGTGCCTTCCTATTATTCGTCGGCGCAGTTGCAAAATCTGCACAGTTTCC
	Goniothalamus_reticulatus	------------------------------------------------------------
	Goniothalamus_ridleyi	------------------------------------------------------------
	Goniothalamus_calcareus	------------------------------------------------------------
	Goniothalamus_rotundisepalus	TGTTACTCTATGTGCCTTCCTATTATTCGTCGGCGCAGTTGCAAAATCTGCACAGTTTCC
	Goniothalamus_rufus	------------------------------------------------------------
	Goniothalamus_sawtehii	TGTTACTCTATGTGCCTTCCTACTATTCGTCGGCGCAGTTGCAAAATCTGCACAGTTTCC
	Goniothalamus_scortechinii	TGTTACTCTATGTGCCTTCCTATTA-TCGTCGGCGCAGT---------------------
	Goniothalamus_sesquipedalis	TGTTACTCTATGCGCCTTCCTATTATTCGTCGGCGCAGTTGCTAAATCTGCACAGTTTCC
	Goniothalamus_suaveolens_2	------------------------------------------------------------
	Goniothalamus_palawanensis	TGTTACTCTATGTGCCTTCCTATTATTCGTCGGCGCAGTTGCAAAATCTGCACAGTTTCC
	Goniothalamus_sp_nov	------------------------------------------------------------
	Goniothalamus_tamirensis	TGTTACTCTATGTGCCTTCCTATTATTCGTTGGCGCAGTTGCAAAATCTGCACAGTTTCC
	Goniothalamus_tapis	TGTTACTCTATGTGCCTTCCTATTATTCGTCGGCGCAGTTGCAAAATCTGCACAGTTTCC
	Goniothalamus_tapisoides	TGTTACTCTATGTGCCTTCCTATTATTCGTCGGCGCAGTTGCAAAATCTGCACAGTTTCC
	Goniothalamus_tavoyensis	TGTTACTCTATGCGCTTTCCTATTATTCGTCGGCGCAGTTGCAAAATCTGCACAGTTTCC
	Goniothalamus_tenuifolius	------------------------------------------------------------
	Goniothalamus_thomsoni	------------------------------------------------------------
	Goniothalamus_thwaitesii	TGTTACTCTATGCGCCTTCCTATTATTCGTCGGCGCAATTGCTAAATCTGCACAGTTTCC
	Goniothalamus_tomentosus	------------------------------------------------------------
	Goniothalamus_tortilipetalus	TGTTACTCTATGCGCCTTCCTATTATTCGTCGGCGCAGTTGCAAAATCTGCACAGTTTCC
	Goniothalamus_touranensis	------------------------------------------------------------
	Goniothalamus_undulatus	TGTTACTCTATGCGCCTTCCTATTATTCGTCGGCGCAGTTGCAAAATCTGCACAGTTTCC
	Goniothalamus_uvarioides	TGTTACTCTATGTGCCTTCCTATTATTCGTCGGCGCAGTTGCAAAATCTGCACAGTTTCC
	Goniothalamus_velutinus	TGTTACTCTATGTGCCTTCCTATTATTCGTCGGCGCAGTTGCAAAATCTGCACAGTTTCC
	Goniothalamus_woodii	TGTTACTCTATGTGCCTTCCTATTATTCGTCGGCGCAGTTGCAAAATCTGCACAGTTTCC
	Goniothalamus_wrayi	TGTTACTCTATGTGCCTTCCTATTATTCGTCGGCGCAGTTGCAAAATCTGCACAGTTTCC
	Goniothalamus_wynaadensis	------------------------------------------------------------
	Neostenanthera_myristicifolia	CGTTACTCTGTGTGCCTTCTTATTATTCGTCGGTGCGATTGCGAAATCTGCACAGTTTCC
	Annona_dumetorum	------------------------------------------------------------
	Annona_glabra	CCTTCATGTATGGTTGCCCGATGCCATGGAGGGGCCTACTCCTATTTCGGCTCTTATACA
	Annona_herzogii	CCTTCATGTATGGTTGCCCGATGCCATGGAGGGGCCTACTCCTATTTCGGCTCTTATACA
	Annona_mucosa	------------------------------------------------------------
	Annona_muricata	CCTTCATGTATGGTTGCCCGACGCCATGGAGGGCCCTACTCCTATTTCGGCTCTTATACA
	Annona_reticulata	------------------------------------------------------------
	Annona_squamosa	------------------------------------------------------------
	Anonidium_sp_Cheek_7896	CCTTCATGTATGGTTGCCTGATGCCATGGAGGGACCTACTCCTATTTCGGCTCTTATACA
	Asimina_longifolia	CCTTCATGTATGGTTGCCCGATGCCATGGAGGGACCTACTCCTATTTCGGCTCTTATACA
	Asimina_rugelii	------------------------------------------------------------
	Asimina_triloba	CCTTCATGTATGGTTGCCCGATGCCATGGAGGGACCTACTCCTATTTCGGCTCTTATACA
	Disepalum_platypetalum	CCTTCATGTATGGTTACCCGATGCCATGGAGGGCCCTACTCCTATTTCGGCTCTTATACA
	Disepalum_pulchrum	------------------------------------------------------------
	Goniothalamus_amuyon	CCTTCATGTATGGTTGCCTGATGCCATGGAGGGACCTACTCCTATTTCGGCTCTTATACA
	Goniothalamus_andersonii	------------------------------------------------------------
	Goniothalamus_aruensis	CCTCCATGTATGGTTGCCTGATGCCATGGAGGGACCTACTCCTATTTCGGCTCTTATACA
	Goniothalamus_angustifolius	CCTTCATGTATGGTTGCCTGATGCCATGGAGGGACCTACTCCTATTTCGGCTCTTATACA
	Goniothalamus_australis	CCTTCATGTATGGTTGCCTGATGCCATGGAGGGACCTACTCCTATTTCGGCTCTTATACA
	Goniothalamus_borneensis	------------------------------------------------------------
	Goniothalamus_bracteosus	------------------------------------------------------------
	Goniothalamus_calvicarpus	CCTTCATGTATGGTTGCCTGATGCCATGGAGGGACCTACTCCTATTTCGGCTCTTATACA
	Goniothalamus_cardiopetalus	CCTTCATGTATGGTTGCCTGATGCCATGGAGGGACCTACTCCTATTTCGGCTCTTATACA
	Goniothalamus_cauliflorus	CCTCCATGTATGGTTGCCTGATGCCATGGAGGGACCTACTCCTATTTCGGCTCTTATACA
	Goniothalamus_suaveolens_1	------------------------------------------------------------
	Goniothalamus_cheliensis	CCTTCATGTATGGTTGCCTGATGCCATGGAGGGACCTACTCCTATTTCGGCTCTTATACA
	Goniothalamus_clemensii	------------------------------------------------------------
	Goniothalamus_costulatus	------------------------------------------------------------
	Goniothalamus_dumontetii	------------------------------------------------------------
	Goniothalamus_elegans	CCTTCATGTATGGTTACCTGATGCC-----------------------------------
	Goniothalamus_elmeri	CCTTCATGTATGGTTGCCTGATGCCATGGAGGGACCTACTCCTATTTCGGCTCTTATACA
	Goniothalamus_expansus	CCTTCATGTATGGTTGCCTGATGCCATGGAGGGACCTACTCCTATTTCGGCTCTTATACA
	Goniothalamus_fasciculatus	------------------------------------------------------------
	Goniothalamus_gardneri	CCTTCATGTATGGTTGCCTGATGCCATGGAGGGACCTACTCCTATTTCGGCTCTTATACA
	Goniothalamus_giganteus	CCTTCATGTATGGTTGCCTGATGCCATGGAGGGACCTACTCCTATTTCGGCTCTTATACA
	Goniothalamus_grandiflorus	CCTCCATGTATGGTTGCCTGATGCCATGGAGGGACCTACTCCTATTTCGGCTCTTATACA
	Goniothalamus_griffithii	CCTTCATGTATGGTTGCCTGATGCCATGGAGGGACCTACTCCTATTTCGGCTCTTATACA
	Goniothalamus_hookeri	CCTTCATGTATGGTTGCCTGATGCCATGGAGGGACCTACTCCTATTTCGGCTCTTATACA
	Goniothalamus_howii	------------------------------------------------------------
	Goniothalamus_imbricatus	------------------------------------------------------------
	Goniothalamus_kinabaluensis	CCTTCATGTATGGTTGCCTGATGCCATGGAGGGACCTACTCCTATTTCGGCTCTTATACA
	Goniothalamus_laoticus	CCTTCATGTATGGTTGCCTGATGCCATGGAGGGACCTACTCCTATTTCGGCTCTTATACA
	Goniothalamus_loerzingii	------------------------------------------------------------
	Goniothalamus_macranthus	CCTTCATGTATGGTTGCCTGATGCCATGGAGGGACCTACTCCTATTTCGGCTCTTATACA
	Goniothalamus_macrophyllus	CCTTCATGTATGGTTGCCTGATGCCATGGAGGGACCTACTCCTATTTCGGCTCTTATACA
	Goniothalamus_maewongensis	CCTTCATGTATGGTTGCCTGATGCCATGGAGGGACCTACTCCTATTTCGGCTCTTATACA
	Goniothalamus_majestatis	------------------------------------------------------------
	Goniothalamus_malayanus	CCTTCATGTATGGTTGCCTGATGCCATGGAGGGACCTACTCCTATTTCGGCTCTTATACA
	Goniothalamus_megalocalyx	CCTTCATGTATGGTTGCCTGATGCCATGGAGGGACCTACTCCTATTTCGGCTCTTATACA
	Goniothalamus_monospermus	------------------------------------------------------------
	Goniothalamus_montanus	------------------------------------------------------------
	Goniothalamus_obtusatus	CCTTCATGTATG------------------------------------------------
	Goniothalamus_parallelivenius	CCTTCATGTATGGTTGCCTGATGCCATGGAGGGACCTACTCCTATTTCGGCTCTTATACA
	Goniothalamus_repevensis	CCTTCATGTATGGTTGCCTGATGCCATGGAGGGACCTACTCCTATTTCGGCTCTTATACA
	Goniothalamus_reticulatus	------------------------------------------------------------
	Goniothalamus_ridleyi	------------------------------------------------------------
	Goniothalamus_calcareus	------------------------------------------------------------
	Goniothalamus_rotundisepalus	CCTTCATGTATGGTTGCCTGATGCCATGGAGGGACCTACTCCTATTTCGGCTCTTATACA
	Goniothalamus_rufus	------------------------------------------------------------
	Goniothalamus_sawtehii	CCTTCATGTATGGTTGCCTGATGCCATGGAGGGACCTACTCCTATTTCGGCTCTTATACA
	Goniothalamus_scortechinii	------------------------------------------------------------
	Goniothalamus_sesquipedalis	CCTTCATGTATGGTTGCCTGAT--------------------------------------
	Goniothalamus_suaveolens_2	------------------------------------------------------------
	Goniothalamus_palawanensis	ACTTCATGTATGGTTGCCTGATGCCATGGAGGGACCTACTCCTATTTCGGCTCTTATACA
	Goniothalamus_sp_nov	------------------------------------------------------------
	Goniothalamus_tamirensis	CCTTCATGTATGGTTGCCTGATGCCATGGAGGGACCTACTCCTATTTCGGCTCTTATACA
	Goniothalamus_tapis	CCTTCATGTATGGTTGCCTGATGCCATGGAGGGACCTACTCCTATTTCGGCTCTTATACA
	Goniothalamus_tapisoides	CCTTCATGTATGGTTGCCTGATGCCATGGAGGGACCTACTCCTATTTCGGCTCTTATACA
	Goniothalamus_tavoyensis	CCTCCATGTATGGTTGCCTGATGCCATGGAGGGACCTACTCCTATTTCGGCTCTTATACA
	Goniothalamus_tenuifolius	------------------------------------------------------------
	Goniothalamus_thomsoni	------------------------------------------------------------
	Goniothalamus_thwaitesii	CCTTCATGTATGGTT---------------------------------------------
	Goniothalamus_tomentosus	------------------------------------------------------------
	Goniothalamus_tortilipetalus	CCTTCATGTATGGTTGCCTGATGCCATGGAGGGACCTACTCCTATTTCGGCTCTTATACA
	Goniothalamus_touranensis	------------------------------------------------------------
	Goniothalamus_undulatus	CCTTCATGTATGG-----------------------------------------------
	Goniothalamus_uvarioides	CCTTCATGTATGGTTGCCTGATGCCATGGAGGGACCTACTCCTATTTCGGCTCTTATACA
	Goniothalamus_velutinus	CCTTCATGTATGGTTGCCTGATGCCATGGAGGGACCTACTCCTATTTCGGCTCTTATACA
	Goniothalamus_woodii	CCTTCATGTATGGTTGCCCGAT--------------------------------------
	Goniothalamus_wrayi	CCTTCATGTATGGTTGCCTGATGCCATGGAGGGACCTACTCCTATTTCGGCTCTTATACA
	Goniothalamus_wynaadensis	------------------------------------------------------------
	Neostenanthera_myristicifolia	CCTTCATGTATGGTTGCCCGATGCCATGGAAGGACCTACTCCTATTTCGGCTCTTATACA
	Annona_dumetorum	------------------------------------------------------------
	Annona_glabra	CGCTGCCACTATGGTAGCGGCGGGAGTTTTTCTCGTTGCTCGGCTTTTTCCTCTTTTCAG
	Annona_herzogii	CGCTGCCACTATGGTAGCGGCGGGGGTTTTTCTCGTTGCTCGACTTTTTCCTCTTTTCAG
	Annona_mucosa	------------------------------------------------------------
	Annona_muricata	CGCTGCCACTATGGTAGCGGCGGGGGTTTTTCTCGTTGCTCGGCTTTTTCCTCTTTTCAG
	Annona_reticulata	------------------------------------------------------------
	Annona_squamosa	------------------------------------------------------------
	Anonidium_sp_Cheek_7896	CGCTGCCACTATGGTAGCAGCGGGAGTTTTTCTCGTTGCTCGGCTTTTTCCTCTTTTCAG
	Asimina_longifolia	CGCTGCCACTATGGTAGCGGCAGGGGTTTTTCTCGTTGCTCGATTTTTTCCTCTTTTCAG
	Asimina_rugelii	------------------------------------------------------------
	Asimina_triloba	CGCTGCCACTATGGTAGCGGCGGGGGTTTTTCTCGTTGCTCGATTTTTTCCTCTTTTCAG
	Disepalum_platypetalum	CGCTGCCACTATGGTAGCGGCGGGGGTTTTTCTCGTTGCTCGATTTTTTCCTCTTTTCAG
	Disepalum_pulchrum	------------------------------------------------------------
	Goniothalamus_amuyon	CGCTGCTACTATGGTAGCAGCGGGGGTTTTTCTCGTTGCTCGGCTTTTTCCTCTTTTCAG
	Goniothalamus_andersonii	------------------------------------------------------------
	Goniothalamus_aruensis	CGCTGCTACTATGGTAGCAGCGGGGGTTTTTCTCGTTGCTCGGCTTTTTCCTCTTTTCAG
	Goniothalamus_angustifolius	CGCTGCTACTATGGTAGCAGCGGGGGTTTTCCTCGTTGCTCGGCTTTTTCCTCTTTTCAG
	Goniothalamus_australis	CGCTGCTACTATGGTAGCAGCGGGGGTTTTTCTCGTTGCTCGGCTTTTTCCTCTTTTCAG
	Goniothalamus_borneensis	------------------------------------------------------------
	Goniothalamus_bracteosus	------------------------------------------------------------
	Goniothalamus_calvicarpus	CGCTGCTACTATGGTAGCAGCGGGGGTTTTTCTCGTTGCTCGGCTTTTTCCTCTTTTCAG
	Goniothalamus_cardiopetalus	CGCTGCTACTATGGTAGCAGCGGGGGTTTTTCTCGTTGCTCGGCTTTTTCCTCTTTTCAG
	Goniothalamus_cauliflorus	CGCTGCTACTATGGTAGCAGCGGGGGTTTTTCTCGTTGCTCGGCTTTTTCCTCTTTTCAG
	Goniothalamus_suaveolens_1	------------------------------------------------------------
	Goniothalamus_cheliensis	CGCTGCTACTATGGTAGCAGCGGGGGTTTTTCTCGTTGCTCGGCTTTTTCCTCTTTTCAG
	Goniothalamus_clemensii	------------------------------------------------------------
	Goniothalamus_costulatus	------------------------------------------------------------
	Goniothalamus_dumontetii	------------------------------------------------------------
	Goniothalamus_elegans	------------------------------------------------------------
	Goniothalamus_elmeri	CGCTGCTACTATGGTAGCAGCGGGGGTTTTTCTCGTTGCTCGGCTTTTTCCTCTTTTCAG
	Goniothalamus_expansus	CGCTGCTACTATGGTAGCAGCGGGGGTTTTTCTCGTTGCTCGGCTTTTTCCTCTTTTCAG
	Goniothalamus_fasciculatus	------------------------------------------------------------
	Goniothalamus_gardneri	CGCTGCTACTATGGTAGCAGCGGGGATTTTTCTCGTTGCTCGGCTTTTTCCTCTTTTCAG
	Goniothalamus_giganteus	CGCTGCTACTATGGTAGCAGCGGGGGTTTTTCTCGTTGCTCGGCTTTTTCCTCTTTTCAG
	Goniothalamus_grandiflorus	CGCTGCTACTATGGTAGCAGCGGGGGTTTTTCTCGTTGCTCGGCTTTTTCCTCTTTTCAG
	Goniothalamus_griffithii	CGCTGCTACTATGGTAGCAGCGGGGGTTTTTCTCGTTGCTCGGCTTTTTCCTCTTTTCAG
	Goniothalamus_hookeri	CGCTGCTACTATGGTAGCAGCGGGGATTTTTCTCGTTGCTCGGCTTTTTCCTCTTTTCAG
	Goniothalamus_howii	------------------------------------------------------------
	Goniothalamus_imbricatus	------------------------------------------------------------
	Goniothalamus_kinabaluensis	CGCTGCTACTATGGTAGCAGCGGGGGTTTTTCTCGTTGCTCGGCTTTTTCCTCTTTTCAG
	Goniothalamus_laoticus	CGCTGCTACTATGGTAGCAGCGGGGGTTTTTCTCGTTGCTCGGCTTTTTCCTCTTTTCAA
	Goniothalamus_loerzingii	------------------------------------------------------------
	Goniothalamus_macranthus	CGCTGCTACTATGGTAGCAGCGGGGGTTTTTCTCGTCGCTCGGCTTTTTCCTCTTTTCAG
	Goniothalamus_macrophyllus	CGCTGCTACTATGGTAGCAGCGGGGATTTTTCTCGTTGCTCGGCTTTTTCCTCTTTTCAG
	Goniothalamus_maewongensis	CGCTGCTACTATGGTAGCGGCGGGGGTTTTTCTCGTTGCTCGGCTTTTTCCTCTTTTCAG
	Goniothalamus_majestatis	------------------------------------------------------------
	Goniothalamus_malayanus	CGCTGCTACTATGGTAGCAGCGGGGGTTTTTCTCGTTGCTCGGCTTTTTCCTCTTTTCAG
	Goniothalamus_megalocalyx	CGCTGCTACTATGGTAGCAGCGGGGGTTTTTCTCGTTGCTCGGCTTTTTCCTCTTTTCAG
	Goniothalamus_monospermus	------------------------------------------------------------
	Goniothalamus_montanus	------------------------------------------------------------
	Goniothalamus_obtusatus	------------------------------------------------------------
	Goniothalamus_parallelivenius	CGCTGCTACTATGGTAGCAGCGGGGGTTTTTCTCGTTGCTCGGCTTTTTCCTCTTTTCAG
	Goniothalamus_repevensis	CGCTGCTACTATGGTAGCAGCGGGGGTTTTTCTCGTTGCTCGGCTTTTTCCTCTTTTCAG
	Goniothalamus_reticulatus	------------------------------------------------------------
	Goniothalamus_ridleyi	------------------------------------------------------------
	Goniothalamus_calcareus	------------------------------------------------------------
	Goniothalamus_rotundisepalus	CGCTGCTACTATGGTAGCAGCGGGGGTTTTTCTCGTTGCTCGGCTTTTTCCTCTTTTCAG
	Goniothalamus_rufus	------------------------------------------------------------
	Goniothalamus_sawtehii	CGCTGCTACTATGGTAGCAGCGGGGGTTTTTCTCGTTGCTCGGCTTTTTCCTCTTTTCAG
	Goniothalamus_scortechinii	------------------------------------------------------------
	Goniothalamus_sesquipedalis	------------------------------------------------------------
	Goniothalamus_suaveolens_2	------------------------------------------------------------
	Goniothalamus_palawanensis	CGCTGCTACTATGGTAGCAGCGGGGGTTTTTCTCGTTGCTCGGCTTTTTCCTCTTTTCAG
	Goniothalamus_sp_nov	------------------------------------------------------------
	Goniothalamus_tamirensis	CGCTGCTACTATGGTAGCAGCGGGGGTTTTTCTCGTTGCTCGGCTTTTTCCTCTTTTCAG
	Goniothalamus_tapis	CGCTGCTACTATGGTAGCAGCGGGGGTTTTTCTCGTTGCTCGGCTTTTTCCTCTTTTCAG
	Goniothalamus_tapisoides	CGCTGCTACTATGGTAGCAGCGGGGGTTTTTCTCGTTGCTCGGCTTTTTCCTCTTTTCAG
	Goniothalamus_tavoyensis	CGCTGCTACTATGGTAGCAGCGGGGGTTTTTCTCGTTGCTCGGCTTTTTCCTTTTTTCAG
	Goniothalamus_tenuifolius	------------------------------------------------------------
	Goniothalamus_thomsoni	------------------------------------------------------------
	Goniothalamus_thwaitesii	------------------------------------------------------------
	Goniothalamus_tomentosus	------------------------------------------------------------
	Goniothalamus_tortilipetalus	CGCTGCTACTATGGTAGCAGCGGGAGTTTTTCTCGTTGCTCGGCTTTTTCCTCTTTTCAG
	Goniothalamus_touranensis	------------------------------------------------------------
	Goniothalamus_undulatus	------------------------------------------------------------
	Goniothalamus_uvarioides	CGCTGCTACTATGGTAGCAGCGGGGGTTTTTCTCGTTGCTCGTCTTTTTCCTCTTTTCAG
	Goniothalamus_velutinus	CGCTGCTACTATGGTAGCAGCGGGGGTTTTTCTCGTTGCTCGGCTTTTTCCTCTTTTCAG
	Goniothalamus_woodii	------------------------------------------------------------
	Goniothalamus_wrayi	CGCTGCTACTATGGTAGCAGCGGGGGTTTTTCTCGTTGCTCGGCTTTTTCCTCTTTTCAG
	Goniothalamus_wynaadensis	------------------------------------------------------------
	Neostenanthera_myristicifolia	CGCTGCCACTATGGTAGCGGCGGGAGTTTTTCTCGTTGCTCGGCTTTTTCCCCTTTTTAG
	Annona_dumetorum	------------------------------------------------------------
	Annona_glabra	AGTGATACCTCGCATAATGGGACTTATTTCTTTTATAGGTATAATAACGGTACTTTTAGG
	Annona_herzogii	AGTCATACCTCACATAATGGGACTTATTTCTTTTATAGGTATAATAACAGTACTATTAGG
	Annona_mucosa	------------------------------------------------------------
	Annona_muricata	AGTCATACCTCGCATAATGGGACTTATTTCTTTTATAGGTATAATAACGGTACTATTAGG
	Annona_reticulata	------------------------------------------------------------
	Annona_squamosa	------------------------------------------------------------
	Anonidium_sp_Cheek_7896	AGTCATACCTCACATAATGTGGCTTATTTCTTTTACAGGTATAATAACGGTACTATTAGG
	Asimina_longifolia	AGTCATACCTCACATAATGGGGCTTATTTCTTTTATAGGTATAATAACGATACTATTAGG
	Asimina_rugelii	------------------------------------------------------------
	Asimina_triloba	AGTCATACCTCACATAATGGGGCTTATTTCTTTTATAGGTATAATAACGATACTATTAGG
	Disepalum_platypetalum	AGTCATACCTCATATAATGGGGCTTATTTCTTTTATAGGTATAATAACGGTACTATTAGG
	Disepalum_pulchrum	------------------------------------------------------------
	Goniothalamus_amuyon	AGTCATACCTCACATAATGGGGCTTATTTCTTTTATAGGTATAATAACGATACTTTTAGG
	Goniothalamus_andersonii	------------------------------------------------------------
	Goniothalamus_aruensis	AGTCATACCTTACATAATGGGGCTTATTTCTTTTATAGGTATAATAACGGTACTTTTAGG
	Goniothalamus_angustifolius	AGTCATACCTCACATAATGGGGCTTATTTCTTTTATAGGTATAATAACGGTACTTTTAGG
	Goniothalamus_australis	AGTCATACCTCACATAATGGGGCTTATTTCTTTTATAGGTATAATAACGGTACTTTTAGG
	Goniothalamus_borneensis	------------------------------------------------------------
	Goniothalamus_bracteosus	------------------------------------------------------------
	Goniothalamus_calvicarpus	AGTCATACCTCACATAATGGGACTTATTTCTTTTATAGGTATAATAACGGTACTTTTAGG
	Goniothalamus_cardiopetalus	AGTCATACCTCACATAATGGGGATTATTTCTTTTATAGGTATAATAACGGTACTTTTAGG
	Goniothalamus_cauliflorus	AGTCATACCTTACATAATGGGGCTTATTTCTTTTATAGGTATAATAACGGTACTTTTAGG
	Goniothalamus_suaveolens_1	------------------------------------------------------------
	Goniothalamus_cheliensis	AGTCATACCTCACATAATGGGGTTTATTTCTTTTATAGGTATAATAACGGTACTTTTAGG
	Goniothalamus_clemensii	------------------------------------------------------------
	Goniothalamus_costulatus	------------------------------------------------------------
	Goniothalamus_dumontetii	------------------------------------------------------------
	Goniothalamus_elegans	------------------------------------------------------------
	Goniothalamus_elmeri	AGTCATACCTCACATAATGGGGCTTATTTCTTTTATAGGTATAATAACGGTACTTTTAGG
	Goniothalamus_expansus	AGTCATACCTCACATAATGGGGCTTATTTCTTTTATAGGTATAATAACGGTACTTTTAGG
	Goniothalamus_fasciculatus	------------------------------------------------------------
	Goniothalamus_gardneri	AGTCATACCTCACATAATGGGGCTTATTTCTTTTATAGGTATAATAACGGTACTTTTAGG
	Goniothalamus_giganteus	AGTCATACCTCACATAATGGGGCTTATTTCTTTTATAGGTATAATAACGGTACTTTTAGG
	Goniothalamus_grandiflorus	AGTCATACCTTACATAATGGGGTTTATTTCTTTTATAGGTATAATAACGGTACTTTTAGG
	Goniothalamus_griffithii	AGTCATACCTCACATAATGGGACTTATTTCTTTTATAGGTATAATAACGGTACTTTTAGG
	Goniothalamus_hookeri	AGTCATACCTCACATAATGGGGCTTATTTCTTTTATAGGTATAATAACGGTACTTTTAGG
	Goniothalamus_howii	------------------------------------------------------------
	Goniothalamus_imbricatus	------------------------------------------------------------
	Goniothalamus_kinabaluensis	AGTCATACCTCACATAATGGGGCTTATTTCTTTTATAGGTATAATAACGGTACTTTTAGG
	Goniothalamus_laoticus	AGTCATACCTCACATAATGGGATTTATTTCTTTGATAGGTATAATAACGGTACTTTTAGG
	Goniothalamus_loerzingii	------------------------------------------------------------
	Goniothalamus_macranthus	AGTTATACCTCACATAATGGGGCTTATTTCTTTTATAGGTATAATAACGGTACTTTTAGG
	Goniothalamus_macrophyllus	AGTCATACCTCACATAATGGGGCTTATTTCTTTTATAGGTATAATAACGGTACTTTTAGG
	Goniothalamus_maewongensis	AGTCATACCTCCCATGATGGGGCTTATTTCTTTTATAGGTATAATAACGGTACTTTTAGG
	Goniothalamus_majestatis	------------------------------------------------------------
	Goniothalamus_malayanus	AGTCATACCTCACATAATGGGGCTTATTTCTTTTATAGGTATAATAACGGTACTTTTAGG
	Goniothalamus_megalocalyx	AGTCATACCTCACATAATGGGGCTTATTTCTTTTATAGGTATAATAACGGTACTTTTAGG
	Goniothalamus_monospermus	------------------------------------------------------------
	Goniothalamus_montanus	------------------------------------------------------------
	Goniothalamus_obtusatus	------------------------------------------------------------
	Goniothalamus_parallelivenius	AGTCATACCTCACATAATGGGGCTTATTTCTTTTATAGGTATAATAACGGTACTTTTAGG
	Goniothalamus_repevensis	AGTCATACCTCACATAATGGGGCTTATTTCTTTTATAGGTATAATAACGGTACTTTTAGG
	Goniothalamus_reticulatus	------------------------------------------------------------
	Goniothalamus_ridleyi	------------------------------------------------------------
	Goniothalamus_calcareus	------------------------------------------------------------
	Goniothalamus_rotundisepalus	AGTCATACCTCCCATAATGGGGCTTATTTCTTTTATAGGTATAATAACGGTACTTTTAGG
	Goniothalamus_rufus	------------------------------------------------------------
	Goniothalamus_sawtehii	AGTCATACCTCACATAATGGGGCTTATTTCTTTTATAGGTATAATAACGGTACTTTTAGG
	Goniothalamus_scortechinii	------------------------------------------------------------
	Goniothalamus_sesquipedalis	------------------------------------------------------------
	Goniothalamus_suaveolens_2	------------------------------------------------------------
	Goniothalamus_palawanensis	AGTCATACCTCACATAATGGGGCTTATTTCTTTTATAGGTATAATAACGGTACTTTTAGG
	Goniothalamus_sp_nov	------------------------------------------------------------
	Goniothalamus_tamirensis	AGTCATACCTCACATAATGGGGCTTATTTCTTTTATAGGTATAATAACGGTACTTTTAGG
	Goniothalamus_tapis	AGTCATACCTCACATAATGGGGCTTATTTCTTTTATAGGTATAATAACGGTACTTTTAGG
	Goniothalamus_tapisoides	AGTCATACCTCACATAATGGGGCTTATTTCTTTTATAGGTATAATAACGGTACTTTTAGG
	Goniothalamus_tavoyensis	AGTCATACCTCACATAATGGGGTTTATTTCTTTTATAGGTATAATAACGGTACTTTTAGG
	Goniothalamus_tenuifolius	------------------------------------------------------------
	Goniothalamus_thomsoni	------------------------------------------------------------
	Goniothalamus_thwaitesii	------------------------------------------------------------
	Goniothalamus_tomentosus	------------------------------------------------------------
	Goniothalamus_tortilipetalus	AGTCATACCTCACATAATGGGACTTATTTCTTTTATAGGTATAATAACGGTACTTTTAGG
	Goniothalamus_touranensis	------------------------------------------------------------
	Goniothalamus_undulatus	------------------------------------------------------------
	Goniothalamus_uvarioides	AGTCATACCTCACATAATGGGGCTTATTTCTTTTATAGGTATAATAACGGTACTTTTAGG
	Goniothalamus_velutinus	AGTCATACCTCACATAATGGGGCTTATTTCTTTTATAGGTATAATAACGGTACTTTTAGG
	Goniothalamus_woodii	------------------------------------------------------------
	Goniothalamus_wrayi	AGTCATACCTCACATAATGGGGCTTATTTCTTTTATAGGTATAATAACGGTACTTTTAGG
	Goniothalamus_wynaadensis	------------------------------------------------------------
	Neostenanthera_myristicifolia	AGTTATACCTCACATAATGTGGCTTATTTCTTTGACAGGTATAATAACGGTACTATTAGG
	Annona_dumetorum	------------------------------------------------------------
	Annona_glabra	GGCAACTTTGTCTCTTGCTCAAAGAGACATNNNNNNNNNNNNNNNNNNNNNNNNNNNNNN
	Annona_herzogii	GGCGACTTTGTCTCTTGCTCAAAGAGACANNNNNNNNNNNNNNNNNNNNNNNNNNNNNNN
	Annona_mucosa	------------------------------------------------------------
	Annona_muricata	GGCGACTTTGTCTCTCGCTCAAAGAGACATTAAAAAGAGTCTAGCCTATTCTACAATGTC
	Annona_reticulata	------------------------------------------------------------
	Annona_squamosa	------------------------------------------------------------
	Anonidium_sp_Cheek_7896	GGCTACTTTGTCTCTTGCTCAAAGAGACATTAAAAGGAGTCTAGCGTATTCTACAATGTC
	Asimina_longifolia	GGCTACTTTGTCTCTTGCTCAAAGAGACATTAAAAGGAGTCTAGCCTATTCTACAATGTC
	Asimina_rugelii	------------------------------------------------------------
	Asimina_triloba	GGCTACTTTGTCTCTTGCTCAAAGAGACATTAAAAGGAGTCTAGCCTATTCTACAATGTC
	Disepalum_platypetalum	GGCTACTTTGTCTCTTGCTCAAAGAGACATTAAAAGAAGTCTAGCCTATTCTACAATGTC
	Disepalum_pulchrum	------------------------------------------------------------
	Goniothalamus_amuyon	AGCTACTTTATCTCTTGCTCAAAGAGACATTAAAGGGAGTCTAGCTTATTCTACAATGTC
	Goniothalamus_andersonii	------------------------------------------------------------
	Goniothalamus_aruensis	GGCTACTTTATCTCTTGCTCAAAGAGACATTAAAGGTAGTCTAGCCTATTCTACAATGTC
	Goniothalamus_angustifolius	GGCTACTTTATCTCTTGCTCAAAGAGATATTAAAGGGAGTCTAGCCTATTCTACAATGTC
	Goniothalamus_australis	GGCTACTTTATCTCTTGCTCAAAGAGACATTAAAGGGAGTCTAGCTTATTCTACAATGTC
	Goniothalamus_borneensis	--------------------------------------------------------TGTC
	Goniothalamus_bracteosus	------------------------------------------------------------
	Goniothalamus_calvicarpus	GGCTACTTTATCTCTTGCTCAAAGAGACATTAAAGGGAGTCTAGCTTATTCTACAATGTC
	Goniothalamus_cardiopetalus	GGCTACTTTATCTCTTGCTCAAAGAGACATTAAAGGGAGTCTAGCTTATTCTACAATGTC
	Goniothalamus_cauliflorus	GGCTACCTTATCTCTTGCTCAAAGAGACATTAAAGGTAG---------------------
	Goniothalamus_suaveolens_1	------------------------------------------------------------
	Goniothalamus_cheliensis	AGCTACTTTATCTCTTGCTCAAAGAGACATTAAAGGAAGTCTAGCTTATTCTACAATGTC
	Goniothalamus_clemensii	------------------------------------------------------------
	Goniothalamus_costulatus	------------------------------------------------------------
	Goniothalamus_dumontetii	------------------------------------------------------------
	Goniothalamus_elegans	------------------------------------------------------------
	Goniothalamus_elmeri	GGCTACTTTATCTCTTGCTCAAAGAGACATTAAAGGGAGTCTAGCCTATTCTACAATGTC
	Goniothalamus_expansus	GGCTACTTTATCTCTTGCTCAAAGAGACATTAAAGGGAGTCTAGCTTATTCTACAATGTC
	Goniothalamus_fasciculatus	------------------------------------------------------------
	Goniothalamus_gardneri	GGCTACTTTATCTCTTGCTCAAAGAGACATTAAAGGGAGTCTAGCTTATTCTACAATGTC
	Goniothalamus_giganteus	GGCTACTTTATCTCTTGCTCAAAGAGACATTAAAGGGAGTCTAGCCTATTCTACAATGTC
	Goniothalamus_grandiflorus	GGCTACTTTATCTCTTGCTCAAAGAGACATTAAAGGTAGTCTAGCCTATTCTACAATGTC
	Goniothalamus_griffithii	GGCTACTTTATCTCTTGCTCAAAGAGACATTAAAGGGAGTCTAGCTTATTCTACAATGTC
	Goniothalamus_hookeri	GGCTACTTTATCTCTTGCTCAAAGAGACATTAAAGGGAGTCTAGCTTATTCTACAATGTC
	Goniothalamus_howii	------------------------------------------------------------
	Goniothalamus_imbricatus	------------------------------------------------------------
	Goniothalamus_kinabaluensis	GGCTACTTTATCTCTTGCTCAAAGAGACATTAAAGGGAGTCTAGCTTATTCTACAATATC
	Goniothalamus_laoticus	AGCTACTTTATCTCTTGCTCAAAGAGACATTAAAGGGAGTCTCGCTTATTCTACAATGTC
	Goniothalamus_loerzingii	------------------------------------------------------------
	Goniothalamus_macranthus	GGCTACTTTATCTCTTGCTCAAAGAGACATTAAAGGGAGTCTAGCTTATTCTACAATGTC
	Goniothalamus_macrophyllus	GGCTACTTTATCTCTTGCTCAAAGAGACATTAAAGGGAGTCTAGCTTATTCTACAATGTC
	Goniothalamus_maewongensis	GGCTACTTTATCTCTTGCTCAAAGAGACATTAAAGGGAGTCTAGCTTATTCTACAATGTC
	Goniothalamus_majestatis	------------------------------------------------------------
	Goniothalamus_malayanus	GGCTACTTTATCTCTTGCTCAAAGAGACATTAAAGGGAGTCTAGCCTATTCTACAATGTC
	Goniothalamus_megalocalyx	GGCTACTTTATCTCTTGCTCAAAGAGACATTAAAGGGAGTCTAGCTTATTCTACAATGTC
	Goniothalamus_monospermus	------------------------------------------------------------
	Goniothalamus_montanus	------------------------------------------------------------
	Goniothalamus_obtusatus	--------------------------------------------------------TGTC
	Goniothalamus_parallelivenius	GGCTACTTTATCTCTTGCTCAAAGAGACATTAAAGGGAGTCTAGCTTATTCTACAATATC
	Goniothalamus_repevensis	GGCTACTTTATCTCTTGCTCAAAGAGACATTAAAGGGAGTCTAGCCTATTCTACAATGTC
	Goniothalamus_reticulatus	------------------------------------------------------------
	Goniothalamus_ridleyi	------------------------------------------------------------
	Goniothalamus_calcareus	------------------------------------------------------------
	Goniothalamus_rotundisepalus	AGCTACTTTATCTCTTGCTCAAAGAGACATTAAAGGGAGTCTAGCTTATTCTACAATGTC
	Goniothalamus_rufus	------------------------------------------------------------
	Goniothalamus_sawtehii	AGCTACTTTATCTCTTGCTCAAAGAGACATTAAAGGGAGTCTAGCTTATTCTACAATGTC
	Goniothalamus_scortechinii	------------------------------------------------------------
	Goniothalamus_sesquipedalis	------------------------------------------------------------
	Goniothalamus_suaveolens_2	------------------------------------------------------------
	Goniothalamus_palawanensis	AGCTACTTTATCTCTTGCTCAAAGAGACATTAAAGGGAGTCTAGCTTATTCTACAATGTC
	Goniothalamus_sp_nov	------------------------------------------------------------
	Goniothalamus_tamirensis	AGCTACTTTATCTCTTGCTCAAAGAGACATTAAAGGGAGTCTAGCTTATTCTACAATGTC
	Goniothalamus_tapis	GGCTACTTTATCTCTTGCTCAAAGAGACATTAAAGGGAGTCTAGCCTATTCTACAATGTC
	Goniothalamus_tapisoides	GGCTACTTTATCTCTTGCTCAAAGAGACATTAAAGGGAGTCTAGCCTATTCTACAATGTC
	Goniothalamus_tavoyensis	GGCTACTTTATCTCTTGCTCAAAGAGACATTAAAGGTAGTCTAGCTTATTCTACAATGTC
	Goniothalamus_tenuifolius	--------------------------------------------------------TGTC
	Goniothalamus_thomsoni	------------------------------------------------------------
	Goniothalamus_thwaitesii	-------------------------------------------------------ATGTC
	Goniothalamus_tomentosus	------------------------------------------------------------
	Goniothalamus_tortilipetalus	GGCTACTTTATCTCTTGCTCAAAGAGACATTAAAGGGAGTCTAGCTTATTCTACAATGTC
	Goniothalamus_touranensis	------------------------------------------------------------
	Goniothalamus_undulatus	------------------------------------------------------------
	Goniothalamus_uvarioides	GGCTACTTTATCTCTTGCTCAAAGAGACATTAAAGGGAGTCTAGCTTATTCTACAATGTC
	Goniothalamus_velutinus	AGCTACTTTATCTCTTGCTCAAAGAGACATTAAAGGGAGTCTAGCTTATTCTACAATGTC
	Goniothalamus_woodii	------------------------------------------------------------
	Goniothalamus_wrayi	GGCTACTTTATCTCTTGCTCAAAGAGACATTAAAGGGAGTCTAGCTTATTCTACAACGTC
	Goniothalamus_wynaadensis	------------------------------------------------------------
	Neostenanthera_myristicifolia	GGCGACTTTGTCTCTTGCTCAAAGAGACATTAAAGGAGGTCTAGCTTATTCTACAATGTC
	Annona_dumetorum	------------------------------------------------------------
	Annona_glabra	NNNNNNNNNNNNNNNNNNNNNNNNNNNNNNNNNNNNNNNNNNNNNNNNNGCTTTATTTCA
	Annona_herzogii	NNNNNNNNNNNNNNNNNTGTTAGCTCCAGGTATAGGTTCTTATCGAGCTGCTTTATTCCA
	Annona_mucosa	------------------------------------------------------------
	Annona_muricata	TCAATTGGGTTATATTATGTTAGCTCCGGGTATAGGTTCTTATCGAGCTGCTTTATTCCA
	Annona_reticulata	------------------------------------------------------------
	Annona_squamosa	------------------------------------------------------------
	Anonidium_sp_Cheek_7896	TCAATTGGGTTATATNNNNNNNNNNNNNNNNNNNNNNNNNNNNNNNNNNNNNNNNNNNNN
	Asimina_longifolia	TCAATTGGGTTATATTATGTTAGCTCCAGGTATAGGTTCTTATCGAGCTGCTTTATTCCA
	Asimina_rugelii	------------------------------------------------------------
	Asimina_triloba	TCAATTGGGTTATATTATGTTAGCTCCAGGTATAGGTTCTTATCGAGCTGCTTTATTCCA
	Disepalum_platypetalum	TCAATTGGGTTATATAATGNNNNNNNNNNNNNNNNNNNNNNNNNNNNNNNCTTTATTCCA
	Disepalum_pulchrum	------------------------------------------------------------
	Goniothalamus_amuyon	TCAATTGGGTTATATKATGTTAGCTCCAGGTATAGGTTCTTATCGAGCTGCTTTATTCCA
	Goniothalamus_andersonii	------------------------------------------------------------
	Goniothalamus_aruensis	TCAATTGGGTTATATKATGTTAGCTCCAGGTATAGGTTCTTATCGAGCTGCTTTATTCCA
	Goniothalamus_angustifolius	TCAATTGGGTTATATTATGTTAGCTCCAGGTATAGGTTCTTATCGAGCTGCTTTATT-CA
	Goniothalamus_australis	TCAATTGGGTTATATTATGTTAGCTCCAGGTATAGGTTCTTATCGAGCTGCTTTATTCCA
	Goniothalamus_borneensis	TCAATTGGGTTATATGATGTTAGCTCCAGGTATAGGTTCTTATCGAGCTGCTTTATTCCA
	Goniothalamus_bracteosus	------------------------------------------------------------
	Goniothalamus_calvicarpus	TCAATTGGGTTATATTATGTTAGCTCCAGGTATAGGTTCTTATCGAGCTGCTTTATTCCA
	Goniothalamus_cardiopetalus	TCAATTGGGTTATATTATGTTAGCTCCAGGTATAGGTTCTTATCGAGCTGCTTTATT-CA
	Goniothalamus_cauliflorus	----------------------------------------TATCGAGCTGCTTTATT-CA
	Goniothalamus_suaveolens_1	------------------------------------------------------------
	Goniothalamus_cheliensis	TCAATTGGGTTATATTATGTTAGCTCCAGGTATAGGTTCTTATCGAGCTGCCTTATTCCA
	Goniothalamus_clemensii	------------------------------------------------------------
	Goniothalamus_costulatus	------------------------------------------------------------
	Goniothalamus_dumontetii	------------------------------------------------------------
	Goniothalamus_elegans	--------------------------------------CTTATCGAGCTGCTTTATT-CA
	Goniothalamus_elmeri	TCAATTGGGTTATATTATGTTAGCTCCAGGTATAGGTTCTTATCGAGCTGCTTTATTCCA
	Goniothalamus_expansus	TCAATTGGGTTATATTATGTTAGCGCCAGGTATAGGT---TATCGAGCTGCTTTATTCCA
	Goniothalamus_fasciculatus	--------------------------------------------------CTTTATTCCA
	Goniothalamus_gardneri	TCAATTGGGTTATATTATGTTAGCTCCAGGTATAGGTTCTTATCGAGCTGCTTTATTCCA
	Goniothalamus_giganteus	TCAATTGGGTTATATKATGTTAGCTCTAGGTATAGGTTCTTATCGAGCTGCTTTATTCCA
	Goniothalamus_grandiflorus	TCAATTGGGTTATATTATGTTAGCTCCAGGTATAGGTTCTTATCGAGCTGCTTTATTCCA
	Goniothalamus_griffithii	TCAATTGGGTTATATKATGTTAGCTCCAGGTATAGGTTCTTATCGAGCTGCTTTATTCCA
	Goniothalamus_hookeri	TCAATTGGGTTATATTATGTTAGCTCCAGGTATAGGTTCTTATCGAGCTGCTTTATTCCA
	Goniothalamus_howii	------------------------------------------------------------
	Goniothalamus_imbricatus	------------------------------------------------------------
	Goniothalamus_kinabaluensis	TCAATTGGGTTATATTATGTTAGCTCCAGGTATAGGTTCTTATCGAGCTGCTTTATTCCA
	Goniothalamus_laoticus	TCAATTGGGTTATATTATGTTAGCTCCAGGTATAGGTTCTTATCGAGCTGCCTTATTCCA
	Goniothalamus_loerzingii	------------------------------------------------------------
	Goniothalamus_macranthus	TCAATTGGGTTATATTATGTTAGCTCCAGGTATAGGTTCTTATCGAGCTGCTTTATTCCA
	Goniothalamus_macrophyllus	TCAATTGGGTTATATTATGTTAGCTCCAGGTATAGGTTCTTATCGAGCTGCTTTATTCCA
	Goniothalamus_maewongensis	TCAATTGGGTTATATTATGTTAGCTCCAGGTATAGGTTCTTATCGAGCTGCTTTATTCCA
	Goniothalamus_majestatis	------------------------------------------------------------
	Goniothalamus_malayanus	TCAATTGGGTTATATTATGTTAGCTCCAGGTATAGGTTCTTATCGAGCTGCTTTATTCCA
	Goniothalamus_megalocalyx	TCAATTGGGTTATATTATGTTAGCTCCAGGTATAGGTTCTTATCGAGCTGCTTTATTCCA
	Goniothalamus_monospermus	------------------------------------------------------------
	Goniothalamus_montanus	------------------------------------------------------------
	Goniothalamus_obtusatus	TCAATTGGGTTATATGATGTTAGCTCCAGGTATAGGTTCTTATCGAGCTGCTTTATTCCA
	Goniothalamus_parallelivenius	TCAATTG-GTTATATTATGTTAGCTCCAGGTATAGGTTCTTATCGAGCTGCTTTATTCCA
	Goniothalamus_repevensis	TCAATTGGGTTATATTATGTTAGCTCTAGGTATAGGTTCTTATCGAGCTGCTTTATTCCA
	Goniothalamus_reticulatus	------------------------------------------------------------
	Goniothalamus_ridleyi	------------------------------------------------------------
	Goniothalamus_calcareus	------------------------------------------------------------
	Goniothalamus_rotundisepalus	TCAATTGGGTTATATTATGTTAGCTCCAGGTATAGGTTCTTATCGAGCTGCTTTATTCCA
	Goniothalamus_rufus	------------------------------------------------------------
	Goniothalamus_sawtehii	TCAATTGGGTTATATTATGTTAGCTCCAGGTATAGGTTCTTATCGAGCTGCTTTATTCCA
	Goniothalamus_scortechinii	----------------------------------------------GCTGCTTTATTCCA
	Goniothalamus_sesquipedalis	------------------------------------------TCGAGCTGCTTTATT-CA
	Goniothalamus_suaveolens_2	------------------------------------------------------------
	Goniothalamus_palawanensis	TCAATTGGGTTATATTATGTTAGCTCCAGGTATAAGTTCTTATCGAGCTGCTTTATTCCA
	Goniothalamus_sp_nov	------------------------------------------------------------
	Goniothalamus_tamirensis	TCAATTGGGTTATATTATGTTAGCTCCAGGTATAGGTTCTTATCGAGCTGCTTTATTCCA
	Goniothalamus_tapis	TCAATTGGGTTATATTATGTTAGCTCTAGGTATAGGTTCTTATCGAGCTGCTTTATTCCA
	Goniothalamus_tapisoides	TCAATTGGGTTATATTATGTTAGCTCCAGGTATAGGTTCTTATCGAGCTGCTTTATTCCA
	Goniothalamus_tavoyensis	TCAATTGGGTTATATGATGTTAGCTCCAGGTATAGGTTCTTATCGAGCTGCTTTATTCCA
	Goniothalamus_tenuifolius	TCAATTGGGTTATATGATGTTAGCTCCAGGTATAGGTTCTTATCGAGCTGCTTTATTCCA
	Goniothalamus_thomsoni	------------------------------------------------------------
	Goniothalamus_thwaitesii	TCAATTGGGTTATATGATGTTAGCTCCAGGTATAGGTTCTTATCGAGCTGCTTTATTCCA
	Goniothalamus_tomentosus	------------------------------------------------------------
	Goniothalamus_tortilipetalus	TCAATTGGGTTATATTATGTTAGCTCCAGGTATAGGTTCTTATCGAGCTGCTTTATTCCA
	Goniothalamus_touranensis	------------------------------------------------------------
	Goniothalamus_undulatus	-----------ATATGATGTTAGCTCCAGGTATAGGTTCTTATCGAGCTGCTTTATTCCA
	Goniothalamus_uvarioides	TCAATTGGGTTATATKATGTTAGCTCCGGGTATAGGTTCTTATCGAGCTGCTTTATTCCA
	Goniothalamus_velutinus	TCAATTGGGTTATATTATGTTAGCTCCAGGTATAGGTTCTTATCGAGCTGCTTTATTCCA
	Goniothalamus_woodii	----------------------------------------------GCTGCTTTATT-CA
	Goniothalamus_wrayi	TCAATTGGGTTATATTATGTTAGCTCCAGGTATAGGTTCTTATCGAGCTGCTTTATTCCA
	Goniothalamus_wynaadensis	------------------------------------------------------------
	Neostenanthera_myristicifolia	TCAATTGNNNNNNNNNNNNNNNNNNNNNNNNNNNNNNNNNNNNNNNNNNNNNNNNNNNNN
	Annona_dumetorum	------------------------------------------------------------
	Annona_glabra	TTTAATAACCCATGCCTATTCGAAAGCATTATTGTTTTTAGGGTCTGGGTCTGTTATTCA
	Annona_herzogii	TTTAATAACTCATGCCTATTCGAAAGCATTATTGTTTTTAGGGTCTGGTTCTGTTATTCA
	Annona_mucosa	------------------------------------------------------------
	Annona_muricata	TTTGATAACTCATGCCTATTCGAAAGCATTATTGTTTTTAGGGTCTGGGTCCATTATTCA
	Annona_reticulata	------------------------------------------------------------
	Annona_squamosa	------------------------------------------------------------
	Anonidium_sp_Cheek_7896	NNNNNNNNNNNNNNNNNNNNNNNNNNNNNNNNNNNNNNNNNGATCCGGATCGGKTATTCA
	Asimina_longifolia	TTTGATAACTCATGCCTATTCGAAAGCGTTATTGTTTTTAGGGTCTGGATCCGTTATTCA
	Asimina_rugelii	------------------------------------------------------------
	Asimina_triloba	TTTGATAACTCATGCCTATTCGAAAGCGTTATTGTTTTTAGGGTCTGGATCCGTTATTCA
	Disepalum_platypetalum	TTTGATAACTCATGCCTATTCGAAAGCATTATTGTTTTTAGGGTCTGGATCCGTTATTCA
	Disepalum_pulchrum	------------------------------------------------------------
	Goniothalamus_amuyon	TTTGATAACTCATGCCTATTCGAAAGCATTATTGTTTTTAGGGTCTGGATCCGTTATTCA
	Goniothalamus_andersonii	------------------------------------------------------------
	Goniothalamus_aruensis	TTTGATAACTCATGCCTATTCGAAAGCATTATTGTTTTTAGGGTCTGGATCGGTTATTCA
	Goniothalamus_angustifolius	TTTGATAACTCATGCCTATTCGAAAGCATTATTGTTTTTAGGGTCTGGATCCGTTATTCA
	Goniothalamus_australis	TTTGATAACTCATGCCTATTCGAAAGCATTATTGTTTTTAGGGTCTGGATCCGTTATTCA
	Goniothalamus_borneensis	TTTGATAACTCATGCCTATTCGAAAGCATTATTGTTTTTAGGGTCTGGATCCGTTATTCA
	Goniothalamus_bracteosus	------------------------------------------------------------
	Goniothalamus_calvicarpus	TTTGATAACTCATGCCTATTCGAAAGCATTATTGTTTTTAGGGTCCGGATCCGTTATTCA
	Goniothalamus_cardiopetalus	TTTGATAACTCATGCCTATTCGAAAGCATTATTGTTTTTAGGGTCTGGATCCGTTATTCA
	Goniothalamus_cauliflorus	TTTGATAACTCATGCCTATTCGAAAGCATTATTGTTTTTAGGGTCTGGATCCGTTATTCA
	Goniothalamus_suaveolens_1	------------------------------------------------------------
	Goniothalamus_cheliensis	TTTGATAACTCATGCCTATTCGAAAGCATTATTGTTTTTAGGGTCTGGATCCGTTATTCA
	Goniothalamus_clemensii	------------------------------------------------------------
	Goniothalamus_costulatus	------------------------------------------------------------
	Goniothalamus_dumontetii	------------------------------------------------------------
	Goniothalamus_elegans	TTTGGTAACTCATGCCTATTCGAAAGCATTATTGTTTTTAGGGTCTGGATCCGTTATTCA
	Goniothalamus_elmeri	TTTGATAACTCATGCCTATTCGAAAGCATTATTGTTTTTAGGGTCTGGATCCGTTATTCA
	Goniothalamus_expansus	TTTGATAACTCATGCCTATTCGAAAGCATTATTGTTTTTAGGGTCCGGATCCGTTATTCA
	Goniothalamus_fasciculatus	TTTGATAACTCATGCCTATTCGAAAGCATTATTGTTTTTAGGGTCTGGATCCGTTATTCA
	Goniothalamus_gardneri	TTTGATAACTCATGCCTATTCGAAAGCATTATTGTTTTTAGGGTCTGGATCCGTTATTCA
	Goniothalamus_giganteus	TTTGATAACTCATGCCTATTCGAAAGCATTATTGTTTTTAGGGTCTGGATCCGTTATTCA
	Goniothalamus_grandiflorus	TTTGATAACTCATGCCTATTCGAAAGCATTATTGTTTTTAGGGTCTGGATCCGTTATTCA
	Goniothalamus_griffithii	TTTGATAACTCATGCCTATTCGAAAGCATTATTGTTTTTAGGGTCCGGATCCGTTATTCA
	Goniothalamus_hookeri	TTTGATAACTCATGCCTATTCGAAAGCATTATTGTTTTTAGGGTCTGGATCCGTTATTCA
	Goniothalamus_howii	------------------------------------------------------------
	Goniothalamus_imbricatus	------------------------------------------------------------
	Goniothalamus_kinabaluensis	TTTGATAACTCATGCCTATTCGAAAGCATTATTGTTTTTAGGGTCTGGATCCGTTATTCA
	Goniothalamus_laoticus	TTTGATAACTCATGCCTATTCGAAAGCATTATTGTTTTTAGGGTCTGGATCCGTTATTCA
	Goniothalamus_loerzingii	------------------------------------------------------------
	Goniothalamus_macranthus	TTTGATAACTCATGCCTATTCGAAAGCATTATTGTTTTTAGGGTCCGGATCCGTTATTCA
	Goniothalamus_macrophyllus	TTTGATAACTCATGCCTATTCGAAAGCATTATTGTTTTTAGGGTCTGGATCCGTTATTCA
	Goniothalamus_maewongensis	TTTGATAACTCATGCCTATTCGAAAGCATTATTGTTTTTAGGGTCTGGATCCGTTATTCA
	Goniothalamus_majestatis	------------------------------------------------------------
	Goniothalamus_malayanus	TTTGATAACTCATGCCTATTCGAAAGCATTATTGTTTTTAGGGTCTGGATCCGTTATTCA
	Goniothalamus_megalocalyx	TTTGATAACTCATGCCTATTCGAAAGCATTATTGTTTTTAGGGTCTGGATCCGTTATTCA
	Goniothalamus_monospermus	------------------------------------------------------------
	Goniothalamus_montanus	TTTGATAACTCATGCCTATTCGAAAGCATTATTGTTTTTAGGGTCTGGATCCGTTATTCA
	Goniothalamus_obtusatus	TTTGATAACTCATGCCTATTCGAAAGCATTATTGTTTTTAGGGTCTGGATCCGTTATTCA
	Goniothalamus_parallelivenius	TTTGATAACTCATGCCTATTCGAAAGCATTATTGTTTTTAGGGTCTGGATCCGTTATTCA
	Goniothalamus_repevensis	TTTGATAACTCATGCCTATTCGAAAGCATTATTATTTTTAGGGTCTGGATCCGTTATTCA
	Goniothalamus_reticulatus	------------------------------------------------------------
	Goniothalamus_ridleyi	------------------------------------------------------------
	Goniothalamus_calcareus	------------------------------------------------------------
	Goniothalamus_rotundisepalus	TTTGATAACTCATGCCTATTCGAAAGCATTATTGTTTTTAGGGTCTGGATCCGTTATTCA
	Goniothalamus_rufus	------------------------------------------------------------
	Goniothalamus_sawtehii	TTTGATAACTCATGCCTATTCGAAAGCATTATTGTTTTTAGGGTCTGGATCCGTTATTCA
	Goniothalamus_scortechinii	TTTGATAACTCATGCCTATTCGAAAGCATTATTGTTTTTAGGGTCTGGATCCGTTATTCA
	Goniothalamus_sesquipedalis	TTTGATAACTCATGCCTATTCGAAAGCATTATTGTTTTTAGGGTCTGGATCCGTTATTCA
	Goniothalamus_suaveolens_2	------------------------------------------------------------
	Goniothalamus_palawanensis	TTTGATAACTCATGCCTATTCGAAAGCATTATTGTTTTTAGGGTCTGGATCCGTTATTCA
	Goniothalamus_sp_nov	------------------------------------------------------------
	Goniothalamus_tamirensis	TTTGATAACTCATGCCTATTCGAAAGCATTATTGTTTTTAGGGTCTGGATCCGTTATTCA
	Goniothalamus_tapis	TTTGATAACTCATGCCTATTCGAAAGCATTATTATTTTTAGGGTCTGGATCCGTTATTCA
	Goniothalamus_tapisoides	TTTGATAACTCATGCCTATTCGAAAGCATTATTGTTTTTAGGGTCTGGATCCGTTATTCA
	Goniothalamus_tavoyensis	TTTGATAACTCATGCCTATTCGAAAGCATTATTGTTTTTAGGGTCTGGATCCGTTATTCA
	Goniothalamus_tenuifolius	TTTGATAACTCATGCCTATTCGAAAGCATTATTGTTTTTAGGGTCTGGATCCGTTATTCA
	Goniothalamus_thomsoni	------------------------------------------------------------
	Goniothalamus_thwaitesii	TTTGATAACTCATGCGTATTCGAAAGCATTATTGTTTTTAGGGTCTGGATCCGTTATTCA
	Goniothalamus_tomentosus	------------------------------------------------------------
	Goniothalamus_tortilipetalus	TTTGATAACTCATGCCTATTCGAAAGCATTATTGTTTTTAGGGTCCGGATCCGTTATTCA
	Goniothalamus_touranensis	------------------------------------------------------------
	Goniothalamus_undulatus	TTTAATAACTCATGCCTATTCGAAAGCATTATTGTTTTTAGGGTCTGGATCCGTTATTCA
	Goniothalamus_uvarioides	TTTGATAACTCATGCCTATTCGAAAGCATTATTGTTTTTAGGGTCTGGATCTGTTATTCA
	Goniothalamus_velutinus	TTTGATAACTCATGCCTATTCGAAAGCATTATTGTTTTTAGGGTCTGGATCCGTTATTCA
	Goniothalamus_woodii	TTTGATAACTCATGCCTATTCGAAAGCATTATTGTTTTTAGGGTCTGGATCCGTTATTCA
	Goniothalamus_wrayi	TTTGATAACTCATGCCTATTCGAAAGCATTATTGTTTTTAGGGTCTGGATCCGTTATTCA
	Goniothalamus_wynaadensis	------------------------------------------------------------
	Neostenanthera_myristicifolia	TTTGATAACTCATGCCTATTCGAAAGCATTATTGTTTTTAGGATCCGGATCCGTTATTCA
	Annona_dumetorum	------------------------------------------------------------
	Annona_glabra	TTCAATGGAATCTATTGTTGGCTATTCTCCCGATAAAAGTCAGAACATGGCTCTTATGGG
	Annona_herzogii	TTCAATGGAATCTATTGTTGGCTATTCTCCCGATAAAAGTCAGAACATGGCTCTTATGGG
	Annona_mucosa	------------------------------------------------------------
	Annona_muricata	TTCAATGGAATCTATTGTTGGCTATTCTCCCGATAAAAGCCAGAACATGGTTCTTATGGG
	Annona_reticulata	------------------------------------------------------------
	Annona_squamosa	------------------------------------------------------------
	Anonidium_sp_Cheek_7896	TTCAATGGAACCTATTGTGGGCTATTCTCCTGATAAAAGTCAGAACATGGTCCTTATGGG
	Asimina_longifolia	TTCAATGGAATCTATTGTTGGCTATTCTCCTGATAAAAGTCAGAACATGGTTCTTATGGG
	Asimina_rugelii	------------------------------------------------------------
	Asimina_triloba	TTCAATGGAATCTATTGTTGGCTATTCTCCTGATAAAAGTCAGAACATGGTTCTTATGGG
	Disepalum_platypetalum	TTCAATGGAATCTATTGTTGGTTATTCTCCTGATAAAAGTCAGAACATGGTTCTTATGGG
	Disepalum_pulchrum	------------------------------------------------------------
	Goniothalamus_amuyon	TTCAATGGAATCTATTGTTGGCTATTCTCCCGATAAAAGTCAGAACATGGTTCTTATGGG
	Goniothalamus_andersonii	------------------------------------------------------------
	Goniothalamus_aruensis	TTCAATGGAATCTATTGTTGGCTATTCTCCCGATAAAAGTCAGAACATGGTTCTTATGGG
	Goniothalamus_angustifolius	TTCAATGGAATCTATTGTTGGCTATTCTCCCGATAAAAGTCAGAACATGGTTCTTATGGG
	Goniothalamus_australis	TTCAATGGAATCTATTGTTGGCTATTCTCCCGATAAAAGTCAAAACATGGTTCTTATGGG
	Goniothalamus_borneensis	TTCAATGGAATCTATTGTTGGCTATTCTCCCGATAAAAGTCAGAACATGGTTCTTATGGG
	Goniothalamus_bracteosus	------------------------------------------------------------
	Goniothalamus_calvicarpus	TTCAATGGAATCTATTGTTGGCTATTCTCCTGATAAAAGTCAGAACATGGTTCTTATGGG
	Goniothalamus_cardiopetalus	TTCAATGGAATCTATTGTTGGCTATTCTCCCGATAAAAGTCAGAACATGGTTTTTATGGG
	Goniothalamus_cauliflorus	TTCAATGGAATCTATTGTTGGCTATTCTCCCGATAAAAGTCAGAACATGGTTCTTATGGG
	Goniothalamus_suaveolens_1	------------------------------------------------------------
	Goniothalamus_cheliensis	TTCAATGGAATCTATTGTTGGCTATTCTCCCGATAAAAGTCAGAACATGGTTCTTATGGG
	Goniothalamus_clemensii	------------------------------------------------------------
	Goniothalamus_costulatus	------------------------------------------------------------
	Goniothalamus_dumontetii	------------------------------------------------------------
	Goniothalamus_elegans	TTCAATGGAATCTATTGTTGGCTATTCTCCCGATAAAAGTCAGAACATGGTTCTTATGGG
	Goniothalamus_elmeri	TTCAATGGAATCTATTGTTGGCTATTCTCCTGATAAAAGTCAGAACATGGTTCTTATGGG
	Goniothalamus_expansus	TTCAATGGAATCTATTGTTGGCTATTCTCCTGATAAAAGTCAGAACATGGTTCTTATGGG
	Goniothalamus_fasciculatus	TTCAATGGAATCTATTGTTGGCTATTCTCCCGATAAAAGTCAGAACATGGTTTTTATGGG
	Goniothalamus_gardneri	TTCAATGGAATCTATTGTTGGCTATTCTCCTGATAAAAGTCAGAACATGGTTCTTATGGG
	Goniothalamus_giganteus	TTCAATGGAATCTATTGTTGGCTATTCTCCCGATAAAAGTCAGAACATGGTTCTTATGGG
	Goniothalamus_grandiflorus	TTCAATGGAATCTATTGTTGGCTATTCTCCCGATAAAAGTCAGAACATGGTTCTTATGGG
	Goniothalamus_griffithii	TTCAATGGAATCTATTGTTGGCTATTCTCCTGATAAAAGTCAGAACATGGTTCTTATGGG
	Goniothalamus_hookeri	TTCAATGGAATCTATTGTTGGCTATTCTCCTGATAAAAGTCAGAACATGGTTCTTATGGG
	Goniothalamus_howii	------------------------------------------------------------
	Goniothalamus_imbricatus	------------------------------------------------------------
	Goniothalamus_kinabaluensis	TTCAATGGAATCTATTGTTGGCTATTCTCCCGATAAAAGTCAGAACATGGTTCTTATGGG
	Goniothalamus_laoticus	TTCAATGGAATCTATTGTTGGCTATTCTCCTGATAAAAGTCAGAACATGGTTCTTATGGG
	Goniothalamus_loerzingii	------------------------------------------------------------
	Goniothalamus_macranthus	TTCAATGGAATCTATTGTTGGCTATTCTCCTGATAAAAGTCAGAACATGGTTCTTATGGG
	Goniothalamus_macrophyllus	TTCAATGGAATCTATTGTTGGCTATTCTCCCGATAAAAGTCAGAACATGGTTCTTATGGG
	Goniothalamus_maewongensis	TTCAATGGAATCTATTGTTGGCTATTCTCCCGATAAAAGTCAGAACATGGTTCTTATGGG
	Goniothalamus_majestatis	------------------------------------------------------------
	Goniothalamus_malayanus	TTCAATGGAATCTATTGTTGGCTATTCTCCCGATAAAAGTCAGAACATGGTTCTTATGGG
	Goniothalamus_megalocalyx	TTCAATGGAATCTATTGTTGGCTATTCTCCCGATAAAAGTCAGAACATGGTTCTTATGGG
	Goniothalamus_monospermus	------------------------------------------------------------
	Goniothalamus_montanus	TTCAATGGAATCTATTGTTGGCTATTCTCCCGATAAAAGTCAGAACATGGTTCTTATGGG
	Goniothalamus_obtusatus	TTCAATGGAATCTATTGTTGGCTATTCTCCCGATAAAAGTCAAAACATGGTTCTTATGGG
	Goniothalamus_parallelivenius	TTCAATGGAATCTATTGTTGGCTATTCTCCCGATAAAAGTCAGAACATGGTTCTTATGGG
	Goniothalamus_repevensis	TTCAATGGAATCTATTGTTGGCTATTCTCCCGATAAAAGTCAGAACATGGTCCTTATGGG
	Goniothalamus_reticulatus	------------------------------------------------------------
	Goniothalamus_ridleyi	------------------------------------------------------------
	Goniothalamus_calcareus	------------------------------------------------------------
	Goniothalamus_rotundisepalus	TTCAATGGAACCTATTGTTGGCTATTCTCCCGATAAAAGTCAGAACATGGTTCTTATGGG
	Goniothalamus_rufus	------------------------------------------------------------
	Goniothalamus_sawtehii	TTCAATGGAATCTATTGTTGGCTATTCTCCCGATAAAAGTCAGAACATGGTTCTTATGGG
	Goniothalamus_scortechinii	TTCAATGGAATCTATTGTTGGCTATTCTCCCGATAAAAGTCAGAACATGGTTCTTATGGG
	Goniothalamus_sesquipedalis	TTCAATGGAATCTATTGTTGGGTATTCTCCTGATAAAAGTCAGAACATGGTTCTTATGGG
	Goniothalamus_suaveolens_2	------------------------------------------------------------
	Goniothalamus_palawanensis	TTCAATGGAATCTATTGTTGGCTATTCTCCCGATAAAAGTCAGAACATGGTTCTTATGGG
	Goniothalamus_sp_nov	------------------------------------------------------------
	Goniothalamus_tamirensis	TTCAATGGAATCTATTGTTGGCTATTCTCCCGATAAAAGTCAGAACATGGTTCTTATGGG
	Goniothalamus_tapis	TTCAATGGAATCTATTGTTGGCTATTCTCCCGATAAAAGTCAGAACATGGTCCTTATGGG
	Goniothalamus_tapisoides	TTCAATGGAATCTATTGTTGGCTATTCTCCCGATAAAAGTCAGAACATGGTTCTTATGGG
	Goniothalamus_tavoyensis	TTCAATGGAATCTATTGTTGGCTATTCTCCTGATAAAAGTCAGAACATGGTTCTTATGGG
	Goniothalamus_tenuifolius	TTCAATGGAACCTATTGTTGGCTATTCTCCCGATAAAAGTCAGAACATGGTTCTTATGGG
	Goniothalamus_thomsoni	------------------------------------------------------------
	Goniothalamus_thwaitesii	TTCAATGGAATCTATTGTTGGCTATTCTCCTGATAAAAGTCAGAACATGGTTCTTATGGG
	Goniothalamus_tomentosus	------------------------------------------------------------
	Goniothalamus_tortilipetalus	TTCAATGGAATCTATTGTTGGCTATTCTCCTGATAAAAGTCAGAACATGGTTCTTATGGG
	Goniothalamus_touranensis	------------------------------------------------------------
	Goniothalamus_undulatus	TTCAATGGAACCTATTGTTGGCTATTCTCCCGATAAAAGTCAGAACATGGTTCTTATGGG
	Goniothalamus_uvarioides	TTCAATGGAATCTATTGTTGGCTATTCTCCCGATAAAAGTCAGAACATGGTTCTTATGGG
	Goniothalamus_velutinus	TTCAATGGAATCTATTGTTGGCTATTCTCCCGATAAAAGTCAGAACATGGTTCTTATGGG
	Goniothalamus_woodii	TTCAATGGAATCTATTGTTGGCTATTCTCCTGATAAAAGTCAGAACATGGTTCTTATGGG
	Goniothalamus_wrayi	TTCAATGGAATCTATTGTTGGCTATTCTCCCGATAAAAGCCAGAACATGGTTCTTATGGG
	Goniothalamus_wynaadensis	------------------------------------------------------------
	Neostenanthera_myristicifolia	TTCAATGGAATCTGTTGTTGGCTATTCTCCTGATAAAAGTCAGAACATGGTTCTTATGGG
	Annona_dumetorum	------------------------------------------------------------
	Annona_glabra	TGGTTTAACAAAATACGTCCCAATTACAAAAACTACTTTTTACGTAGGTACACTTTCTCT
	Annona_herzogii	TGGTTTAACGAAATATGTTCCAGTTACAAAAACGACTTTTTACGTAGGTACGCTTTCTCT
	Annona_mucosa	------------------------------------------------------------
	Annona_muricata	TGGTTTAACGAAATATGTTCCAATTACAAAAACTACTTTTTACGTAGGTACACTTTCTCT
	Annona_reticulata	------------------------------------------------------------
	Annona_squamosa	------------------------------------------------------------
	Anonidium_sp_Cheek_7896	TGGTTTGACGAAATATGTCCCAATTACAAAAACTACTTTTTACGTAGGTACACTTTCTCT
	Asimina_longifolia	TGGTTTAACGAAATATGTCCCAATTACAAAAACTACTTTTTACGTAGGTACACTTTCTCT
	Asimina_rugelii	------------------------------------------------------------
	Asimina_triloba	TGGTTTAACGAAATATGTTCCAATTACAAAAACTACTTTTTACGTAGGTACACTTTCTCT
	Disepalum_platypetalum	TGGTTTAACGAAATATGTTCCAATTACAAAAACTACTTTTTACGTAGGTACACTTTCTCT
	Disepalum_pulchrum	------------------------------------------------------------
	Goniothalamus_amuyon	TGGTTTAACGAAATATGTCCCAATCACAAAAAGTACTTTTTACGTAGGTACACTTTCTCT
	Goniothalamus_andersonii	------------------------------------------------------------
	Goniothalamus_aruensis	TGGTTTAACGAAATATGTCCCAATCACAAAAAGTACTTTTTACGTAGGTACACTTTCTCT
	Goniothalamus_angustifolius	TGGTTTAACGAAATATGTCCCAATCACAAAAAGTACTTTTTACGTAGGTACACTTTCTCT
	Goniothalamus_australis	TGGTTTAACSAAATATGTSCCAATCACAAAAAGTACTTTTTACGTAGGTACACTTTCTCT
	Goniothalamus_borneensis	TGGTTTAACGAAATATGTCCCAATCACAAAAAGTACTTTTTACATAGGTACACTTTCTCT
	Goniothalamus_bracteosus	------------------------------------------------------------
	Goniothalamus_calvicarpus	TGGTTTAACGAAATATGTCCCAATCACAAAAAGTACTTTTTACATAGGTACACTTTCTCT
	Goniothalamus_cardiopetalus	TGGTTTAACGAAATATGTCCCAATCACAAAAAGTACTTTTTACGTAGGTACACTTTCTCT
	Goniothalamus_cauliflorus	TGGTTTAACGAAATATGTCCCAATCACAAAAAGTACTTTTTACGTAGGTACACTTTCTCT
	Goniothalamus_suaveolens_1	------------------------------------------------------------
	Goniothalamus_cheliensis	TGGTTTAACGAAATATGTCCCAATCACAAAAAGTACTTTTTACGTAGGTACACTTTCTCT
	Goniothalamus_clemensii	------------------------------------------------------------
	Goniothalamus_costulatus	------------------------------------------------------------
	Goniothalamus_dumontetii	------------------------------------------------------------
	Goniothalamus_elegans	TGGTTTAACGAAATATGTCCCAATCACAAAAAGTACTTTTTACGTAGGTACACTTTCTCT
	Goniothalamus_elmeri	TGGTTTAACGAAATATGTCCCAATCACAAAAAGTACTTTTTACGTAGGTACACTTTCTCT
	Goniothalamus_expansus	TGGTTTGACAAAATATGTCCCAATCACAAAAAGTACTTTTTACGTAGGTACACTTTCTCT
	Goniothalamus_fasciculatus	TGGTTTAACGAAATATGTCCCAATCACAAAAAGTACTTTTTACGTAGGTACACTTTCTCT
	Goniothalamus_gardneri	TGGTTTAACGAAATATGTCCCAATCACAAAAAGTACTTTTTATGTAGGTACACTTTCTCT
	Goniothalamus_giganteus	TGGTTTAACGAAATATGTCCCAATCACAAAAAGTACTTTTTACGTAGGTACACTTTCTCT
	Goniothalamus_grandiflorus	TGGTTTAACGAAATATGTCCCAATCACAAAAAGTACTTTTTACGTAGGTACACTTTCTCT
	Goniothalamus_griffithii	CGGTTTAACGAAATATGTCCCAATCACAAAAAGTACTTTTTACATAGGTACACTTTCTCT
	Goniothalamus_hookeri	TGGTTTAACCAAATATGTGCCAATTA----------------------------------
	Goniothalamus_howii	------------------------------------------------------------
	Goniothalamus_imbricatus	------------------------------------------------------------
	Goniothalamus_kinabaluensis	TGGTTTAACGAAATATGTCCCAATCACAAAAAGTACTTTTTACGTAGGTACACTTTCTCT
	Goniothalamus_laoticus	TGGTTTAACAAAATATGTTCCAATCACAAAAAGTACTTTTTACGTAGGTACACTTTCTCT
	Goniothalamus_loerzingii	------------------------------------------------------------
	Goniothalamus_macranthus	TGGTTTAACGAAATATGTCCCAATCACAAAAAGTACTTTTTACGTAGGTACACTTTCTCT
	Goniothalamus_macrophyllus	TGGTTTAACGAAATATGTCCCAATCACAAAAAGTACTTTTTACGTAGGTACACTTTCTCT
	Goniothalamus_maewongensis	TGGTTTAACGAAATATGTCCCAATCACAAAAAGTACTTTTTACGTAGGTACACTTTCTCT
	Goniothalamus_majestatis	------------------------------------------------------------
	Goniothalamus_malayanus	TGGTTTAACGAAATATGTCCCAATCACAAAAAGTACTTTTTACGTAGGTACACTTTCTCT
	Goniothalamus_megalocalyx	TGGTTTAACGAAATATGTCCCAATCACAAAAAGTACTTTTTACGTAGGTACACTTTCTCT
	Goniothalamus_monospermus	------------------------------------------------------------
	Goniothalamus_montanus	TGGTTTAACGAAATATGTCCCAATCACAAAAAGTACTTTTTACGTAGGTACACTTTCTCT
	Goniothalamus_obtusatus	TGGTTTAACGAAATATGTCCCAATCACAAAAAGTACTTTTTACGTAGGTACACTTTCTCT
	Goniothalamus_parallelivenius	TGGTTTAACAAAATATGTCCCAATCACAAAAAGTACTTTTTACGTAGGTACACTTTCTCT
	Goniothalamus_repevensis	TGGTTTAACGAAATATGTCCCAATAACAAAAAGTACTTTTTACGTAGGTACACTTTCTCT
	Goniothalamus_reticulatus	------------------------------------------------------------
	Goniothalamus_ridleyi	------------------------------------------------------------
	Goniothalamus_calcareus	------------------------------------------------------------
	Goniothalamus_rotundisepalus	TGGTTTAACGAAATATGTCCCAATCACAAAAAGTACTTTTTACGTAGGTACACTTTCTCT
	Goniothalamus_rufus	------------------------------------------------------------
	Goniothalamus_sawtehii	TGGTTTAACGAAATATGTCCCAATCACAAAAAGTACTTTTTACGTAGGTACACTTTCTCT
	Goniothalamus_scortechinii	TGGTTTAACGAAATATGTCCCAATCACAAAAAGTACTTTTTACGTAGGTACACTTTCTCT
	Goniothalamus_sesquipedalis	TGGTTTAACGAAATATGTCCCAATCACAAAAAGTACTTTTTATGTAGGTACACTTTCTCT
	Goniothalamus_suaveolens_2	------------------------------------------------------------
	Goniothalamus_palawanensis	TGGTTTAACGAAATATGTCCCAATCACAAAAAGTACTTTTTACGTAGGTACACTTTCTCT
	Goniothalamus_sp_nov	------------------------------------------------------------
	Goniothalamus_tamirensis	TGGTTTAACGAAATATGTCCCAATCACAAAAAGTACTTTTTACGTAGGTACACTTTCTCT
	Goniothalamus_tapis	TGGTTTAACGAAATATGTCCCAATAACAAAAAGTACTTTTTACGTAGGTACACTTTCTCT
	Goniothalamus_tapisoides	TGGTTTAACGAAATATGTCCCAATCACAAAAAGTACTTTTTACGTAGGTACACTTTCTCT
	Goniothalamus_tavoyensis	TGGTTTAACGAAATATGTCCCAATCACAAAAAGTACTTTTTACGTAGGTACACTTTCTCT
	Goniothalamus_tenuifolius	TGGTTTAACGAAATATGTCCCAATCACAAAAAGTACTTTTTACGTAGGTACACTTTCTCT
	Goniothalamus_thomsoni	------------------------------------------------------------
	Goniothalamus_thwaitesii	TGGTTTAACGAAATATGTCCCAATCACAAAAAGTACTTTTTATGTGGGTACACTTTCTCT
	Goniothalamus_tomentosus	------------------------------------------------------------
	Goniothalamus_tortilipetalus	TGGTTTAACGAAATATGTCCCAATCACAAAAAGTACTTTTTACGTAGGTACACTTTCTCT
	Goniothalamus_touranensis	------------------------------------------------------------
	Goniothalamus_undulatus	TGGTTTAACGAAATATGTCCCAATCACAAAAAGTACTTTTTACGTAGGTACACTTTCTCT
	Goniothalamus_uvarioides	TGGTTTAACGAAATATGTCCCAATCACAAAAAGTACTTTTTACGTAGGTACACTTTCTCT
	Goniothalamus_velutinus	TGGTTTAACGAAATATGTCCCAATCACAAAAAGTACTTTTTACGTAGGTACACTTTCTCT
	Goniothalamus_woodii	TGGTTTAACGAAATATGTCCCAATCACAAAAAGTACTTTTTACGTAGGTACACTTTCTCT
	Goniothalamus_wrayi	TGGTTTAACGAAATATGTCCCAATCACAAAAAGTACTTTTTACGTAGGTACACTTTCTCT
	Goniothalamus_wynaadensis	------------------------------------------------------------
	Neostenanthera_myristicifolia	TGGTTTAACAAAATATGTCCCAATTACAAAAGCTACTTTTTACGTGGGTACACTTTCTCT
	Annona_dumetorum	------------------------------------------------------------
	Annona_glabra	TTGTGGTATTCCACCCCTTGCTTGTTTTTGGTCTAAAGATGAAATCCTTAATGATAGTTG
	Annona_herzogii	TTGTGGTATTCCCCCCCTTGCTTGTTTTTGGTCTAAAGATGAAATCCTTAATGATAGTTG
	Annona_mucosa	------------------------------------------------------------
	Annona_muricata	TTGTGGTATTCCACCTCTTGCTTGTTTTTGGTCTAAAGATGAAATCCTTAATGATAGTTG
	Annona_reticulata	------------------------------------------------------------
	Annona_squamosa	------------------------------------------------------------
	Anonidium_sp_Cheek_7896	TTGTGGTATTCCACCTCTTGCTTGTTTTTGGTCTAAAGATGAAATCCTTAATGATAGTTG
	Asimina_longifolia	TTGTGGTATTCCACCCCTTGCTTGTTTTTGGTCTAAAGATGAAATCCTTAATGATAGTTG
	Asimina_rugelii	------------------------------------------------------------
	Asimina_triloba	TTGTGGTATTCCACCCCTTGCTTGTTTTTGGTCTAAAGATGAAATCCTTAATGATAGTTG
	Disepalum_platypetalum	TTGTGGTATTCCACCCCTTGCCTGTTTTTGGTCTAAAGATGAAATCCTTAATGATAGTTG
	Disepalum_pulchrum	------------------------------------------------------------
	Goniothalamus_amuyon	TTGTGGTATTCCGCCCCTTGCTTGTTTTTGGTCAAAAGATGAAATCCTTAATGATAGTTG
	Goniothalamus_andersonii	------------------------------------------------------------
	Goniothalamus_aruensis	TTGTGGTATTCCGCCCCTTGCTTGTTTTTGGTCTAAAGATGAAATTCTTAATGATAGTTG
	Goniothalamus_angustifolius	TTGTGGTATTCCGCCCCTTGCTTGTTTTTGGTCTAAAGATGAAATCCTTAATGATAGTTG
	Goniothalamus_australis	TTGTGGTATTCCGCCCCTTGCTTGTTTTTGGTCGAAAGATGAAATCCTTAATGATAGTTG
	Goniothalamus_borneensis	TTGTGGTATTCCGCCCCTTGCTTGTTTTTGGTCTAAAGATGAAATCCTTAATGAT-----
	Goniothalamus_bracteosus	------------------------------------------------------------
	Goniothalamus_calvicarpus	TTGTGGTATTCCGCCCCTTGCTTGTTTTTGGTCGAAAGATGAAATCCTTAATGATAGTTG
	Goniothalamus_cardiopetalus	TTGTGGTATTCCGCCCCTTGCTTGTTTTTGGTCGAAAGATGAAATCCTTAATGATAGTTG
	Goniothalamus_cauliflorus	TTGTGGTATTCCGCCCCTTGCTTGTTTTTGGTCTAAAGATGAAATTCTTAATGATAGTTG
	Goniothalamus_suaveolens_1	------------------------------------------------------------
	Goniothalamus_cheliensis	TTGTGGTATTCCGCCCCTTGCTTGTTTTTGGTCGAAAGATGAAATCCTTAATGATAGTTG
	Goniothalamus_clemensii	------------------------------------------------------------
	Goniothalamus_costulatus	------------------------------------------------------------
	Goniothalamus_dumontetii	------------------------------------------------------------
	Goniothalamus_elegans	TTGTGGTATTCCGCCCCTTGCTTGTTTTTGGTCGAAAGATGAAATCCTTAATGAGAGTTG
	Goniothalamus_elmeri	TTGTGGTATTCCGCCCCTTGCTTGTTTTTGGTCTAAAGATGAAATCCTTAATGATAGTTG
	Goniothalamus_expansus	TTGTGGTATTCCGCCCCTTGCTTGTTTTTGGTCGAAAGATGAAATCCTTAATGATAGTTG
	Goniothalamus_fasciculatus	TTGTGGTATTCCGCCCCTTGCTTGTTTTTGGTCGAAAGATGAAATCCTTAATGATAGTTG
	Goniothalamus_gardneri	TTGTGGTATTCCGCCCCTTGCTTGTTTTTGGTCAAAAGATGAAATCCTTAATGATAGTTG
	Goniothalamus_giganteus	TTGTGGTATTCCGCCCCTTGCTTGTTTTTGGTCTAAAGATGAAATCCTTAATGATAGTTG
	Goniothalamus_grandiflorus	TTGTGGTATTCCGCCCCTTGCTTGTTTTTGGTCTAAAGATGAAATCCTTAATGATAGTTG
	Goniothalamus_griffithii	TTGTGGTATTCCGCCCCTTGCTTGTTTTTGGTCGAAAGATGAAATCCTTAATGATAGTTG
	Goniothalamus_hookeri	------------------------------------------------------------
	Goniothalamus_howii	------------------------------------------------------------
	Goniothalamus_imbricatus	------------------------------------------------------------
	Goniothalamus_kinabaluensis	TTGTGGTATTCCACCCCTTGCTTGTTTTTGGTCGAAAGATGAAATCCTTAATGATAGTTG
	Goniothalamus_laoticus	TTGTGGTATTCCGCCCCTTGCTTGTTTTTGGTCGAAAGATGAAATCCTTAATGATAGTTG
	Goniothalamus_loerzingii	------------------------------------------------------------
	Goniothalamus_macranthus	TTGTGGTATTCCGCCCCTTGCTTGTTTTTGGTCGAAAGATGAAATCCTTAATGATAGTTG
	Goniothalamus_macrophyllus	TTGTGGTATTCCGCCCCTTGCTTGTTTTTGGTCGAAAGATGAAATCCTTAATGATAGTTG
	Goniothalamus_maewongensis	TTGTGGTATTCCGCCCCTTGCTTGTTTTTGGTCGAAAGATGAAATCCTTAATGATAGTTG
	Goniothalamus_majestatis	------------------------------------------------------------
	Goniothalamus_malayanus	TTGTGGTATTCCGCCCCTTGCTTGTTTTTGGTCTAAAGATGAAATCCTTAATGATAGTTG
	Goniothalamus_megalocalyx	TTGTGGTATTCCACCCCTTGCTTGTTTTTGGTCGAAAGATGAAATCCTTAATGATAGTTG
	Goniothalamus_monospermus	------------------------------------------------------------
	Goniothalamus_montanus	TTGTGGTATTCCGCCCCTTGCTTGTTTTTGGTCTAAAGATGAAATCCTTAATAATAGTTG
	Goniothalamus_obtusatus	TTGTGGTATTCCGCCCCTTGCTTGTTTTTGGTCGAAAGATGAAATCCTTAATGATAGTTG
	Goniothalamus_parallelivenius	TTGTGGTATTCCACCCCTTGCTTGTTTTTGGTCGAAAGATGAAATCCTTAATGATAGTTG
	Goniothalamus_repevensis	TTGTGGTATTCCGCCCCTTGCTTGTTTTTGGTCTAAAGATGAAATCCTTAATAATAGTTG
	Goniothalamus_reticulatus	------------------------------------------------------------
	Goniothalamus_ridleyi	------------------------------------------------------------
	Goniothalamus_calcareus	------------------------------------------------------------
	Goniothalamus_rotundisepalus	TTGTGGTATTCCGCCCCTTGCTTGTTTTTGGTCGAAAGATGAAATCCTTAATGATAGTTG
	Goniothalamus_rufus	------------------------------------------------------------
	Goniothalamus_sawtehii	TTGTGGTATTCCGCCCCTTGCTTGTTTTTGGTCGAAAGATGAAATCCTTAATGATAGTTG
	Goniothalamus_scortechinii	TTGTGGTATTCCGCCCCTTGCTTGTTTTTGGTCGAAAGATGAAATCCTTAATGATAGTTG
	Goniothalamus_sesquipedalis	TTGTGGTATTCCGCCCCTTGCTTGTTTTTGGTCGAAAGATGAAATCCTTAATGATAGTTG
	Goniothalamus_suaveolens_2	------------------------------------------------------------
	Goniothalamus_palawanensis	TTGTGGTATTCCGCCCCTTGCTTGTTTTTGGTCGAAAGATGAAATCCTTAATGATAGTTG
	Goniothalamus_sp_nov	------------------------------------------------------------
	Goniothalamus_tamirensis	TTGTGGTATTCCGCCCCTTGCTTGTTTTTGGTCGAAAGATGAAATCCTTAATGATAGTTG
	Goniothalamus_tapis	TTGTGGTATTCCGCCCCTTGCTTGTTTTTGGTCTAAAGATGAAATCCTTAATAATAGTTG
	Goniothalamus_tapisoides	TTGTGGTATTCCGCCCCTTGCTTGTTTTTGGTCTAAAGATGAAATCCTTAATGATAGTTG
	Goniothalamus_tavoyensis	TTGTGGTATTCCGCCCCTTGCTTGTTTTTGGTCGAAAGATGAAATCCTTAATGATAGTTG
	Goniothalamus_tenuifolius	TTGTGGTATTCCGCCCCTTGCTTGTTTTTGGTCGAAAGATGAAATCCTTAATGATAGTTG
	Goniothalamus_thomsoni	------------------------------------------------------------
	Goniothalamus_thwaitesii	TTGTGGTATTCCGCCCCTTGCTTGTTTTTGGTCGAAAGATGAAATCCTTAATGATAGTTG
	Goniothalamus_tomentosus	------------------------------------------------------------
	Goniothalamus_tortilipetalus	TTGTGGTATTCCGCCCCTTGCTTGTTTTTGGTCGAAAGATGAAATCCTTAATGATAGTTG
	Goniothalamus_touranensis	------------------------------------------------------------
	Goniothalamus_undulatus	TTGTGGTATTCCGCCCCTTGCTTGTTTTTGGTCGAAAGATGAAATCCTTAATGATAGTTG
	Goniothalamus_uvarioides	TTGTGGTATTCCGCCCCTTGCTTGTTTTTGGTCGAAAGATGAAATCCTTAATGATAGTTG
	Goniothalamus_velutinus	TTGTGGTATTCCGCCCCTTGCTTGTTTTTGGTCGAAAGATGAAATCCTTAATGATAGTTG
	Goniothalamus_woodii	TTGTGGTATTCCGCCCCTTGCTTGTTTTTGGTCTAAAGATGAAATCCTTAATGATAGTTG
	Goniothalamus_wrayi	TTGTGGTATTCCGCCCCTTGCTTGTTTTTGGTCGAAAGATGAAATCCTTAATGATAGTTG
	Goniothalamus_wynaadensis	------------------------------------------------------------
	Neostenanthera_myristicifolia	TTGTGGTATTCCACCTCTTGCTTGTTTTTGGTCTAAAGATGAAATCCTTAGTGATAGTTG
	Annona_dumetorum	------------------------------------------------------------
	Annona_glabra	GTTGTATTCGCCCGTGTTTGCGATAATAGCCTGTTCCGCGGCGGGATTAACTGCATTTTA
	Annona_herzogii	GTTGTATTCGCCCATGTTTGCAATAATAGCTTGTTCCGCGGCGGGATTAACTGCATTTTA
	Annona_mucosa	------------------------------------------------------------
	Annona_muricata	GTTGTATTCGCCCGTGTTTGCGATAATAGCTTGTTCCGCGGCAGGATTAACTGCATTTTA
	Annona_reticulata	------------------------------------------------------------
	Annona_squamosa	------------------------------------------------------------
	Anonidium_sp_Cheek_7896	GTTGTATTCACCCATGTTTGCGATAATAGCTTGTTCCGCAGCAGGATTAACTGCATTTTA
	Asimina_longifolia	GTTGTATTCACCCATGTTTGCGATAATAGCTTATTCCGCGGCAGGATTAACTGCATTTTA
	Asimina_rugelii	------------------------------------------------------------
	Asimina_triloba	GTTGTATTCACCCATGTTTGCGATAATAGCTTATTTCGCGGCAGGATTAACTGCATTTTA
	Disepalum_platypetalum	GTTGTATTCGCCCATGTTTGCGATAATAGCTTGTTCCGCGGCAGGATTAACTGCATTTTA
	Disepalum_pulchrum	------------------------------------------------------------
	Goniothalamus_amuyon	GTTATATTCACCCGTGTTTGCAATAATAGCTTGTTCCGCGGCAGGATTAACTGCATTTTA
	Goniothalamus_andersonii	------------------------------------------------------------
	Goniothalamus_aruensis	GTTGTATTCACCCATGTTTGCAATAATAGCTTGTTCCACGGCAGGATTAACTGCATTTTA
	Goniothalamus_angustifolius	GTTGTATTCACCCGTGTTTGCAATAATAGCTTATTCCGCGGCA-----------------
	Goniothalamus_australis	GTTGTATTCACCCGTGTTTGCAATAATAGCTTGTTCCGCGGCAGGATTAACTGCATTTTA
	Goniothalamus_borneensis	------------------------------------------------------------
	Goniothalamus_bracteosus	------------------------------------------------------------
	Goniothalamus_calvicarpus	GTTGTATTCACCCGTGTTTGCAATAATAGCTTGTTCCGCGGCAGGATTAACTGCATTTTA
	Goniothalamus_cardiopetalus	GTTGTATTCACCCGTGTTTGCAATAATAGCTTGTTCCGCGGCAGGATTAACTGCATTTTA
	Goniothalamus_cauliflorus	GTTGTATTCACCCATGTTTGCAATAATAGCTTGTTCCGCGGCAGGGTTAATTGCATTTTA
	Goniothalamus_suaveolens_1	------------------------------------------------------------
	Goniothalamus_cheliensis	GTTATATTCACCCGTGTTTGCAATAATAGCTTGTTCCGCGGCAGGGTTAACTGCATTTTA
	Goniothalamus_clemensii	------------------------------------------------------------
	Goniothalamus_costulatus	------------------------------------------------------------
	Goniothalamus_dumontetii	------------------------------------------------------------
	Goniothalamus_elegans	GTTATATTCACCCGCGTTTGCAACAATAGCTT----------------------------
	Goniothalamus_elmeri	GTTGTATTCACCCGTGTTTGCAATAATAGCTTGTTCCGCGGCAGGATTAACTGCATTTTA
	Goniothalamus_expansus	GTTGTATTCACCCGTGTTTGCAATAATAGCTTGTTCCGCGGCAGG---------------
	Goniothalamus_fasciculatus	GTTGTATTCACCCGTGTTTGCAATAATAGCTTATTCCGCGGCAGGATA------------
	Goniothalamus_gardneri	GTTGTATTCACCCGTGTTTGCAATAATAGCTTGTTCCGCGGTAGGATTAACTGCATTTTA
	Goniothalamus_giganteus	GTTGTATTCACCCGTGTTTGCAATAATAGCTTGTTCCGCGGCAGGATTAACTGCATTTTA
	Goniothalamus_grandiflorus	GTTGTATTCACCCGTGTTTGCTATAATAGCTTGTTCCGCGGCAGGATTAACTGCATTTTA
	Goniothalamus_griffithii	GTTGTATTCACCCGTGTTTGCAATAATAGCTTGTTCCGCGGCAGGATTAACTGCATTTTA
	Goniothalamus_hookeri	------------------------------------------------------------
	Goniothalamus_howii	------------------------------------------------------------
	Goniothalamus_imbricatus	------------------------------------------------------------
	Goniothalamus_kinabaluensis	GTTGTATTCACCCGTGTTTGCAATAATAGCTTATTCCG----------------------
	Goniothalamus_laoticus	GTTATATTCACCCGTGTTTGCAATAATAGCTTGTTCCGCGGCAGGGTTAACTGCATTTTA
	Goniothalamus_loerzingii	------------------------------------------------------------
	Goniothalamus_macranthus	GTTGTATTCACCCGTGTTTGCAATAATAGCTTGTTCCGCGGCAGGATTAACTGCATTTTA
	Goniothalamus_macrophyllus	GTTGTATTCACCCGTGTTTGCAATAATAGCTTGTTCCGCGGCAGGATTAACTGCATTTTA
	Goniothalamus_maewongensis	GTTGTATTCACCCGTGTTTGCAATAATAGCTTGTTCCGCGGCAGGATTAACTGCATTTTA
	Goniothalamus_majestatis	------------------------------------------------------------
	Goniothalamus_malayanus	GTTGTATTCACCCGTGTTTGCAATAATAGCTTGTTCCGCGGCAGGATTAACTGCATTTTA
	Goniothalamus_megalocalyx	GTTGTATTCACCCGTGTTTGCAATAATAGCTTGTTCCGCGGCAGGATTAACTGCATTTTA
	Goniothalamus_monospermus	------------------------------------------------------------
	Goniothalamus_montanus	GTTGTATTCACCCGTGTTTGCAATAATAGCTTGTTCCGCGGCAGGATTAACTGCATTTTA
	Goniothalamus_obtusatus	GTTGTATTCACCCGTGTTTGCAATAATAGCTTGTTCCGCGGCAGGATTAACTGCATTTTA
	Goniothalamus_parallelivenius	GTTGTATTCACCCGTGTTTGCAATAATAGCTTGTTCCGCGGCAGGATTAACTGCATTTTA
	Goniothalamus_repevensis	GTTGTATTCACCCGTGTTTGCAATAATAGCTTGTTCCGCGGTAGGATTAACTGCATTTTA
	Goniothalamus_reticulatus	------------------------------------------------------------
	Goniothalamus_ridleyi	------------------------------------------------------------
	Goniothalamus_calcareus	------------------------------------------------------------
	Goniothalamus_rotundisepalus	GTTATATTCACCCGTGTTTGCAATAATAGCTTGTTCCGCGGCAGGATTAACTGCATTTTA
	Goniothalamus_rufus	------------------------------------------------------------
	Goniothalamus_sawtehii	GTTATATTCACCCGTGTTTGCAATAATAGCTTGTTCCGCGGCAGGATTAACTGCATTTTA
	Goniothalamus_scortechinii	GTTGTATTCACCCGTGTTTGCAATAATAGCTTGTTCCGCGGCAGGATTAACTGCATTTTA
	Goniothalamus_sesquipedalis	GTTGTATTCACCCGTGTTTGCAATAATAGCTTGTTCCGCGGCAGG---------------
	Goniothalamus_suaveolens_2	------------------------------------------------------------
	Goniothalamus_palawanensis	GTTATATTCACCCGTGTTTGCAATAATAGCTTGTTCCGTGGCAGGATTAACTGCATTTTA
	Goniothalamus_sp_nov	------------------------------------------------------------
	Goniothalamus_tamirensis	GTTATATTCACCCGTGTTTGCAATAATAGCTTGTTCCGCGGCAGGATTAACTGCATTTTA
	Goniothalamus_tapis	GTTGTATTCACCCGTGTTTGCAATAATAGCTTGTTCCGCGGTAGGATTAACTGCATTTTA
	Goniothalamus_tapisoides	GTTGTATTCACCCGTGTTTGCAATAATAGCTTGTTCCGCGGCAGGATTAACTGCATTTTA
	Goniothalamus_tavoyensis	GTTGTATTCACCCGCGTTTGCAATAATAGCTTATTCTGCGGCAGGATTAACTGCATTTTA
	Goniothalamus_tenuifolius	GTTATATTCACCCGTGTTTGCAATAATAGCTTGTTCCGCGGCAGGATTAACTGCATTTTA
	Goniothalamus_thomsoni	------------------------------------------------------------
	Goniothalamus_thwaitesii	GTTGTATTCACCCGTGTTTGCAATAATAGCTTGTTCCGCGGCAGGATTAACTGCATTTTA
	Goniothalamus_tomentosus	------------------------------------------------------------
	Goniothalamus_tortilipetalus	GTTGTATTCACCCGTGTTTGCAATAATAGCTTGTTCCGCGGCA-----------------
	Goniothalamus_touranensis	------------------------------------------------------------
	Goniothalamus_undulatus	GTTATATTCACCCGTGTTTGCAATAATAGCTTGTTCCGCGGCAGGATTAACTGCATTTTA
	Goniothalamus_uvarioides	GTTGTATTCACCCGTGTTTGCAATAATAGCTTGTTCCGCGGCAGGATTAACTGCATTTTA
	Goniothalamus_velutinus	GTTATATTCACCCGTGTTTGCAATAATAGCTTGTTCCGCGGCAGGATTAACTGCATTTTA
	Goniothalamus_woodii	GTTGTATTCACCCGTGTTTGCAATAATAGCTTATTCCGCGGCAG----------------
	Goniothalamus_wrayi	GTTGTATTCACCCGTGTTTGCAATAATAGCTTGTTCCGCGGCAGGATTAACTGCATTTTA
	Goniothalamus_wynaadensis	------------------------------------------------------------
	Neostenanthera_myristicifolia	GTTGTATTCGCCCATGTTTGCGATAATAGCTTGTTCCGCAGCAGGATTAACTGCATTTTA
	Annona_dumetorum	------------------------------------------------------------
	Annona_glabra	TATGTTCCGAATTTATCTACTTACCTTTGAGGGATATTTACGCGTTCGGTTTCAAAATTA
	Annona_herzogii	TATGTTCCGAATTTATCTACTTACCTTTGAGGGATATTTACGCGTTCGGTTTCAAAACTA
	Annona_mucosa	------------------------------------------------------------
	Annona_muricata	TATGTTTCGAATTTATCTACTTATCTTTGAGGGATGTTTACGCGTTCGGTTTCAAAATTA
	Annona_reticulata	------------------------------------------------------------
	Annona_squamosa	------------------------------------------------------------
	Anonidium_sp_Cheek_7896	TATGTTTCGGATTTATTTACTTACCTTTGAAGGACATTTACGCGTTCAGTTTCAGAACTA
	Asimina_longifolia	TATGTTTCGGATTTATCTACTTACCTTTGAGGGATATTTACGCGTTCAGTTTCAAAACTA
	Asimina_rugelii	------------------------------------------------------------
	Asimina_triloba	TATGTTTCGGATTTATCTACTTACCTTTGAGGGATATTTACGCGTTCAGTTTCAAAACTA
	Disepalum_platypetalum	TATGTTTCGGATTTATCTACTTACCTTTGAGGGATATTTACGCATTCAGTTTCAAAACTA
	Disepalum_pulchrum	------------------------------------------------------------
	Goniothalamus_amuyon	CATGTTTCGGATTTATTTACTTACCTTTGAGGGACATTTACGCGTTCAGTTTCAAAACTA
	Goniothalamus_andersonii	------------------------------------------------------------
	Goniothalamus_aruensis	TATGTTTCGGATTTATTTACTTACCTTTGAGGGACATTTACGCGTTCAGTTTCAAAACTA
	Goniothalamus_angustifolius	------------------------------------------------------------
	Goniothalamus_australis	CATGTTTCGGATTTATTTACTTACCTTTGAGGGACATTTACGCGTTCAGTTTCAAAACTA
	Goniothalamus_borneensis	------------------------------------------------------------
	Goniothalamus_bracteosus	------------------------------------------------------------
	Goniothalamus_calvicarpus	CATGTTTCGGATTTATTTACTTACCTTTGAGGGACATTTACGCGTTCAGTTTCAAAACTA
	Goniothalamus_cardiopetalus	CATGTTTCGGATTTATTTACTTACCTTTGAGGGACATTTACGCGTTCAGTTTCAGAACTA
	Goniothalamus_cauliflorus	TATGTTTTGGATTTATTTACTTACCTTTGAGGGACATTTACGCGTTCAGTTTCAAAACTA
	Goniothalamus_suaveolens_1	------------------------------------------------------------
	Goniothalamus_cheliensis	CATGTTTCGGATTTATTTACTTACCTTTGAGGGACATTTACGCGTTCAGTTTCAAAACTA
	Goniothalamus_clemensii	------------------------------------------------------------
	Goniothalamus_costulatus	------------------------------------------------------------
	Goniothalamus_dumontetii	------------------------------------------------------------
	Goniothalamus_elegans	------------------------------------------------------------
	Goniothalamus_elmeri	TATGTTTCGGATTTATTTACTTACCTTTGAGGGACATTTACGCGTTCAGTTTCAAAATTA
	Goniothalamus_expansus	------------------------------------------------------------
	Goniothalamus_fasciculatus	------------------------------------------------------------
	Goniothalamus_gardneri	CATGTTTCGGATTTATTTACTTACCTTTGAGGGACATTTACGTGTTCAGTTTCAAAACTA
	Goniothalamus_giganteus	TATGTTTCGGATTTATTTACTTACCTTTGAGGGACATTTACGCGTTCAGTTTCAAAATTA
	Goniothalamus_grandiflorus	TATGTTTCGGATTTATTTACTTACTTTTGAGGGACATTTGCGCGTTCAGTTTCAAAACTA
	Goniothalamus_griffithii	CATGTTTCGGATTTATTTACTTACCTTTGAGGGACATTTACGCGTTCAGTTTCAAAACTA
	Goniothalamus_hookeri	------------------------------------------------------------
	Goniothalamus_howii	------------------------------------------------------------
	Goniothalamus_imbricatus	------------------------------------------------------------
	Goniothalamus_kinabaluensis	------------------------------------------------------------
	Goniothalamus_laoticus	CATGTTTCGGATTTATTTACTTACCTTTGAGGGACATTTACGCGTTCAGTTTCAAAACTA
	Goniothalamus_loerzingii	------------------------------------------------------------
	Goniothalamus_macranthus	CATGTTTCGGATTTATTTACTCACCTTTGAGGGACATTTACGCGTTCAGTTTCAAAACTA
	Goniothalamus_macrophyllus	CATGTTTCGGATTTATTTACTTACCTTTGAGGGACATTTACGCGTTCAGTTTCAAAACTA
	Goniothalamus_maewongensis	CATGTTTCGGATTTATTTACTTACCTTTGAGGGACATTTACGCGTTCAGTTTCAAAACTA
	Goniothalamus_majestatis	------------------------------------------------------------
	Goniothalamus_malayanus	TATGTTTCGGATTTATTTACTTACCTTTGAGGGACATTTACGCGTTCAGTTTCAAAATTA
	Goniothalamus_megalocalyx	CATGTTTCGGATTTATTTACTTACCTTTGAGGGACATCTACGCGTTCAGTTTCAAAACTA
	Goniothalamus_monospermus	------------------------------------------------------------
	Goniothalamus_montanus	CATGTTTCGGATTTATTTACTTACCTTTGAGGGACATCTACGCGTTCAGTTTCAAAACTA
	Goniothalamus_obtusatus	CATGTTTCGTATTTATTTACTTACCTTTGAGGGACATTTACGCGTTCAGTTTCAAAACTA
	Goniothalamus_parallelivenius	CATGTTTCGGATTTATTTACTTACCTTTGAGGGACATCTACGCGTTCAGTTTCAAAACTA
	Goniothalamus_repevensis	TATGTTTCGGATTTATTTACTTACCTTTGAGGGACATTTACGCGTTCAGTTTCAAAATTA
	Goniothalamus_reticulatus	------------------------------------------------------------
	Goniothalamus_ridleyi	------------------------------------------------------------
	Goniothalamus_calcareus	------------------------------------------------------------
	Goniothalamus_rotundisepalus	CATGTTTCGGATTTATTTACTTACTTTTGAGGGATATTTACGCGTTCGGTTTCAAAACTA
	Goniothalamus_rufus	------------------------------------------------------------
	Goniothalamus_sawtehii	CATGTTTCGGATTTATTTACTTACCTTTGAGGGACATTTACGCCTTAAGTTTCAAAACTA
	Goniothalamus_scortechinii	CATGTTTCGGATTTATTTACTTACCTTTGAGGGACATTTACGCGTTCAATTTCAAAACTA
	Goniothalamus_sesquipedalis	------------------------------------------------------------
	Goniothalamus_suaveolens_2	------------------------------------------------------------
	Goniothalamus_palawanensis	CATGTTTCGGATTTATTTACTTACCTTTGAGGGACATTTACGCGTTCAGTTTCAAAACTA
	Goniothalamus_sp_nov	------------------------------------------------------------
	Goniothalamus_tamirensis	CATGTTTCGGATTTATTTACTTACCTTTGAGGGACATTTACGCGTTCAGTTTCAAAACTA
	Goniothalamus_tapis	TATGTTTCGGATTTATTTACTTACCTTTGAGGGACATTTACGCGTTCAGTTTCAAAATTA
	Goniothalamus_tapisoides	TATGTTTCGGATTTATTTACTTACCTTTGAGGGACATTTACGCGTTCAGTTTCAAAATTA
	Goniothalamus_tavoyensis	CATGTTTCGGATTTATTTACTTACCTTTGAGGGACATTTACGCGTTCGGTTTCAAAACTA
	Goniothalamus_tenuifolius	CATGTTTCGGATTTATTTACTTACCTTTGAGGGATATTTACGCGTTCGGTTTCAAAACTA
	Goniothalamus_thomsoni	------------------------------------------------------------
	Goniothalamus_thwaitesii	CATGTTTCGGATTTATTTACTTACCTTTGAGGGACATTTACGTGTTCAGTTTCAAAACTA
	Goniothalamus_tomentosus	------------------------------------------------------------
	Goniothalamus_tortilipetalus	------------------------------------------------------------
	Goniothalamus_touranensis	------------------------------------------------------------
	Goniothalamus_undulatus	CATGTTTCGGATTTATTTACTTACCTTTGAGGGACATTTACGCCTTCAGTTTCAAAACTA
	Goniothalamus_uvarioides	CATGTTTCGGATTTATTTACTTACCTTTGAGGGACATTTACGCGTTCAGTTTCAAAACTA
	Goniothalamus_velutinus	CATGTTTCGGATTTATTTACTTACCTTTGAGGGACATTTACGCGTTCAGTTTCAAAACTA
	Goniothalamus_woodii	------------------------------------------------------------
	Goniothalamus_wrayi	CATGTTTCGGATTTATTTACTTACCTTTGAGGGACATTTACGCGTTCAGTTTCAAAACTA
	Goniothalamus_wynaadensis	------------------------------------------------------------
	Neostenanthera_myristicifolia	TATGTTTCGGATTTATTTACTGACCTTTGAGGGACATTTACGCGTTCAGTTTCAAAACTA
	Annona_dumetorum	------------------------------------------------------------
	Annona_glabra	CAGTGGCACTAAAAACAGTTCCTTATACTCAATACCTATATGGGGTAAAGAGGGGGCAAA
	Annona_herzogii	CAGTGGCACTAAAAACAGTTTCTTATACTCAATACCTATATGGGGGAAAGAGGGGGTGGG
	Annona_mucosa	------------------------------------------------------------
	Annona_muricata	CAGCGGCACTAAAAAGAGTTCCTTATATTCAATACCTATATGGGGGAAAGAGGGGGCGGA
	Annona_reticulata	------------------------------------------------------------
	Annona_squamosa	------------------------------------------------------------
	Anonidium_sp_Cheek_7896	CAGCGGCACTAAAAACAGTTACTTATATTCAATACCTATATGGGGGAAAGAAGGGACGGA
	Asimina_longifolia	CAGTGGCACTAAAAACAGTTCCTTATACTCAATACCTATATGGGGGAAAGAAGGGGCGGA
	Asimina_rugelii	------------------------------------------------------------
	Asimina_triloba	CAGTGGCACTAAAAACAGTTCCTTATACTCAATACCTATATGGGGGAAAGAAGGGGCGGA
	Disepalum_platypetalum	CAGTGGCACTAAAAACAGTTCCTTATACTCAATAAGTATATGGGGGAAAGAAGGGGGGGA
	Disepalum_pulchrum	------------------------------------------------------------
	Goniothalamus_amuyon	CAGTGGCACTAAAAACGGTTCCTTATATTCAATACCTATATGGGGGAAAGAAGGGGTGGG
	Goniothalamus_andersonii	------------------------------------------------------------
	Goniothalamus_aruensis	CAGTGGCACTAAAAACGGTGCCTTATATTCAATACCTATATGGGGGAAAGAAGGGGTGGG
	Goniothalamus_angustifolius	------------------------------------------------------------
	Goniothalamus_australis	CAGTGGCACTAAAAACGGTTCCTTATATTCAATACCTATATGGGGGAAAGAAGGGGTGGG
	Goniothalamus_borneensis	------------------------------------------------------------
	Goniothalamus_bracteosus	------------------------------------------------------------
	Goniothalamus_calvicarpus	CAGTGGCACTAAAAACGGTTCCTTATATTCAATACCTATATGGGGGAAAGAAGGGGTGGG
	Goniothalamus_cardiopetalus	CAGTGGCACTAAAAACAGTTCCTTATATTCAATACCTATATGGGGGAAAGAAGGGGTGGG
	Goniothalamus_cauliflorus	CAGTGGCACTAAAAACGGTGCCTTATATTCAATACCTATATGGGGGAAAGAAGGGGTGGG
	Goniothalamus_suaveolens_1	------------------------------------------------------------
	Goniothalamus_cheliensis	CAGTGGCACTAAAAACGGTTCCTTATATTCAATACCTATATGGGGGAAAGAAGGGGTGGG
	Goniothalamus_clemensii	------------------------------------------------------------
	Goniothalamus_costulatus	------------------------------------------------------------
	Goniothalamus_dumontetii	------------------------------------------------------------
	Goniothalamus_elegans	------------------------------------------------------------
	Goniothalamus_elmeri	CAGTGGCACTAAAAACGGTTCCTTATATTCAATATCTATATGGGGGAAAGAAGGGGTGGG
	Goniothalamus_expansus	------------------------------------------------------------
	Goniothalamus_fasciculatus	------------------------------------------------------------
	Goniothalamus_gardneri	CAGTGGCACTAAAAACGGTTCCTTATATTCAATACCTATATGGGGGAAAGAAAGGGTGGG
	Goniothalamus_giganteus	CAGTGGCACTAAAAACGGTTCCTTATATTCAATACCTATATGGGGGAAAGAAGGGGTGGG
	Goniothalamus_grandiflorus	CAGTGGCACTAAAAACGGTTCCTTATATTCAATACCTATATGGGGGAAAGAAGGGGTGGG
	Goniothalamus_griffithii	CAGTGGCACTAAAAACGGTTCCTTATATTCAATGCCTATATGGGGGAAAGAAGGGGTGGG
	Goniothalamus_hookeri	------------------------------------------------------------
	Goniothalamus_howii	------------------------------------------------------------
	Goniothalamus_imbricatus	------------------------------------------------------------
	Goniothalamus_kinabaluensis	---------------------------TTCAATATCTATATGGGGGAAAGAAGGGGTGGG
	Goniothalamus_laoticus	CAGTGGCACTAAAAACGGTTCCTTATATTCAATACCTATATGGGGAAAAGAAAGGGTGGG
	Goniothalamus_loerzingii	------------------------------------------------------------
	Goniothalamus_macranthus	CAGTGGCACTAAAAACGGTTCCTTATATTCAATACCTATATGGGGGAAAGAAGGAGTGGG
	Goniothalamus_macrophyllus	CAGTGGCACTAAAAACGGTTCCTTATATTCAATACCTGTATGGGGGAAAGAAGGGGTGGG
	Goniothalamus_maewongensis	CAGTGGCACTAAAAACGGTTCCTTATATTCAATACCTATATGGGGGAAAAAAGGGGTGGG
	Goniothalamus_majestatis	------------------------------------------------------------
[truncated: 928 more rows]
