# Supplementary material for: Molecular and morphological data supporting phylogenetic reconstruction of the genus Goniothalamus (Annonaceae), including a reassessment of previous infrageneric classifications
Source: Data Brief. 2015 Jul 9;4:410–21. doi: 10.1016/j.dib.2015.06.021 (PMC4532731; doi:10.1016/j.dib.2015.06.021)
Supplement: Supplementary file 4 — Supplementary material [file mmc4.zip]

Archive with 1 entries (1 files):
- mmc4.nex
