# Supplementary material for: Molecular and morphological data supporting phylogenetic reconstruction of the genus Goniothalamus (Annonaceae), including a reassessment of previous infrageneric classifications
Source: Data Brief. 2015 Jul 9;4:410–21. doi: 10.1016/j.dib.2015.06.021 (PMC4532731; doi:10.1016/j.dib.2015.06.021)
Supplement: Supplementary file 4 — Supplementary material [file mmc4.zip › mmc4.nex]

#NEXUS
begin taxa;
	dimensions ntax=81;
	taxlabels
	Annona_dumetorum[&description=null]
	Annona_glabra[&description=null]
	Annona_herzogii[&description=null]
	Annona_mucosa[&description=null]
	Annona_muricata[&description=null]
	Annona_reticulata[&description=null]
	Annona_squamosa[&description=null]
	Anonidium_sp_Cheek_7896[&description=null]
	Asimina_longifolia[&description=null]
	Asimina_rugelii[&description=null]
	Asimina_triloba[&description=null]
	Disepalum_platypetalum[&description=null]
	Disepalum_pulchrum[&description=null]
	Goniothalamus_amuyon[&description=null]
	Goniothalamus_andersonii[&description=null]
	Goniothalamus_aruensis[&description=null]
	Goniothalamus_angustifolius[&description=null]
	Goniothalamus_australis[&description=null]
	Goniothalamus_borneensis[&description=null]
	Goniothalamus_bracteosus[&description=null]
	Goniothalamus_calvicarpus[&description=null]
	Goniothalamus_cardiopetalus[&description=null]
	Goniothalamus_cauliflorus[&description=null]
	Goniothalamus_suaveolens_1[&description=null]
	Goniothalamus_cheliensis[&description=null]
	Goniothalamus_clemensii[&description=null]
	Goniothalamus_costulatus[&description=null]
	Goniothalamus_dumontetii[&description=null]
	Goniothalamus_elegans[&description=null]
	Goniothalamus_elmeri[&description=null]
	Goniothalamus_expansus[&description=null]
	Goniothalamus_fasciculatus[&description=null]
	Goniothalamus_gardneri[&description=null]
	Goniothalamus_giganteus[&description=null]
	Goniothalamus_grandiflorus[&description=null]
	Goniothalamus_griffithii[&description=null]
	Goniothalamus_hookeri[&description=null]
	Goniothalamus_howii[&description=null]
	Goniothalamus_imbricatus[&description=null]
	Goniothalamus_kinabaluensis[&description=null]
	Goniothalamus_laoticus[&description=null]
	Goniothalamus_loerzingii[&description=null]
	Goniothalamus_macranthus[&description=null]
	Goniothalamus_macrophyllus[&description=null]
	Goniothalamus_maewongensis[&description=null]
	Goniothalamus_majestatis[&description=null]
	Goniothalamus_malayanus[&description=null]
	Goniothalamus_megalocalyx[&description=null]
	Goniothalamus_monospermus[&description=null]
	Goniothalamus_montanus[&description=null]
	Goniothalamus_obtusatus[&description=null]
	Goniothalamus_parallelivenius[&description=null]
	Goniothalamus_repevensis[&description=null]
	Goniothalamus_reticulatus[&description=null]
	Goniothalamus_ridleyi[&description=null]
	Goniothalamus_calcareus[&description=null]
	Goniothalamus_rotundisepalus[&description=null]
	Goniothalamus_rufus[&description=null]
	Goniothalamus_sawtehii[&description=null]
	Goniothalamus_scortechinii[&description=null]
	Goniothalamus_sesquipedalis[&description=null]
	Goniothalamus_suaveolens_2[&description=null]
	Goniothalamus_palawanensis[&description=null]
	Goniothalamus_sp_nov[&description=null]
	Goniothalamus_tamirensis[&description=null]
	Goniothalamus_tapis[&description=null]
	Goniothalamus_tapisoides[&description=null]
	Goniothalamus_tavoyensis[&description=null]
	Goniothalamus_tenuifolius[&description=null]
	Goniothalamus_thomsoni[&description=null]
	Goniothalamus_thwaitesii[&description=null]
	Goniothalamus_tomentosus[&description=null]
	Goniothalamus_tortilipetalus[&description=null]
	Goniothalamus_touranensis[&description=null]
	Goniothalamus_undulatus[&description=null]
	Goniothalamus_uvarioides[&description=null]
	Goniothalamus_velutinus[&description=null]
	Goniothalamus_woodii[&description=null]
	Goniothalamus_wrayi[&description=null]
	Goniothalamus_wynaadensis[&description=null]
	Neostenanthera_myristicifolia[&description=null]
;
end;
begin characters;
	dimensions nchar=585;
	format datatype=dna missing=? gap=- interleave=yes;
	matrix
	Annona_dumetorum	ACTTCCCTCTAGACCTAGCTGCTGTAGAAGTCC------CATCTACAAACGGATAATACT
	Annona_glabra	ACTTCCCTCTAGACCTAGCTGCTGTAGAAGTCC------CATCTACAAACGGATAATACT
	Annona_herzogii	------------------------TAGAAGTCC------CATCTACAAATGGATAATACT
	Annona_mucosa	ACTTCCCTCTAGACCTAGCTGCTGTAGAAGTCC------CATCTACAAACGGATAATACT
	Annona_muricata	ACTTCCCTCTAGACCTAGCTGCTGTCGAGGTCC------CATCTACAAATGGATAATACT
	Annona_reticulata	ACTTCCCTCTAGACCTAGCTGCTGTAGAAGTCC------CATCTACAAACGGATAATACT
	Annona_squamosa	ACTTCCCTCTAGACCTAGCTGCTGTAGAAGTCC------CATCTACAAACGGATAATACT
	Anonidium_sp_Cheek_7896	---------------------CTGTAGAAGTCC------AGNCTACAAATGGATAATACT
	Asimina_longifolia	----------------------TGTAGAAGTCC------CATCCACAAATGGWTAATACT
	Asimina_rugelii	ACTTCCCTCTAGACCTAGCTGCTGTAGAAGTCC------CATCTACAAATGGATAATACT
	Asimina_triloba	ACTTCCCTCTAGACCTAGCTGCTGTAGAAGTCC------CATCTACAAATGGATAATACT
	Disepalum_platypetalum	ACTTCCCTCTAGACCTAGCTGCTGTCGAAGTTT------CATCYACAAATGGATAAAATT
	Disepalum_pulchrum	ACTTCCCTCTAGACCTAGCTGCTGTAGAAGTCC------CATCCACAAATGGATAATACT
	Goniothalamus_amuyon	------------------------------TCC------CGTCTACAAATGGATAATACT
	Goniothalamus_andersonii	-------------CCTAGCTGCTGTAGAAGTCC------CGTCTACAAATGGATAATACT
	Goniothalamus_aruensis	ACTTCCCTTTAGACCTAGCTGCTGTAGAAGTCC------CGTCTACAAATGGATAATACT
	Goniothalamus_angustifolius	-------TCTAGACCTAGCTGCTGTAGAAGTCC------CGTCTACAAATGGATAATACT
	Goniothalamus_australis	----------------AGCTGCTGTAGAAGTCC------CGTCTACAAATGGATAATACT
	Goniothalamus_borneensis	------------------------------------------------------------
	Goniothalamus_bracteosus	-------TCTAGACCTAGCTGCTGTAGAAGTCC------CGTCTACAAATGGATAATACT
	Goniothalamus_calvicarpus	ACTTCCCTCTAGATCTAGCTGCTGTAGAAGTCC------CGTCTACAAATGGATAATACT
	Goniothalamus_cardiopetalus	ACTTCCCTCTAGACCTAGCTGCTGTAGAAGTCC------CGTCTACAAATGGATAATACT
	Goniothalamus_cauliflorus	ACTTCCCTCTAGACCTAGCTGCTGTAGAAGTCC------TGTCTACAAATGGATAATACT
	Goniothalamus_suaveolens_1	ACTTCCCTCTAGACCTAGCTGCTGTAGAAGTCC------CGTCTACAAATGGATAATACT
	Goniothalamus_cheliensis	ACTTCCCTCTAGACCTAGCTGCTGTAGAAGTCC------CGTCTACAAATGGATAATACT
	Goniothalamus_clemensii	-------TCTAGACCTAGCTGCTGTAGAAGTCT------CGTCTACAAATGGATAATACT
	Goniothalamus_costulatus	-------TCTCGACCTAGCTGCTGTAGAAGTCC------CGTCTACAAATGGATAATACT
	Goniothalamus_dumontetii	-------TCTAGACCTAGCTGCTGTAGAAGTCC------CGTCTACAAATGGATAATACT
	Goniothalamus_elegans	----------AGACCTAGCTGCTGTAGAAGTCC------CGTCTACAAATGGATAATACT
	Goniothalamus_elmeri	------------ACCTAGCTGCTGTAGAAGTCC------CGTCTACAAATGGATAATACT
	Goniothalamus_expansus	--------CTAGACCTAGCTGCTGTAGCAGTCC------CGTCTACAAATGGATAATACT
	Goniothalamus_fasciculatus	------------------------------------------------------------
	Goniothalamus_gardneri	ACTTCCCTCTAGATCTAGCTGCTGTAGAAGTCCCGTCTACGTCTACAAATGGATAATACT
	Goniothalamus_giganteus	ACTTCCCTCTAGACCTAGCTGCTGTAGAAGTCT------CGTCTACAAATGGATAATACT
	Goniothalamus_grandiflorus	ACTTCCCTCTAGACCTAGCTGCTGTAGAAGTCC------CGTCTACAAATGGATAATACT
	Goniothalamus_griffithii	ACTTCCCTCTAGATCTAGCTGCTGTAGAAGTCC------CGTCTACAAATGGATAATACT
	Goniothalamus_hookeri	-------TCTAGACCTAGCTGCTGTAGAAGTCCCGTCTACGTCTACAAATGGATAATACT
	Goniothalamus_howii	ACTTCCCTCTAGACCTAGCTGCTGTAGAAGTCC------CGTCTACAAATGGATAATACT
	Goniothalamus_imbricatus	-----------------GCTGCTGTAGAAGTCC------CGTCTACAAATGGATAATACT
	Goniothalamus_kinabaluensis	ACTTCCCTCTAGACCTAGCTGCTGTAGAAGTCC------CGTCTACAAATGGATAATACT
	Goniothalamus_laoticus	ACTTCCCTCTAGACCTAGGTGCTGTAGAAGTCC------CGTCTACAAATGGATAATACT
	Goniothalamus_loerzingii	--------------------GCTGTAGAAGTCC------CGTCTACAAATGGATAATACT
	Goniothalamus_macranthus	ACTTCCCTCTAGACCTAGCTGCTGTAGAAGTCC------TGTCTACAAATGGATAATACT
	Goniothalamus_macrophyllus	ACTTCCCTCTAGACCTAGCTGCTGTAGAAGTCC------CGTCTACAAATGGATAATACT
	Goniothalamus_maewongensis	--------------------GCTGTAGAAGTCC------CGTCTACAAATGGATAATACT
	Goniothalamus_majestatis	--------CTAGACCTAGCTGCTGTAGAAGTCT------CGTCTACAAATGGATAATACT
	Goniothalamus_malayanus	---------------------CTGTAGAAGTCT------TGTCTACAAATGGATAATACT
	Goniothalamus_megalocalyx	-----------------------GTAGAAGTCC------CGTCTACAAACGGATAATACT
	Goniothalamus_monospermus	-------TCTAGACCTAGCTGCTGTAGAAGTCC------CGTCTGCAAATGGATAATACT
	Goniothalamus_montanus	AGTTCCCTCTAGACCTAGCTGCTGTAGAAGTCC------CGTCTACAAATGGATAATACT
	Goniothalamus_obtusatus	ACTTCCCTCTAGACCTAGCTGCTGTAGAAGTCC------CGTCTACAAATGGATAATACT
	Goniothalamus_parallelivenius	ACTTCCCTCTAGACCTAGCTGCTGTAGAAGTCC------CGTCTACAAATGGATAATACT
	Goniothalamus_repevensis	-----------------GCTGCTGTAGACGTCC------CGTCTACAAATGGATAATACT
	Goniothalamus_reticulatus	------------------------------------------------------------
	Goniothalamus_ridleyi	-------------------TGCTGTAGAAGTCC------CGTCTACAAATGGATAATACT
	Goniothalamus_calcareus	---------------------CTGTAGAAGTCC------CGTCTACAAATGGATAATACT
	Goniothalamus_rotundisepalus	ACTTCCCTCTAGACCTAGCTGCTGTAGAAGTCC------CGTCTACAAATGGATAATACT
	Goniothalamus_rufus	------------------------------------------------------------
	Goniothalamus_sawtehii	ACTTCCCTCTAGACCTAGCTGCTGTAGAAGTCC------CGTCTACAAATGGATAATACT
	Goniothalamus_scortechinii	--------CTAGACCTAGCTGCTGTAGAAGTCC------CGTCTACAAATGGATAATACT
	Goniothalamus_sesquipedalis	-----------------CTTGCTGTAGAAGTCC------CGTCTACAAATGGATAATACT
	Goniothalamus_suaveolens_2	ACTTCCCTCTAGACCTAGCTGCTGTAGAAGTCC------CGTCTACAAATGGATAATACT
	Goniothalamus_palawanensis	---------------------CTGTAGAAGTCC------CGTCTACAAATGGATAATACT
	Goniothalamus_sp_nov	---------------------CTGTAGAAGTCC------CGTCTACAAATGGATAATACT
	Goniothalamus_tamirensis	ACTTCCCTCTAGACCTAGGTGCTGTAGAAGTCC------CGTCTACAAATGGATAATACT
	Goniothalamus_tapis	----------------------TGTAGAAGTCC------CGTCTACAAATGGATAATACT
	Goniothalamus_tapisoides	ACTTCCCTCTAGACCTAGCTGCTGTAGAAGTCC------CGTCTACAAATGGATAATACT
	Goniothalamus_tavoyensis	ACTTCCCTCTAGACCTAGCTGCTGTAGAAGTCC------CGTCTACAAATGGATAATACT
	Goniothalamus_tenuifolius	ACTTCCCTCTAGACCTAGCTGCTGTAGAAGTCC------CGTCTACAAATGGATAATACT
	Goniothalamus_thomsoni	-------TCTAGACCTAGCTGCTGTAGAAGTCCCGTCTACGTCTACAAATGGATAATACT
	Goniothalamus_thwaitesii	ACTTCCCTCTAGATCTAGCTGCTGTAGAAGTCC------CGTCTACAAATGGATAATACT
	Goniothalamus_tomentosus	-------------------TGCTGTAGAAGTCC------CGTCTACAAATGGATAATACT
	Goniothalamus_tortilipetalus	----------AGACCTAGCTGCTGTAGAAGTCC------CGTCTACAAATGGATAATACT
	Goniothalamus_touranensis	-------TCTAGACCTAGCTGCTGTAGAAGTCC------CGTCTACAAATGGATAATACT
	Goniothalamus_undulatus	ACTTCCCTCTAGACCTAGCTGCTGTAGAAGTCC------CGTCTACAAATGGATAATACT
	Goniothalamus_uvarioides	ACTTCCCTCTAGACCTAGCTGCTGTAGAAGTCC------CGTCTACAAATGGATAATACT
	Goniothalamus_velutinus	ACTTCCCTCTCGACCTAGCTGCTGTAGAAGTCC------CGTCTACAAATGGATAATACT
	Goniothalamus_woodii	--------------------------GAAGTCC------CGTCTACAAATGGATAATACT
	Goniothalamus_wrayi	-----------------GCTGCTGTAGAAGTCC------CGTCTACAAATGGATAATACT
	Goniothalamus_wynaadensis	ACTTCCCTCTAGACCTAGCTGCTGTAGAAGTCC------TGTCTACAAATGGATAATACT
	Neostenanthera_myristicifolia	ACTTCCCTCTAGACCTAGCTGCTGTAGAAGTTC------CATCTACAAATGGATAATACT
	Annona_dumetorum	TCAGCCTTAGTGTTAGTGTA------TACGAGTTGTTGAAGGAACAGATCAACGCCAACT
	Annona_glabra	TCAGCCTTAGTGTTAGTGTA------TACGAGTTGTTGAAGGAACAGATCAACGCCAACT
	Annona_herzogii	TCAGCCTTAGTGTTAGTGTA------TACGAGTTGATGAAGGATCAGATCAATGCCAACT
	Annona_mucosa	TCAGCCTTAGTGTTAGTGTA------TACGAGCTGTTGAAGGAACAGATCAACGCCAACT
	Annona_muricata	TCAGCCTTAGTGTTAGCGTA------TACGAGTTGTTGAAGGAACAGATCAATGCCAACT
	Annona_reticulata	TCAGCCTTAGTGTTAGTGTA------TACGAGTTGTTGAAGGAACAGATCAACGCCAACT
	Annona_squamosa	TCAGCCTTAGTGTTAGTGTA------TACGAGTTGTTGAAGGAACAGATCAACGCCAACT
	Anonidium_sp_Cheek_7896	TCAGTCTTAGTGTTAGTGTA------TACGAGTTGTTGAAGGATTAGATCAATGCCAACT
	Asimina_longifolia	TCAGCCTTAGTGTTAGTGTA------TACGAGTTGTTGAAGGATCAGATCAATGCCAACT
	Asimina_rugelii	TCAGCCTTAGTGTTAGTGTA------TACGAGTTGATGAAGGATCAGATCAATGCCAACT
	Asimina_triloba	TCAGCCTTAGTGTTAGTGTA------TATGAGTTGATGAAGGATCAGATCAATGCCAACT
	Disepalum_platypetalum	TKGGCATTAGTGTTAGTGTATATGAGTATGAGTTGTTGAAGGATTAGATCAATGCCAACT
	Disepalum_pulchrum	TCAGCCTTAGTGTTAGCGTA------TACGAGTTGTTGAAGGATCAGATCAATGCCAACT
	Goniothalamus_amuyon	TCA-TTTCAGTGTTAGTGTA------TATGAGTTGTTGAAGGATCAGGTCAATGCCAACT
	Goniothalamus_andersonii	TCA-TTTCAGTGTTAGTGTA------TATGAGTTGTTGAAGGATCAGATCAATGCCAACT
	Goniothalamus_aruensis	TCA-TTTCAGTGTTAGTGTA------TATGAGTTGTTGAAGGATCAGATCAATGCCAACT
	Goniothalamus_angustifolius	TCA-TTTCAGTGTTAGTGTA------TATGAGTTGTTGAAGGATCAGATCAATGCCAACT
	Goniothalamus_australis	TCA-TTTCAGTGTTAGTGTA------TATGAGTTGTTGAAGGATCAGATCAATGCCAACT
	Goniothalamus_borneensis	------------------------------------------------------------
	Goniothalamus_bracteosus	TCA-TTTCAGTGTTAGTGTA------TATGAGTTGTTGAAGGATCAGATCAATGCCAACT
	Goniothalamus_calvicarpus	TCA-TTTCAGTGTTAGTGTA------TATGAGTTGTTGAAGGATCAGATCAATGCCAACT
	Goniothalamus_cardiopetalus	TCA-TTTCTGTGTTAGTGTA------TATGAGTTGTTGAAGGATCAGATCAATGCCAACT
	Goniothalamus_cauliflorus	TCA-TTTCAGTGTTAGTGTA------TATGAGTTGTTGAAGGATCAGATCAATGCCAACT
	Goniothalamus_suaveolens_1	TCA-TTTCAGTGTTAGTGTA------TATGAGTTGTTGAAGGATCAGATCAATGCCAACT
	Goniothalamus_cheliensis	TCA-TTTCAGTGTTAGTGTA------TATGAGTTGTTGAAGGATCAGATCAATGCCAACT
	Goniothalamus_clemensii	TCA-TTTCAGTGTTAGTGTA------TATGAGTTGTTGAAGGATCAGATCAATGCCAACT
	Goniothalamus_costulatus	TCA-TTTCAGTGTTAGTGTA------TATGAGTTGTTGAAGGATCAGATCAATGCCAACT
	Goniothalamus_dumontetii	TCA-TTTCAGTGTTAGTGTA------TATGAGTTGTTGAAGGATCAGATCAATGCCAACT
	Goniothalamus_elegans	TCA-TTTCAGTATTAGTGTA------TATGAGTTGTTGAAGGATCAGATCAATGCCAACC
	Goniothalamus_elmeri	TCA-TTTCAGTGTTAGTGTA------TATGAGTTGTTGAAGGATCAGATCAATGCCAACT
	Goniothalamus_expansus	TCA-TTTCAGTGTTAGTGTA------TATGAGTTGTTGAAGGATCAGATCAATGCCAACT
	Goniothalamus_fasciculatus	------------------------------------------------------------
	Goniothalamus_gardneri	TCA-TTTCAGTGTTAGTGTA------TATGAGTTGTTGAAGGATCAGATCAATGCCAACT
	Goniothalamus_giganteus	TCA-TTTCAGTGTTAGTGTA------TATGAGTTGTTGAAGGATCAGATCAATGCCAACT
	Goniothalamus_grandiflorus	TCA-TTTCAGTGTTAGTGTA------TATGAGTTGTTGAAGGATCAGATCAATGCCAACT
	Goniothalamus_griffithii	TCA-TTTCAGTGTTAGTGTA------TATGAGTTGTTGAAGGATCAGATCAATGCCAACT
	Goniothalamus_hookeri	TCA-TTTCAGTGTTAGTGTA------TATGAGTTGTTGAAGGATCAGATCAATGCCAACT
	Goniothalamus_howii	TCA-TTTCAGTGTTAGTGTA------TATGAGTTGTTGAAGGATCAGATCAATGCCAACT
	Goniothalamus_imbricatus	TCA-TTTCAGTGTTAGTGTA------TATGAGTTGTTGAAGGATCAGATCAACGCCAACT
	Goniothalamus_kinabaluensis	TCA-TTTCAGTGTTAGTGTA------TATGAGTTGTTGAAGGATCAGATCAATGCCAACT
	Goniothalamus_laoticus	TCA-TTTCAGTGTTAGTGTA------TATGAGTTGTTGAAGGATCAGATCAATGCCAACT
	Goniothalamus_loerzingii	TCA-TTTCAGTGTTAGTGTA------TATGAGTTGTTGAAGGATCAGATCAATGCCAACT
	Goniothalamus_macranthus	TCA-TTTCAGTGTTAGTGTA------TATGAGTTGTTGAAGGATCAGATCAATGCCAACT
	Goniothalamus_macrophyllus	TCA-TTTCAGTGTTAGTGTA------TATGAGTTGTTGAAGGATCAGATCAATGCCAACT
	Goniothalamus_maewongensis	TCA-TTTCAGTGTTAGTGTA------TATGAGTTGTTGAAGGATCAGATCAATGCCAACT
	Goniothalamus_majestatis	TCA-TTTCAGTGTTAGTGTA------TATGAGTTGTTGAAGGATCAGATCAATGCCAACT
	Goniothalamus_malayanus	TCA-TTTCAGTGTTAGTGTA------TATGAGTTGTTGAAGGATCAGATCAATGCCAACT
	Goniothalamus_megalocalyx	TCA-TTTCAGTGTTAGTGTA------TATGAGTTGTTGAAGGATCAGATCAATGCCAACT
	Goniothalamus_monospermus	TCA-TTTCAGTGTTAGTGTA------TATGAGTTGTTGAAGGATCAGATCAATGCCAACT
	Goniothalamus_montanus	TCA-TTTCAGTGTTAGTGTA------TATGAGTTGTTGAAGGATCAGATCAATGCCAACT
	Goniothalamus_obtusatus	TCA-TTTCAGTGTTAGTGTA------TATGAGTTGTTGAAGGATCAGATCAATGCCAACT
	Goniothalamus_parallelivenius	TCA-TTTCAGTGTTAGTGTA------TATGAGTTGTTGAAGGATCAGATCAATGCCAACT
	Goniothalamus_repevensis	TCA-TTTTAGTGTTAGTGTA------TATGAGTTGTTGAAGGATCAGATCAATGCCAACT
	Goniothalamus_reticulatus	------------------------------------------------------------
	Goniothalamus_ridleyi	TCA-TTTCAGTGTTAGTGTA------TATGAGTTGTTGAAGGATCAGATCAATGCCAACT
	Goniothalamus_calcareus	TCA-TTTCAGTGTTAGTGTA------TATGAGTTGTTGAAGGATCAGATCAATGCCAACT
	Goniothalamus_rotundisepalus	TCA-TTTTAGTGTTAGTGTA------TATGAGTTGTTGAAGGATCAGATCAATGCCAACT
	Goniothalamus_rufus	---------GTGTTAGTGTA------TATGAGTTGTTGAAGGATCAGATCAATGCCAACT
	Goniothalamus_sawtehii	TCA-TTTCAGTGTTAGTGTA------TATGAGTTGTTGAAGGATCAGATCAATGCCAACT
	Goniothalamus_scortechinii	TCA-TTTCAGTGTTAGTGTA------TATGAGTTGTTGAAGGATCAGATCAATGCCAACT
	Goniothalamus_sesquipedalis	TCA-TTTCAGTGTTAGTGTA------TATGAGTTGTTGAAGGATCAGATCAATGCCAACT
	Goniothalamus_suaveolens_2	TCA-TTTCAGTGTTAGTGTA------TATGAGTTGTTGAAGGATCAGATCAATGCCAACT
	Goniothalamus_palawanensis	TCA-TTTCAGTATTAGTGTA------TATGAGTTGTTGAAGGATCAGATCAATGCCAACT
	Goniothalamus_sp_nov	TCA-TTTCAGTGTTAGTGTA------TATGAGTTGTTGAAGGATCAGATCAATGCCAACT
	Goniothalamus_tamirensis	TCA-TTTCAGTGTTAGTGTA------TATGAGTTGTTGAAGGATCAGATCAATGCCAACT
	Goniothalamus_tapis	TCA-TTTTAGTGTTAGTGTA------TATGAGTTGTTGAAGGATCAGATCAATGCCAACT
	Goniothalamus_tapisoides	TCA-TTTCAGTGTTAGTGTA------TATGAGTTGTTGAAGGATCAGATCAATGCCAACT
	Goniothalamus_tavoyensis	TCA-TTTCAGTGTTAGTGTA------TATGAGTTGTTGAAGGATCAGATCAATGCCAACT
	Goniothalamus_tenuifolius	TCA-TTTTAGTGTTAGTGTA------TATGAGTTGTTGAAGGATCAGATCAATGCCAACT
	Goniothalamus_thomsoni	TCA-TTTCAGTGTTAGTGTA------TATGAGTTGTTGAAGGATCAGATCAATGCCAACT
	Goniothalamus_thwaitesii	TCA-TTTCAGTGTTAGTGTA------TATGAGTTGTTGAAGGATCAGATCAATGCCAACT
	Goniothalamus_tomentosus	TCA-TTTCAGTGTTAGTGTA------TATGAGTTGTTGAAGGATCAGATCAATGCCAACT
	Goniothalamus_tortilipetalus	TCA-TTTCAGTGTTAGTGTA------TGTGAGTTGTTGAAGGATCAGATCAATGCCAACT
	Goniothalamus_touranensis	TCA-TTTCAGTGTTAGTGTA------TATGAGTTGTTGAAGGATCAGATCAATGCCAACT
	Goniothalamus_undulatus	TCA-TTTCAGTGTTAGTGTA------TATGAGTTGTTGAAGGATCAGATCAATGCCAACT
	Goniothalamus_uvarioides	TCA-TTTCAGTGTTAGTGTA------TATGAGTTGTTGAAGGATCAGATCAATGCCAACT
	Goniothalamus_velutinus	TCA-TTTCAGTGTTAGTGTA------TATGAGTTGTTGAAGGATCAGATCAATGCCAACT
	Goniothalamus_woodii	TCA-TTTCAGTGTTAGTGTA------TATGAGTTGTTGAAGGATCAGATCAATGCCAACT
	Goniothalamus_wrayi	TCA-TTTCAGCGTTAGTGTA------TATGAGTTGTTGAAGGATCAGATCAATGCCAACT
	Goniothalamus_wynaadensis	TCG-TTTCAGTGTTAGTGTA------TATGAGTTGTTGAAGGATCAGATCAATGCCAACT
	Neostenanthera_myristicifolia	TCAGCTTTAGTGTTAGTGTA------TACGAGTTGTTGAAGGGTCAGATCAATGCCAACT
	Annona_dumetorum	TACTAATAAGTTGGCATTGA-----TCTGTTCGATTCA-GCA------GCCTTTGACTTT
	Annona_glabra	TACTAATAAGTTGGCATTGA-----TCTGTTCGATTCA-GCA------GCCTTT------
	Annona_herzogii	TATTAATAAGTTGGCATTGA-----TCTGTTTGATTCA-GTA------GTCTTT------
	Annona_mucosa	TACTAATAAGTTGGCATTGA-----TCTGTTCGATTCA-GCA------GCCTTTTA-AAG
	Annona_muricata	TATTAGTAAGTTGGCGTTGA-----TCCGTTCAATTCA-GCA------GCCCTT------
	Annona_reticulata	TACTAATAAGTTGGCATTGA-----TCTGTTCGATTCA-GCA------GCCTTT------
	Annona_squamosa	TACTAATAAGTTGGCATTGA-----TCTGTTCGATTCA-GCA------GCCTTTGACTTT
	Anonidium_sp_Cheek_7896	TATTATTAAGTTGGTGTTGA-----TCTGTTCGATCTA-GTA------GTCTTT------
	Asimina_longifolia	TATTAATAAGTTGGCGTTGA-----TCCGTTCGATTTA-GTA------GTCTTT------
	Asimina_rugelii	TATTAATAAGTTGGCATTGA-----TCTGTTTGATTCA-GTA------GTCTTT------
	Asimina_triloba	TATTAATAAGTTGGCATTGA-----TCTGTTTGATTCA-GTA------GTCTTT------
	Disepalum_platypetalum	TGTCAAGAAGTTGGCATTGA-----TCTGTTCGATTCA-GTA------TTCTTT------
	Disepalum_pulchrum	TATTAATAAGTTGGCGTTGA-----TCCGTTCGATTTA-GTA------GTCTTT------
	Goniothalamus_amuyon	TATTAATAAGTTGGCATTGA-----TCTGTTCGATTCA-GTAGTTTTTGTTTTT------
	Goniothalamus_andersonii	TATTAATAAGTTGGCATTGA-----TCTGTTCGATTCA-GTAGTTTTTGTTTTT------
	Goniothalamus_aruensis	TATTAATAAGTTGGCGTTGA-----TCTGTTCGATTCA-GTAGTTTTTGTTTTT------
	Goniothalamus_angustifolius	TATTAATAAGTTGGCATTGA-----TCTGTTCGATTCA-GTAGTTTTTGTTTTT------
	Goniothalamus_australis	TATTAATAAGTTGGCATTGA-----TCTGTTCGATTCA-GTAGTTTTTATTTTT------
	Goniothalamus_borneensis	------------------------------------------GTTTTTGTTTTT------
	Goniothalamus_bracteosus	TATTAATAAGTTGGCATTGA-----TCTGTTCGATTCA-GTAGTTTTTGTTTTT------
	Goniothalamus_calvicarpus	TATTAATAAGTTGGCATTGA-----TCTGTTCGATTCA-GTA------GTTTTT------
	Goniothalamus_cardiopetalus	TATTAATAAGTTGGCATTGA-----TCTGTTCGATTCA-GTAGTTTTTGTTTTT------
	Goniothalamus_cauliflorus	TATTAATAAGTTGGCGTTGA-----TCTGTTCGATTCA-GTAGTTTTTGTTTTT------
	Goniothalamus_suaveolens_1	TATTAATAAGTTGGCATTGA-----TCTGTTCGATTCA-GTAGTTTTTGTTTTT------
	Goniothalamus_cheliensis	TATTAATAAGTTGGCATTGA-----TCTGTTCGATTCAGGTAGTTTTTGTTTTT------
	Goniothalamus_clemensii	TATTAATAAGTTGGCATTGA-----TCTGTTCGATTCA-GTAGTTTTTGTTTTT------
	Goniothalamus_costulatus	TATTAATAAGTTGGCATTGA-----TCTGTTCGATTCA-GTAGTTTTTGTTTTT------
	Goniothalamus_dumontetii	TATTAATAAGTTGGCATTGA-----TCTGTTCGATTCA-GTAGTTTTTATTTTT------
	Goniothalamus_elegans	TATTAATAAGTTGGCATTGA-----TCTGTTCGATTCA-GTAGTTTTTGTTTTT------
	Goniothalamus_elmeri	TATTAATAAGTTGGCATTGA-----TCTGTTCGATTCA-GTAGTTTTTGTTTTT------
	Goniothalamus_expansus	TATTAATAAGTTGGCATTGA-----TCTGTTCGATTCA-GTA------GTTTTT------
	Goniothalamus_fasciculatus	------------------------------------------------------------
	Goniothalamus_gardneri	TATTAATAAGTTGGCATTGA-----TCTGTTCGATTCA-GTA------GTTTTT------
	Goniothalamus_giganteus	TATTAATAAGTTGGCATTGA-----TCTGTTCGATTCA-GTAGTTTTTGTTTTT------
	Goniothalamus_grandiflorus	TATTAATAAGTTGGCGTTGA-----TCTGTTCGATTCA-GTAGTTTTTGTTTTT------
	Goniothalamus_griffithii	TATTAATAAGTTGGCATTGA-----TCTGTTCGATTCA-GTA------GTTTTT------
	Goniothalamus_hookeri	TATTAATAAGTTGGCATTGA-----TCTGTTCGATTCA-GTA------GTTTTT------
	Goniothalamus_howii	TATTAATAAGTTGGCATTGA-----TCTGTTCGATTCA-GTAGTTTTTGTTTTT------
	Goniothalamus_imbricatus	TATTAATAAGTTGGCATTGA-----TCTGTTCGATTCA-GTAGTTTTTGTTTTT------
	Goniothalamus_kinabaluensis	TATTAATAAGTTGGCATTGA-----TCTGTTCGATTCA-GTAGTTTTTGTTTTT------
	Goniothalamus_laoticus	TATTAATAAGTTGGCATTGATCTGTTCTGTTCGATTCA-GTAGTTTTTGTTTTT------
	Goniothalamus_loerzingii	TATTAATAAGTTGGCATTGA-----TCTGTTCGATTCA-GTAGTTTTTGTTTTT------
	Goniothalamus_macranthus	TATTAATAAGTTGGCATTGA-----TCTGTTCGATTCA-GTA------GTTTTT------
	Goniothalamus_macrophyllus	TATTAATAAGTTGGCATTGA-----TCTGTTCGATTCA-GTAGTTTTTGTTTTT------
	Goniothalamus_maewongensis	TATTAATAAGTTGGCATTGA-----TCTGTTCGATTCA-GTAGTTTTTGTTTTT------
	Goniothalamus_majestatis	TATTAATAAGTTGGCGTTGA-----TCTGTTCGATTCA-GTAGTTTTTGTTTTT------
	Goniothalamus_malayanus	TATTAATAAGTTGGCATTGA-----TCTGTTCGATTCA-GTAGTTTTTGTTTTT------
	Goniothalamus_megalocalyx	TATTAATAAGTTGGCATTGA-----TCTGTTCGATTCA-GTAGTTTTTGTTTTT------
	Goniothalamus_monospermus	TATTAATAAGTTGGCATTGA-----TCTGTTCGATTCA-GTAGTTTTTGTTTTT------
	Goniothalamus_montanus	TATTAATAAGTTGGCATTGA-----TCTGTTCGATTCA-GTAGTTTTTGTTTTT------
	Goniothalamus_obtusatus	TATTAATAAGTTGGCATTGA-----TCTGTTCGATTCA-GTAGTTTTTATTTTT------
	Goniothalamus_parallelivenius	TATTAATAAGTTGGCATTGA-----TCTGTTCGATTCA-GTAGTTTTTGTTTTT------
	Goniothalamus_repevensis	TATTAATAAGTTGGCATTGA-----TCTGTTCGATTCA-GTAGTTTTTGTTTTT------
	Goniothalamus_reticulatus	------------------------------------------------------------
	Goniothalamus_ridleyi	TATTAATAAGTTGGCATTGA-----TCTGTTCGATTCA-GTAGTTTTTGTTTTT------
	Goniothalamus_calcareus	TATTAATAAGTTGGCATTGA-----TCTGTTCGATTCA-GTAGTTTTTGTTTTT------
	Goniothalamus_rotundisepalus	TATTAATAAGTTGGCATTGA-----TCTGTTCGATTCA-GTAGTTTTTGTTTTT------
	Goniothalamus_rufus	TATTAATAAGTTGGCATTGA-----TCTGTTCGATTCA-GTAGTTTTTGTTTTT------
	Goniothalamus_sawtehii	TATTAATAAGTTGGCATTGA-----TCTGTTCGATTCA-GTAGTTTTTGTTTTT------
	Goniothalamus_scortechinii	TATTAATAAGTTGGCATTGA-----TCTGTTCGATTCA-GTAGTTTTTGTTTTT------
	Goniothalamus_sesquipedalis	TATTAATAAGTTGGCATTGA-----TCTGTTCGATTCA-GTA------GTTTTT------
	Goniothalamus_suaveolens_2	TATTAATAAGTTGGCATTGA-----TCTGTTCGATTCA-GTAGTTTTTGTTTTT------
	Goniothalamus_palawanensis	TATTAATAAGTTGGCATTGA-----TCTGTTCGATTCA-GTAGTTTTTGTTTTT------
	Goniothalamus_sp_nov	TATTAATAAGTTGGCATTGA-----TCTGTTCGATTCA-GTAGTTTTTGTTTTT------
	Goniothalamus_tamirensis	TATTAATAAGTTGGCATTGA-----TCTGTTCGATTCA-GTAGTTTTTGTTTTT------
	Goniothalamus_tapis	TATTAATAAGTTGGCATTGA-----TCTGTTCGATTCA-GTAGTTTTKGTTTTT------
	Goniothalamus_tapisoides	TATTAATAAGTTGGCATTGA-----TCTGTTCGATTCA-GTAGTTTTTGTTTTT------
	Goniothalamus_tavoyensis	TATTAATAAGTTGGCATTGA-----TCTGTTCGATTCA-GTA------GTTTTT------
	Goniothalamus_tenuifolius	TATTAATAAGTTGGCATTGA-----TCTGTTCGATTCA-GTAGTTTTTGTTTTT------
	Goniothalamus_thomsoni	TATTAATAAGTTGGCATTGA-----TCTGTTCGATTCA-GTA------GTTTTT------
	Goniothalamus_thwaitesii	TATTAATAAGTTGGCATTGA-----TCTGTTCGATTCA-GTA------GTTTTT------
	Goniothalamus_tomentosus	TATTAATAAGTTGGCATTGA-----TCTGTTCGATTCA-GTAGTTTTTGTTTTT------
	Goniothalamus_tortilipetalus	TATTAATAAGTTGGCATTGA-----TCTGTTCGATTCA-GTA------GTTTTT------
	Goniothalamus_touranensis	TATTAATAAGTTGGCATTGA-----TCTGTTCGATTCA-GTAGTTTTTGTTTTT------
	Goniothalamus_undulatus	TATTAATAAGTTGGCATTGA-----TCTGTTCGATTCA-GTAGTTTTTATTTTT------
	Goniothalamus_uvarioides	TATTAATAAGTTGGCATTGA-----TCTGTTCGATTCA-GTAGTTTTTGTTTTT------
	Goniothalamus_velutinus	TATTAATAAGTTGGCATTGA-----TCTGTTCGATTCA-GTAGTTTTTGTTTTT------
	Goniothalamus_woodii	TATTAATAAGTTGGCATTGA-----TCTGTTCGATTCA-GTAGTTTTTGTTTTT------
	Goniothalamus_wrayi	TATTAATAAGTTGGCATTGA-----TCTGTTCGATTCA-GTAGTTTTTGTTTTT------
	Goniothalamus_wynaadensis	TATTAATAAGTTGGCATTGA-----TCTGTTCGATTCA-GTAGTTTTTGTTTTT------
	Neostenanthera_myristicifolia	TATTAATAAGTTGGCATTGA-----TCTGTTCGATTCA-GTA------GTCTTT------
	Annona_dumetorum	TAAATTTAAACTAAAGTAGCATTTTTTCTATTTTTTTCCTATC-----------------
	Annona_glabra	------TAAAGTAAAGAAGCATTTTTTCTATTTTTTCCCTATC-----------------
	Annona_herzogii	------ATAATCACATAAGCATTTTTTCTATTTTTTTYCGATG----AAAAAAAAAAAAA
	Annona_mucosa	TAAAAATAAAGTAAAGAAGCATTTTTTCTATGTTTTCCCTATC-----------------
	Annona_muricata	-----------TAAATAAGCATTTTTTCTGTTTTTTCCTTCTC-----------------
	Annona_reticulata	------TAAAGTAAAGAAGCATTTTTTCTATTTTTTCCCTATC-----------------
	Annona_squamosa	TAAATTTAAACTTAAGTAGCATTTTTTCTATTTTTTTCCTATC-----------------
	Anonidium_sp_Cheek_7896	-------TAATTACATAAGCATTTTTTTTTTTATTTTTTTTTC----------------T
	Asimina_longifolia	-------TAATCACATAAGCATTTTTTCTATTTTYCCAT---------------CAAAAA
	Asimina_rugelii	------ATAATCACATAAGCATTTTTTCTATTTTTTTTCGATGAAAAAAAAAAAAAAAAA
	Asimina_triloba	------ATAATCACATAAGCATTTTTTCTATTTTTTTTT---------------TCATAA
	Disepalum_platypetalum	-------TAATCACAAAAATATTTTTTCTTTTCTTTTCTTTTTTTC--------------
	Disepalum_pulchrum	-------TAATCACATAAACATTGTTTCTATTTTTTTTT-------------------TC
	Goniothalamus_amuyon	-------TAATCACATAAGCATTTTTTCCATTTTTTTTTTT-------------------
	Goniothalamus_andersonii	-------TAATCACATAAGCATTTTTTCTATTTTTTTTTT--------------------
	Goniothalamus_aruensis	-------TAATCACATAAGCATTTTTTCCATTTTTTTTTCGA------------------
	Goniothalamus_angustifolius	-------TAATCACATAAGCATTTTTTCCA---TTTTTTT--------------------
	Goniothalamus_australis	-------TAATCACATAAGCATTTTTTCTA-TTTTTTTTT--------------------
	Goniothalamus_borneensis	-------TAATCACATAAGCATTTTTTTTA-TTTTTTTTT--------------------
	Goniothalamus_bracteosus	-------TAATCACATAAGCATTTTTTCTATTTTTTTC----------------------
	Goniothalamus_calvicarpus	-------TAATCACATAAGCATTTTTTCTATTTTTTTTC---------------------
	Goniothalamus_cardiopetalus	-------TAATCACATAAGAATTTTTTCTATTTTTTTTTT--------------------
	Goniothalamus_cauliflorus	-------TAATCACATAAGCATTTTTTCCATTTTTTTTTCGA------------------
	Goniothalamus_suaveolens_1	-------TAATCACATAAGCATTTTTTCGA-TTTTTTTTT--------------------
	Goniothalamus_cheliensis	-------TAATCACATAAGCATTTTTTCCA----TTTTTT--------------------
	Goniothalamus_clemensii	-------TAATCACATAAGCATTTTTTCTA--TTTTTTTT--------------------
	Goniothalamus_costulatus	-------TAATCACATAAGCATTTTTTCCATTTTTTTTTCG-------------------
	Goniothalamus_dumontetii	-------TAATCACATAAGCATTTTTTCTA-TTTTTTTTT--------------------
	Goniothalamus_elegans	-------TAATCCCATAAGCATTTTTTCCA--TTTTTTTT--------------------
	Goniothalamus_elmeri	-------TAATCACATAAGCATTTTTTCTATTTTTTTTTTTC-----------------G
	Goniothalamus_expansus	-------TAATCACATAAGCATTTTTTCAA--TTTTTTTT--------------------
	Goniothalamus_fasciculatus	------------------------------------------------------------
	Goniothalamus_gardneri	-------TAATCACATAAGCTTTTTTTCTA-TTTTTTTTT--------------------
	Goniothalamus_giganteus	-------TAATCACATAAGCATTTTTTCTA--TTTTTTTT--------------------
	Goniothalamus_grandiflorus	-------TAATCACATAAGCATTTTTTCCA---TTTTTTT--------------------
	Goniothalamus_griffithii	-------TAATCACATAAGCATTTTTTCTATTTTTTTTCG--------------------
	Goniothalamus_hookeri	-------TAATCACATAAGCTTTTTTTCTA-TTTTTTTTT--------------------
	Goniothalamus_howii	-------TAATCACATAAGCATTTTTTCTATTTTTTTTTT--------------------
	Goniothalamus_imbricatus	-------TAATCACATAAGCATTTTTTCCA--TTTTTTTT--------------------
	Goniothalamus_kinabaluensis	-------TAATCACATAAGCATTTTTTCTA--TTTTTTTT--------------------
	Goniothalamus_laoticus	-------TAATCACATAAGCATTTTTTCCATTTTTTTTTTC-------------------
	Goniothalamus_loerzingii	-------TAATCACATAAGCATTTTTTCTATTTTTTTTTT--------------------
	Goniothalamus_macranthus	-------TAATCACATAAGCATTTTTTCTA-TTTTTTTTT--------------------
	Goniothalamus_macrophyllus	-------TAATCACATAAGCATTTTTTCTA-TTTTTTTTT--------------------
	Goniothalamus_maewongensis	-------TAATCACATAAGCATTTTTTCTATTTTTTTTTTTTT-----------TTTTCG
	Goniothalamus_majestatis	-------TAATCACATAAGCATTTTTTCCATTTTTTTC----------------------
	Goniothalamus_malayanus	-------TAATCACATAAGCATTTTTTCTA--TTTTTTTT--------------------
	Goniothalamus_megalocalyx	-------TAATCACATAAGCATTTTTTCTA---TTTTTTT--------------------
	Goniothalamus_monospermus	-------TAATCACATAAGCATTTTTTCCA---TTTTTTT--------------------
	Goniothalamus_montanus	-------TAATCACATAAGCATTTTTTCTA-TTTTTTTTT--------------------
	Goniothalamus_obtusatus	-------TAATCACATAAGCATTTTTTCTA---TTTTTTT--------------------
	Goniothalamus_parallelivenius	-------TAATCACATAAGCATTTTTTCTA---TTTTTTT--------------------
	Goniothalamus_repevensis	-------TAATCACATAAGCATTTTTTCTATTTTTTTTTTTT------------------
	Goniothalamus_reticulatus	------------------------------------------------------------
	Goniothalamus_ridleyi	-------TAATCACATAAGCATTTTTTCTA--TTTTTTTT--------------------
	Goniothalamus_calcareus	-------TAATCACATAAGCATTTTTTCTATTTTTTTC----------------------
	Goniothalamus_rotundisepalus	-------TAATCACATAAGCATTTTTTCCA---TTTCTTT--------------------
	Goniothalamus_rufus	-------TAATCACATAAGCATTTTTTCCA---TTTTTTT--------------------
	Goniothalamus_sawtehii	-------TAATCACATAAGCATTTTTTCCA---TTTTTTT--------------------
	Goniothalamus_scortechinii	-------TAATCACATAAGCATTTTTTCGA-TTTTTTTTT--------------------
	Goniothalamus_sesquipedalis	-------TAATCACATAAGCGTTTTTTCTATTTTTTTTTTTT------------------
	Goniothalamus_suaveolens_2	-------TAATCACATAAGCATTTTTTCGA-TTTTTTTTT--------------------
	Goniothalamus_palawanensis	-------TAATCACATAAGCATTTTTTCCATTTTTTTCG---------------------
	Goniothalamus_sp_nov	-------TAATCACATAAGCATTTTTTCTA--TTTTTTTT--------------------
	Goniothalamus_tamirensis	-------TAATCACATAAGCATTTTTTCCATTTTTTTTTT--------------------
	Goniothalamus_tapis	-------TAATCACATAAGCATTTTTTCTATTTTTTTTTTT-------------------
	Goniothalamus_tapisoides	-------TAATCACATAAGCATTTTTTCTA--TTTTTTTT--------------------
	Goniothalamus_tavoyensis	-------TAATCACATAAGCATTTTTTATA---TTTTTTT--------------------
	Goniothalamus_tenuifolius	-------TAATCACATAAGCATTTTTTCCA---TTTCTTT--------------------
	Goniothalamus_thomsoni	-------TAATCACATAAGCATTTTTTCTA-TTTTTTTTT--------------------
	Goniothalamus_thwaitesii	-------TAATCACATAAGCATTTTTTCTATTTTTTTTTT--------------------
	Goniothalamus_tomentosus	-------TAATCACATAAGCATTTTTTCCA-CTTTTTTTT--------------------
	Goniothalamus_tortilipetalus	-------TAATCACATAAGCATTTTTTCTA---TTTTTTT--------------------
	Goniothalamus_touranensis	-------TAATCACATAAGCATTTTTTCCA---TTTTTTT--------------------
	Goniothalamus_undulatus	-------TAATCACATAAGCATTTTTTCCGTTTTTTTTTT--------------------
	Goniothalamus_uvarioides	-------TAATCACATAAGCATTTTTTCTA-TTTTTTTTT--------------------
	Goniothalamus_velutinus	-------TAATCACATAAGCATTTTTTCCA----TTTTTT--------------------
	Goniothalamus_woodii	-------TAATCACATAAGCATTTTTTCTATTTTTTTC----------------------
	Goniothalamus_wrayi	-------TAATCACATAAGCATTTTTTCTATTTTTTTTTTTTT-----------------
	Goniothalamus_wynaadensis	-------TAATCACATAAGCATTTTTTCTA-TTTTTTTTT--------------------
	Neostenanthera_myristicifolia	-------TAATCACATAAGCATTTTTTTCTATTTTTTTCCATCGA---------------
	Annona_dumetorum	------------------------------------------------------------
	Annona_glabra	------------------------------------------------------------
	Annona_herzogii	AAA---A--AA---AATAGATTATTTCTGGCGGGTTCATGGTCGAACCACCTATTTTTGT
	Annona_mucosa	------------------------------------------------------------
	Annona_muricata	------------------------------------------------------------
	Annona_reticulata	------------------------------------------------------------
	Annona_squamosa	------------------------------------------------------------
	Anonidium_sp_Cheek_7896	ATC---G--AA---AAAAGATTATTCCTGACGGGTTCATGATCGAACCACCTATTTTTGT
	Asimina_longifolia	AAA---A--AATAGAAAAAAGGATTTCTGGGTGGTTCATGATCGAACCACCTATTTTTGT
	Asimina_rugelii	AAA---A--AA---AATAGATTATTTCTGGCGGGTTCATGGTCGAACCACCTATTTTTGT
	Asimina_triloba	AAC---A--AA---AATAGATTATTTCTGGCGGGTTCATGGTCGAACCACCTATTTTTGT
	Disepalum_platypetalum	------ATCGA---GGAAGATTATTTCTAGAGAGTTCATGATCGAACTNNNNNNNNNNNN
	Disepalum_pulchrum	GAT---G--GA---AAAAAATGATTTCTGGGTGGTTCATGATCGAACCACCTATTTTTGT
	Goniothalamus_amuyon	-TTTCGA--AA---AAAAAATTATCTCTGGCGGGTTCATGGTCGAATCACCTATTTTTGT
	Goniothalamus_andersonii	-TC---G--AA---AAAAGATTATCTCTGGCGGGTTCATGGTCGAATCACCTATTTTTGT
	Goniothalamus_aruensis	AAA---A--AA---AAAAGATTATCTCTGGCGGGTTCATGGTCGAATCACCTATTTTTGT
	Goniothalamus_angustifolius	-TC---G--AA---AAAAGATTATCTCTGGCGGGTTCATGGTCGAATCACCTATTTTTGT
	Goniothalamus_australis	-TC---G--AA---AAAAGATTATCTCTGGCGGGTTCATGGTCGAATCACCTATTTTTGT
	Goniothalamus_borneensis	-CG---A--AA---AAAAGATTATCTCTGGCGGGTTCATGGTCGAATCACCTATTTTTGT
	Goniothalamus_bracteosus	------G--AA---AAAAGATTATCTCTGGCGGGTTCATGGTCGAATCGCCTATTTTTGT
	Goniothalamus_calvicarpus	------GAAAA---AAAAGATTATCTCTGGCGAGTTCATGGTCGAATCACCTATTTTTGT
	Goniothalamus_cardiopetalus	-TC---G--AA---AAAAGATTATCTCTGGCGGGTTCATGGTCGAATCACCTATTTTTGT
	Goniothalamus_cauliflorus	-AA---A--AA---AAAAGATTATCTCTGGCGGGTTCATGGTCGAATCACCTATTTTTGT
	Goniothalamus_suaveolens_1	-TC---G--GA---AAAAGATTATCTCTGGCGGGTTCATGGTCGAATCACCTATTTTTGT
	Goniothalamus_cheliensis	-TC---G--AA---AAAAGATTATCTCTGGCGGGTTCATGGTCGAATCACCTATTTTTGT
	Goniothalamus_clemensii	-TC---G--AA---AAAAGATTCTCTCTGGCGGGTTCATGGTCGAATCACCTATTTTTGT
	Goniothalamus_costulatus	-AA---A--AA---AAAAGATTATCTCTGGCGGGTTCATGGTCGAATCACCTATTTTTGT
	Goniothalamus_dumontetii	-TC---G--AA---AAAAGATTATCTCTGGCGGGTTCATGGTCGAATCACCTATTTTTGT
	Goniothalamus_elegans	-TC---G--AA---AAAAGATTATCTCTGGCGGGTTCATGGTCGAATCACCTATTTTTGT
	Goniothalamus_elmeri	AAA---A--AA---AAAAGATTATCTCTGGCGGATTCATGGTCGAATCGCCTATTTTTGT
	Goniothalamus_expansus	-TC---G--AA---AAAAGATTATTTCTGGCGGGTTCATGGTCGAATCACCTATTTTTGT
	Goniothalamus_fasciculatus	------------------------------------------------------------
	Goniothalamus_gardneri	-CG---A--AA---AAAAGATTCTCTCTGGCGGGTTCATGGTCGAATCACCTATTTTTGT
	Goniothalamus_giganteus	-TTCGAA--AA---AAAAGATTATCTCTGGCGGGTTCATGGTCGAATCACCTATTTTTGT
	Goniothalamus_grandiflorus	-TC---G--AA---AAAAGATTATCTCTGGCGGGTTCATGGTCGAATCACCTATTTTTGT
	Goniothalamus_griffithii	------AAAAA---AAAAGATTATCTCTGGCGAGTTCATGGTCGAATCACCTATTTTTGT
	Goniothalamus_hookeri	-CG---A--AA---AAAAGATTCTCTCTGGCGGGTTCATGGTCGAATCACCTATTTTTGT
	Goniothalamus_howii	-TC---G--AA---AAAAGATTATCTCTGGCGGGTTCATTGTCGAATCACCTATTTTTGT
	Goniothalamus_imbricatus	-TC---G--AA---AAAAGATTATCTCTGGTGGGTTCATGGTCGAATCA-----------
	Goniothalamus_kinabaluensis	-TC---G--GA---AAAAGATTATCTCTGGCGGGTTCATGGTCGAATCACCTATTTTTGT
	Goniothalamus_laoticus	------GAAAA---AAAAGATTCTCTCTGGCGGGTTCATGGTCGAATCACCTATTTTTGT
	Goniothalamus_loerzingii	-TC---G--AA---AAAAGATTATCTCTGGCGGGTTCATGGTCGAATCACCTATTTTTGT
	Goniothalamus_macranthus	-TC---G--AA---AAAAGATTCTCTCTGGCGGGTTCATGGTCGAATCACCTATTTTTGT
	Goniothalamus_macrophyllus	-TC---G--AA---AAAAGATTATCTCTGGCGGGTTCATGGTCGAATCACCTATTTTTGT
	Goniothalamus_maewongensis	AAA---A--AA---AAAAGATTATCTCTGGCGGGTTCATGGTCGAATCACCTATTTTTGT
	Goniothalamus_majestatis	------G--AA---AAAAGATTATCTCTGACGAGTTCATGGTCGAA--------------
	Goniothalamus_malayanus	-TC---G--AA---AAAAGGTTATCTCTGGCGGGTTCATGGTCGAATCACCTATTTTTGT
	Goniothalamus_megalocalyx	-TC---G--GA---AAAAGATTATCTCTGGCGGGTTCATGGTCGAATCACCTATTTTTGT
	Goniothalamus_monospermus	-TC---G--AA---AAAAGATTATCTCTGGCGGGTTCATGGTCGAATCACCTATTTTTGT
	Goniothalamus_montanus	-TC---G--AA---AAAAGATTATCTCTGGCGGGTTCATGGTAGAATCACCTATTTTTGT
	Goniothalamus_obtusatus	-TC---G--AA---AAAAGATTATCTCTGGCGGGTTCATGGTCGAATCACCTATTTTTGT
	Goniothalamus_parallelivenius	-TC---G--GA---AAAAGATTATCTCTGGCGGGTTCATGGTCGAATCACCTATTTTTGT
	Goniothalamus_repevensis	-TC---G--AA---AAAAGATTATCTCTGGCGGGTTCATGGTCGAATCACCTATTTTTGT
	Goniothalamus_reticulatus	------------------------------------------------------------
	Goniothalamus_ridleyi	-TC---G--GA---AAAAGATTATCTCTGGTGGGTTCATGGTCGAATCACCTATTTTTGT
	Goniothalamus_calcareus	------G--AA---AAAAGATTATCTCTGGCGGGTTCATGGTCGAATCGCCTATTTTTGT
	Goniothalamus_rotundisepalus	-TC---G--AA---AAAAGATTCTCTCTGGCGGGTTCATGGTCGAATCACCTATTTTTGT
	Goniothalamus_rufus	-TC---G--AA---AAAAGATTATCTCTGGCGGGTTCATGGTCGAATCACCTATTTTTGT
	Goniothalamus_sawtehii	------G--AA---AAAAGATTATCTCTGGCGGGTTCATGGTCGAATCACCTATTTTTGT
	Goniothalamus_scortechinii	-TC---G--AA---AAAAGATTATCTCTGGCGGGTTCATGGTCGAATCACCTATTTTTGT
	Goniothalamus_sesquipedalis	-TC---G--AA---AAAAGATTATCTCTGGCGGGTTCATGGTCGAATCACCTATTTTTGT
	Goniothalamus_suaveolens_2	-TC---G--GA---AAAAGATTATCTCTGGCGGGTTCATGGTCGAATCACCTATTTTTGT
	Goniothalamus_palawanensis	-AA---A--AA---AAAAAATTCTCTCTGGCGGGTTCATGGTCGAATCACCTATTTTTGT
	Goniothalamus_sp_nov	-TC---G--AA---AAAAGATTATCTCTGGCGGGTTCATGGTCGAATCGCCTATTTTTGT
	Goniothalamus_tamirensis	------G--AA---AAAAGATTATCTCTGACGGGTTCATGGTCGAATCACCTATTTTTGT
	Goniothalamus_tapis	-TC---G--AA---AAAAGATTATCTCTGGCGGGTTCATGGTCGAATCACCTATTTTTGT
	Goniothalamus_tapisoides	-TC---G--AA---AAAAGATTCTCTCTGGCGGGTTCATGGTCGAATCACCTATTTTTGT
	Goniothalamus_tavoyensis	-TC---G--AA---AAAAGATTATCTCTGGCGGGTTCATGGTCGAATCACCTATTTTTGT
	Goniothalamus_tenuifolius	-TC---G--AA---AAAAGATTCTCTCTGGCGGGTTCATGGTCGAATCACCTATTTTTGT
	Goniothalamus_thomsoni	-TC---G--AA---AAAAGATTCTCTCTGGCGGGTTCATGGTCGAATCACCTGTTTTTGT
	Goniothalamus_thwaitesii	-TC---G--AA---AAAAGATTCTCTCTGGCGGGTTCATGGTCGAATCACCTGTTTTTGT
	Goniothalamus_tomentosus	-CG---A--AA---AAAAGATTCTCTCTGGCGGGTTCATGGTCGAATCACCTATTTTTGT
	Goniothalamus_tortilipetalus	-TC---G--AA---AAAAGATTATCTCTGGCGGGTTCATGGTCGAATCACCTATTTTTGT
	Goniothalamus_touranensis	-TC---G--AA---AAAAGATTATCTCTGGCGGGTTCATGGTCGAATCACCTATTTTTGT
	Goniothalamus_undulatus	-TC---G--AA---AAAAGATTATCTCTGGCGGGTTCATGGTCGAATCACCTATTTTTGT
	Goniothalamus_uvarioides	-TC---G--AA---AAAAGATTATCTCTGGCGGGTTCATGGTCGAATCACCTATTTTTGT
	Goniothalamus_velutinus	-TC---G--AA---AAAAGATTATCTCTGGCGGGTTCATGGTCGAATCACCTATTTTTGT
	Goniothalamus_woodii	------G--AA---AAAAGATTATCTCTGGCGGGTTCATGGTCGAA--------------
	Goniothalamus_wrayi	-TC---G--AA---AAAAGATTATCTCTGGCGGGTTCATGGTCGAATCACCTATTTTTGT
	Goniothalamus_wynaadensis	-TC---GAAAA---AAAAGATTATCTCTGGCGGATTCATGGTCGAATCACCTATTTTTGT
	Neostenanthera_myristicifolia	---------AA---AAAAGGTTATTCCTGGCGGATTCATGATTGAACCACCTATTTTTGT
	Annona_dumetorum	------------------------------------------------------------
	Annona_glabra	------------------------------------------------------------
	Annona_herzogii	TCTGTATTGATCTGTACTAGAATTTATGTATATTTCTGAAAATCG--TTTTATTTTATAA
	Annona_mucosa	------------------------------------------------------------
	Annona_muricata	------------------------------------------------------------
	Annona_reticulata	------------------------------------------------------------
	Annona_squamosa	------------------------------------------------------------
	Anonidium_sp_Cheek_7896	TCTGTATTGATCTGTACTATAATTTATGTATATTCCTGAAAATCG--TTTTATTTT----
	Asimina_longifolia	TCTGTATTGATCTGTACTAGAATTTATGTATATTTCTGAAAATCG--TTTCATTTT----
	Asimina_rugelii	TCTGTATTGATCTGTACTAGAATTTATGTATATTTCTGAAAATCG--TTTTATTTTATAA
	Asimina_triloba	TTTGTATTGATCTGTACTAGAATTTATGTATATTTCTGAAAATCG--TTTTATTTT----
	Disepalum_platypetalum	NNNNNNNNNNNNNNNNNNNNNNNNNNNNNNNNNNNNNNNNNNNNN--NNNNNNNNNNNNN
	Disepalum_pulchrum	TCTGTATTGATCTGTACTAGAATTTATGTATATTTCTGAAAATCG--TTTCATTTT----
	Goniothalamus_amuyon	TCTGTATTGATCTGTACTAGAATTTATGTATATTTCTGAAAATCA--TTTTATTTT----
	Goniothalamus_andersonii	TCTGTATTGATCTGTACTAGAATTTATGTATATTTCTTAAAATCG--TTTTATTTT----
	Goniothalamus_aruensis	TCTGTATTGATCTGTACTAGAATTTATGTATATTTCTGAAAATCG--TTTTATTTT----
	Goniothalamus_angustifolius	TCTGTATTGATCTGTACTAGAATTTATGTATATTTCTGAAAATCG--TTTTATTTT----
	Goniothalamus_australis	TCTGTATTGATCTGTACTAGAATTTATGTATATTTCTGAAAATCG--TTTTATTTT----
	Goniothalamus_borneensis	TCTATATTGATCTGTACTAGAATTTATGTATATTTCCGAAAATCG--TTTTATTTT----
	Goniothalamus_bracteosus	TCTGTATTGATCTGTACTAGAATTTATGTATATTTCTGAAAATCG--TTTTATTTT----
	Goniothalamus_calvicarpus	TCTGTATTGATCTGTACTAGAATTTATGTATATTTCTTAAAATCG--TTTTATTTT----
	Goniothalamus_cardiopetalus	TCTGTATTGATCTGTACTAGAATTTATGTATATTTCTTAAAATCG--TTTTATTTT----
	Goniothalamus_cauliflorus	TCTGTATTGATCTGTACTAGAATTTATGTATATTTCTGAAAATCG--TTTTATTTT----
	Goniothalamus_suaveolens_1	TCTGTATTGATCTGTACTAGAATTTATGTATATTTATTAAAATCG--TTTTATTTT----
	Goniothalamus_cheliensis	TCTGTATTGATCTGTACTAGAATTTATGTATATTTTTGAAAATCG--TTTTCTTTT----
	Goniothalamus_clemensii	TCTGTATTGATCTGTACTAGAATTTATGTATATTTCTGAAAATCG--TTTTATTTT----
	Goniothalamus_costulatus	TCTGTATTGATCTGTACTAGAATTTATGTATATTTCTGAAAATCG--TTTTATTTT----
	Goniothalamus_dumontetii	TCTGTATTGATCTGTACTAGAATTTATGTATATTTCTGAAAATCG--TTTTATTTT----
	Goniothalamus_elegans	TCTGTATTGATCTGTACTAGAATTTATGTATATTTCTGAAAATCG--TTTTTTTTT----
	Goniothalamus_elmeri	TCTGTATTGATCTGTACTAGAATTTATGTATATTTCTGAAAATCG--TTTTATTTT----
	Goniothalamus_expansus	TCTGTATTGATCTGTACTAGAATTTATGTATATTTTTTTAAATCG--TTTTATTTT----
	Goniothalamus_fasciculatus	------------------------------------------------------------
	Goniothalamus_gardneri	TCTGTATTGATCTGTACTAGAATTTATGTATATTTCTTAAAATCG--TTTTATTTT----
	Goniothalamus_giganteus	TCTATATTGATCTGTACTAGAATTTATGTATATTTCTGAAAATCG--TTTTATTTT----
	Goniothalamus_grandiflorus	TCTGTATTGATCTGTACTAGAATTTATGTATATTTCTGAAAATCG--TTTTATTTT----
	Goniothalamus_griffithii	TCTGTATTGATCTGTACTAGAATTTATGTATATTTCTTAAAATCG--TTTTATTTT----
	Goniothalamus_hookeri	TCTGTATTGATCTGTACTAGAATTTATGTATATTTCTTAAAATCG--TTTTATTTT----
	Goniothalamus_howii	TCTGTATTGATCTGTACTAGAATTTATGTATATTTCTGAAAATCG--TTTTATTTT----
	Goniothalamus_imbricatus	------------------------------------------------------------
	Goniothalamus_kinabaluensis	TCTGTATTGATCTGTACTAGAATTTATGTATATTTATTAAAATCG--TTTTATTTT----
	Goniothalamus_laoticus	TATGTATTGATCTGTACTAGAATTTATGTATATTTCTGAAAATCG--TTTTTTTTT----
	Goniothalamus_loerzingii	TCTGTATTGATCTGTACTAGAATTTATGTATATTTCTTAAAATCG--TTTTATTTT----
	Goniothalamus_macranthus	TCTGTATTGATCTGTACTAGAATTTATGTATATTTCTTAAAATCG--TTTTATTTT----
	Goniothalamus_macrophyllus	TCTGTACTGATCTGTACTAGAATTTATGTATATTTCTTAAAATCG--TTTTATTTT----
	Goniothalamus_maewongensis	TCTGTATTGATCTGTACTAGAATTTATGTATATTTCTGAAAATCG--TTTTATTTT----
	Goniothalamus_majestatis	------------------------------------------------------------
	Goniothalamus_malayanus	TCTATATTGATCTGTACTAGAATTTATGTATATTTGTGAAAATCG--TTTTATTTT----
	Goniothalamus_megalocalyx	TCTGTATTGATCTGTACTAGAATTTATGTATATTTCTTAAAATCG--TTTTATTTT----
	Goniothalamus_monospermus	TCTGTATTGATCTGTACTAGAATTTATGTATATTTCTGAAAATCG--TTTTATTTT----
	Goniothalamus_montanus	TCTGTATTGATCTGTACTAGAATTTATGTATATTTCTGAAAATCG--TTTTATTTT----
	Goniothalamus_obtusatus	TCTGTATTGATCTGTACTAGAATTTATGTATATTTCTGAAAATCG--TTTTATTTT----
	Goniothalamus_parallelivenius	TCTGTATTGATCTGTACTAGAATTTATGTATATTTCTTAAAATCG--TTTTATTTT----
	Goniothalamus_repevensis	TCTGTATTGGTCTGTACTAGAATTTATGTATATTTCTGAAAATCG--TTTTATTTT----
	Goniothalamus_reticulatus	------------------------------------------------------------
	Goniothalamus_ridleyi	TCTGTATTGATCTGTACTAGAATTTATGTATATTTCTTAAAATCG--TTTTATTTT----
	Goniothalamus_calcareus	TCTGTATTGATCTGTACTAGAATTTATGTATATTTCTGAAAATCG--TTTTATTTT----
	Goniothalamus_rotundisepalus	TCTGTATTGATCTGTACTAGAATTTATGTATATTTCTGAAAATCG--TTTTATTTT----
	Goniothalamus_rufus	TCTGTATTGATCTGTACTAGAATTTATGTATATTTCTGAAAATCG--TTTTATTTT----
	Goniothalamus_sawtehii	TCTGTATTGATCTGTACTAGAATTTATGTATATTTCTGAAAATCG--TTTTATTTT----
	Goniothalamus_scortechinii	TCTGTATTGATCTGTACTAGAATTTATGTATATTTCTTAAAATCG--TTTTATTTT----
	Goniothalamus_sesquipedalis	TCTGTATTGATCTGTACTAGAATTTATGTATATTTCTTAAAATCG--TTTTATTTT----
	Goniothalamus_suaveolens_2	TCTGTATTGATCTGTACTAGAATTTATGTATATTTATTAAAATCG--TTTTATTTT----
	Goniothalamus_palawanensis	TCTGTATTGATCTGTACTAGAATTTATGTATATTTCTGAAAATCG--TTTTATTTT----
	Goniothalamus_sp_nov	TCTGTATTGATCTGTACTAGAATTTATGTATATTTCTGAAAATCG--TTTTATTTT----
	Goniothalamus_tamirensis	TCTGTATTGATCTGTACTAAAATTTATGTATATTTCTGAAAATCGTTTTTTTTTTT----
	Goniothalamus_tapis	TCTGTATTGGTCTGTACTAGAATTTATGTATATTTCTGAAAATCG--TTTTATTTT----
	Goniothalamus_tapisoides	TCTGTATTGATCTGTACTAGAATTTATGTATATTTCTGAAAATCG--TTTTATTTT----
	Goniothalamus_tavoyensis	TCTGTATTGATCTGTACTAGAATTTATGTATATTTCTTAAAATCG--TTTTATTTT----
	Goniothalamus_tenuifolius	TCTGTATTGATCTGTACTAGAATTTATGTATATTTCTGAAAATCG--TTTTATTTT----
	Goniothalamus_thomsoni	TCTGTATTGATCTGTACTAGAATTTATGTATATTTCTTAAAATCG--TTTTATTTT----
	Goniothalamus_thwaitesii	TCTGTATTGATCTGTACTAGAATTTATGTATATTTCTTAAAATCG--TTTTATTTT----
	Goniothalamus_tomentosus	TCTGTATTGATCTGTACTAAAATTTATGTATATTTCTGAAAATCG--TTTTATTTT----
	Goniothalamus_tortilipetalus	TCTGTATTGATCTGTACTAGAATTTATGTATATTTCTTAAAATCG--TTTTATTTT----
	Goniothalamus_touranensis	TCTGTATTGATCTGTACTAGAATTTATGTATATTTCTGAAAATCG--TTTTATTTT----
	Goniothalamus_undulatus	TCTGTATTGATCTGTACTAGAATTTATGTATATTTTTGAAAATCG--TTTTATTTT----
	Goniothalamus_uvarioides	TCTGTATTGATCTGTACTAGAATTTATGTATATTTCTTAAAATCG--TTTTATTTT----
	Goniothalamus_velutinus	TCTGTATTGATCTGTACTAGAATTTATGTATATTTCTGAAAATCG--TTTTATTTT----
	Goniothalamus_woodii	------------------------------------------------------------
	Goniothalamus_wrayi	TCTGTATTGATCTGTACTAGAATTTATGTATATTTCTTAAAATCG--TTTTATTTT----
	Goniothalamus_wynaadensis	TCTGTATTGATCTGTACTAGAATTTATGTATATTTCTTAAAATCG--TTTTATTTT----
	Neostenanthera_myristicifolia	TCTGTATTGATCTGTACTAGAATTTATGTACATTCTTGAAAATCG--TTTTATTTT----
	Annona_dumetorum	------------------------------------------------------------
	Annona_glabra	------------------------------------------------------------
	Annona_herzogii	AA-TAAAATTTA-------GTATAGTTTATAGAATTGGCC--------T-----------
	Annona_mucosa	------------------------------------------------------------
	Annona_muricata	------------------------------------------------------------
	Annona_reticulata	------------------------------------------------------------
	Annona_squamosa	------------------------------------------------------------
	Anonidium_sp_Cheek_7896	-C-TAAAATTTA-------GTACAATTTAGAGGATTGGCC--------T-----------
	Asimina_longifolia	-C-TAAAATTTA-------GTATAGTTTAGAGAATTGGCCTTTCTATAT-----------
	Asimina_rugelii	AA-TAAAATTTA-------GTATAGTTTATAGAATTGGCC--------T-----------
	Asimina_triloba	-A-TAAAATTTA-------GTATAGTTTATAGAATTGGCC--------T-----------
	Disepalum_platypetalum	NNNNNNNNNNNNNNNNNNNNNNNNNNNTGGAGGATTGGAC--------T-----------
	Disepalum_pulchrum	-C-TAAAATTTA-------GTATAGTTTAGAGAATTGGCC--------T-----------
	Goniothalamus_amuyon	-C-TAAAATTTA-------GTAGAGTTTATAGGATTGGCC--------C-----------
	Goniothalamus_andersonii	-C-TAAAATTTA-------GTAGAGTTTATAGGATTAGCC--------C-----------
	Goniothalamus_aruensis	-C-TAAAATTTC-------GTAGAGTTTATAGGATTGACC--------C-----------
	Goniothalamus_angustifolius	-C-TAAAATTTT-------GTAGAGTTTATAGGATTGGCC--------C-----------
	Goniothalamus_australis	-C-TAAAATTTA-------GTAGAGTTTATAGGATTGGCC--------C-----------
	Goniothalamus_borneensis	-C-TAAAATTTA-------GTAGAGTTTATAGGATTGGC---------------------
	Goniothalamus_bracteosus	-C-TAAAATTTA-------GTAGAGTTTATAGGATTGGCC--------C-----------
	Goniothalamus_calvicarpus	-C-TAAAATTTA-------GTAGAGTTTATAGGATTGGCC--------C-----------
	Goniothalamus_cardiopetalus	-C-TAAAATTTA-------GTAGAGTTTATAGGATTGGCC--------C-----------
	Goniothalamus_cauliflorus	-C-TAAAATTTC-------GTAGAGTTTATAGGATTGACC--------C-----------
	Goniothalamus_suaveolens_1	-C-TAAAATTTC-------GTAAAGTTTATAGGATTAGCC--------C-----------
	Goniothalamus_cheliensis	-C-TAAAATTTA-------GTAGAGTTTATAGGATTGGCC--------C-----------
	Goniothalamus_clemensii	-C-TAAAATTTA-------GTAGAGTTTATAGGATTGGCC--------C-----------
	Goniothalamus_costulatus	-C-TAAAATTTA-------GTAGAGTTTATAGGATTGGCC--------C-----------
	Goniothalamus_dumontetii	-C-TAAAATTTA-------GTAGAGTTTATAGGATTGGCC--------C-----------
	Goniothalamus_elegans	-C-TAAAATTTA-------GTAGAGTTTATAGGATTGGCC--------C-----------
	Goniothalamus_elmeri	-C-TAAAATTTA-------GTAGAGTTTATAGGATTGGCC--------C-----------
	Goniothalamus_expansus	-C-TAAAATTTA-------GTAGAGTTTATAGGATTGGCC--------C-----------
	Goniothalamus_fasciculatus	------------------------------------------------------------
	Goniothalamus_gardneri	-C-TAAAATTTA-------GCAGAGTTTATAGGATTGGCC--------T-----------
	Goniothalamus_giganteus	-C-TAAAATTTA-------GTAGAGTTTATAGGATTGGCC--------C-----------
	Goniothalamus_grandiflorus	-C-TAAAATTTC-------GTAGAGTTTATAGGATTGGCC--------C-----------
	Goniothalamus_griffithii	-C-TAAAATTTA-------GTAGAGTTTATAGGATTGGCC--------C-----------
	Goniothalamus_hookeri	-C-TAAAATTTA-------GCAGAGTTTATAGGATTGGCC--------T-----------
	Goniothalamus_howii	-C-TAAAATTTA-------GTAGAGTTTATAGGATTGGCC--------C-----------
	Goniothalamus_imbricatus	------------------------------------------------------------
	Goniothalamus_kinabaluensis	-C-TAAAATTTC-------GTAGAGTTTATAGGATTAGCC--------C-----------
	Goniothalamus_laoticus	-TATAAAATTGA-------GTAGAGTTTATAGGATTGGCC--------C-----------
	Goniothalamus_loerzingii	-C-TAAAATTTA-------GTAGAGTTTATAGGATTAGCC--------C-----------
	Goniothalamus_macranthus	-C-TAAAATTTA-------ATAGAGTTTATAGGATTGGCC--------C-----------
	Goniothalamus_macrophyllus	-C-TAAAATTTA-------GTAGAGTTTATAGGATTAGCC--------C-----------
	Goniothalamus_maewongensis	-C-TAAAATTGA-------GTAGAGTTTATAGGATTGGCC--------C-----------
	Goniothalamus_majestatis	------------------------------------------------------------
	Goniothalamus_malayanus	-C-TAAAATTTA-------GTAGAGTTTATAGGATTGGCC--------C-----------
	Goniothalamus_megalocalyx	-C-TAAAATTTC-------GTAGAGTTTATAGGATTAGCC--------C-----------
	Goniothalamus_monospermus	-C-TAAAATTTT-------GTAGAGTTTATAGGATTGGCC--------C-----------
	Goniothalamus_montanus	-C-TAAAATTTA-------GTAGAGTTTATAGGATTGGCC--------C-----------
	Goniothalamus_obtusatus	-C-TAAAATTTA-------GTAGAGTTTATAGGATTGGCC--------C-----------
	Goniothalamus_parallelivenius	-C-TAAAATTTC-------GTAGAGTTTATAGGATTAGCC--------CTTCTATCTTTT
	Goniothalamus_repevensis	-C-TAAAATTTA-------GTAGAGTTTATAGGATTGGCC--------C-----------
	Goniothalamus_reticulatus	------------------------------------------------------------
	Goniothalamus_ridleyi	-C-TAAAATTTC-------GTAGAGTTTATAGGATTAGCC--------C-----------
	Goniothalamus_calcareus	-C-TAAAATTTA-------GTAGAGTTTATAGGATTGGCC--------C-----------
	Goniothalamus_rotundisepalus	-C-TAAAATTTA-------GTAGAGTTTATAGGATTGGCC--------C-----------
	Goniothalamus_rufus	-C-TAAAATTTA-------GTAGAGTTTCTAGGATTGGCC--------C-----------
	Goniothalamus_sawtehii	-C-TAAAATTTC-------GTAGAGTTTATAGGATTGGCC--------C-----------
	Goniothalamus_scortechinii	-C-TAAAATTTA-------GTAGAGTTTATAGGATTAGCC--------C-----------
	Goniothalamus_sesquipedalis	-C-TAAAATTTA-------GTAGAGTTTATAGGATTGGCC--------C-----------
	Goniothalamus_suaveolens_2	-C-TAAAATTTC-------GTAAAGTTTATAGGATTAGCC--------C-----------
	Goniothalamus_palawanensis	-C-TAAAATTTA-------GTAGAGTTTATAGGATTGGCC--------C-----------
	Goniothalamus_sp_nov	-C-TAAAATTTA-------GTAGAGTTTATAGGATTGGCC--------C-----------
	Goniothalamus_tamirensis	-C-TAAAATTTA-------GTAGAGTTTATAGGATTGGCC--------C-----------
	Goniothalamus_tapis	-C-TAAAATTTA-------GTAGAGTTTATAGGATTGGCC--------C-----------
	Goniothalamus_tapisoides	-C-TAAAATTTA-------GTAGAGTTTATAGGATTGGCC--------C-----------
	Goniothalamus_tavoyensis	-C-TAAAATTGA-------GTAGAGTTTATAGGATTGGCC--------C-----------
	Goniothalamus_tenuifolius	-C-TAAAATTTA-------GTAGAGTTTATAGGATTGGCC--------C-----------
	Goniothalamus_thomsoni	-A-TAAAATTTA-------GCAGAGTTTATAGGATTGGTC--------T-----------
	Goniothalamus_thwaitesii	-A-TAAAATTTA-------GCAGAGTTTATAGGATTGGTC--------T-----------
	Goniothalamus_tomentosus	-C-TAAAATTTA-------GTAGAGTTTATAGGATTGGCC--------C-----------
	Goniothalamus_tortilipetalus	-C-TAAAATTTA-------GTAGAGTTTATAGGATTGGCC--------C-----------
	Goniothalamus_touranensis	-C-TAAAATTTA-------GTAGAGTTTATGGGATTGGCC--------C-----------
	Goniothalamus_undulatus	-C-GAAAATTTC-------GTAGAGTTTATAGGATTGGTC--------C-----------
	Goniothalamus_uvarioides	-C-TAAAATTTA-------GTAGAGTTTATAGGATTAGCC--------C-----------
	Goniothalamus_velutinus	-C-TAAAATTTA-------GTAGAGTTTATAGGATTGGCC--------C-----------
	Goniothalamus_woodii	------------------------------------------------------------
	Goniothalamus_wrayi	-C-TAAAATCTAAAATTTCGTAGAGTTTATAGGATTAGCC--------C-----------
	Goniothalamus_wynaadensis	-C-TAAAATTTA-------GTAGAGTTTATAGGATTGGCC--------C-----------
	Neostenanthera_myristicifolia	-A-TAAAATATA-------TTATAATTTAGAGGATTGGCC--------C-----------
	Annona_dumetorum	----------------TCAA----------------------------------------
	Annona_glabra	----------------TCAA----------------------------------------
	Annona_herzogii	-TTCTATCTT------TCAT------TCTAT-CTCGTATTTTATGGAGAGTCTATTA---
	Annona_mucosa	----------------TCAA----------------------------------------
	Annona_muricata	----------------TCAA----------------------------------------
	Annona_reticulata	----------------TCAA----------------------------------------
	Annona_squamosa	----------------TCAA----------------------------------------
	Anonidium_sp_Cheek_7896	-TTCTATCTT------TCAT------TCTAT-CTCGCGTTTTATAGAGAGTCTATTT---
	Asimina_longifolia	-TTCTATCTT------TCAT------TCTAT-CTCGTATTTTATAGAGAGTATATTAGAT
	Asimina_rugelii	-TTCTATCTT------TCAT------TCTAT-CTCGTATTTTATGGAGAGTCTATTA---
	Asimina_triloba	-TTCTATCTT------TCAT------TCTAT-CTCGTATTTTATGGAGAGTATATTA---
	Disepalum_platypetalum	-TTCTATCTC------TCAT------------TATCTATTCTAGAAATAGAGGGTTT---
	Disepalum_pulchrum	-TTCTATCTT------TCATTCTATCTCTAT-CTCGTATTTTATAGAGAGTATATTC---
	Goniothalamus_amuyon	-TTCTATCTT------TCAT------TCTAT-CTTGCATTTTATGGAAAGTCTCTTT---
	Goniothalamus_andersonii	-TTCTATCTT------TCAT------TCTAT-CTTGCATTTTATGGAAAGTCTCTTT---
	Goniothalamus_aruensis	-TTCTATCTT------TCAT------TCTAT-CTTCCATTTTATGGAAAGTCTCTTT---
	Goniothalamus_angustifolius	-TTCTATCTT------TCAT------TCTAT-CTTGCATTTTATGGAAAGTCTCTTT---
	Goniothalamus_australis	-TTCTATCTT------TCAT------TCTAT-CTTGCATTTTATGGAAAGTCTCTTT---
	Goniothalamus_borneensis	------------------------------------------------------------
	Goniothalamus_bracteosus	-TTCTATCTT------TCAT------TCTAT-CTTGCATTTTATGGAAAGTCTCTTT---
	Goniothalamus_calvicarpus	-TTCTATCTT------TCAT------TCTAT-CTTGCATTTTATGGAAAGTCTCTTT---
	Goniothalamus_cardiopetalus	-TTCTATCTT------TCAT------TCTAT-CTTGCATTTTATGGAAAGTCTCTTT---
	Goniothalamus_cauliflorus	-TTCTATCTT------TCAT------TCTAT-CTTCCATTTTATGGAAAGTCTCTTT---
	Goniothalamus_suaveolens_1	-TTCTATCTT------TCAT------TCTAT-CTTCCATTTTATGGAAAGTCTCTTT---
	Goniothalamus_cheliensis	-TTCTATCTT------TCAT------TCTAT-TTTCCATTTTATGGAAAGTCTCTTT---
	Goniothalamus_clemensii	-TTCTATCTT------TCAT------TCTAT-CTTGCATTTTATGGAAAGTCTCTTT---
	Goniothalamus_costulatus	-TTCTATCTT------TCAT------TCTAT-CTTGCATTTTATGGAAAGTCTCTTT---
	Goniothalamus_dumontetii	-TTCTAT------------T------TCTAT-CTTGCACTTTATGGAAAGTCTCTTT---
	Goniothalamus_elegans	-TTCTATCTT------TCAT------TCTAT-CTTGCATTTTATGGAAAGTCTCTTT---
	Goniothalamus_elmeri	-TTCTATCTT------TCAT------TCTAT-CTTGCATTTTATGGAAAGTCTCTTT---
	Goniothalamus_expansus	-TTCTATCTT------TCAT------TCTAT-CTTGCATTTTATGGAAAGTCTCTTT---
	Goniothalamus_fasciculatus	------------------------------------------------------------
	Goniothalamus_gardneri	-TTCTATCTT------TCAT------TCTAT-CTTGAATTTTATGGAAAGTATCTTT---
	Goniothalamus_giganteus	-TTCTATCTT------TCAT------TCTAT-CTTGCATTTTATGGAAAGTATCTTT---
	Goniothalamus_grandiflorus	-TTCTATCTT------TCAT------TCTAT-CTTGTATTTTATGGAAAGTCTCTTT---
	Goniothalamus_griffithii	-TTCTATCTT------TCAT------TCTAT-CTTGCATTTTATGGAAAGTCTCTTT---
	Goniothalamus_hookeri	-TTCTATCTT------TCAT------TCTAT-CTTGAATTTTATGGAAAGTATCTTT---
	Goniothalamus_howii	-TTCTATCTT------TCAT------TCTAT-CTTGCATTTTATGGAAAGTCTCTTT---
	Goniothalamus_imbricatus	------------------------------------------------------------
	Goniothalamus_kinabaluensis	-TTCTATCTT------TCAT------TCTAT-CTTCCATTTTATGGAAAGTCTCTTT---
	Goniothalamus_laoticus	-TTCTATCTT------TCAT------TCTAT-TTTCCATTTTATAGAAAGTGTCTTT---
	Goniothalamus_loerzingii	-TTCTATCTT------TTAT------TCTAT-CTTGCATTTTATGGAAAGTCTCTTT---
	Goniothalamus_macranthus	-TTCTATCTT------TCAT------TCTAT-TTTGCATTTTATGGAAAGTCTCTTT---
	Goniothalamus_macrophyllus	-TTCTATCTT------TCAT------TCTAT-CTTGCATTTTATGGAAAGTCTCTTT---
	Goniothalamus_maewongensis	-TTCTATCTT------TCAT------TCTAT-CTTGCATTTTATGGAAAGTCTCTTT---
	Goniothalamus_majestatis	------------------------------------------------------------
	Goniothalamus_malayanus	-TTCTATCTT------TCAT------TCTAT-CTTGCATTTTATGGAAAGTCTCTTT---
	Goniothalamus_megalocalyx	-TTCTATTTT------TCAT------TCTAT-CTTCCATTTTATGGAAAGTCTCTTT---
	Goniothalamus_monospermus	-TTCTATCTTTCATTCTCAT------TCTAT-CTTGCATTTTATGGAAAGTCTCTTT---
	Goniothalamus_montanus	-TTCTATCTT------TCAT------TCTAT-CTTGCATTTTATGGAAAGTCTCTTT---
	Goniothalamus_obtusatus	-TTCTATCTT------TCAT------TCTAT-CTTGCACTTTATGGAAAGTCTCTTT---
	Goniothalamus_parallelivenius	ATTCTATCTT------TTAT------TCTAT-CTTCCATTTTATGGAAAGTCTCTTT---
	Goniothalamus_repevensis	-TTCTATCTT------TCAT------TCTAT-CTTGCATTTTATGGAAAGTCTCTTT---
	Goniothalamus_reticulatus	------------------------------------------------------------
	Goniothalamus_ridleyi	-TTCTATCTT------TCAT------TCTAT-CTTGCATTTTATGGAAAGTCTCTTT---
	Goniothalamus_calcareus	-TTCTATCTT------TCAT------TCTAT-CTTGCATTTTATGGAAAGTCTCTTT---
	Goniothalamus_rotundisepalus	-TTCTATCTT------TCAT------TCTAT-CTTGCATTTTATGGAAAGTCTCTTT---
	Goniothalamus_rufus	-TTCTATCTT------TCAT------TCTAT-CTTCCATTTTATGGAAAGTCTCTTT---
	Goniothalamus_sawtehii	-TTCTATCTT------TCAT------TCTAT-CTTCCATTTTATGGAAAGTCTCTTT---
	Goniothalamus_scortechinii	-TTCTATCTT------TCAT------TCTAT-CTTGCATTTTATGGAAAGTCTCTTT---
	Goniothalamus_sesquipedalis	-TTCTATCTT------TCAT------TCTAT-CTTGCATTTTATGGAAAGTCTCTTT---
	Goniothalamus_suaveolens_2	-TTCTATCTT------TCAT------TCTAT-CTTCCATTTTATGGAAAGTCTCTTT---
	Goniothalamus_palawanensis	-TTCTATCTT------TCAT------TCTAT-CTTGCATTTTATGGAAAATCTCTTT---
	Goniothalamus_sp_nov	-TTCTATCTT------TCAT------TCTAT-CTTGCATTTTATGGAAAGTCTCTTT---
	Goniothalamus_tamirensis	-TTCTATCTT------TCAT------TCTATACTTGCATTTTATAGAAAGTCTCTTT---
	Goniothalamus_tapis	-TTCTATCTT------TCAT------TCTAT-CTTGCATTTTATGGAAAGTCTCTTT---
	Goniothalamus_tapisoides	-TTCTATCTT------TCAT------TCTAT-CTTGCATTTTATGGAAAGTCTCTTT---
	Goniothalamus_tavoyensis	-TTCTATCTT------TCAT------TCTAT-CTTGCATTTTATGGAAAGTCTCTTT---
	Goniothalamus_tenuifolius	-TTCTATCTT------TCAT------TCTAT-CTTGCATTTTATGGAAAGTCTCTTT---
	Goniothalamus_thomsoni	-TTCTATCTT------TCAT------TCTAT-CTTGAATTTTATGGAAAGTCTCTTT---
	Goniothalamus_thwaitesii	-TTCTATCTT------TCAT------TCTAT-CTTGAATTTTATGGAAAGTCTCTTT---
	Goniothalamus_tomentosus	-TTCTATCTT------TCAT------TCTAT-CTTGCATTTTATGGAAAGTCTCTTT---
	Goniothalamus_tortilipetalus	-TTCTATCTT------TCAT------TCTAT-CTTGCATTTTATGGAAAGTCTCTTT---
	Goniothalamus_touranensis	-TTCTATCTC------TCAT------T---------------------------------
	Goniothalamus_undulatus	-TTCTATCTT------TCAT------TCTAT-CTTGCATTTTATGGAAAGTCTCTTT---
	Goniothalamus_uvarioides	-TTCTATCTT------TCAT------TCTAT-CTTGCATTTTATGGAAAGTCTCTTT---
	Goniothalamus_velutinus	-TTCTATCTT------TCAT------TCTAT-CTTGCATTTTATGGAAAGTCTCTTT---
	Goniothalamus_woodii	------------------------------------------------------------
	Goniothalamus_wrayi	-TTCTATCTT------TCAT------TCTAT-CTTGCATTTTATGGAAAGTCTCTTT---
	Goniothalamus_wynaadensis	-TTCTATCTT------TCAT------TCTAT-CTTGCATTTTATGGAAAGTCTCTTT---
	Neostenanthera_myristicifolia	-TTCTATCTT------TCAT------TCTAT-TTCGCGTTTTATAGAGAGTCTATTT---
	Annona_dumetorum	------------------------------------------------------------
	Annona_glabra	------------------------------------------------------------
	Annona_herzogii	--TCTATAT---------------CTATATATAT-------AGATAGTAATATATAGAGA
	Annona_mucosa	------------------------------------------------------------
	Annona_muricata	------------------------------------------------------------
	Annona_reticulata	------------------------------------------------------------
	Annona_squamosa	------------------------------------------------------------
	Anonidium_sp_Cheek_7896	--TATA------------------------------------------------------
	Asimina_longifolia	TCTCTCTATAATCTATAGAATAGAGTCTATAGATTGTAGAGAGAATCTAATATATAGAGA
	Asimina_rugelii	--TCTATAT---------------CTATATATAT-------AGATAG-------------
	Asimina_triloba	--TATATATATTATATATATTACTATCTATATAT-------AGATAGTAATATATAGAGA
	Disepalum_platypetalum	---------------------------------------------------ATATAGGGA
	Disepalum_pulchrum	--TATCTATA--------------------------------------------------
	Goniothalamus_amuyon	--TCTATACTCTT----------------------------TTCTATTTATAAAAAGAGA
	Goniothalamus_andersonii	--TCTATACTCTT----------------------------TTCTATTTAAAAAAAAAAA
	Goniothalamus_aruensis	--TCTATACTCTT----------------------------TTATATTTATAGAAAGAGA
	Goniothalamus_angustifolius	--TCTATACTCTT----------------------------TTATA--------------
	Goniothalamus_australis	--TCTATACTCTT----------------------------TTCTATTTATAGAAAGAGA
	Goniothalamus_borneensis	------------------------------------------------------------
	Goniothalamus_bracteosus	--TCTATACTCTT----------------------------TTCTATTTATAGAAATAGA
	Goniothalamus_calvicarpus	--TCTATACTCTC----------------------------TTATATTTATAGAAAGAGA
	Goniothalamus_cardiopetalus	--TCTATACTCTT----------------------------TTCTATTTATAGAAAGAGA
	Goniothalamus_cauliflorus	--TCTATACTCTT----------------------------TTATATTTATAGAAAGAGA
	Goniothalamus_suaveolens_1	--TCTATACTCTT----------------------------TTATATTTATAGAAAGAGA
	Goniothalamus_cheliensis	--TCTATACTCTT----------------------------TTCTATTTATAGAAAGAGA
	Goniothalamus_clemensii	--TCTATACTCTT----------------------------TTATATTTATAGAAAGAGA
	Goniothalamus_costulatus	--TCTATACTCTT----------------------------TTCTATTTATAGAAAGAGA
	Goniothalamus_dumontetii	--TCTATACTCTT----------------------------TTCTATTTATAGAAAGAGA
	Goniothalamus_elegans	--TCTATACTCTC----------------------------TTCTATTTATAGAAATAGA
	Goniothalamus_elmeri	--TCTATACTC-------------------------------------------------
	Goniothalamus_expansus	--TCTATA----------------------------------------------------
	Goniothalamus_fasciculatus	------------------------------------------------------------
	Goniothalamus_gardneri	--TCTATACTCTT----------------------------TTCTCTTTATAGAAAGAGA
	Goniothalamus_giganteus	--TCTATACTCTT----------------------------TTATATTTATAGAAAGAGA
	Goniothalamus_grandiflorus	--TCTATACTCTT----------------------------TTATATTTATAGAAAGAGA
	Goniothalamus_griffithii	--TCTATACTCTC----------------------------TTATATTTATAGAAAGAGA
	Goniothalamus_hookeri	--TCTATACTCTT----------------------------TTCTCTTTATAGAAAGAGA
	Goniothalamus_howii	--TCTATACTCTT----------------------------TTATATTTATAGAAAGAGA
	Goniothalamus_imbricatus	------------------------------------------------------------
	Goniothalamus_kinabaluensis	--TCTATACTCTT----------------------------TTATATTTATAGAAAGAGA
	Goniothalamus_laoticus	--TCTATACTCTT----------------------------TTCTATTTATAGAAAGAGA
	Goniothalamus_loerzingii	--TCTATACTCTT----------------------------TTATATTTATAGAAAGAGA
	Goniothalamus_macranthus	--TCTATACTTTT----------------------------TTATATTTATAGAAAGAGA
	Goniothalamus_macrophyllus	--TCTATACTCTT----------------------------TTATATTTATAGAAAGAGA
	Goniothalamus_maewongensis	--TCTATACTCTT----------------------------TTATATTTATAGAAAGAGA
	Goniothalamus_majestatis	------------------------------------------------------------
	Goniothalamus_malayanus	--TCTAGACTCTT----------------------------TTATATTTATAGAAAGAGA
	Goniothalamus_megalocalyx	--TCTATACTCTT----------------------------TTATATTTATAGAAAGAGA
	Goniothalamus_monospermus	--TCTATACTCTT----------------------------TTATATTTATAGAAAGAGA
	Goniothalamus_montanus	--TCTATACTCTT----------------------------TTATATTTATAGAAAGAGA
	Goniothalamus_obtusatus	--TCTATACTCTT----------------------------TTCTATTTATAGAAAGAGA
	Goniothalamus_parallelivenius	--TCTATACTCTT----------------------------TTATATTTATAGAAAGAGA
	Goniothalamus_repevensis	--TCTATACTCTT----------------------------TTATATTTATAGAAAGAGA
	Goniothalamus_reticulatus	------------------------------------------------------------
	Goniothalamus_ridleyi	--TCTATACTCTT----------------------------TTA----------------
	Goniothalamus_calcareus	--TCTATACTCTT----------------------------TC-----------------
	Goniothalamus_rotundisepalus	--TCTATACTCTT----------------------------TTCTATTTCTAGAAAGAGA
	Goniothalamus_rufus	--TCTATACTCTT----------------------------TTCTATTTATAGAAAGAGA
	Goniothalamus_sawtehii	--TCTAGACTCTT----------------------------TTCTATTTATAGAAAGAGA
	Goniothalamus_scortechinii	--TCTATACTCTT----------------------------TTATATTTATAGAAAGAGA
	Goniothalamus_sesquipedalis	--TCTATACTCTT----------------------------TTATATTTATAGAAAGAGA
	Goniothalamus_suaveolens_2	--TCTATACTCTT----------------------------TTATATTTATAGAAAGAGA
	Goniothalamus_palawanensis	--TCTATACT--------------------------------------------------
	Goniothalamus_sp_nov	--TCTATACT--------------------------------------------------
	Goniothalamus_tamirensis	--TCTATACTCTT----------------------------TTCTATTTATAGAAAGAGA
	Goniothalamus_tapis	--TCTATACTCTT----------------------------TTATATTTATAGAAAGAGA
	Goniothalamus_tapisoides	--TCTATACTCTT----------------------------TTATATTTATAGAAAGAGA
	Goniothalamus_tavoyensis	--TCTATACTCTT----------------------------TTATATTTATAGAAAGAGA
	Goniothalamus_tenuifolius	--TCTATACTCTT----------------------------TTCTATTTCTAGAAAGAGA
	Goniothalamus_thomsoni	--TCTATACTCTT----------------------------TTCTATTTATAGAAAGAGA
	Goniothalamus_thwaitesii	--TCTATACTCTT----------------------------TTCTCTTTATAGAAAGAGA
	Goniothalamus_tomentosus	--TCTATACTCTT----------------------------TTCTATTTATAGAAAGAGA
	Goniothalamus_tortilipetalus	--TCTATACTCTC----------------------------TTATAT-------------
	Goniothalamus_touranensis	------------------------------------------------------------
	Goniothalamus_undulatus	--TCTATACTCTT----------------------------TTCTATTTATAGAAAGAAA
	Goniothalamus_uvarioides	--TCTATACTCTT----------------------------TTATATTTATAGAAAGAGA
	Goniothalamus_velutinus	--TCTATACTCTT----------------------------TTCTATTTATAGAAAGAGA
	Goniothalamus_woodii	------------------------------------------------------------
	Goniothalamus_wrayi	--TCTATACTCTT----------------------------TTATCTTTATAGAAAGAGA
	Goniothalamus_wynaadensis	--TCTATACTCTT----------------------------TTATATTTATAGAAAGAGA
	Neostenanthera_myristicifolia	------------------------------------------------TATATAGAGAGA
	Annona_dumetorum	---ACGGCGGAT---------------------------------
	Annona_glabra	---ACGGCGAATGTAGCCAAGTGGCTTACGGCGGTGGATTTGTGA
	Annona_herzogii	GTAGGGGCGGA----------------------------------
	Annona_mucosa	---ACGGCGGAT---------------------------------
	Annona_muricata	---ACGGCGGATGTAGCCAAGTGGCTTACGGCAGTGGATTTGTGA
	Annona_reticulata	---ACGGCGA-----------------------------------
	Annona_squamosa	---ACGGCGAATGTAGCCAAGTGGCTTACGGCAGTGGATTGTGAA
	Anonidium_sp_Cheek_7896	---------------------------------------------
	Asimina_longifolia	GTAGGGGCGG-----------------------------------
	Asimina_rugelii	---------------------------------------------
	Asimina_triloba	GTAGGGGCGGATGTAGCCAAGTGGCTCAAGGCA------------
	Disepalum_platypetalum	GTAGGGGCGGATGTAGCCAAGTGGCTCAAGGCAGTGGATTYGTGA
	Disepalum_pulchrum	---------------------------------------------
	Goniothalamus_amuyon	GTAAGGGCGG-----------------------------------
	Goniothalamus_andersonii	GTAGGGGCGGATGTACCC---------------------------
	Goniothalamus_aruensis	GTAGGGGCGGATGTAGCCAAGTGGCTCAAGG--------------
	Goniothalamus_angustifolius	---------------------------------------------
	Goniothalamus_australis	GTAGG----------------------------------------
	Goniothalamus_borneensis	---------------------------------------------
	Goniothalamus_bracteosus	GTAGGGGCGGATGTAACCAAGTGGCTCAAGGCAGG----------
	Goniothalamus_calvicarpus	GTAGGGGCGGATGTAGCCAAGTGGCTCAAGGCAGTGGATTGTGAA
	Goniothalamus_cardiopetalus	GTAGGGGCGGATGTAGCCAA-------------------------
	Goniothalamus_cauliflorus	GTAGGGGCGGATGTAGCCAA-------------------------
	Goniothalamus_suaveolens_1	GTAGGGGCG------------------------------------
	Goniothalamus_cheliensis	GTAGGGGCGGATGTAGCCAAGTGGCTCAAGGCAGTGGATTGTG--
	Goniothalamus_clemensii	GTAGGGGCGGATGTAGCCAAGTGGCTCAAGGCAGTGGATTGTGAA
	Goniothalamus_costulatus	GT-------------------------------------------
	Goniothalamus_dumontetii	GTAGGGGCGGATGTAGCCAAGTGGCTCAAGGCAGTGGATTGTGAA
	Goniothalamus_elegans	GTAGGGGCGGATGTAGCCAAGTGGC--------------------
	Goniothalamus_elmeri	---------------------------------------------
	Goniothalamus_expansus	---------------------------------------------
	Goniothalamus_fasciculatus	---------------------------------------------
	Goniothalamus_gardneri	GTAGGGGCGGATGTAGCCAAGTGGCTCAAGGCAGTGGATTGTGAA
	Goniothalamus_giganteus	GTAGGGGCGGATGTAGCCAAGTGGCTCAAGGCAGTGGATTGTGAA
	Goniothalamus_grandiflorus	GTAGGGGCGGATGTAGCCAAGTGGCTCAAGGCAGTGGATTGTGA-
	Goniothalamus_griffithii	GTAGGGGCGGATGTAGCCAAGTGGCTCAAGGCAGTGGATTGTGAA
	Goniothalamus_hookeri	GTAGGGGCGGATGTAGCCAAGTGGCTCAAGGCAGTGGATTGTGAA
	Goniothalamus_howii	GTAGGGGCGGATGTAGCCAAGTGGCTCAAGGCAGTGGATTGTGAA
	Goniothalamus_imbricatus	---------------------------------------------
	Goniothalamus_kinabaluensis	GTAGGGGCGG-----------------------------------
	Goniothalamus_laoticus	GT-------------------------------------------
	Goniothalamus_loerzingii	GTAGGGGCGGATGTAGCCAAGGGG---------------------
	Goniothalamus_macranthus	GTAGGGGCGGATGTAGCCAAGTGGCTCAAGGCAGTGGATTGTGAA
	Goniothalamus_macrophyllus	GTAGGGGCGGATGTAGCCAAGTGGCTCAAGGCAGTGGATTGTGAA
	Goniothalamus_maewongensis	GTAGGGGCGG-----------------------------------
	Goniothalamus_majestatis	---------------------------------------------
	Goniothalamus_malayanus	GTAGGGGCGG-----------------------------------
	Goniothalamus_megalocalyx	GTAGGGGCGGATGTAGCCAAGTGGCTCAAGGCAGTGGATTGTGAA
	Goniothalamus_monospermus	GT-------------------------------------------
	Goniothalamus_montanus	GTAGGGGCGGATGTAGCCAAGTGGTTCAAGGCAGTGGATTGTGAA
	Goniothalamus_obtusatus	GTAGGGGCGGATGTAGCCAAGTGGCTCAAGGCAGTGGATTGTGA-
	Goniothalamus_parallelivenius	GTAGGGGCGGATGTAGCCAAGTGGCTCAAGGCAGTGGATTGTGAA
	Goniothalamus_repevensis	GTAGGGGCG------------------------------------
	Goniothalamus_reticulatus	---------------------------------------------
	Goniothalamus_ridleyi	---------------------------------------------
	Goniothalamus_calcareus	---------------------------------------------
	Goniothalamus_rotundisepalus	GTAGGGGC-------------------------------------
	Goniothalamus_rufus	GTCGGGGCGGATGTAGCCAAGTGGCTCAAGGCAGA----------
	Goniothalamus_sawtehii	GTAGGGGCGGATGTAGCCAAGTGGCTCAAGGCAGTGGATTGTGAA
	Goniothalamus_scortechinii	GTAGGGGCGGATGTAGCCAAGTGGCTCAAGGCAGA----------
	Goniothalamus_sesquipedalis	GTAAGGGCG------------------------------------
	Goniothalamus_suaveolens_2	GTAGGGGCGGATGTAGCCAAGTGGCTCAAGGCAGTGGATTGTGAA
	Goniothalamus_palawanensis	---------------------------------------------
	Goniothalamus_sp_nov	---------------------------------------------
	Goniothalamus_tamirensis	GTAGGGGCGGAGGTACCCAAGGGGCTCAGGGCAGGGGATTG----
	Goniothalamus_tapis	GTAGGGGCG------------------------------------
	Goniothalamus_tapisoides	GTAGGGGCGGA----------------------------------
	Goniothalamus_tavoyensis	GTAGGGGCGGATGTAGCCAAGTGGCTCAAGGCAGTGGATTGTGAA
	Goniothalamus_tenuifolius	GTAGGGGCGGATGTAGCCAAGTGGCTCAAGGCAGTGGATTGTGAA
	Goniothalamus_thomsoni	GTAGGGGCGGATGTAGCCAAGTGGCTCAGGGCAGTGGATTGTGAA
	Goniothalamus_thwaitesii	GTAGGGGCGGATGTAGCCAAGTGGCTCAAGGCAGTGGATTGTGAA
	Goniothalamus_tomentosus	GTAGGGGCGGATGTAGCCAAGTGGCTCAAGGCAGTGGATTGTGAA
	Goniothalamus_tortilipetalus	---------------------------------------------
	Goniothalamus_touranensis	---------------------------------------------
	Goniothalamus_undulatus	GTAGGGGCGG-----------------------------------
	Goniothalamus_uvarioides	GTAGGGGCGGATGTAGCCAAGTGGCTCAAGG--------------
	Goniothalamus_velutinus	GTAGGGGCGGATGTAGCCAAGTGGCTCAAGGCAGTGGATTGTGAA
	Goniothalamus_woodii	---------------------------------------------
	Goniothalamus_wrayi	---------------------------------------------
	Goniothalamus_wynaadensis	GTAGGGGCGGATGTAGCCAAGTGGCTCAAGGCAGTGGATTGTGAA
	Neostenanthera_myristicifolia	GTAGGGGCGGATGTASCCAAGTGGCTCAAGGCAGTGGATTKGTGA
;
end;
