# Supplementary material for: Molecular and morphological data supporting phylogenetic reconstruction of the genus Goniothalamus (Annonaceae), including a reassessment of previous infrageneric classifications
Source: Data Brief. 2015 Jul 9;4:410–21. doi: 10.1016/j.dib.2015.06.021 (PMC4532731; doi:10.1016/j.dib.2015.06.021)
Supplement: Supplementary file 5 — Supplementary material [file mmc5.zip › mmc5.nex]

#NEXUS
begin taxa;
	dimensions ntax=81;
	taxlabels
	Annona_dumetorum[&description=null]
	Annona_glabra[&description=null]
	Annona_herzogii[&description=null]
	Annona_mucosa[&description=null]
	Annona_muricata[&description=null]
	Annona_reticulata[&description=null]
	Annona_squamosa[&description=null]
	Anonidium_sp_Cheek_7896[&description=null]
	Asimina_longifolia[&description=null]
	Asimina_rugelii[&description=null]
	Asimina_triloba[&description=null]
	Disepalum_platypetalum[&description=null]
	Disepalum_pulchrum[&description=null]
	Goniothalamus_amuyon[&description=null]
	Goniothalamus_andersonii[&description=null]
	Goniothalamus_aruensis[&description=null]
	Goniothalamus_angustifolius[&description=null]
	Goniothalamus_australis[&description=null]
	Goniothalamus_borneensis[&description=null]
	Goniothalamus_bracteosus[&description=null]
	Goniothalamus_calvicarpus[&description=null]
	Goniothalamus_cardiopetalus[&description=null]
	Goniothalamus_cauliflorus[&description=null]
	Goniothalamus_suaveolens_1[&description=null]
	Goniothalamus_cheliensis[&description=null]
	Goniothalamus_clemensii[&description=null]
	Goniothalamus_costulatus[&description=null]
	Goniothalamus_dumontetii[&description=null]
	Goniothalamus_elegans[&description=null]
	Goniothalamus_elmeri[&description=null]
	Goniothalamus_expansus[&description=null]
	Goniothalamus_fasciculatus[&description=null]
	Goniothalamus_gardneri[&description=null]
	Goniothalamus_giganteus[&description=null]
	Goniothalamus_grandiflorus[&description=null]
	Goniothalamus_griffithii[&description=null]
	Goniothalamus_hookeri[&description=null]
	Goniothalamus_howii[&description=null]
	Goniothalamus_imbricatus[&description=null]
	Goniothalamus_kinabaluensis[&description=null]
	Goniothalamus_laoticus[&description=null]
	Goniothalamus_loerzingii[&description=null]
	Goniothalamus_macranthus[&description=null]
	Goniothalamus_macrophyllus[&description=null]
	Goniothalamus_maewongensis[&description=null]
	Goniothalamus_majestatis[&description=null]
	Goniothalamus_malayanus[&description=null]
	Goniothalamus_megalocalyx[&description=null]
	Goniothalamus_monospermus[&description=null]
	Goniothalamus_montanus[&description=null]
	Goniothalamus_obtusatus[&description=null]
	Goniothalamus_parallelivenius[&description=null]
	Goniothalamus_repevensis[&description=null]
	Goniothalamus_reticulatus[&description=null]
	Goniothalamus_ridleyi[&description=null]
	Goniothalamus_calcareus[&description=null]
	Goniothalamus_rotundisepalus[&description=null]
	Goniothalamus_rufus[&description=null]
	Goniothalamus_sawtehii[&description=null]
	Goniothalamus_scortechinii[&description=null]
	Goniothalamus_sesquipedalis[&description=null]
	Goniothalamus_suaveolens_2[&description=null]
	Goniothalamus_palawanensis[&description=null]
	Goniothalamus_sp_nov[&description=null]
	Goniothalamus_tamirensis[&description=null]
	Goniothalamus_tapis[&description=null]
	Goniothalamus_tapisoides[&description=null]
	Goniothalamus_tavoyensis[&description=null]
	Goniothalamus_tenuifolius[&description=null]
	Goniothalamus_thomsoni[&description=null]
	Goniothalamus_thwaitesii[&description=null]
	Goniothalamus_tomentosus[&description=null]
	Goniothalamus_tortilipetalus[&description=null]
	Goniothalamus_touranensis[&description=null]
	Goniothalamus_undulatus[&description=null]
	Goniothalamus_uvarioides[&description=null]
	Goniothalamus_velutinus[&description=null]
	Goniothalamus_woodii[&description=null]
	Goniothalamus_wrayi[&description=null]
	Goniothalamus_wynaadensis[&description=null]
	Neostenanthera_myristicifolia[&description=null]
;
end;
begin characters;
	dimensions nchar=1292;
	format datatype=dna missing=? gap=- interleave=yes;
	matrix
	Annona_dumetorum	------------------------------------------------------------
	Annona_glabra	------------------------------------------------------------
	Annona_herzogii	------------------------------------------------------------
	Annona_mucosa	------------------------------------------------------------
	Annona_muricata	------------------------------------------------------------
	Annona_reticulata	------------------------------------------------------------
	Annona_squamosa	------------------------------------------------------------
	Anonidium_sp_Cheek_7896	------------------------------------------------------------
	Asimina_longifolia	------------------------------------------------------------
	Asimina_rugelii	------------------------------------------------------------
	Asimina_triloba	------------------------------------------------------------
	Disepalum_platypetalum	------------------------------------------------------------
	Disepalum_pulchrum	------------------------------------------------------------
	Goniothalamus_amuyon	TCGGGATCTAATCCCATAGAAATACTAAGTCTTTCTTATGAGGATTCCATGGAATGAGGT
	Goniothalamus_andersonii	------------------------------------------------------------
	Goniothalamus_aruensis	------------------------------------------------------------
	Goniothalamus_angustifolius	------------------------------------------------------------
	Goniothalamus_australis	TCGGGATCTAATCCCATAGAAATACTAAGTCTTTCTTATGAGGATTCCATGGAATGAGGT
	Goniothalamus_borneensis	------------------------------------------------------------
	Goniothalamus_bracteosus	------------------------------------------------------------
	Goniothalamus_calvicarpus	TCGGGATCTAATCCCATAGAAATACTAAGTCTTTCTTATGAGGATTCCATGGAATGAGGT
	Goniothalamus_cardiopetalus	TCGGGATCTAATCCCATAGAAATACTAAGTCTTTCTTATGAGGATTCCATGGAATGAGGT
	Goniothalamus_cauliflorus	TCGGGATCTAATCCCATAGAAATACTAAGTCTTTCTTATGAGGATTCCATGGAATGAGGT
	Goniothalamus_suaveolens_1	TCGGGATCTAATCCCATAGAAATACTAAGTCTTTCTTATGAGGATTCCATGGAATGAGGT
	Goniothalamus_cheliensis	TCGGGATCTAATCCCATAGAAATACTAAGTCTTTCTTATGAGGATTCCATGGAATGAGGT
	Goniothalamus_clemensii	------------------------------------------------------------
	Goniothalamus_costulatus	------------------------------------------------------------
	Goniothalamus_dumontetii	------------------------------------------------------------
	Goniothalamus_elegans	------------------------------------------------------------
	Goniothalamus_elmeri	------------------------------------------------------------
	Goniothalamus_expansus	------------------------------------------------------------
	Goniothalamus_fasciculatus	------------------------------------------------------------
	Goniothalamus_gardneri	TCGGGATCTAATCCCATAGAAATACTAAGTCTTTCTTATGAGGATTCCATGGAATGAGGT
	Goniothalamus_giganteus	TCGGGATCTAATCCCATAGAAATACTAAGTCTTTCTTATGAGGATTCCATGGAATGAGGT
	Goniothalamus_grandiflorus	TCGGGATCTAATCCCATAGAAATACTAAGTCTTTCTTATGAGGATTCCATGGAATGAGGT
	Goniothalamus_griffithii	---------------------------------------------------GAATGAGGT
	Goniothalamus_hookeri	TCGGGATCTAATCCCATAGAAATACTAAGTCTTTCTTATGAGGATTCCATGGAATGAGGT
	Goniothalamus_howii	TCGGGATCTAATCCCATAGAAATACTAAGTCTTTCTTATGAGGATTCCATGGAATGAGGT
	Goniothalamus_imbricatus	TCGGGATCTAATCCCATAGAAATACTAAGTCTTTCTTATGAGGATTCCATGGAATGAGGT
	Goniothalamus_kinabaluensis	------------------------------------------------------------
	Goniothalamus_laoticus	TCGGGATCTAATCCCATAGAAATACTAAGTCTTTCTTATGAGGATTCCATGGAATGAGGT
	Goniothalamus_loerzingii	------------------------------------------------------------
	Goniothalamus_macranthus	TCGGGATCTAATCCCATAGAAATACTAAGTCTTTCTTATGAGGATTCCATGGAATGAGGT
	Goniothalamus_macrophyllus	TCGGGATCTAATCCCATAGAAATACTAAGTCTTTCTTATGAGGATTCCATGGAATGAGGT
	Goniothalamus_maewongensis	-------CTAATCCCATAGAAATACTAAGTCTTTCTTATGAGGATTCCATGGAATGAGGT
	Goniothalamus_majestatis	TCGGGATCTAATCCCATAGAAATACTAAGTCTTTCTTATGAGGATTCCATGGAATGAGGT
	Goniothalamus_malayanus	-----ATCTAATCCCATAGAAATACTAAGTCTTTCTTATGAGGATTCAATGGAATGAGGT
	Goniothalamus_megalocalyx	TCGGGATCTAATCCCATAGAAATACTAAGTCTTTCTTATGAGGATTCCATGGAATGAGGT
	Goniothalamus_monospermus	------------------------------------------------------------
	Goniothalamus_montanus	---------AATCCCATAGAAATACTAAGTCTTTCTTATGAGGATTCCATGGAATGAGGT
	Goniothalamus_obtusatus	------------------------------------------------------------
	Goniothalamus_parallelivenius	TCGGGATCTAATCCCATAGAAATACTAAGTCTTTCTTATGAGGATTCCATGGAATGAGGT
	Goniothalamus_repevensis	--GGGATCTAATCCCATAGAAATACTAAGTCTTTCTTATGAGGATTCCATGGAATGAGGT
	Goniothalamus_reticulatus	------------------------------------------------------------
	Goniothalamus_ridleyi	------------------------------------------------------------
	Goniothalamus_calcareus	------------------------------------------------------------
	Goniothalamus_rotundisepalus	TCGGGATCTAATCCCATAGAAATACTAAGTCTTTCTTATGAGGATTCCATGGAATGAGGT
	Goniothalamus_rufus	------------------------------------------------------------
	Goniothalamus_sawtehii	TCGGGATCTAATCCCATAGAAATACTAAGTCTTTCTTATGAGGATTCCATGGAATGAGGT
	Goniothalamus_scortechinii	-----ATCTAATCCCATAGAAATACTAAGTCTTTCTTATGAGGATTCCATGGAATGAGGT
	Goniothalamus_sesquipedalis	------------------------------------------------------------
	Goniothalamus_suaveolens_2	------------------------------------------------------------
	Goniothalamus_palawanensis	------------------------------------------------------------
	Goniothalamus_sp_nov	------------------------------------------------------------
	Goniothalamus_tamirensis	TCGGGATCTAATCCCATAGAAATACTAAGTCTTTCTTATGAGGATTCCATGGAATGAGGT
	Goniothalamus_tapis	------------------------------------------------------------
	Goniothalamus_tapisoides	TCGGGATCTAATCCCATAGAAATACTAAGTCTTTCTTATGAGGATTCCATGGAATGAGGT
	Goniothalamus_tavoyensis	TCGGGATCTAATCCCATAGAAATACTAAGTCTTTCGTATGAGGATTCCATGGAATGAGGT
	Goniothalamus_tenuifolius	-----------------------ACTAAGTCTTTCTTATGAGGATTCCATGGAATGAGGT
	Goniothalamus_thomsoni	------------------------------------------------------------
	Goniothalamus_thwaitesii	TCGGGATCTAATCCCATAGAAATACTAAGTCTTTCTTATGAGGATTCCATGGAATGAGGT
	Goniothalamus_tomentosus	------------------------------------------------------------
	Goniothalamus_tortilipetalus	------------------------------------------------------------
	Goniothalamus_touranensis	------------------------------------------------------------
	Goniothalamus_undulatus	TCGGGATCTAATCCCATAGAAATACTAAGTCTTTCTTATGAGGATTCCATGGAATGAGGT
	Goniothalamus_uvarioides	------------------------------------------------------------
	Goniothalamus_velutinus	TCGGGATCTAATCCCATAGAAATACTAAGTCTTTCTTATGAGGATTCCATGGAATGAGGT
	Goniothalamus_woodii	------------------------------------------------------------
	Goniothalamus_wrayi	------------------------------------------------------------
	Goniothalamus_wynaadensis	TCGGGATCTAATCCCATAGAAATACTAAGTCTTTCTTATGAGGATTCCATGGAATGAGGT
	Neostenanthera_myristicifolia	------------------------------------------------------------
	Annona_dumetorum	------------------------------------------------------------
	Annona_glabra	------------------------------------------------------------
	Annona_herzogii	------------------------------------------------------------
	Annona_mucosa	------------------------------------------------------------
	Annona_muricata	------------------------------------------------------------
	Annona_reticulata	------------------------------------------------------------
	Annona_squamosa	------------------------------------------------------------
	Anonidium_sp_Cheek_7896	------------------------------------------------------------
	Asimina_longifolia	------------------------------------------------------------
	Asimina_rugelii	------------------------------------------------------------
	Asimina_triloba	------------------------------------------------------------
	Disepalum_platypetalum	------------------------------------------------------------
	Disepalum_pulchrum	------------------------------------------------------------
	Goniothalamus_amuyon	GCATCCTGATGATACTGAATGGGATCAAAATCATGAATAACAATATCTAACCTATTAAAT
	Goniothalamus_andersonii	------------------------------------------------------------
	Goniothalamus_aruensis	------------------------------------------------------------
	Goniothalamus_angustifolius	------------------------------------------------------------
	Goniothalamus_australis	GCATCCTGATGATACTGAATGGGATCAAAATCATGAATAACAATATCTAACCTATTAAAT
	Goniothalamus_borneensis	------------------------------------------------------------
	Goniothalamus_bracteosus	------------------------------------------------------------
	Goniothalamus_calvicarpus	GCATCCTGATGATACTGAATGGTATCAAAATCATGAATAACAATATCTAACCTATTAAAT
	Goniothalamus_cardiopetalus	GCATCCTGATGATACTGAATGGGATCAAAATCATGAATAACAATATATAACCTATTAAAT
	Goniothalamus_cauliflorus	GCATCCTGATGATACTGAATGGGATCAAAATCATGAATAACAATATCTAACCTATTAAAT
	Goniothalamus_suaveolens_1	GCATCCTGATGATACTGAATGGGATCAAAATCATGAATAACAATATCTAACCTATTAAAT
	Goniothalamus_cheliensis	GCATCCTGATGATACTGAATGGGATCAAAATCATGAATAACAATATCTAACCTATTAAAT
	Goniothalamus_clemensii	------------------------------------------------------------
	Goniothalamus_costulatus	------------------------------------------------------------
	Goniothalamus_dumontetii	------------------------------------------------------------
	Goniothalamus_elegans	------------------------------------------------------------
	Goniothalamus_elmeri	------------------------------------------------------------
	Goniothalamus_expansus	------------------------------------------------------------
	Goniothalamus_fasciculatus	------------------------------------------------------------
	Goniothalamus_gardneri	GCATCCTGATGATACTGAATGGTATCAAAATCATGAATAACAATATCTAACCTATTAAAT
	Goniothalamus_giganteus	GCATCCTGATGATACTGAATGGGATCAAAATCATGAATAACAATATCTAACCTATTAAAT
	Goniothalamus_grandiflorus	GCATCCTGATGATACTGAATGGGATCAAAATCATGAATAACAATATCTAACCTATTAAAT
	Goniothalamus_griffithii	GCATCCTGATGATACTGAATGGTATCAAAATCATGAATAACAATATCTAACCTATTAAAT
	Goniothalamus_hookeri	GCATCCTGATGATACTGAATGGTATCAAAATCATGAATAACAATATCTAACCTATTAAAT
	Goniothalamus_howii	GCATCCTGATGATACTGAATGGGATCAAAATCATGAATAACAATATCTAACCTATTAAAT
	Goniothalamus_imbricatus	GCATCCTGATGATACTGAATGGGATCAAAATCATGAATAACAATATCTAACCAATTAAAT
	Goniothalamus_kinabaluensis	------------------------------------------------------------
	Goniothalamus_laoticus	GCATCCTGATGATACTGAATGGGATCAAAATCATGAATAACAATATCTAACCTATTAAAT
	Goniothalamus_loerzingii	------------------------------------------------------------
	Goniothalamus_macranthus	GCATCCTGATGATATTGAATGGTATCAAAATCATGAATAACAATATCTAACCTATTAAAT
	Goniothalamus_macrophyllus	GCATCCTGATGATACTGAATGGGATCAAAATCATGAATAACAATATCTAACCTATTAAAT
	Goniothalamus_maewongensis	GCATCCTGATGATACTGAATGGGATCAAAATCATGAATAACAATATCTAACCTATTAAAT
	Goniothalamus_majestatis	GCATCCTGATGATACTGAATGGGATCAAAATCATGAATAACAATATCTAACCTATTAAAT
	Goniothalamus_malayanus	GCATCCTGATGATACTGAATGGGATCAAAATCATGAATAACAATATCTAACCTATTAAAT
	Goniothalamus_megalocalyx	GCATCCTGATGATACTGAATGGGATCAAAATCATGAATAACAATATCTAACCTATTAAAT
	Goniothalamus_monospermus	------------------------------------------------------------
	Goniothalamus_montanus	GCATCCTGATGATACTGAATGGGATCAAAATCATGAATAACAATATCTAACCTATTAAAT
	Goniothalamus_obtusatus	------------------------------------------------------------
	Goniothalamus_parallelivenius	GCATCCTGATGATACTGAATGGGATCAAAATCATGAATAACAATATCTAACCTATTAAAT
	Goniothalamus_repevensis	GCATCCTGATGATACTGAATGGGATCAAAATCATGAATAACAATATCTAACCTATTAAAT
	Goniothalamus_reticulatus	------------------------------------------------------------
	Goniothalamus_ridleyi	------------------------------------------------------------
	Goniothalamus_calcareus	------------------------------------------------------------
	Goniothalamus_rotundisepalus	GCATCCTGATGATACTGAATGGGATCAAAATCATGAATAACAATATCTAACCTATTAAAT
	Goniothalamus_rufus	------------------------------------------------------------
	Goniothalamus_sawtehii	GCATCCTAATGATACTGAATGGGATCAAAATCATGAATAACAATATCTAACCTATTAAAT
	Goniothalamus_scortechinii	GCATCCTGATGATACTGAATGGGATCAAAATCATGAATAACAATATCTAACCTATTAAAT
	Goniothalamus_sesquipedalis	------------------------------------------------------------
	Goniothalamus_suaveolens_2	------------------------------------------------------------
	Goniothalamus_palawanensis	------------------------------------------------------------
	Goniothalamus_sp_nov	------------------------------------------------------------
	Goniothalamus_tamirensis	GCATCCTGATGATACTGAATGGGATCAAAATCATGAATAACAATATCTAACCTATTAAAT
	Goniothalamus_tapis	------------------------------------------------------------
	Goniothalamus_tapisoides	GCATCCTGATGATACTGAATGGGATCAAAATTATGAATAACAATATCTAACCTATTAAAT
	Goniothalamus_tavoyensis	GCATCCTGATGATACTGAATGGGATCAAAATCATGAATAACAATATCTAACCTATTAAAT
	Goniothalamus_tenuifolius	GCATCCTGATGATACTGAATGGGATCAAAATCATGAATAACAATATCTAACCTATTAAAT
	Goniothalamus_thomsoni	------------------------------------------------------------
	Goniothalamus_thwaitesii	GCATCCTGATGATACTGAATGGTATCAAAATCATGAATAACAATATCTAACCTATTAAAT
	Goniothalamus_tomentosus	------------------------------------------------------------
	Goniothalamus_tortilipetalus	------------------------------------------------------------
	Goniothalamus_touranensis	------------------------------------------------------------
	Goniothalamus_undulatus	GCATCCTGATGATGCTGAATGGGATCAAAATCATGAATAACAATATCTAACCTATTAAAT
	Goniothalamus_uvarioides	------------------------------------------------------------
	Goniothalamus_velutinus	GCATCCTGATGATACTGAATGGGATCAAAATCATGAATAACAATATCTAACCTATTAAAT
	Goniothalamus_woodii	------------------------------------------------------------
	Goniothalamus_wrayi	------------------------------------------------------------
	Goniothalamus_wynaadensis	GCATCCTGATGATACTGAATGGGATCAAAATCATGAATAACAATATCTAACCTATTAAAT
	Neostenanthera_myristicifolia	------------------------------------------------------------
	Annona_dumetorum	------------------------------------------------------------
	Annona_glabra	------------------------------------------------------------
	Annona_herzogii	------------------------------------------------------------
	Annona_mucosa	------------------------------------------------------------
	Annona_muricata	------------------------------------------------------------
	Annona_reticulata	------------------------------------------------------------
	Annona_squamosa	------------------------------------------------------------
	Anonidium_sp_Cheek_7896	------------------------------------------------------------
	Asimina_longifolia	------------------------------------------------------------
	Asimina_rugelii	------------------------------------------------------------
	Asimina_triloba	------------------------------------------------------------
	Disepalum_platypetalum	------------------------------------------------------------
	Disepalum_pulchrum	------------------------------------------------------------
	Goniothalamus_amuyon	GGGATTCATTGTCGAGAATTGAATAGTATAACATAGGAAAATCGTTTATCCGTGTCTAAT
	Goniothalamus_andersonii	------------------------------------------------------------
	Goniothalamus_aruensis	------------------------------------------------------------
	Goniothalamus_angustifolius	------------------------------------------------------------
	Goniothalamus_australis	GGGATTCATTGTCGAGAATTGAATAGTATAACATAGGAAAATCTTTTATCCGTGTCTAAT
	Goniothalamus_borneensis	------------------------------------------------------------
	Goniothalamus_bracteosus	------------------------------------------------------------
	Goniothalamus_calvicarpus	GGGATTCATTGTCGAGAATTGAATAGTATAACATAGGAAAATCTTTTATCCGTGTCTAAT
	Goniothalamus_cardiopetalus	GGGATTCATTGTCGAGAATTGAATAGTATAACATAGGAAAATCTTTTATCCGTGTCTAAT
	Goniothalamus_cauliflorus	GGGATTCATTGTCGAGAATTGAATAGTATAACATAGGAAAATCTTTTATCCGTGCCTAAT
	Goniothalamus_suaveolens_1	GGGATTCATTGTCGAGAATTGAATAGTATAACATAGGAAAATCTTTTATCCGTGTCTAAT
	Goniothalamus_cheliensis	GGGATTCATTGTCGAGAATTGAATAGTATAACATAGGAAAATCTTTTATCCGTGTCTAAT
	Goniothalamus_clemensii	------------------------------------------------------------
	Goniothalamus_costulatus	------------------------------------------------------------
	Goniothalamus_dumontetii	------------------------------------------------------------
	Goniothalamus_elegans	------------------------------------------------------------
	Goniothalamus_elmeri	------------------------------------------------------------
	Goniothalamus_expansus	------------------------------------------------------------
	Goniothalamus_fasciculatus	------------------------------------------------------------
	Goniothalamus_gardneri	GGGATTCATTGTCGAGAATTGAATAGTATAACATAGGAAAATCTTTTATCCGTGTCTAAT
	Goniothalamus_giganteus	GGGATTCATTGACGAGAATTGAATAGTATAACATAGGAAAATCTTTTATCCGTGTCTAAT
	Goniothalamus_grandiflorus	GGGATTCGTTGTCGAGAATTGAATAGTATAACATAGGAAAATCTTTTATCCGTGCCTAAT
	Goniothalamus_griffithii	GGGATTCATTGTCGAGAAATGAATAGTATAACATAGGAAAATCTTTTATCCGTGTCTAAT
	Goniothalamus_hookeri	GGGATTCATTGTCGAGAATTGAATAGTATAACATAGGAAAATCTTTTATCCGTGTCTAAT
	Goniothalamus_howii	GGGATTCATTGTCGAGAATTGAATAGTATAACATAGGAAAATCTTTTATCCGTGTCTAAT
	Goniothalamus_imbricatus	GGGATTCATTGTCGAGAATTGAATAGTATAACATAGGAAAATCTTTTATCCGTGCCTAAT
	Goniothalamus_kinabaluensis	------------------------------------------------------------
	Goniothalamus_laoticus	GGGATTCATTGTCGAGAATTGAATAGTATAACATAGGAAAATCTTTTATCCGTGTCTAAT
	Goniothalamus_loerzingii	------------------------------------------------------------
	Goniothalamus_macranthus	GGGATTCATTGTCGAGAATTGAATAGTATAACATAGGAAAATCTTTTATCCGTGTCTAAT
	Goniothalamus_macrophyllus	GGGATTCATTGTCGAGAATTGAATAGTATAACATAGGAAAATCTTTTATCCGTGTCTAAT
	Goniothalamus_maewongensis	GGGATTCATTGTCGAGAATTGAATAGTATAACATAGGAAAATCTTTTATCCGTGTCTAAT
	Goniothalamus_majestatis	GGGATTCATTGTCGAGAATTGAATAGTATAACATAGGAAAATCTTTTATCCGTGCCTAAT
	Goniothalamus_malayanus	GGGATTCATTGTCGAGAATTGAATAGTATAACATAGGAAAATCCTTTATCCGTGTCTAAT
	Goniothalamus_megalocalyx	GGGATTCATTGTCGAGAATTGAATAGTATAACATAGGAAAATCTTTTATCCGTGTCTAAT
	Goniothalamus_monospermus	------------------------------------------------------------
	Goniothalamus_montanus	GGGATTCATTGTCGAGAATTGAATAGTATAACATAGGAAAATCTTTTATCCGTGTCTAAT
	Goniothalamus_obtusatus	------------------------------------------------------------
	Goniothalamus_parallelivenius	GGGATTCATTGTCGAGAATTGAATAGTATAACATAGGAAAATCTTTTATCCGTGTCTAAT
	Goniothalamus_repevensis	GGGATTCATTGTCGAGAATTGAATAGTATAACATAGGAAAATCTTTTATCCGTGTCTAAT
	Goniothalamus_reticulatus	------------------------------------------------------------
	Goniothalamus_ridleyi	------------------------------------------------------------
	Goniothalamus_calcareus	------------------------------------------------------------
	Goniothalamus_rotundisepalus	GGGATTCATTGTCGAGAATTGAATAGTATAACATAGGAAAATCTTTTATCCGTGTCTAAT
	Goniothalamus_rufus	------------------------------------------------------------
	Goniothalamus_sawtehii	GGGATTCATTGTCGAGAATTGAATAGTATAACATAGGAAAATCTTTTATCCGTGTCTAAT
	Goniothalamus_scortechinii	GGGATTCATTGTCGAGAATTGAATAGTATAACATAGGAAAATCTTTTATCCGTGTCTAAT
	Goniothalamus_sesquipedalis	------------------------------------------------------------
	Goniothalamus_suaveolens_2	------------------------------------------------------------
	Goniothalamus_palawanensis	------------------------------------------------------------
	Goniothalamus_sp_nov	------------------------------------------------------------
	Goniothalamus_tamirensis	GGGATTCATTGTCGAGAATTGAATAGTATAACATAGGAAAATCTTTTATCCGTGTCTAAT
	Goniothalamus_tapis	------------------------------------------------------------
	Goniothalamus_tapisoides	GGGATTCATTGTCGAGAATTGAATAGTATAACATAGGAAAATCTTTTATCCGTGTCTAAT
	Goniothalamus_tavoyensis	GGGATTCATTGTCGAGAATTGAATAGTATAACATAGGAAAATCTTTTATCCGTGTCTAAT
	Goniothalamus_tenuifolius	GGGATTCATTGTCGAGAATTGAATAGTATAACATAGGAAAATCTTTTATCCGTGTCTAAT
	Goniothalamus_thomsoni	------------------------------------------------------------
	Goniothalamus_thwaitesii	GGGATTCATTGTCGAGAATTGAATAGTATAACATAGGAAAATCTTTTATCCGTGTCTAAT
	Goniothalamus_tomentosus	------------------------------------------------------------
	Goniothalamus_tortilipetalus	------------------------------------------------------------
	Goniothalamus_touranensis	------------------------------------------------------------
	Goniothalamus_undulatus	GGGATTCATTGTCGAGAATTGAATAGTATAACATACGAAAATCTTTTATCCGTGTCTAAT
	Goniothalamus_uvarioides	------------------------------------------------------------
	Goniothalamus_velutinus	GGGATTCATTGTCGAGAATTGAATAGTATAACATAGGAAAATCTTTTATCCGTGTCTAAT
	Goniothalamus_woodii	------------------------------------------------------------
	Goniothalamus_wrayi	------------------------------------------------------------
	Goniothalamus_wynaadensis	GGGATTCATTGTCGAGAATTGAATAGTATAACATAGGAAAATCTTTTATCCGTGTCTAAT
	Neostenanthera_myristicifolia	------------------------------------------------------------
	Annona_dumetorum	------------------------------------------------------------
	Annona_glabra	------------------------------------------------------------
	Annona_herzogii	------------------------------------------------------------
	Annona_mucosa	------------------------------------------------------------
	Annona_muricata	------------------------------------------------------------
	Annona_reticulata	------------------------------------------------------------
	Annona_squamosa	------------------------------------------------------------
	Anonidium_sp_Cheek_7896	------------------------------------------------------------
	Asimina_longifolia	------------------------------------------------------------
	Asimina_rugelii	------------------------------------------------------------
	Asimina_triloba	------------------------------------------------------------
	Disepalum_platypetalum	------------------------------------------------------------
	Disepalum_pulchrum	------------------------------------------------------------
	Goniothalamus_amuyon	ACAAAATGGGATTCCTGATCCAATCAGGAATCCCGTGGAATTTCCCATTTCTACTCTTTC
	Goniothalamus_andersonii	------------------------------------------------------------
	Goniothalamus_aruensis	------------------------------------------------------------
	Goniothalamus_angustifolius	------------------------------------------------------------
	Goniothalamus_australis	ACAAAATGGGATTCCTGATTGGATCAGGAATCCCGTGGAATTTCTCATTTCTACTCTTTC
	Goniothalamus_borneensis	------------------------------------------------------------
	Goniothalamus_bracteosus	------------------------------------------------------------
	Goniothalamus_calvicarpus	ACAAAATGGGATTCCTGATTGGATCAGGAATCCCGTGGAATTTCTCATTTCTACTCTTTC
	Goniothalamus_cardiopetalus	ACAAAATGGGATTCCTGATTGGATCAGGAATCCCGTGGAATTTCTCATTTCTACTCTTTC
	Goniothalamus_cauliflorus	ACAAAATGGTATTCCTGATCCAATCAGGAATCCCGTGGAACTTCTCATTTCTACTCTTTC
	Goniothalamus_suaveolens_1	ACAAAATGGGATTCCTGATCCAATCAGGAATCCCGTGGAATTTCTCATTTCTACTCTTTC
	Goniothalamus_cheliensis	ACAAAATGGGATTCCTGATCCAATCAGGAATCCCGTGGAATTTCCCATTTCTACTCTTTC
	Goniothalamus_clemensii	------------------------------------------------------------
	Goniothalamus_costulatus	------------------------------------------------------------
	Goniothalamus_dumontetii	------------------------------------------------------------
	Goniothalamus_elegans	------------------------------------------------------------
	Goniothalamus_elmeri	------------------------------------------------------------
	Goniothalamus_expansus	------------------------------------------------------------
	Goniothalamus_fasciculatus	------------------------------------------------------------
	Goniothalamus_gardneri	ACAAAATGGGATTCCTGATCCAATCAGGAATCCCGTGGAATTTCTCATTTCTACTCTTTC
	Goniothalamus_giganteus	ACAAAATGGTATTCCTGATCCAATCAGGAATCCCGTGGAACTTCTCATTTCTACTCTTTC
	Goniothalamus_grandiflorus	ACAAAATGGGATTCCTGATCCAATCAGGAATCCCGTGGAACTTCTCATTTCTACTCTTTC
	Goniothalamus_griffithii	ACAAAATGGGATTCCTGATCCAATCAGGAATCCCGTGGAATTTCTCATTTCTACTCTTTC
	Goniothalamus_hookeri	ACAAAATGGGATTCCTGATCCAATCAGGAATCCCGTGGAATTTCTCATTTCTACTCTTTC
	Goniothalamus_howii	ACAAAATGGGATTCCTGATTGGATCAGGAATCCCGTGGAATTTCTCATTTCTACTCTTTC
	Goniothalamus_imbricatus	ACAAAATGGTATTCCTGATCCAATCAGGAATCCCGTGGAACTTCTCATTTCTACTCTTTC
	Goniothalamus_kinabaluensis	------------------------------------------------------------
	Goniothalamus_laoticus	ACAAAATGGGATTCCTGATCCAATCAGGAATCCCGTGGAATTTCCCATTTCTACTCTTTC
	Goniothalamus_loerzingii	------------------------------------------------------------
	Goniothalamus_macranthus	ACAAAATGGGATTCCTGATCCAATCAGGAATCCCGTGGAATTTCTCATTTCTACTCTTTC
	Goniothalamus_macrophyllus	ACAAAATGGGATTCCTGATTGGATCAGGAATCCCGTGGAATTTCTCATTTCTACTCTTTC
	Goniothalamus_maewongensis	ACAAAATGGGATTCCTGATCCAATCAGGAATCCCGTGGAATTTCTCATTTCTACTCTTTC
	Goniothalamus_majestatis	ACAAAACGGTATTCCTGATCCAATCAGGAATACCGTGGAACTTCTCATTTCTACTCTTTC
	Goniothalamus_malayanus	ACAAAATGGGATTCCTGATCCAATCAGGAATCCCGTGGAACTTCTCATTTCTACTCTTTC
	Goniothalamus_megalocalyx	ACAAAATGGGATTCCTGATCCAATCAGGAATCCCGTGGAATTTCTCATTTCTACTCTTTC
	Goniothalamus_monospermus	------------------------------------------------------------
	Goniothalamus_montanus	ACAAAATGGGATTCCTGAT-----------------------------------------
	Goniothalamus_obtusatus	------------------------------------------------------------
	Goniothalamus_parallelivenius	ACAAAATGGGATTCCTGATTGGATCAGGAATCCCGTGGAATTTCTCATTTCTACTCTTTC
	Goniothalamus_repevensis	ACAAAATGGGATTCCTGATCCAATCAGGAATCCCGTGGAACTTCTCATTTCTACTCTTTC
	Goniothalamus_reticulatus	------------------------------------------------------------
	Goniothalamus_ridleyi	------------------------------------------------------------
	Goniothalamus_calcareus	------------------------------------------------------------
	Goniothalamus_rotundisepalus	ACAAAATGGGATTCCTGATCCAATCAGGAATCCCGTGGAATTTCCCATTTCTACTCTTTC
	Goniothalamus_rufus	------------------------------------------------------------
	Goniothalamus_sawtehii	ACAAAATGGGATTCCTGATCCAATCAGGAATCCCGTGGAATTTCCCATTTCTACTCTTTC
	Goniothalamus_scortechinii	ACAAAATGGGATTCCTGATCCAATCAGGAATCCCGTGGAATTTCTCATTTCTACTCTTTC
	Goniothalamus_sesquipedalis	------------------------------------------------------------
	Goniothalamus_suaveolens_2	------------------------------------------------------------
	Goniothalamus_palawanensis	------------------------------------------------------------
	Goniothalamus_sp_nov	------------------------------------------------------------
	Goniothalamus_tamirensis	ACAAAATGGGATTCCTGATCCAATCAGGAATCCCGTGGAATTTCCCATTTCTACTCTTTC
	Goniothalamus_tapis	------------------------------------------------------------
	Goniothalamus_tapisoides	ACAAAATGGGATTCCTGATCCAATCAGGAATCCCGTGGAACTTCTCATTTCTACTCTTTC
	Goniothalamus_tavoyensis	ACAAAATGGGATTCCTGATTGGATCAGGAATCCCGTGGAATTTCTCATTTCTACTCTTTC
	Goniothalamus_tenuifolius	ACAAAATGGGATTCCTGATCCAATCAGGAATCCCGTGGAATTTCCCATTTCTACTCTTTC
	Goniothalamus_thomsoni	------------------------------------------------------------
	Goniothalamus_thwaitesii	ACAAAATGGGATTCCTGATCCAATCAGGAATCCCGTGGAATTTCTCATTTCTACTCTTTC
	Goniothalamus_tomentosus	------------------------------------------------------------
	Goniothalamus_tortilipetalus	------------------------------------------------------------
	Goniothalamus_touranensis	------------------------------------------------------------
	Goniothalamus_undulatus	ACAAAATGGGATTCCTGATCCAATCAGGAATCTCGTGGAATTTCCCATTTCTACTCTTTC
	Goniothalamus_uvarioides	------------------------------------------------------------
	Goniothalamus_velutinus	ACAAAATGGGATTCCTGATTGGATCAGGAATCCCGTGGAATTTCCCATTTCTACTCTTTC
	Goniothalamus_woodii	------------------------------------------------------------
	Goniothalamus_wrayi	------------------------------------------------------------
	Goniothalamus_wynaadensis	ACAAAATGGGATTCCTGATTGGATCAGGAATCCCGTGGAATTTCTCATTTCTACTCTTTC
	Neostenanthera_myristicifolia	------------------------------------------------------------
	Annona_dumetorum	------------------------------------------------------------
	Annona_glabra	------------------------------------------------------------
	Annona_herzogii	------------------------------------------------------------
	Annona_mucosa	------------------------------------------------------------
	Annona_muricata	------------------------------------------------------------
	Annona_reticulata	------------------------------------------------------------
	Annona_squamosa	------------------------------------------------------------
	Anonidium_sp_Cheek_7896	------------------------------------------------------------
	Asimina_longifolia	------------------------------------------------------------
	Asimina_rugelii	------------------------------------------------------------
	Asimina_triloba	------------------------------------------------------------
	Disepalum_platypetalum	------------------------------------------------------------
	Disepalum_pulchrum	------------------------------------------------------------
	Goniothalamus_amuyon	TTTTCTATAACCTACCATCTTCCT-------TATACAATCATCTGATGAGGTATTCGATG
	Goniothalamus_andersonii	------------------------------------------------------------
	Goniothalamus_aruensis	------------------------------------------------------------
	Goniothalamus_angustifolius	------------------------------------------------------------
	Goniothalamus_australis	TTTTCTATAACCTACCATCTTCCT-------TATACAATCATCTGATGAGGTATTCGATG
	Goniothalamus_borneensis	------------------------------------------------------------
	Goniothalamus_bracteosus	------------------------------------------------------------
	Goniothalamus_calvicarpus	TTNTCTATAACCTACCATCTTCTTTATACAATATACAATCATCTGATGAGGTATTCGATG
	Goniothalamus_cardiopetalus	TTTTCTATAACCTACCATCTTCCT-------TATACAATCATCTGATGAGGTATTCGATG
	Goniothalamus_cauliflorus	TTTTCTATAACCTACCATCTTCCT-------TATACAATCATCTGATGAGGTATTCGATC
	Goniothalamus_suaveolens_1	TTTTCTATAACCTACCATCTTCCT-------TATACAATCATCTGATGAGGTATTCGATG
	Goniothalamus_cheliensis	TTTTCTATAACCTACCATCTTCCT-------TATACAATCATCTGATGAGGTATTCGATG
	Goniothalamus_clemensii	------------------------------------------------------------
	Goniothalamus_costulatus	------------------------------------------------------------
	Goniothalamus_dumontetii	------------------------------------------------------------
	Goniothalamus_elegans	------------------------------------------------------------
	Goniothalamus_elmeri	------------------------------------------------------------
	Goniothalamus_expansus	------------------------------------------------------------
	Goniothalamus_fasciculatus	------------------------------------------------------------
	Goniothalamus_gardneri	TTTTCTATAACCTACCATCTTCCT-------TATACAATCATCTGATGAGGTATTCGATG
	Goniothalamus_giganteus	TTTTCTATAACCTACCATCTTCCT-------TATACAATCATCTGATGAGGTATTCGATG
	Goniothalamus_grandiflorus	TTTTCTATAACCTACCATCTTCCT-------TATACAATCATCTGATGAGGTATTCGATG
	Goniothalamus_griffithii	TTTTCTATAACCTACCATCTTCTTTATACAATATACAATCATCTGATGAGGTATTCGATG
	Goniothalamus_hookeri	TTTTCTATAACCTACCATCTTCCT-------TATACAATCATCTGATGAGGTATTCGATG
	Goniothalamus_howii	TTTTCTATAACCTACCATCTTCCT-------TATACAATCATCTGATGAGGTATTCGATG
	Goniothalamus_imbricatus	TTTTCTATAACCTACCATCTTCCT-------TATACAATCATCTGATGAGGTATTCGATG
	Goniothalamus_kinabaluensis	------------------------------------------------------------
	Goniothalamus_laoticus	TTTTCTATAACCTACCATCTTCCT-------TATACAATCATCTGATGAGATATTCGATG
	Goniothalamus_loerzingii	------------------------------------------------------------
	Goniothalamus_macranthus	TTTTCTATAACCTACCATCTTCCT-------TATACAATCATCTGATGAGGTATTCGATG
	Goniothalamus_macrophyllus	TTTTCTATAACCTACCATCTTCCT-------TATACAATCATCTGATGAGGTATTCGATG
	Goniothalamus_maewongensis	TTTTCTATAACCTACCATCTTCCT-------TATACAATCATCTGATGAGGTATTCGATG
	Goniothalamus_majestatis	TT----------------------------------------------------------
	Goniothalamus_malayanus	TTTTCTATAACCTACCATCTTCCT-------TATACAATCATCTGATGAGGTATTCGATG
	Goniothalamus_megalocalyx	TTTTCTATAACCTACCATCTTCCT-------TATACAATCATCTGATGAGGTATTCAATG
	Goniothalamus_monospermus	------------------------------------------------------------
	Goniothalamus_montanus	------------------------------------------------------------
	Goniothalamus_obtusatus	------------------------------------------------------------
	Goniothalamus_parallelivenius	TTTTCTATAACCTACCATCTTCCT-------TATACAATCATCTGATGAGGTATTCGATG
	Goniothalamus_repevensis	TTTTCTATAACCTACCATCTTCCT-------TATACAATCATCTGATGAGGTATTCGATG
	Goniothalamus_reticulatus	------------------------------------------------------------
	Goniothalamus_ridleyi	------------------------------------------------------------
	Goniothalamus_calcareus	------------------------------------------------------------
	Goniothalamus_rotundisepalus	TTTTCTATAACCTACCATCTTCCT-------TATACAATCATCTGATGAGGTATTCGATG
	Goniothalamus_rufus	------------------------------------------------------------
	Goniothalamus_sawtehii	TTTTCTATAACCTACCATCTTCCT-------TATACAATCATCTGATGAGGTATTCGATG
	Goniothalamus_scortechinii	TTTTCTATAACCTACCATCTTCCT-------TATACAATCATCTGATGAGGTATTCGATG
	Goniothalamus_sesquipedalis	------------------------------------------------------------
	Goniothalamus_suaveolens_2	------------------------------------------------------------
	Goniothalamus_palawanensis	------------------------------------------------------------
	Goniothalamus_sp_nov	------------------------------------------------------------
	Goniothalamus_tamirensis	TTTTCTATAACCTACCATCTTCCT-------TATACAATCATCCGATGAGGTATTCGATG
	Goniothalamus_tapis	------------------------------------------------------------
	Goniothalamus_tapisoides	TTTTCTATAACCTACCATCTTCCT-------TATACAATCATCTGATTAGGTATTCGATG
	Goniothalamus_tavoyensis	TTTTCTATAACCTACCATCTTCCT-------TATACAATCATCTGATGAGGTATTCGATG
	Goniothalamus_tenuifolius	TTTTCTATAACCTACCATCTTCCT-------TATACAATCATCTGATGAGGTATTCGATG
	Goniothalamus_thomsoni	------------------------------------------------------------
	Goniothalamus_thwaitesii	TTTTCTATAACCTACCATCTTCCT-------TATACAATCATCTGATGAGGTATTCGATG
	Goniothalamus_tomentosus	------------------------------------------------------------
	Goniothalamus_tortilipetalus	------------------------------------------------------------
	Goniothalamus_touranensis	------------------------------------------------------------
	Goniothalamus_undulatus	TTTTCTATAACCTACCATCTTCCT-------TATACAATCATCTGATGAGGTATTCGATG
	Goniothalamus_uvarioides	------------------------------------------------------------
	Goniothalamus_velutinus	TTTTCTATAACCTACCATCTTCCT-------TATACAATCATCTGATGAGGTATTCGATG
	Goniothalamus_woodii	------------------------------------------------------------
	Goniothalamus_wrayi	------------------------------------------------------------
	Goniothalamus_wynaadensis	TTTTCTATAACCTACCATCTTCCT-------TATACAATCATCTGATGAGGTATTCGATG
	Neostenanthera_myristicifolia	------------------------------------------------------------
	Annona_dumetorum	------------------------------------------------------------
	Annona_glabra	------------------------------------------------------------
	Annona_herzogii	------------------------------------------------------------
	Annona_mucosa	------------------------------------------------------------
	Annona_muricata	------------------------------------------------------------
	Annona_reticulata	------------------------------------------------------------
	Annona_squamosa	------------------------------------------------------------
	Anonidium_sp_Cheek_7896	------------------------------------------------------------
	Asimina_longifolia	------------------------------------------------------------
	Asimina_rugelii	------------------------------------------------------------
	Asimina_triloba	------------------------------------------------------------
	Disepalum_platypetalum	------------------------------------------------------------
	Disepalum_pulchrum	------------------------------------------------------------
	Goniothalamus_amuyon	AC-CGGTCTTACATCGGTCACAGATCCAAACAGTAGATAGATTCGGAAT------GAAAC
	Goniothalamus_andersonii	------------------------------------------------------------
	Goniothalamus_aruensis	------------------------------------------------------------
	Goniothalamus_angustifolius	------------------------------------------------------------
	Goniothalamus_australis	AC-CGGTCTTACATCGGTCACAGATCCAAACAGTAGATAGATTCGGAAT------GAAAC
	Goniothalamus_borneensis	------------------------------------------------------------
	Goniothalamus_bracteosus	------------------------------------------------------------
	Goniothalamus_calvicarpus	AC-CGGTCTTACATCGGTCACAGATCCAAACAGTAGATAGATTCGGAAT------GAAAC
	Goniothalamus_cardiopetalus	AC-CGGTCTTACATC---------------------------------------------
	Goniothalamus_cauliflorus	AC-CGGTCTTACAC----------------------------------------------
	Goniothalamus_suaveolens_1	AC-CGGTCTTACATCGGG------------------------------------------
	Goniothalamus_cheliensis	AC-CGGTCTTACATCGGTCACAGATCCAAACAGTAGATAGATTCGGAAT------GAAAC
	Goniothalamus_clemensii	------------------------------------------------------------
	Goniothalamus_costulatus	------------------------------------------------------------
	Goniothalamus_dumontetii	------------------------------------------------------------
	Goniothalamus_elegans	------------------------------------------------------------
	Goniothalamus_elmeri	------------------------------------------------------------
	Goniothalamus_expansus	------------------------------------------------------------
	Goniothalamus_fasciculatus	------------------------------------------------------------
	Goniothalamus_gardneri	ACNCGGTCTTACATCGGTCACAGATCCAAACAGTAGATAGATTCGGAAT------GAAAC
	Goniothalamus_giganteus	AC-CGGTCTTACATCGGTCACAGGTCCAAACAGTAGATAGATTCGGAAT------GAAAC
	Goniothalamus_grandiflorus	AC-CGGTCTTACATCGGTCACAGATCCAAACAGTAGATAGATTCGGAAT------GAAAC
	Goniothalamus_griffithii	AC-CGGTCTTACATCGGTCACAGATCCAAACAGTAGATAGATTCGGAAT------GAAAC
	Goniothalamus_hookeri	AC-CGGTCTTACATCGGTCACAGATCCAAACAGTAGATAGATTCGGAAT------GAAAC
	Goniothalamus_howii	AC-CGGTCTTACATCGGTCACAGATCCAAACAGTAGATAGATTCGGAAT------GAAAC
	Goniothalamus_imbricatus	AC-CGGTCTTACATCGGTCACAGATCCAAACAGTAGATAGATTCGGAAT------GAAAC
	Goniothalamus_kinabaluensis	------------------------------------------------------------
	Goniothalamus_laoticus	AC-CGGTCTTACATCGGTCACAGATCCAAACAGTAGATAGATTCGGAAT------GAAAC
	Goniothalamus_loerzingii	------------------------------------------------------------
	Goniothalamus_macranthus	AC-CGGTCTTACATCGGTCACAGATCCAAACAGTAGATAGATTCGGAAT------GAAAC
	Goniothalamus_macrophyllus	ACNCGGTCTTACATCGGTCACAGATCCAAACAGTAGATAGATTCGGAAT------GAAAC
	Goniothalamus_maewongensis	AC-CGGTCTTACATCGGTCACAGATCCAAACAGTAGATAGATTCGGAAT------GAAAC
	Goniothalamus_majestatis	------------------------------------------------------------
	Goniothalamus_malayanus	AC-CGGTCTTACATCGGTCACAGATCCAAACAGTAGATAGATTCGGAAT------GAAAC
	Goniothalamus_megalocalyx	AC-CGGTCTTACATCGGTCACAGGTCCAAACAGTAGATAGATTCGGAAT------GAAAC
	Goniothalamus_monospermus	------------------------------------------------------------
	Goniothalamus_montanus	------------------------------------------------------------
	Goniothalamus_obtusatus	------------------------------------------------------------
	Goniothalamus_parallelivenius	AC-CGGTCTTACATCGGTCACAGATCCAAACAGTAGATAGATTCGGAAT------GAAAC
	Goniothalamus_repevensis	AC-CGGTCTTACATCGGTCACAGATCCAAACAGTAGATAGATTCGGAATGAAACGGAAAC
	Goniothalamus_reticulatus	------------------------------------------------------------
	Goniothalamus_ridleyi	------------------------------------------------------------
	Goniothalamus_calcareus	------------------------------------------------------------
	Goniothalamus_rotundisepalus	AC-CGGTCTTACATT---------------------------------------------
	Goniothalamus_rufus	------------------------------------------------------------
	Goniothalamus_sawtehii	AC-CGGTCTTACATCGGTCACAGATCCAAACAGTAGATAGATTCGGAAT------GAAAC
	Goniothalamus_scortechinii	AC-CGGTCTTACAT----------------------------------------------
	Goniothalamus_sesquipedalis	------------------------------------------------------------
	Goniothalamus_suaveolens_2	------------------------------------------------------------
	Goniothalamus_palawanensis	------------------------------------------------------------
	Goniothalamus_sp_nov	------------------------------------------------------------
	Goniothalamus_tamirensis	AC-CGGTCTTACATCGGTCACAGATCCAAACAGTGGATAGATTCGGAAT------GAAAC
	Goniothalamus_tapis	------------------------------------------------------------
	Goniothalamus_tapisoides	AC-CGGTCTTACATCGGTCACAGATCCAAACAGTAGATAGATTCGGAAT------GAAAC
	Goniothalamus_tavoyensis	AC-CGGTCTTACATCGGTCACAGATCCAAACAGTAGATAGATTCGGAAT------GAAAC
	Goniothalamus_tenuifolius	AC-CGGTCTTACATCGGTCACAGATCCAAACAGTAGATAGATTCGGAAT------GAAAC
	Goniothalamus_thomsoni	------------------------------------------------------------
	Goniothalamus_thwaitesii	AC-CGGTCTTACATCGGTCACAGATCCAAACAGTAGATAGATTCGGAAT------GAAAC
	Goniothalamus_tomentosus	------------------------------------------------------------
	Goniothalamus_tortilipetalus	------------------------------------------------------------
	Goniothalamus_touranensis	------------------------------------------------------------
	Goniothalamus_undulatus	AC-CGGTCTTACATCGGTCACAGATCCAAACAGTAGATAGATTCGGAAT------GAAAC
	Goniothalamus_uvarioides	------------------------------------------------------------
	Goniothalamus_velutinus	AC-CGGTCTTACATCGGTCACAGATCCAAACAGTAGATAGATTCGGAAT------GAAAC
	Goniothalamus_woodii	------------------------------------------------------------
	Goniothalamus_wrayi	------------------------------------------------------------
	Goniothalamus_wynaadensis	AC-CGGTCTTACAT----------------------------------------------
	Neostenanthera_myristicifolia	------------------------------------------------------------
	Annona_dumetorum	------------------------------------------------------------
	Annona_glabra	------------------------------------------------------------
	Annona_herzogii	------------------------------------------------------------
	Annona_mucosa	------------------------------------------------------------
	Annona_muricata	------------------------------------------------------------
	Annona_reticulata	------------------------------------------------------------
	Annona_squamosa	------------------------------------------------------------
	Anonidium_sp_Cheek_7896	------------------------------------------------------------
	Asimina_longifolia	------------------------------------------------------------
	Asimina_rugelii	------------------------------------------------------------
	Asimina_triloba	------------------------------------------------------------
	Disepalum_platypetalum	------------------------------------------------------------
	Disepalum_pulchrum	------------------------------------------------------------
	Goniothalamus_amuyon	GGAAAAAGAGATGAATTCAGTTCTAAGCGAAATTTTTGTGATGA--TCTAATCTTCTTGG
	Goniothalamus_andersonii	------------------------------------------------------------
	Goniothalamus_aruensis	------------------------------------------------------------
	Goniothalamus_angustifolius	------------------------------------------------------------
	Goniothalamus_australis	GGAAAAAGAGATGAATTCAGTTCTAAGCGAAATTTTTGTGATGA--TCTAATATTCTTGG
	Goniothalamus_borneensis	------------------------------------------------------------
	Goniothalamus_bracteosus	------------------------------------------------------------
	Goniothalamus_calvicarpus	GGAAAAAGAGATGAATTCAGTTCTAAGCGAAATTTTTGTGATGA--TCTAATCTTCTTGG
	Goniothalamus_cardiopetalus	------------------------------------------------------------
	Goniothalamus_cauliflorus	------------------------------------------------------------
	Goniothalamus_suaveolens_1	------------------------------------------------------------
	Goniothalamus_cheliensis	GGAAAAAGAGATGAATTCAGTTCTAAGCGAAATTTTTGTGATGA--TCTAATCTTCTTGG
	Goniothalamus_clemensii	------------------------------------------------------------
	Goniothalamus_costulatus	------------------------------------------------------------
	Goniothalamus_dumontetii	------------------------------------------------------------
	Goniothalamus_elegans	------------------------------------------------------------
	Goniothalamus_elmeri	------------------------------------------------------------
	Goniothalamus_expansus	------------------------------------------------------------
	Goniothalamus_fasciculatus	------------------------------------------------------------
	Goniothalamus_gardneri	GGAAAAAGAGATGAATTCAGTTCTAAGCGAAATTTTTGTGATGA--TCTAATCTTCTTGG
	Goniothalamus_giganteus	GGAAAAAGAGATGAATGAAGTTCTAAGCGAAATTTTTGTGATGA--TCTAATCTTCTTGG
	Goniothalamus_grandiflorus	GGAAAAAGAGATGAATTAAGTTCTAAGCGAAATTTTTGTGATGATCTCTAATCTTCTTGG
	Goniothalamus_griffithii	GGAAAAAGAGATGAATTCAGTTCTAAGCGAAATTTTTGTGATGA--TCTAATCTTCTTGG
	Goniothalamus_hookeri	AGAAAAAGAGATGAATTCAGTTCTAAGCGAAATTTTTGTGATGA--TCTAATCTTCTTGG
	Goniothalamus_howii	GGAAAAAGAGATGAATTCAGTTCTAAGCGAAATTTTTGTGATGA--TCTAATCTTCTTGG
	Goniothalamus_imbricatus	GGAAAAAGAGATGAATTAAGTTCTAAGCGAAATTTTTGTGATGATCTCTAATCTTCTTGG
	Goniothalamus_kinabaluensis	------------------------------------------------------------
	Goniothalamus_laoticus	AGAAAAAGAGATGAATTCAGTTCTAAGCGAAATTTTTGTGATGA--TCTAATCTTCTTGG
	Goniothalamus_loerzingii	------------------------------------------------------------
	Goniothalamus_macranthus	GGAAAAAGAGATGAATTCAGTTCTAAGCGAAATTTTTGTGATGA--TCTAATCTTCTTGG
	Goniothalamus_macrophyllus	GGAAAAAGAGATGAATTCAGTTCTAAGCGAAATTTTTGTGATGA--TCTAATCTTCTTGG
	Goniothalamus_maewongensis	GGAAAAAGAGATGAATTCAGTTCTAAGCGAAATTTTTGTGATGA--TCTAATCTTCTTGG
	Goniothalamus_majestatis	------------------------------------------------------------
	Goniothalamus_malayanus	GGAAAAAGAGATGAATTAAGTTCTAAGCGAAATTTTTGTGATGA--TCTAATCTTCTTGG
	Goniothalamus_megalocalyx	GGAAAAAGAGATGAATTCAGTTCTAAGCGAAATTTTTGTGATGA--TCTAATCTTCTTGG
	Goniothalamus_monospermus	------------------------------------------------------------
	Goniothalamus_montanus	------------------------------------------------------------
	Goniothalamus_obtusatus	------------------------------------------------------------
	Goniothalamus_parallelivenius	GGAAAAAGAGATGAATTCAGTTCTAAGCGAAATTTTTGTGATGA--TCTAATCTTCTTGG
	Goniothalamus_repevensis	GGAAAAAGAGATGAATTAAGTTCTAAGCGAAATTTTTGTGATGA--TCTAATCTTCTTGG
	Goniothalamus_reticulatus	------------------------------------------------------------
	Goniothalamus_ridleyi	------------------------------------------------------------
	Goniothalamus_calcareus	------------------------------------------------------------
	Goniothalamus_rotundisepalus	------------------------------------------------------------
	Goniothalamus_rufus	------------------------------------------------------------
	Goniothalamus_sawtehii	GGAAAAAGAGATGAATTCAGTTCTAAGCGAAATTTTTGTGATGA--TCTAATCTTCTTGG
	Goniothalamus_scortechinii	------------------------------------------------------------
	Goniothalamus_sesquipedalis	------------------------------------------------------------
	Goniothalamus_suaveolens_2	------------------------------------------------------------
	Goniothalamus_palawanensis	------------------------------------------------------------
	Goniothalamus_sp_nov	------------------------------------------------------------
	Goniothalamus_tamirensis	GGAAAAAGAGATGAATTCAGTTCTAAGCGAAATTTTTGTGATGA--TCTAATCTTCTTGG
	Goniothalamus_tapis	------------------------------------------------------------
	Goniothalamus_tapisoides	GGAAAAAGAGATGAATTAAGTTCTAAGCGAAATTTTTGTGATGA--TCTAATCTTCTTGG
	Goniothalamus_tavoyensis	GGAAAAAGAGATGAATTCAGTTCTAAGCGAAATTTTTGTGATGA--TCTAATCTTCTTGG
	Goniothalamus_tenuifolius	GGAAAAAGAGATGAATTCAGTTCTAAGCGAAATTTTTGTGATGA--TCTAATCTTCTTGG
	Goniothalamus_thomsoni	------------------------------------------------------------
	Goniothalamus_thwaitesii	GGAAAAAGAGATGAATTCAGTTCTAAGCGAAATTTTTGTGATGA--TCTAATCTTCTTGG
	Goniothalamus_tomentosus	------------------------------------------------------------
	Goniothalamus_tortilipetalus	------------------------------------------------------------
	Goniothalamus_touranensis	------------------------------------------------------------
	Goniothalamus_undulatus	GGAAAAAGAGATGAATTCAGTTCTAAGCGAAATTTTTGTGATGA--TCTAWTCTTCTTGG
	Goniothalamus_uvarioides	------------------------------------------------------------
	Goniothalamus_velutinus	GGAAAAAGAGATGAATTCAGTTCTAAGCGAAATTTTTGTGATGA--TCTAATCTTCTTGG
	Goniothalamus_woodii	------------------------------------------------------------
	Goniothalamus_wrayi	------------------------------------------------------------
	Goniothalamus_wynaadensis	------------------------------------------------------------
	Neostenanthera_myristicifolia	------------------------------------------------------------
	Annona_dumetorum	------------------------------------------------------------
	Annona_glabra	------------------------------------------------------------
	Annona_herzogii	------------------------------------------------------------
	Annona_mucosa	------------------------------------------------------------
	Annona_muricata	------------------------------------------------------------
	Annona_reticulata	------------------------------------------------------------
	Annona_squamosa	------------------------------------------------------------
	Anonidium_sp_Cheek_7896	------------------------------------------------------------
	Asimina_longifolia	------------------------------------------------------------
	Asimina_rugelii	------------------------------------------------------------
	Asimina_triloba	------------------------------------------------------------
	Disepalum_platypetalum	------------------------------------------------------------
	Disepalum_pulchrum	------------------------------------------------------------
	Goniothalamus_amuyon	AAGACAGAAAAGTAC-----AATAAAGATTGGTGTCCCGATAGAAAAAAAAGATTTAATA
	Goniothalamus_andersonii	------------------------------------------------------------
	Goniothalamus_aruensis	------------------------------------------------------------
	Goniothalamus_angustifolius	------------------------------------------------------------
	Goniothalamus_australis	AAGACAGAAAAGTAC-----AATAAAGATTG--GTCCCGATAG-AAAAAAAGATTTCATA
	Goniothalamus_borneensis	------------------------------------------------------------
	Goniothalamus_bracteosus	------------------------------------------------------------
	Goniothalamus_calvicarpus	AAGACAGAAAAGTAC-----AATAAAGATTG--GTCCCGATAG-AAAAAAAGATTTAATA
	Goniothalamus_cardiopetalus	------------------------------------------------------------
	Goniothalamus_cauliflorus	------------------------------------------------------------
	Goniothalamus_suaveolens_1	------------------------------------------------------------
	Goniothalamus_cheliensis	AAGACAGAAAAGTAC-----AATAAAGATTGGTGTCCCGATAG-AAAAAAAGATTTAATA
	Goniothalamus_clemensii	------------------------------------------------------------
	Goniothalamus_costulatus	------------------------------------------------------------
	Goniothalamus_dumontetii	------------------------------------------------------------
	Goniothalamus_elegans	------------------------------------------------------------
	Goniothalamus_elmeri	------------------------------------------------------------
	Goniothalamus_expansus	------------------------------------------------------------
	Goniothalamus_fasciculatus	------------------------------------------------------------
	Goniothalamus_gardneri	AAGACAGAAAAGTAC-----AATAAAGATTG--GTCCCGATAG-AAAAAAAGATTTAATA
	Goniothalamus_giganteus	AAGACAGAAAAGTAC-----AATAAAGATTG--GTCCCGATAG-AAAAAAAGATTTAATA
	Goniothalamus_grandiflorus	AAGACAGAAAAGTAC-----AATAAAGATTG--GTCCCGATAG--AAAAAAGATTTAATA
	Goniothalamus_griffithii	AAGACAGAAAAGTAC-----AATAAAGATTG--GTCCCGATAG-AAAAAAAGATTTCATA
	Goniothalamus_hookeri	AAGACAGAAAAGTAC-----AATAAAGATTG--GTCCCGATAG-AAAAAAAGATTTAATA
	Goniothalamus_howii	AAGACAGAAAAGTAC-----AATAAAGATTGGTGTCCCGATAG-AAAAAAAGATTTAATA
	Goniothalamus_imbricatus	AAGACAGAAAAGTAC-----AATAAAGATTG--GTCCCGATAG-AAAAAAAGATTTAATA
	Goniothalamus_kinabaluensis	------------------------------------------------------------
	Goniothalamus_laoticus	AAGACAGAAAAGTAC-----AATAAAGATTGGTGTCCCGATAG-AAAAAAAGATTTAATA
	Goniothalamus_loerzingii	------------------------------------------------------------
	Goniothalamus_macranthus	AAGACAGAAAAGTAC-----AATAAAGATTG--GTCCCGATAG-AAAAAAAGATTTAATA
	Goniothalamus_macrophyllus	AAGACAGAAAAGTAC-----AATAAAGATTG--GTCCCGATAG-AAAAAAAGATTTAATA
	Goniothalamus_maewongensis	AAGACAGAAAAGTAC-----AATAAAGATTGGTGTCCCGATAG-AAAAAAAGATTTAATA
	Goniothalamus_majestatis	------------------------------------------------------------
	Goniothalamus_malayanus	AAGACAGAAAAGTAC-----AATAAAGATTG--GTCCCGATAG-AAAAAAAGATTTAATA
	Goniothalamus_megalocalyx	AAGACAGAAAAGTAC-----AATAAAGATTG--GTCCCGATAG-AAAAAAAGATTTAATA
	Goniothalamus_monospermus	------------------------------------------------------------
	Goniothalamus_montanus	------------------------------------------------------------
	Goniothalamus_obtusatus	------------------------------------------------------------
	Goniothalamus_parallelivenius	AAGACAGAAAAGTAC-----AATAAAGATTG--GTCCCGATAG--AAAAAAGATTTAATA
	Goniothalamus_repevensis	AAGACAGAAAAGTAC-----AATAAAGATTG--GTCCCGATAG-GAAAAAAGATTTAATA
	Goniothalamus_reticulatus	------------------------------------------------------------
	Goniothalamus_ridleyi	------------------------------------------------------------
	Goniothalamus_calcareus	------------------------------------------------------------
	Goniothalamus_rotundisepalus	------------------------------------------------------------
	Goniothalamus_rufus	------------------------------------------------------------
	Goniothalamus_sawtehii	AAGACAGAAAAGTAC-----AATAAAGATTGGTGTCCCGATAGAAAAAAAAGATTTAAGA
	Goniothalamus_scortechinii	------------------------------------------------------------
	Goniothalamus_sesquipedalis	------------------------------------------------------------
	Goniothalamus_suaveolens_2	------------------------------------------------------------
	Goniothalamus_palawanensis	------------------------------------------------------------
	Goniothalamus_sp_nov	------------------------------------------------------------
	Goniothalamus_tamirensis	AAGACAGAAAAGTAC-----AATAAAGATTGGTGTCCCGATAGAAAAAAAAGATTTAAGA
	Goniothalamus_tapis	------------------------------------------------------------
	Goniothalamus_tapisoides	AAGACAGAAAAGTAC-----AATAAAGATTG--GTCCCGATAG-AAAAAAAGATTTAATA
	Goniothalamus_tavoyensis	AAGACAGAAAAGTAC-----AATAAAGATGG--GTCCCGATAG-AAAAAAAGATTTAATA
	Goniothalamus_tenuifolius	AAGACAGAAAAGTAC-----AATAAAGATTGGTGTCCCGATAGAAAAAAAAGATTTAAGA
	Goniothalamus_thomsoni	------------------------------------------------------------
	Goniothalamus_thwaitesii	AAGACAGAAAAGTAC-----AATAAAGATTG--GTCCCGATAG-AAAAAAAGATTTAATA
	Goniothalamus_tomentosus	------------------------------------------------------------
	Goniothalamus_tortilipetalus	------------------------------------------------------------
	Goniothalamus_touranensis	------------------------------------------------------------
	Goniothalamus_undulatus	AAGACAGAAAAGTAC-----AATAAAGATTGGTGTCCCGATAG-AAAAAAAGATTTAAGA
	Goniothalamus_uvarioides	------------------------------------------------------------
	Goniothalamus_velutinus	AAGACAGAAAAGTACAATAAAATAAAGATTGGTGTCCCGATAG-AAAAAAAGATTTAATA
	Goniothalamus_woodii	------------------------------------------------------------
	Goniothalamus_wrayi	------------------------------------------------------------
	Goniothalamus_wynaadensis	------------------------------------------------------------
	Neostenanthera_myristicifolia	------------------------------------------------------------
	Annona_dumetorum	------------------------------------------------------------
	Annona_glabra	------------------------------------------------------------
	Annona_herzogii	------------------------------------------------------------
	Annona_mucosa	------------------------------------------------------------
	Annona_muricata	------------------------------------------------------------
	Annona_reticulata	------------------------------------------------------------
	Annona_squamosa	------------------------------------------------------------
	Anonidium_sp_Cheek_7896	------------------------------------------------------------
	Asimina_longifolia	------------------------------------------------------------
	Asimina_rugelii	------------------------------------------------------------
	Asimina_triloba	------------------------------------------------------------
	Disepalum_platypetalum	------------------------------------------------------------
	Disepalum_pulchrum	------------------------------------------------------------
	Goniothalamus_amuyon	ATACAACAAATTCACTATTTTGTTTA-TTGATTTTGTTC-TTTTTTTCGGCG--------
	Goniothalamus_andersonii	------------------------------------------------------------
	Goniothalamus_aruensis	------------------------------------------------------------
	Goniothalamus_angustifolius	------------------------------------------------------------
	Goniothalamus_australis	ATACAACAAATTCACTATTTTGTTTA-TTGATTTTGTTC-TTTTTTTCGGCG--------
	Goniothalamus_borneensis	------------------------------------------------------------
	Goniothalamus_bracteosus	------------------------------------------------------------
	Goniothalamus_calvicarpus	ATACAACAAATTCACTATTTTGTTTA-TTGATTTTGTTC-TTTTTTTCGGCG--------
	Goniothalamus_cardiopetalus	------------------------------------------------------------
	Goniothalamus_cauliflorus	------------------------------------------------------------
	Goniothalamus_suaveolens_1	------------------------------------------------------------
	Goniothalamus_cheliensis	ATACAACAAGTTCACTATTTTGTTTA-TTGATTTTGTTC-TTTTTTTCGGCG--------
	Goniothalamus_clemensii	------------------------------------------------------------
	Goniothalamus_costulatus	------------------------------------------------------------
	Goniothalamus_dumontetii	------------------------------------------------------------
	Goniothalamus_elegans	------------------------------------------------------------
	Goniothalamus_elmeri	------------------------------------------------------------
	Goniothalamus_expansus	------------------------------------------------------------
	Goniothalamus_fasciculatus	------------------------------------------------------------
	Goniothalamus_gardneri	ATACAACAAATTCACTATTTTTTTTA-TTGATTTTGTTC-TTTTTTTCGGCGGGTAAAGG
	Goniothalamus_giganteus	ATACAACAAATTCACTATTTTGTTTA-TTGATTTTGTTCCTTTTTTTCGGCGGGTAAA--
	Goniothalamus_grandiflorus	ATACAACAAATTCACTATTTTGTTTA-TTGATTTTTTTCTTTTTTTTCGGCG--------
	Goniothalamus_griffithii	ATACAACAAATTCACTATTTTGTTTA-TTGATTTTGTTC-TTTTTTTCGGCG--------
	Goniothalamus_hookeri	ATACAACAAATTCACTATTTTTTTTA-TTGATTTTGTTC-TTTTTTTCGGCGGGTAAAGG
	Goniothalamus_howii	ATACAACAAATTCACTATTTTGTTTA-TTGATTTTGTTC-TTTTTTTCGGCG--------
	Goniothalamus_imbricatus	ATACAACAAATTCACTATTTTGTTTA-TTGATTTTGTTCTTTTTTTTCGGCG--------
	Goniothalamus_kinabaluensis	------------------------------------------------------------
	Goniothalamus_laoticus	ATACAACAAATTCACTATTTTGTTTA-TTGATTTTGTTC-TTTTTTTCGGCG--------
	Goniothalamus_loerzingii	------------------------------------------------------------
	Goniothalamus_macranthus	ATACAACAAATTCACTATTTTGTTTA-TTGATTTTGTTC-TTTTTTTCGGCG--------
	Goniothalamus_macrophyllus	ATACAACAAATTCACTATTTTGTTTA-TTGATTTTGTTCTTTTTTTTCGGCG--------
	Goniothalamus_maewongensis	ATACAACAAATTCACTATTTTGTTTA-TTGATTTTGTTC-TTTTTTTCGGCG--------
	Goniothalamus_majestatis	------------------------------------------------------------
	Goniothalamus_malayanus	ATACAACAAATTCACTATTTTGTTTA-TTGATTTTGTTTCTTTTTTTCGGCG--------
	Goniothalamus_megalocalyx	ATACAACAAATTTACTATTTTGTTTA-TTGATTTTGTTC-TTTTTTTCGGCG--------
	Goniothalamus_monospermus	------------------------------------------------------------
	Goniothalamus_montanus	------------------------------------------------------------
	Goniothalamus_obtusatus	------------------------------------------------------------
	Goniothalamus_parallelivenius	ATACAACAAATTTACTATTTTGTTTA-TTGATTTTGTTC-TTTTTTTCGGCG------GG
	Goniothalamus_repevensis	ATACAACAAATTCACTATTTTGTTTA-TTGATTTTGTTC--TTTTTTCGGCG--------
	Goniothalamus_reticulatus	------------------------------------------------------------
	Goniothalamus_ridleyi	------------------------------------------------------------
	Goniothalamus_calcareus	------------------------------------------------------------
	Goniothalamus_rotundisepalus	------------------------------------------------------------
	Goniothalamus_rufus	------------------------------------------------------------
	Goniothalamus_sawtehii	ATACAACAAATTTACTATTTTGTTTA-TTGATTTTGTTC-TTTTTTTCGGCG--------
	Goniothalamus_scortechinii	------------------------------------------------------------
	Goniothalamus_sesquipedalis	------------------------------------------------------------
	Goniothalamus_suaveolens_2	------------------------------------------------------------
	Goniothalamus_palawanensis	------------------------------------------------------------
	Goniothalamus_sp_nov	------------------------------------------------------------
	Goniothalamus_tamirensis	ATACAACAAATTTACTATTTTGTTTA-TTGATTTTGTTC-TTTTTTTCGGCG--------
	Goniothalamus_tapis	------------------------------------------------------------
	Goniothalamus_tapisoides	ATACAACAAATTCACTATTTTGTTTA-TTGATTTTGTTC-TTTTTTTCGGCGG-------
	Goniothalamus_tavoyensis	ATACAACAAATTCACTATTTTGTTTA-TTGATTTTGTTC-TTTTTTTCGGCG--------
	Goniothalamus_tenuifolius	ATACAACAAATTTACTATTTTGTTTA-TTGATTTTGTTC-TTTTTTTCGGCG--------
	Goniothalamus_thomsoni	------------------------------------------------------------
	Goniothalamus_thwaitesii	ATACAACAAATTCACTATTTTGTTTATTTGATTTTGTTC-TTTTTTTCGGCG--------
	Goniothalamus_tomentosus	------------------------------------------------------------
	Goniothalamus_tortilipetalus	------------------------------------------------------------
	Goniothalamus_touranensis	------------------------------------------------------------
	Goniothalamus_undulatus	ATACAACAAATTTACTATTTTGTTTA-TTGATTTTTTTC-TTTTTTTCGGCG--------
	Goniothalamus_uvarioides	------------------------------------------------------------
	Goniothalamus_velutinus	ATACAACAAATTCACTATTTTGTTTA-TTGATTTTGTTC-TTTTTTTCGGCG------GG
	Goniothalamus_woodii	------------------------------------------------------------
	Goniothalamus_wrayi	------------------------------------------------------------
	Goniothalamus_wynaadensis	------------------------------------------------------------
	Neostenanthera_myristicifolia	------------------------------------------------------------
	Annona_dumetorum	------------------------------------------------------------
	Annona_glabra	------------------------------------------------------------
	Annona_herzogii	------------------------------------------------------------
	Annona_mucosa	------------------------------------------------------------
	Annona_muricata	------------------------------------------------------------
	Annona_reticulata	------------------------------------------------------------
	Annona_squamosa	------------------------------------------------------------
	Anonidium_sp_Cheek_7896	------------------------------------------------------------
	Asimina_longifolia	------------------------------------------------------------
	Asimina_rugelii	------------------------------------------------------------
	Asimina_triloba	------------------------------------------------------------
	Disepalum_platypetalum	------------------------------------------------------------
	Disepalum_pulchrum	------------------------------------------------------------
	Goniothalamus_amuyon	----GGTAAAGGTAAAGTAAAAAACGAAGAAAAAAAGATTATTCACCCCTTCTCCCTCGA
	Goniothalamus_andersonii	------------------------------------------------------------
	Goniothalamus_aruensis	------------------------------------------------------------
	Goniothalamus_angustifolius	------------------------------------------------------------
	Goniothalamus_australis	----GGTAAAGGTAAAGTAAAAAACGAAG-AAAAAAGATTATTCACCCCTTCTCCCTCGA
	Goniothalamus_borneensis	------------------------------------------------------------
	Goniothalamus_bracteosus	------------------------------------------------------------
	Goniothalamus_calvicarpus	----GGTAAAGGTAAAGTAAAAAACGAAGAAAAAAAGATTATTCACCCCTTCTCCCTCGA
	Goniothalamus_cardiopetalus	------------------------------------------------------------
	Goniothalamus_cauliflorus	------------------------------------------------------------
	Goniothalamus_suaveolens_1	------------------------------------------------------------
	Goniothalamus_cheliensis	----GGTAAAGGTAAAGTAAAAAACGAAGAAAAAAAGATTATTCACCCCTTCTCCCTCGA
	Goniothalamus_clemensii	------------------------------------------------------------
	Goniothalamus_costulatus	------------------------------------------------------------
	Goniothalamus_dumontetii	------------------------------------------------------------
	Goniothalamus_elegans	------------------------------------------------------------
	Goniothalamus_elmeri	------------------------------------------------------------
	Goniothalamus_expansus	------------------------------------------------------------
	Goniothalamus_fasciculatus	------------------------------------------------------------
	Goniothalamus_gardneri	TAAAGGTAAAGGTAAAGTAAAAAACGAAGAAAAAAAGATTATTCACCCCTTCTCCCTCGA
	Goniothalamus_giganteus	----AGTAAAGGTAAAGTAAAAAACGAAG-AAAAAAGATTATTCACCCCTTCTCCCTCGA
	Goniothalamus_grandiflorus	----GGTAAAGGTAAAGTAAAAAACGAAGAAAAAAAGATTATTCACCCCTTCTCCCTCGA
	Goniothalamus_griffithii	----GGTAAAGGTAAAGTAAAAAACGAAGAAAAAAAGATTATTCACCCCTTCTCCCTCGA
	Goniothalamus_hookeri	TAAAGGTAAAGGTAAAGTAAAAAACGAAGAAAAAAAGATTATTCACCCCTTCTCCCTCGA
	Goniothalamus_howii	----GGTAAAGGTAAAGTAAAAAACGAAGAAAAAAAGATTATTCACCCCTTCTCCCTCGA
	Goniothalamus_imbricatus	----GGTAAAGGTAAAGTAAAAAACGAAGAAAAAAAGATTATTCACCCCTTCTCCCTCGA
	Goniothalamus_kinabaluensis	------------------------------------------------------------
	Goniothalamus_laoticus	----GGTAAAGGTAAAGTAAAAAACGAAGAAAAAAAGATTATTTACCCCTTCTCCCTCGA
	Goniothalamus_loerzingii	------------------------------------------------------------
	Goniothalamus_macranthus	----GGTAAAGGTAAAGTAAAAAACGAAGAAAAAAAGATTATTCACCCCTTCTCCCTCGA
	Goniothalamus_macrophyllus	----GGTAAAGGTAAAGTAAAAAACGAAGAAAAAAAGATTATTCACCCCTTCTCCCTCGA
	Goniothalamus_maewongensis	----GGTAAAGGTAAAGTAAAAAACGAAGAAAAAAAGATTATTCACCCCTTCTCCCTCGA
	Goniothalamus_majestatis	------------------------------------------------------------
	Goniothalamus_malayanus	----GGTAAAGGTAAAATAAAAAACGAAG-AAAAAAGATTATTCACCCCTTCTCCCTCGA
	Goniothalamus_megalocalyx	----GGTAAAGGTAAAGTAAAAAACGAAGAAAAAAAGATTATTCACCCCTTCTCCCTCGA
	Goniothalamus_monospermus	------------------------------------------------------------
	Goniothalamus_montanus	------------------------------------------------------------
	Goniothalamus_obtusatus	------------------------------------------------------------
	Goniothalamus_parallelivenius	TAAAGGTAAAGGTAAAGTAAAAAACGAAGAAAAAAAGATTATTCACCCCTTCTCCCTCGA
	Goniothalamus_repevensis	----GGTAAAGGTAAAGTAAAAAACGAAG-AAAAAAGATTATTCACCCCTTCTCCCTCGA
	Goniothalamus_reticulatus	------------------------------------------------------------
	Goniothalamus_ridleyi	------------------------------------------------------------
	Goniothalamus_calcareus	------------------------------------------------------------
	Goniothalamus_rotundisepalus	------------------------------------------------------------
	Goniothalamus_rufus	------------------------------------------------------------
	Goniothalamus_sawtehii	----GGTAAAGGTAAAGTAAAAAACGAAGAAAAAAAGATTATTCACCCCTTCTCCCTCGA
	Goniothalamus_scortechinii	------------------------------------------------------------
	Goniothalamus_sesquipedalis	------------------------------------------------------------
	Goniothalamus_suaveolens_2	------------------------------------------------------------
	Goniothalamus_palawanensis	------------------------------------------------------------
	Goniothalamus_sp_nov	------------------------------------------------------------
	Goniothalamus_tamirensis	----GGTAAAGGTAAAGTAAAAAACGAAGAAAAAAAGATTATTCACCCCTTCTCCCTCGA
	Goniothalamus_tapis	------------------------------------------------------------
	Goniothalamus_tapisoides	-----GTAAAGGTAAAGTAAAAAACGAAG-AAAAAAGATTATTCACCCCTTCTCCCTCGA
	Goniothalamus_tavoyensis	----GGTAAAGGTAAAGTAAAAAACGAAGAAAAAAAGATTATTCACCCCTTCTCCCTCGA
	Goniothalamus_tenuifolius	----GGTAAAGGTAAAGTAAAAAACGAAGAAAAAAAGATTATTCACCCCTTCTCCCTCGA
	Goniothalamus_thomsoni	------------------------------------------------------------
	Goniothalamus_thwaitesii	----GGTAAAGGTAAAGTAAAAAACGAAGAAAAAAAGATTATTTACCCCTTCTCCCTCGA
	Goniothalamus_tomentosus	------------------------------------------------------------
	Goniothalamus_tortilipetalus	------------------------------------------------------------
	Goniothalamus_touranensis	------------------------------------------------------------
	Goniothalamus_undulatus	----GGTAAAGGTAAAGTAAAAAACGAAGAAAAAAAGATTATTCACCCCTTCTCCCTCGA
	Goniothalamus_uvarioides	------------------------------------------------------------
	Goniothalamus_velutinus	TAAAGGTAAAGGTAAAGTAAAAAACGAAGAAAAAAAGATTATTCACCCCTTCTCCCTCGA
	Goniothalamus_woodii	------------------------------------------------------------
	Goniothalamus_wrayi	------------------------------------------------------------
	Goniothalamus_wynaadensis	------------------------------------------------------------
	Neostenanthera_myristicifolia	------------------------------------------------------------
	Annona_dumetorum	------------------------------------------------------------
	Annona_glabra	------------------------------------------------------------
	Annona_herzogii	------------------------------------------------------------
	Annona_mucosa	------------------------------------------------------------
	Annona_muricata	------------------------------------------------------------
	Annona_reticulata	------------------------------------------------------------
	Annona_squamosa	------------------------------------------------------------
	Anonidium_sp_Cheek_7896	------------------------------------------------------------
	Asimina_longifolia	------------------------------------------------------------
	Asimina_rugelii	------------------------------------------------------------
	Asimina_triloba	------------------------------------------------------------
	Disepalum_platypetalum	------------------------------------------------------------
	Disepalum_pulchrum	------------------------------------------------------------
	Goniothalamus_amuyon	AAGAAAGGGGGCGGATCTTTGTTTGATCTTTTTGGTCAGTATCCTCCTTCCTTGGATTGG
	Goniothalamus_andersonii	------------------------------------------------------------
	Goniothalamus_aruensis	------------------------------------------------------------
	Goniothalamus_angustifolius	------------------------------------------------------------
	Goniothalamus_australis	AAGAAAGGGGGCGGATCTTTGTTTGATCCTTTTGGTCAGTATCCTCCTTCCTTGGATTGG
	Goniothalamus_borneensis	------------------------------------------------------------
	Goniothalamus_bracteosus	------------------------------------------------------------
	Goniothalamus_calvicarpus	AAGAAAGGGGGCGGATCTTTGTTTGATCTTTTTGGTCAGTATCCTCCTTCCTTGGATTGG
	Goniothalamus_cardiopetalus	------------------------------------------------------------
	Goniothalamus_cauliflorus	------------------------------------------------------------
	Goniothalamus_suaveolens_1	------------------------------------------------------------
	Goniothalamus_cheliensis	AAGAAAGGGGGCGGATCTTTGTTTGATCTTTTTGGTCAGTATCCTCCTTCCTTGGATTGG
	Goniothalamus_clemensii	------------------------------------------------------------
	Goniothalamus_costulatus	------------------------------------------------------------
	Goniothalamus_dumontetii	------------------------------------------------------------
	Goniothalamus_elegans	------------------------------------------------------------
	Goniothalamus_elmeri	------------------------------------------------------------
	Goniothalamus_expansus	------------------------------------------------------------
	Goniothalamus_fasciculatus	------------------------------------------------------------
	Goniothalamus_gardneri	AAGAAAGAGGGCGGATCTTTGTTTGATCTTTTTGGTCAGTATCCTCCTTCCTTGGATTGG
	Goniothalamus_giganteus	AAGAAAGGGGGCGGATCTTTGTTTGATCTTTTTGGTCAGTATCCTCCTTCCTTGGATTGG
	Goniothalamus_grandiflorus	AAGAAAAGGGGCGGATCTTTGTTTGATCTTTTTGGTCAGTATCCTCCTTCCTTGGA----
	Goniothalamus_griffithii	AAGAAAGGGGGCGGATCTTTGTTTGATCTTTTTGGTCAGTATCCTCCTTCCTTGGATTGG
	Goniothalamus_hookeri	AAGAAAGAGGGCGGATCTTTGTTTGATCTTTTTGGTCAGTATCCTCCTTCCTTGGATTGG
	Goniothalamus_howii	AAGAAAGGGGGCGGATCTTTGTTTGATCTTTTTGGTCAGTATCCTCCTTCCTTGGATTGG
	Goniothalamus_imbricatus	AAGAAAGGGGGCGGATCTTTGTTTGATCTTTTTGGTCAGTATCCTCCTTCCTTGGATTGG
	Goniothalamus_kinabaluensis	------------------------------------------------------------
	Goniothalamus_laoticus	AAGAAAGGGGGCGGATCTTTGTTTGATCTTTTTGGTCAGTATCCTCCTTCCTTGGATTGG
	Goniothalamus_loerzingii	------------------------------------------------------------
	Goniothalamus_macranthus	AAGAAAGGGGGCGGATCTTTGTTTGATCTTTTTGGTCAGTATCCTCCTTCCTTGGATTGG
	Goniothalamus_macrophyllus	AAGAAAGGGGGCGGATCTTTGTTTGATCTTTTTGGTCAGTATCCTCCTTCCTTGGATTGG
	Goniothalamus_maewongensis	AAGAAAGGGGGCGGATCTTTGTTTGATCTTTTTGGTCAGTATCCTCCTTCCTTGGATTGG
	Goniothalamus_majestatis	------------------------------------------------------------
	Goniothalamus_malayanus	AAGAAAGGGGGCGGATCTTTGTTTGATCTTTTTGGTCAGTATCCTCCTTCCTTGGATTGG
	Goniothalamus_megalocalyx	AAGAAAGGGGGCGGATCTTTGTTTGATCTTTTTGGTCAGTATCCTCCTTCCTTGGA----
	Goniothalamus_monospermus	------------------------------------------------------------
	Goniothalamus_montanus	------------------------------------------------------------
	Goniothalamus_obtusatus	------------------------------------------------------------
	Goniothalamus_parallelivenius	AAGAAAGGGGGCGGATCTTTGTTTGATCTTTTTGGTCAGTATCCTCCTTCCTTGGATTGG
	Goniothalamus_repevensis	AAGAAAGGGGGCGGATCTTTGTTTGATCTTTTTGGTCAGTATCCTCCTTCCTTGGATTGG
	Goniothalamus_reticulatus	------------------------------------------------------------
	Goniothalamus_ridleyi	------------------------------------------------------------
	Goniothalamus_calcareus	------------------------------------------------------------
	Goniothalamus_rotundisepalus	------------------------------------------------------------
	Goniothalamus_rufus	------------------------------------------------------------
	Goniothalamus_sawtehii	AAGAAAGGGGGCGGATCTTTGTTTGATCTTTTTGGTCAGTATCCTCCTTCCTTGGATTGG
	Goniothalamus_scortechinii	------------------------------------------------------------
	Goniothalamus_sesquipedalis	------------------------------------------------------------
	Goniothalamus_suaveolens_2	------------------------------------------------------------
	Goniothalamus_palawanensis	------------------------------------------------------------
	Goniothalamus_sp_nov	------------------------------------------------------------
	Goniothalamus_tamirensis	AAGAGGTGGGGCGTATCTTTGTTTGATCTTTTTGGTCAGTATCCTCCTTCCTTGGATTGG
	Goniothalamus_tapis	------------------------------------------------------------
	Goniothalamus_tapisoides	AAGAAAGGGGGCGGATCTTTGTTTGATCTTTTTGGTCAGTATCCTCCTTCCTTGGATTGG
	Goniothalamus_tavoyensis	AAGAAAGGGGGCGGATCTTTGTTTGATCTTTTTGGTCAGTATCCTCCTTCCTTGGATTGG
	Goniothalamus_tenuifolius	AAGAAAGGGGGCGGATCTTTGTTTGATCTTTTTGGTCAGTATCCTCCTTCCTTGGATTGG
	Goniothalamus_thomsoni	------------------------------------------------------------
	Goniothalamus_thwaitesii	AAGAAAGGGGGCGGATCTTTGTTTGATCTTTTTGGTCAGTATCCTCCTTCCTTGGATTGG
	Goniothalamus_tomentosus	------------------------------------------------------------
	Goniothalamus_tortilipetalus	------------------------------------------------------------
	Goniothalamus_touranensis	------------------------------------------------------------
	Goniothalamus_undulatus	AAGAAAGGGGGCGGATCTTTGTTTGATCTTTTTGGTCAGTATCCTCCTTCCTTGGATTGG
	Goniothalamus_uvarioides	------------------------------------------------------------
	Goniothalamus_velutinus	AAGAAAGGGGGCGGATCTTTGTTTGATCTTTTTGGTCAGTATCCTCCTTCCTTGGATTGG
	Goniothalamus_woodii	------------------------------------------------------------
	Goniothalamus_wrayi	------------------------------------------------------------
	Goniothalamus_wynaadensis	------------------------------------------------------------
	Neostenanthera_myristicifolia	------------------------------------------------------------
	Annona_dumetorum	------------------------------------------------------------
	Annona_glabra	------------------------------------------------------------
	Annona_herzogii	------------------------------------------------------------
	Annona_mucosa	------------------------------------------------------------
	Annona_muricata	------------------------------------------------------------
	Annona_reticulata	------------------------------------------------------------
	Annona_squamosa	------------------------------------------------------------
	Anonidium_sp_Cheek_7896	------------------------------------------------------------
	Asimina_longifolia	------------------------------------------------------------
	Asimina_rugelii	------------------------------------------------------------
	Asimina_triloba	------------------------------------------------------------
	Disepalum_platypetalum	------------------------------------------------------------
	Disepalum_pulchrum	------------------------------------------------------------
	Goniothalamus_amuyon	AACTGAGACACATACATCAAAAAGAAA-----------ATAAAG-----AAAATAAAGTA
	Goniothalamus_andersonii	------------------------------------------------------------
	Goniothalamus_aruensis	------------------------------------------------------------
	Goniothalamus_angustifolius	------------------------------------------------------------
	Goniothalamus_australis	AACTGAGACACATACATCAAAAAGAAA-----------ATAAAG-----AAAATAAAGTA
	Goniothalamus_borneensis	------------------------------------------------------------
	Goniothalamus_bracteosus	------------------------------------------------------------
	Goniothalamus_calvicarpus	AACTGAGACACATACATCAAAAAGAAA-----------ATAAAG-----AAAATAAAGTA
	Goniothalamus_cardiopetalus	------------------------------------------------------------
	Goniothalamus_cauliflorus	------------------------------------------------------------
	Goniothalamus_suaveolens_1	------------------------------------------------------------
	Goniothalamus_cheliensis	AACTGAGACACATACATCAAAAATAAA-----------ATAAAG-----AAAATAAAGTA
	Goniothalamus_clemensii	------------------------------------------------------------
	Goniothalamus_costulatus	------------------------------------------------------------
	Goniothalamus_dumontetii	------------------------------------------------------------
	Goniothalamus_elegans	------------------------------------------------------------
	Goniothalamus_elmeri	------------------------------------------------------------
	Goniothalamus_expansus	------------------------------------------------------------
	Goniothalamus_fasciculatus	------------------------------------------------------------
	Goniothalamus_gardneri	AACTGAGACACATACATCAAAAAGAAA-----------ATAAAG-----AAAATAAAGTA
	Goniothalamus_giganteus	AACTGAGACACATACATCAAAAAGAAA-----------ATAAAG-----AAAATAAAGTA
	Goniothalamus_grandiflorus	------------------------------------------------------------
	Goniothalamus_griffithii	AACTGAGACACATACATCAAAAAGAAA-----------ATAAAG-----AAAATAAAGTA
	Goniothalamus_hookeri	AACTGAGACACATACATCAAAAAGAAA-----------ATAAAG-----AAAATAAAGTA
	Goniothalamus_howii	AACTGAGACACATACATCAAAAAGAAA-----------ATAAAG-----AAAATAAAGTA
	Goniothalamus_imbricatus	AAATGAGACACATACATCAAAAAGAAA-----------ATAAAGAAAATAAAATAAAGTA
	Goniothalamus_kinabaluensis	------------------------------------------------------------
	Goniothalamus_laoticus	AACTGAGACATATACATCAAAAAGAAA-----------ATAAAG-----AAAATAAAGTA
	Goniothalamus_loerzingii	------------------------------------------------------------
	Goniothalamus_macranthus	AACTGAGACACATACATCAAAAAGAAAATAAAGAAAATATAAAG-----AAAATAAAGTA
	Goniothalamus_macrophyllus	AACTGAGACACATACATCAAAAAGAAA-----------ATAAAG-----AAAATAAAGTA
	Goniothalamus_maewongensis	AACTGAGACACATACATCAAAAAGAAA-----------ATAAAG-----AAAATAAAGTA
	Goniothalamus_majestatis	------------------------------------------------------------
	Goniothalamus_malayanus	AACTGAGACACATACATCAAAAAGAAA-----------ATAAAG-----AAAATAAAGTA
	Goniothalamus_megalocalyx	------------------------------------------------------------
	Goniothalamus_monospermus	------------------------------------------------------------
	Goniothalamus_montanus	------------------------------------------------------------
	Goniothalamus_obtusatus	------------------------------------------------------------
	Goniothalamus_parallelivenius	AACTGAGACACATACATCAAAAAGAAA-----------ATAAAA-----AAAATAAAGTA
	Goniothalamus_repevensis	AACTGAGACACATACATCAAAAAGAAA-----------ATAAAG-----AAAATAAAGTA
	Goniothalamus_reticulatus	------------------------------------------------------------
	Goniothalamus_ridleyi	------------------------------------------------------------
	Goniothalamus_calcareus	------------------------------------------------------------
	Goniothalamus_rotundisepalus	AAATGAGTC---------------------------------------------------
	Goniothalamus_rufus	------------------------------------------------------------
	Goniothalamus_sawtehii	AACTGAGACACATACATCAAAAAGAAA-----------ATAAAG-----AAAATAAAGTA
	Goniothalamus_scortechinii	------------------------------------------------------------
	Goniothalamus_sesquipedalis	------------------------------------------------------------
	Goniothalamus_suaveolens_2	------------------------------------------------------------
	Goniothalamus_palawanensis	------------------------------------------------------------
	Goniothalamus_sp_nov	------------------------------------------------------------
	Goniothalamus_tamirensis	AACTGAGACACATACATCAAAAAGAAA-----------ATAAAG-----AAAATAAAGTA
	Goniothalamus_tapis	------------------------------------------------------------
	Goniothalamus_tapisoides	AACTGAGACACATACATCAAAAAGAAA-----------ATAAAG-----AAAATAAAGTA
	Goniothalamus_tavoyensis	AACTGAGACACATACATCAAAAAGAAA-----------ATAAAG-----AAAATAAAGAA
	Goniothalamus_tenuifolius	AACTGAGACACATACATCAAAAAGAAA-----------ATAAAG-----AAAATAAAGTA
	Goniothalamus_thomsoni	------------------------------------------------------------
	Goniothalamus_thwaitesii	AACTGAGACACATACATCAAAAAGAAA-----------ATAAAG-----AAAAGAAAGTA
	Goniothalamus_tomentosus	------------------------------------------------------------
	Goniothalamus_tortilipetalus	------------------------------------------------------------
	Goniothalamus_touranensis	------------------------------------------------------------
	Goniothalamus_undulatus	AACTGAGACACATACATCAAAAAGAAA-----------ATAAAG-----AAAATAAAGTA
	Goniothalamus_uvarioides	------------------------------------------------------------
	Goniothalamus_velutinus	AACTGAGACACATACATCAAAAAGAAA-----------ATAAAG-----AAAATAAAGTA
	Goniothalamus_woodii	------------------------------------------------------------
	Goniothalamus_wrayi	------------------------------------------------------------
	Goniothalamus_wynaadensis	------------------------------------------------------------
	Neostenanthera_myristicifolia	------------------------------------------------------------
	Annona_dumetorum	------------------------------------------------------------
	Annona_glabra	------------------------------------------------------------
	Annona_herzogii	------------------------------------------------------------
	Annona_mucosa	------------------------------------------------------------
	Annona_muricata	------------------------------------------------------------
	Annona_reticulata	------------------------------------------------------------
	Annona_squamosa	------------------------------------------------------------
	Anonidium_sp_Cheek_7896	------------------------------------------------------------
	Asimina_longifolia	------------------------------------------------------------
	Asimina_rugelii	------------------------------------------------------------
	Asimina_triloba	------------------------------------------------------------
	Disepalum_platypetalum	------------------------------------------------------------
	Disepalum_pulchrum	------------------------------------------------------------
	Goniothalamus_amuyon	TACAATGCA---AATGCAAATGATATAGATCAATTGTTTTTAATTCAAAATTGAGGTTAC
	Goniothalamus_andersonii	------------------------------------------------------------
	Goniothalamus_aruensis	------------------------------------------------------------
	Goniothalamus_angustifolius	------------------------------------------------------------
	Goniothalamus_australis	TACAATGCA---AATGCAAATGATATAGATCAATTGTTTTTAATTCAAAATTGAGGTTAC
	Goniothalamus_borneensis	------------------------------------------------------------
	Goniothalamus_bracteosus	------------------------------------------------------------
	Goniothalamus_calvicarpus	TACAATGCA---AATGCAAATGATATAGATCAATTGTTTTTAATTCAAAATTGAGGTTAC
	Goniothalamus_cardiopetalus	------------------------------------------------------------
	Goniothalamus_cauliflorus	------------------------------------------------------------
	Goniothalamus_suaveolens_1	------------------------------------------------------------
	Goniothalamus_cheliensis	TACAACGCA---AATGCAAATGATATAGATCAATTGTTTTTAATTCAAAATTGAGGTTAC
	Goniothalamus_clemensii	------------------------------------------------------------
	Goniothalamus_costulatus	------------------------------------------------------------
	Goniothalamus_dumontetii	------------------------------------------------------------
	Goniothalamus_elegans	------------------------------------------------------------
	Goniothalamus_elmeri	------------------------------------------------------------
	Goniothalamus_expansus	------------------------------------------------------------
	Goniothalamus_fasciculatus	------------------------------------------------------------
	Goniothalamus_gardneri	TACAATGCA---------AATGATATAGATCAATTGTTTTTAATTCAAAATTGAGGTTAC
	Goniothalamus_giganteus	TACAATGC------------TGATATAGATCAATTGTTTTTAATTCAAAATTGAGGTTAC
	Goniothalamus_grandiflorus	------------------------------------------------------------
	Goniothalamus_griffithii	TACAATGCA---AATGCAAATGATATAGATCAATTGTTTTTAATTCAAAATTGAGGTTAC
	Goniothalamus_hookeri	TACAATGCA---------AATGATATAGATCAATTGTTTTTAATTCAAAATTGAGGTTAC
	Goniothalamus_howii	TACAATGCA---AATGCAAATGATATAGATCAATTGTTTTTAATTCAAAATTGAGGTTAC
	Goniothalamus_imbricatus	TACAATGCA---AATGCAAATGATATAGATCAATTGTTTTTAATTCAAAATTGAGGTTAC
	Goniothalamus_kinabaluensis	------------------------------------------------------------
	Goniothalamus_laoticus	TACAATGCA---AATGCAAATGATATAGATCAATTGTTTTTAATTCAAAATTGAGGTTAC
	Goniothalamus_loerzingii	------------------------------------------------------------
	Goniothalamus_macranthus	TACAATGCA---AATGCAAATGATATAGATCAATTGTTTTTAATTCAAAATTGAGGTTAC
	Goniothalamus_macrophyllus	TACAATGCA---AATGCAAATGATATAGATCAATTGTTTTTAATTCAAAATTGAGGTTAC
	Goniothalamus_maewongensis	TACAATGCA---AATGCAAATGATATAGATCAATTGTTTTTAATTCAAAATTGAGGTTAC
	Goniothalamus_majestatis	------------------------------------------------------------
	Goniothalamus_malayanus	TACAATGC------------TGATATAGATCAATTGTTTTTAATTCAAAATTGAGGTTAC
	Goniothalamus_megalocalyx	------------------------------------------------------------
	Goniothalamus_monospermus	------------------------------------------------------------
	Goniothalamus_montanus	------------------------------------------------------------
	Goniothalamus_obtusatus	------------------------------------------------------------
	Goniothalamus_parallelivenius	TACAATGCA---AATGCAAATGATATAGATCAATTGTTTTTAATTCAAAATTGAGGTTAC
	Goniothalamus_repevensis	TACAATGC------------TAATATAGATCAATTGTTTTTAATTCAAAATTGAGGTTAC
	Goniothalamus_reticulatus	------------------------------------------------------------
	Goniothalamus_ridleyi	------------------------------------------------------------
	Goniothalamus_calcareus	------------------------------------------------------------
	Goniothalamus_rotundisepalus	------------------------------------------------------------
	Goniothalamus_rufus	------------------------------------------------------------
	Goniothalamus_sawtehii	TACAATGCA---AATGAAAATGATATAGATCAATTGTTTTTAATTCAAAATTGAGGTTAC
	Goniothalamus_scortechinii	------------------------------------------------------------
	Goniothalamus_sesquipedalis	------------------------------------------------------------
	Goniothalamus_suaveolens_2	------------------------------------------------------------
	Goniothalamus_palawanensis	------------------------------------------------------------
	Goniothalamus_sp_nov	------------------------------------------------------------
	Goniothalamus_tamirensis	TACAATGCA---------AATGATATAGATCAATTGTTTTTAATTCAAAATTGAGGTTAC
	Goniothalamus_tapis	------------------------------------------------------------
	Goniothalamus_tapisoides	TACAATGC------------TAATATAGATCAATTGTTTTTAATTCAAAATTGAGGTTAC
	Goniothalamus_tavoyensis	AATAAAGTATACAATGCAAATGATATAGATCAATTGTTTTTAATTCAAAATTGAGGTTAC
	Goniothalamus_tenuifolius	TACAATGCA---AATGCAAATGATATAGATCAATTGTTTTTAATTCAAAATTGAGGTTAC
	Goniothalamus_thomsoni	------------------------------------------------------------
	Goniothalamus_thwaitesii	TACAATGCA---------AATGATATAGATCAATTGTTTTTAATTCCAAATTGAGGTTAC
	Goniothalamus_tomentosus	------------------------------------------------------------
	Goniothalamus_tortilipetalus	------------------------------------------------------------
	Goniothalamus_touranensis	------------------------------------------------------------
	Goniothalamus_undulatus	TACAATGCA---AATGCAAATGATATAGATCAATTGTTTTTAATTCAAAATTGAGGTTAC
	Goniothalamus_uvarioides	------------------------------------------------------------
	Goniothalamus_velutinus	TACAATGCA---AATGCAAATGATATAGATCAATTGTTTTTAATTCAAAATTGAGGTTAC
	Goniothalamus_woodii	------------------------------------------------------------
	Goniothalamus_wrayi	------------------------------------------------------------
	Goniothalamus_wynaadensis	------------------------------------------------------------
	Neostenanthera_myristicifolia	------------------------------------------------------------
	Annona_dumetorum	------------------------------------------------------------
	Annona_glabra	------------------------------------------------------------
	Annona_herzogii	------------------------------------------------------------
	Annona_mucosa	------------------------------------------------------------
	Annona_muricata	------------------------------------------------------------
	Annona_reticulata	------------------------------------------------------------
	Annona_squamosa	------------------------------------------------------------
	Anonidium_sp_Cheek_7896	------------------------------------------------------------
	Asimina_longifolia	------------------------------------------------------------
	Asimina_rugelii	------------------------------------------------------------
	Asimina_triloba	------------------------------------------------------------
	Disepalum_platypetalum	------------------------------------------------------------
	Disepalum_pulchrum	------------------------------------------------------------
	Goniothalamus_amuyon	ACAAAATCGGAGTTCAAAAAAGGTAGGGCGGGGTAGGTTTCATCTGAAAAGTACTCTGTC
	Goniothalamus_andersonii	------------------------------------------------------------
	Goniothalamus_aruensis	------------------------------------------------------------
	Goniothalamus_angustifolius	------------------------------------------------------------
	Goniothalamus_australis	ACAAAATCGGAGTTCAAAAAAGGTAGGGCGGGGTAGGTTTCATCTGAAAAGTACTCTGTC
	Goniothalamus_borneensis	------------------------------------------------------------
	Goniothalamus_bracteosus	------------------------------------------------------------
	Goniothalamus_calvicarpus	ACAAAATCGGAGTTCAAAAAAGGTAGGGCGGGGTAGGTTTCATCTGAAAAGTACTCTGTC
	Goniothalamus_cardiopetalus	------------------------------------------------------------
	Goniothalamus_cauliflorus	------------------------------------------------------------
	Goniothalamus_suaveolens_1	------------------------------------------------------------
	Goniothalamus_cheliensis	ACAAAATCGGAGTTCAAAAAAGGTAGGGCGGGGTAGGTTTCATCTGAAAAGTACTCTGTC
	Goniothalamus_clemensii	------------------------------------------------------------
	Goniothalamus_costulatus	------------------------------------------------------------
	Goniothalamus_dumontetii	------------------------------------------------------------
	Goniothalamus_elegans	------------------------------------------------------------
	Goniothalamus_elmeri	------------------------------------------------------------
	Goniothalamus_expansus	------------------------------------------------------------
	Goniothalamus_fasciculatus	------------------------------------------------------------
	Goniothalamus_gardneri	ACAAAATCGGAGTTCAAAAAAGGTAGGGCGGGGTAGGTTTCATCTGAAAAGTACTCTGTC
	Goniothalamus_giganteus	ACAAAATCGGAGTTCAAAAAAGGTAGGGCAGGGTAGGTTTCATCTGAAAAGTACTCTGTC
	Goniothalamus_grandiflorus	------------------------------------------------------------
	Goniothalamus_griffithii	ACAAAATCGGAGTTCAAAAAAGGTAGGGCGGGGTAGGTTTCATCTGAAAAGTACTCTGTC
	Goniothalamus_hookeri	ACAAAATCGGAGTTCAAAAAAGGTAGGGCGGGGTAGGTTTCATCTGAAAAGTACTCTGTC
	Goniothalamus_howii	ACAAAATCGGAGTTCAAAAAAGGTAGGGCGGGGTAGGTTTCATCTGAAAAGTACTCTGTC
	Goniothalamus_imbricatus	ACAAAATCGGAGTTCAAAAAAGGTAGGGCGGGGTAGGTTTCATCTGAAAAGTACTCTGTC
	Goniothalamus_kinabaluensis	------------------------------------------------------------
	Goniothalamus_laoticus	ACAAAATCGGAGTTCAAAAAAGGTAGGGCGGGGTAGCTTTCATCTGAAAAGTACTCTGTC
	Goniothalamus_loerzingii	------------------------------------------------------------
	Goniothalamus_macranthus	ACAAAATCGGAGTTCAAAAAAGGTAGGGCGGGGTAGGTTTCATCTGAAGAGTACTCTGTC
	Goniothalamus_macrophyllus	ACAAAATCGGAGTTCAAAAAAGGTAGGGCGGGGTAGGTTTCATCTGAAAAGTACTCTGTC
	Goniothalamus_maewongensis	ACAAAATCGGAGTTCAAAAAAGGTAGGGCGGGGTAGGTTTCATCTGAAAAGTACTCTGTC
	Goniothalamus_majestatis	------------------------------------------------------------
	Goniothalamus_malayanus	ACAAAATCGGAGTTCAAAAAAGGTAGGGCGGGGTAGGTTTCATCTGAAAAGTACTCTGTC
	Goniothalamus_megalocalyx	------------------------------------------------------------
	Goniothalamus_monospermus	------------------------------------------------------------
	Goniothalamus_montanus	------------------------------------------------------------
	Goniothalamus_obtusatus	------------------------------------------------------------
	Goniothalamus_parallelivenius	ACAAAATCGGAGTTCAAAAAAGGTAGGGCGGGGTAGGTTTCATCTGAAAAGTACTCTGTC
	Goniothalamus_repevensis	ACAAAATCGGAGTTCAAAAAAGGTAGGGCGGGGTAGGTTTCATCTGAAAAGTACTCTGTC
	Goniothalamus_reticulatus	------------------------------------------------------------
	Goniothalamus_ridleyi	------------------------------------------------------------
	Goniothalamus_calcareus	------------------------------------------------------------
	Goniothalamus_rotundisepalus	------------------------------------------------------------
	Goniothalamus_rufus	------------------------------------------------------------
	Goniothalamus_sawtehii	ACAAAATCGGAGTTCAAAAAAGGTAGGGCGGGGTAGGTTTCATCTGAAAAGTACTCTGTC
	Goniothalamus_scortechinii	------------------------------------------------------------
	Goniothalamus_sesquipedalis	------------------------------------------------------------
	Goniothalamus_suaveolens_2	------------------------------------------------------------
	Goniothalamus_palawanensis	------------------------------------------------------------
	Goniothalamus_sp_nov	------------------------------------------------------------
	Goniothalamus_tamirensis	ACAAAATCGGAGTTCAAAAAAGGTAGGGCGGGGTAGGTTTCATTTGAAAAGTACTCTGTC
	Goniothalamus_tapis	------------------------------------------------------------
	Goniothalamus_tapisoides	ACAAAATCGGAGTTCAAAAAAGGTAGGGCGGGGTAGGTTTCATCTGAAAAGTACTCTGTC
	Goniothalamus_tavoyensis	ACAAAATCGGAGTTCAAAAAAGGTAGGGCGGGGTAGGTTTCATCTGAAAAGTACTCTGTC
	Goniothalamus_tenuifolius	ACAAAATCGGAGTTCAAAAAAGGTAGGGCGGGGTAGGTTTCATCTGAAAAGTACTCTGTC
	Goniothalamus_thomsoni	------------------------------------------------------------
	Goniothalamus_thwaitesii	ACAAAATCGGAGTTCAAAAAAGGTAGGGCGGGGTAGGTTTCATCTGAAAAGTACTCTGTC
	Goniothalamus_tomentosus	------------------------------------------------------------
	Goniothalamus_tortilipetalus	------------------------------------------------------------
	Goniothalamus_touranensis	------------------------------------------------------------
	Goniothalamus_undulatus	ACAAAATCGGAGTTCAAAAAAGGTAGGGCGGGGTAGGTTTCATCTGAAAAGTACTCTGTC
	Goniothalamus_uvarioides	------------------------------------------------------------
	Goniothalamus_velutinus	ACAAAATCGGAGTTCAAAAAAGGTAGGGCGGGGTAGGTTTCATCTGAAAAGTACTCTGTC
	Goniothalamus_woodii	------------------------------------------------------TCTGTC
	Goniothalamus_wrayi	------------------------------------------------------------
	Goniothalamus_wynaadensis	------------------------------------------------------------
	Neostenanthera_myristicifolia	------------------------------------------------------------
	Annona_dumetorum	------------------------------------------------------------
	Annona_glabra	------------------------------------------------------------
	Annona_herzogii	------------------------------------------------------------
	Annona_mucosa	------------------------------------------------------------
	Annona_muricata	------------------------------------------------------------
	Annona_reticulata	------------------------------------------------------------
	Annona_squamosa	------------------------------------------------------------
	Anonidium_sp_Cheek_7896	------------------------------------------------------------
	Asimina_longifolia	------------------------------------------------------------
	Asimina_rugelii	------------------------------------------------------------
	Asimina_triloba	------------------------------------------------------------
	Disepalum_platypetalum	------------------------------------------------------------
	Disepalum_pulchrum	------------------------------------------------------------
	Goniothalamus_amuyon	GCCGCCGAGATAACTAGATGAAAATGAAGTTCATTAAATGAAGTCAATTTTGTATTCTAA
	Goniothalamus_andersonii	------------------------------------------------------------
	Goniothalamus_aruensis	------------------------------------------------------------
	Goniothalamus_angustifolius	------------------------------------------------------------
	Goniothalamus_australis	GCCGCCGAGATAACTATATGAAAATGAAGTTCATTAAATGAAGTCAATTTTGTATTCTAA
	Goniothalamus_borneensis	------------------------------------------------------------
	Goniothalamus_bracteosus	------------------------------------------------------------
	Goniothalamus_calvicarpus	GCCGCCGAGATAACTATATGAAAATGAAGTTCATTAAATGAAGTCAATTTTGTATTCTAA
	Goniothalamus_cardiopetalus	----------------------------------------------ATTTTGTATTCTAA
	Goniothalamus_cauliflorus	----------------------------------------------ATTTTGTATTCTAA
	Goniothalamus_suaveolens_1	----------------------------------------------ATTTTGTATTCTAA
	Goniothalamus_cheliensis	GCCGCCGAGATAACTATATGAAAATGAAGTTCATTAAATGAAGTCAATTTTGTATTCTAA
	Goniothalamus_clemensii	------------------------------------------------------------
	Goniothalamus_costulatus	------------------------------------------------------------
	Goniothalamus_dumontetii	------------------------------------------------------------
	Goniothalamus_elegans	------------------------------------------------------------
	Goniothalamus_elmeri	------------------------------------------------------------
	Goniothalamus_expansus	------------------------------------------------------------
	Goniothalamus_fasciculatus	------------------------------------------------------------
	Goniothalamus_gardneri	GCCGCCGAGATAACTATATGAAAATGAAGTTCATTAAATGAAGTCAATTTTGTATTCTAG
	Goniothalamus_giganteus	GCCGCCGAGATAACTATATGAAAATGAAGTTCATTAAATGAAGTCAATTTTGTATTCTAA
	Goniothalamus_grandiflorus	----------------------------------------------ATTTTGTATTCTAA
	Goniothalamus_griffithii	GCCGCCGAGATAACTATATGAAAATGAAGTTCATTAAATGAAGTCAATTTTGTATTCTAA
	Goniothalamus_hookeri	GCCGCCGAGATAACTATATGAAAATGAAGTTCATTAAATGAAGTCAATTTTGTATTCTAG
	Goniothalamus_howii	GCCGCCGAGATAACTATATGAAAATGAAGTTCATTAAATGAAGTCAATTTTGTATTCTAA
	Goniothalamus_imbricatus	GCGGCCGARATAACTCTATGAAAATGAAGTTCATTAAATGAAGTCAATTTTGTATTCTAA
	Goniothalamus_kinabaluensis	----------------------------------------------ATTTTGTATTCTAA
	Goniothalamus_laoticus	GCCGCCGAGATAACTATATGAAAATGAAGTTCATTAAATGAAGTCAATTTTGTATTCTAA
	Goniothalamus_loerzingii	------------------------------------------------------------
	Goniothalamus_macranthus	GCCGCCGAGATAACTATATGAAAATGAAGTTCATTAAATGAAGTCAATTTTGTATTCTAA
	Goniothalamus_macrophyllus	GCCGCCGAGATAACTATATGAAAATGAAGTTCATTAAATGAAGTCAATTTTGTATTCTAA
	Goniothalamus_maewongensis	GCCGCCGAGATAACTATATGAAAATGAAGTTCATTAAATGAAGTCAATTTTGTATTCTAA
	Goniothalamus_majestatis	------------------------------------------------------------
	Goniothalamus_malayanus	GCCGCCGAGATAACTATATGAAAATGAAGTTCATTAAATGAAGTCAATTTTGTATTCTAA
	Goniothalamus_megalocalyx	----------------------------------------------ATTTTGTATTCTAA
	Goniothalamus_monospermus	------------------------------------------------------------
	Goniothalamus_montanus	------------------------------------------------------------
	Goniothalamus_obtusatus	------------------------------------------------------------
	Goniothalamus_parallelivenius	GCCGCCGAGATAACTATATGAAAATGAAGTTCATTAAATGAAGTCAATTTTGTATTCTAA
	Goniothalamus_repevensis	GCCGCCGAGATAACTATAGGAAAATGAAGTTCATTAAATGAAGTCAATTTTGTATTCTAA
	Goniothalamus_reticulatus	------------------------------------------------------------
	Goniothalamus_ridleyi	------------------------------------------------------------
	Goniothalamus_calcareus	------------------------------------------------------------
	Goniothalamus_rotundisepalus	----------------------------------------------ATTTTGTATTCTAA
	Goniothalamus_rufus	------------------------------------------------------------
	Goniothalamus_sawtehii	GCCGCCGAGATAACTAGATGAAAATGAAGTTCATTAAATGAAGTCAATTTTGTATTCTAA
	Goniothalamus_scortechinii	----------------------------------------------------TATTCTAA
	Goniothalamus_sesquipedalis	------------------------------------------------------------
	Goniothalamus_suaveolens_2	------------------------------------------------------------
	Goniothalamus_palawanensis	------------------------------------------------------------
	Goniothalamus_sp_nov	------------------------------------------------------------
	Goniothalamus_tamirensis	GCCGCCGAGATAACTATACGAAAATGAAGTTCATTAAATGAAGTCAATTTTGTATTCTAA
	Goniothalamus_tapis	------------------------------------------------------------
	Goniothalamus_tapisoides	GCCGCCGAGATAACTATATGAAAATGAAGTTCATTAAATGAAGTCAATTTTGTATTCTAA
	Goniothalamus_tavoyensis	GCCGCCGAGATAACTATATGAAAATGAAGTTCATTAAATGAAGTCAATTTTGTATTCTAA
	Goniothalamus_tenuifolius	GCCGCCGAGATAACTATATGAAAATGAAGTTCATTAAATGAAGTCAATTTTGTATTCTAA
	Goniothalamus_thomsoni	------------------------------------------------------------
	Goniothalamus_thwaitesii	GCCGCCGAGATAACTATATGAAAATGAAGTTCATTAAATGAAGTCAATTTTGTATTCTAG
	Goniothalamus_tomentosus	------------------------------------------------------------
	Goniothalamus_tortilipetalus	------------------------------------------------------------
	Goniothalamus_touranensis	------------------------------------------------------------
	Goniothalamus_undulatus	GCCGCCGAGATAACTAGATGAAAATGAAGTTCATTAAATGAAGTCAATTTTGTATTCTAA
	Goniothalamus_uvarioides	------------------------------------------------------------
	Goniothalamus_velutinus	GCCGCCGAGATAACTAGATGAAAATGAAGTTCATTAAATGAAGTCAATTTTGTATTCTAA
	Goniothalamus_woodii	GCCGCCGAGATAACTATATAAAAATGAAGTTCATTAAATGAAGTCAATTTTGTATTCTAA
	Goniothalamus_wrayi	-----------------------------------------------TTTTGTATTCTAA
	Goniothalamus_wynaadensis	------------------------------------------------------------
	Neostenanthera_myristicifolia	------------------------------------------------------------
	Annona_dumetorum	------------------------------------------------------------
	Annona_glabra	------------------------------------------------------------
	Annona_herzogii	------------------------------------------------------------
	Annona_mucosa	------------------------------------------------------------
	Annona_muricata	------------------------------------------------------------
	Annona_reticulata	------------------------------------------------------------
	Annona_squamosa	------------------------------------------------------------
	Anonidium_sp_Cheek_7896	------------------------------------------------------------
	Asimina_longifolia	------------------------------------------------------------
	Asimina_rugelii	------------------------------------------------------------
	Asimina_triloba	------------------------------------------------------------
	Disepalum_platypetalum	------------------------------------------------------------
	Disepalum_pulchrum	------------------------------------------------------------
	Goniothalamus_amuyon	CAAAAAACGAATACAATTTGTTTGTGTATATGTTGC-CGGAAAACATATGGGCACTCTCT
	Goniothalamus_andersonii	------------------------------------------------------------
	Goniothalamus_aruensis	------------------------------------------------------------
	Goniothalamus_angustifolius	------------------------------------------------------------
	Goniothalamus_australis	CAAAAAACGAATACAATTTGTTTGTGTATATGTTGC-CGGAAAACATATGGGCACTTTCT
	Goniothalamus_borneensis	------------------------------------------------------------
	Goniothalamus_bracteosus	------------------------------------------------------------
	Goniothalamus_calvicarpus	CAAAAAACGAATACAATTTGTTTGTGTATATGTTGC-CGGAAAACATATGGGCACTCTCT
	Goniothalamus_cardiopetalus	CAAAAAACGAATACAATTTGTTTGTGTATATGTTGC-CGGAAAACATATGGGCACTCTCT
	Goniothalamus_cauliflorus	CAAAAAACGAATACAATTTGTTTGTGTATATGTTGC-CGGAAAACATATGGGCACTCTCT
	Goniothalamus_suaveolens_1	CAAAAAACGAATACAATTTGTTTGTGTATATGTTGC-CGGAAAACATATGGGCACTCTCT
	Goniothalamus_cheliensis	CAAAAAACGAATACAATTTGTTTGTGTATATGTTGC-CGGAAAACATATGGGCACTCTCT
	Goniothalamus_clemensii	------------------------------------------------------------
	Goniothalamus_costulatus	------------------------------------------------------------
	Goniothalamus_dumontetii	------------------------------------------------------------
	Goniothalamus_elegans	------------------------------------------------------------
	Goniothalamus_elmeri	------------------------------------------------------------
	Goniothalamus_expansus	------------------------------------------------------------
	Goniothalamus_fasciculatus	------------------------------------------------------------
	Goniothalamus_gardneri	CAAANAACGAATACAATTTGTTTGTGTATATGTTGC-CGGAAAACATATGGGCACTCTCT
	Goniothalamus_giganteus	CAAAAAACGAATACAATTTGTTTGTGTATATGTTGC-CGGAAAACATATGGGCACTCTCT
	Goniothalamus_grandiflorus	CAAAAAACGAATACAATTTGTTTGTGTATATGTTGC-TGGAAAACATATGGGCACTCTCT
	Goniothalamus_griffithii	CAAAAAACGAATACAATTTGTTTGTGTATATGTTGC-CGGAAAACATATGGGCACTCTCT
	Goniothalamus_hookeri	CAAAAAACGAATACAATTTGTTTGTGTATATGTTGC-CGGAAAACATATGGGCACTCTCT
	Goniothalamus_howii	CAAAAAACGAATACAATTTGTTTGTGTATATGTTGC-CGGAAAACATATGGGCACTCTCT
	Goniothalamus_imbricatus	CAAAAAACGAATACAATTTGTTTGTGTATATGTTGC-CGGAAAACATATG----------
	Goniothalamus_kinabaluensis	CAAAAAACGAATACAATTTGTTTGTGTATATGTTGC-CGGAAAACATATGGGCACTCTCT
	Goniothalamus_laoticus	CAAAAAACGAATACAATTTGTTTGTGTATATGTTGC-CGGAAAACATATGGGCACTCTCT
	Goniothalamus_loerzingii	------------------------------------------------------------
	Goniothalamus_macranthus	CAAAAAACGAATACAATTTGTTTGTGTATATGTTGC-CGGAAAACATATGGGCACTCTCT
	Goniothalamus_macrophyllus	CAAAAAACGAATACAATTTGTTTGTGTATATGTTGC-CGGAAAACATATGGGCACTCTCT
	Goniothalamus_maewongensis	CAAAAAACGAATACAATTTGTTTGTGTATATGTTGC-CGGAAAACATATGGGCACTCTCT
	Goniothalamus_majestatis	------------------------------------------------------------
	Goniothalamus_malayanus	CAAAAAACGAATACAATTTGTTTGTGTATATGTTGC-CGGAAAACATATGGGCACTCTCT
	Goniothalamus_megalocalyx	CAAAAAACGAATACAATTTGTTTGTGTATATGTTGC-CGGAAAACATATGGGCACTCTCT
	Goniothalamus_monospermus	------------------------------------------------------------
	Goniothalamus_montanus	------------------------------------------------------------
	Goniothalamus_obtusatus	------------------------------------------------------------
	Goniothalamus_parallelivenius	CAAAAAACGAATACAATTTGTTTGTGTATATGTTGC-CGGAAAACATATGGGCACTCTCT
	Goniothalamus_repevensis	CAAAAAACGAATACAATTTGTTTGTGTATATGTTGC-CGGAAAACATATGGGCACTCTCT
	Goniothalamus_reticulatus	------------------------------------------------------------
	Goniothalamus_ridleyi	------------------------------------------------------------
	Goniothalamus_calcareus	------------------------------------------------------------
	Goniothalamus_rotundisepalus	CAAAAAACGAATACAATTTGTTTGTGTATATGTTGC-CGGAAAACATATGGGCACTCTCT
	Goniothalamus_rufus	------------------------------------------------------------
	Goniothalamus_sawtehii	CAAAAAACGAATACAATTTGTTTGTGTATATGTTGC-CGGAAAACATATGGGCACTCTCT
	Goniothalamus_scortechinii	CAAAAAACGAATACAATTTGTTTGTGTATATGTTGC-CGGAAAACATATGGGCACTCTCT
	Goniothalamus_sesquipedalis	---------AATACAATTTGTTTGTGTATATGTTGC-CGGAAAACATATGGGCACTCTCT
	Goniothalamus_suaveolens_2	------------------------------------------------------------
	Goniothalamus_palawanensis	------------------------------------------------------------
	Goniothalamus_sp_nov	------------------------------------------------------------
	Goniothalamus_tamirensis	CAAAAAACGAATACAATTTGTTTGTGTATATGTTGC-CGGAAAACATATGGGCACTCTCT
	Goniothalamus_tapis	------------------------------------------------------------
	Goniothalamus_tapisoides	CAAAAAACGAATACAATTTGTTTGTGTATATGTTGC-CGGAAAACATATGGGCACTCTCT
	Goniothalamus_tavoyensis	CAAAAAACGAATACAATTTGTTTGTGTATATGTTGC-CGGAAAACATATGGGCACTCTCT
	Goniothalamus_tenuifolius	CAAAAAACGAATACAATTTGTTTGTGTATATGTTGCNCGGAAAACATATGGGCACTCTCT
	Goniothalamus_thomsoni	------------------------------------------------------------
	Goniothalamus_thwaitesii	CAAAAAACGAATACAATTTGTTTGTGTATATGTTGC-CGGAAAACATATGGGCACTCTCT
	Goniothalamus_tomentosus	------------------------------------------------------------
	Goniothalamus_tortilipetalus	------------------------------------------------------------
	Goniothalamus_touranensis	------------------------------------------------------------
	Goniothalamus_undulatus	CAAAAAACGAATACAATTTGTTTGTGTATATGTTGC-CGGAAAACATATGGGCACTCTCT
	Goniothalamus_uvarioides	------------------------------------------------------------
	Goniothalamus_velutinus	CAAAAAACGAATACAATTTGTTTGTGTATATGTTGC-CGGAAAACATATGGGCACTCTCT
	Goniothalamus_woodii	CAAAAAACGAATACAATTTGTTTGTGTATATGTTGC-CGGAAAACATATGGGCACTCTCT
	Goniothalamus_wrayi	CAAAAAACGAATACAATTTGTTTGTGTATATGTTGC-CGGAAAACATATGGGCACTCTCT
	Goniothalamus_wynaadensis	------------------------------------------------------------
	Neostenanthera_myristicifolia	------------------------------------------------------------
	Annona_dumetorum	------------------------------------------------------------
	Annona_glabra	------------------------------------------------------------
	Annona_herzogii	------------------------------------------------------------
	Annona_mucosa	------------------------------------------------------------
	Annona_muricata	------------------------------------------------------------
	Annona_reticulata	------------------------------------------------------------
	Annona_squamosa	------------------------------------------------------------
	Anonidium_sp_Cheek_7896	------------------------------------------------------------
	Asimina_longifolia	------------------------------------------------------------
	Asimina_rugelii	------------------------------------------------------------
	Asimina_triloba	------------------------------------------------------------
	Disepalum_platypetalum	------------------------------------------------------------
	Disepalum_pulchrum	------------------------------------------------------------
	Goniothalamus_amuyon	CTATTTCATTCGATTGATCAGGAGCAAT-TG-AAAAAGCCAAAACAGTATAGT-----CT
	Goniothalamus_andersonii	------------------------------------------------------------
	Goniothalamus_aruensis	------------------------------------------------------------
	Goniothalamus_angustifolius	------------------------------------------------------------
	Goniothalamus_australis	CTATTTCATTCGATTGATCAGGAGCAAT-TG-AAAAAGCCAAAACAGTATAGT-----CT
	Goniothalamus_borneensis	------------------------------------------------------------
	Goniothalamus_bracteosus	------------------------------------------------------------
	Goniothalamus_calvicarpus	CTATTTCATTCGATTGATCAGGAGCAAT-TG-AAAAAGCCAAAACAGTATAGT-----CT
	Goniothalamus_cardiopetalus	CTATTTCATTCGATTGATCAGGAGCAAT-TG-AAAAAGCCAAAACAGTATAGT-----CT
	Goniothalamus_cauliflorus	CTATTTCATTCGATTGATCAGGAGCAAT-TG-AAAAAGCCAAAACAGTATAGC-----CT
	Goniothalamus_suaveolens_1	CTATTTCATTCGATTGATCAGGAGCAAT-TG-AAAAAGCCAAAACAGTATGGT-----CT
	Goniothalamus_cheliensis	CTATTTCATTCGATTGATCAGGAGCAAT-TG-AAAAAGCCAAAACAGTATAGT-----CT
	Goniothalamus_clemensii	------------------------------------------------------------
	Goniothalamus_costulatus	------------------------------------------------------------
	Goniothalamus_dumontetii	------------------------------------------------------------
	Goniothalamus_elegans	------------------------------------------------------------
	Goniothalamus_elmeri	------------------------------------------------------------
	Goniothalamus_expansus	------------------------------------------------------------
	Goniothalamus_fasciculatus	------------------------------------------------------------
	Goniothalamus_gardneri	CTATTTCATTCGATTGATCAGGAGCAAT-TG-AAAAAGCCAAAACAGTATAGT-----CT
	Goniothalamus_giganteus	CTATTTCATTCGATTGATCAGGAGCAAT-TG-AAAAAGCCAAAACAGTATAGTATAGCCT
	Goniothalamus_grandiflorus	CTATTTCATTCGATTGATTAGGAGCAAT-TG-AAAAAGCCAAAACAGTATAGC-----CT
	Goniothalamus_griffithii	CTATTTCATTCGATTGATCAGGAGCAAT-TG-AAAAAGCCAAAACAGTATAGT-----CT
	Goniothalamus_hookeri	CTATTTCATTCGATTGATCAGGAGCAAT-TG-AAAAAGCCAAAACAGTATAGT-----CT
	Goniothalamus_howii	CTATTTCATTCGATTGATCAGGAGCAAT-TG-AAAAAGCCAAAACAGTATAGT-----CT
	Goniothalamus_imbricatus	------------------------------------------------------------
	Goniothalamus_kinabaluensis	CTATTTCATTCGATTGATCAGGAGCAAT-TG-AAAAAGCCAAAACAGTATGGT-----CT
	Goniothalamus_laoticus	CTATTTCATTCGATTGATCAGGAGCAAT-TG-AAAAAGCCAAAACAGTATAGT-----CT
	Goniothalamus_loerzingii	------------------------------------------------------------
	Goniothalamus_macranthus	CTATTTCATTCGATTGATCAGGAGCAAT-TG-AAAAAGACAAAACAGTATAGT-----CT
	Goniothalamus_macrophyllus	CTATTTCATTCGATTGATCAGGAGCAATNTG-AAAAAGCCAAAACAGTATAGT-----CT
	Goniothalamus_maewongensis	CTATTTCATTCGATTGATCAGGAGCAAT-TG-AAAAAGCCAAAACAGTATAGT-----CT
	Goniothalamus_majestatis	------------------------------------------------------------
	Goniothalamus_malayanus	CTATTTCATTCGATTGATCAGGAGCAAT-TG-AAAAAGCCAANACAGTATAGC-----CT
	Goniothalamus_megalocalyx	CTATTTCATTCGATTGATCAGGAGCAAT-TG-AAAAAGCCAAAACAGTATGGT-----CT
	Goniothalamus_monospermus	------------------------------------------------------------
	Goniothalamus_montanus	------------------------------------------------------------
	Goniothalamus_obtusatus	------------------------------------------------------------
	Goniothalamus_parallelivenius	CTATTTCATTCGATTGATCAGGAGCAAT-TG-AAAAAGCCAAAACAGTATGGT-----CT
	Goniothalamus_repevensis	CTATTTCATTCGATTGATCAGGAGCAAT-TG-AAAAAGCCAAAACAGTATAGC-----CT
	Goniothalamus_reticulatus	------------------------------------------------------------
	Goniothalamus_ridleyi	------------------------------------------------------------
	Goniothalamus_calcareus	------------------------------------------------------------
	Goniothalamus_rotundisepalus	CTATTTCATTCGATTGATCAGGAGCAAT-TG-AAAAAGCCAAAACAGTATAAT-----CT
	Goniothalamus_rufus	------------------------------------------------------------
	Goniothalamus_sawtehii	CTATTTCATTCGATTGATCAGGAGCAAT-TG-AAAAAGCCAAAACAGTATAGT-----CT
	Goniothalamus_scortechinii	CTATTTCATTCGATTGATCAGGAGCAAT-TG-AAAAAGCCAAAACAGTATAGT-----CT
	Goniothalamus_sesquipedalis	CTATTTCATTCGATTGATCAGGAGCAAT-TG-AAAAAGCCAAAACAGTATAGT-----CT
	Goniothalamus_suaveolens_2	------------------------------------------------------------
	Goniothalamus_palawanensis	------------------------------------------------------------
	Goniothalamus_sp_nov	------------------------------------------------------------
	Goniothalamus_tamirensis	CTATTTCATTCGATTGATCAGGAGCAAT-TG-AAAAAGCCAAAACAGTATAGT-----CT
	Goniothalamus_tapis	------------------------------------------------------------
	Goniothalamus_tapisoides	CTATTTCATTCGATTGATCAGGAGCAAT-TG-AAAAAGCCAAAACAGTATAGC-----CT
	Goniothalamus_tavoyensis	CTATTTCATTCGATTGATCAGGAGCAAT-TG-AAAAAGCCAAAACAGTATAGT-----CT
	Goniothalamus_tenuifolius	CTATTTCATTCGATTGATCAGGAGCAAT-TG-AAAAAGCCAAAACAGTATAAT-----CT
	Goniothalamus_thomsoni	------------------------------------------------------------
	Goniothalamus_thwaitesii	CTATTTCATTCGATTGATCAGGAGCAAT-TG-AAAAAGCCAAAACAGTATAGT-----CT
	Goniothalamus_tomentosus	------------------------------------------------------------
	Goniothalamus_tortilipetalus	------------------------------------------------------------
	Goniothalamus_touranensis	------------------------------------------------------------
	Goniothalamus_undulatus	CTATTTCATTCGATTGATCAGGAGCAAT-TG-AAAAAGCCAAAACAGTATAGT-----CT
	Goniothalamus_uvarioides	------------------------------------------------------------
	Goniothalamus_velutinus	CTATTTCATTCGATTGATCAGGAGCAAT-TG-AAAAAGCCAAAACAGTATAGT-----CT
	Goniothalamus_woodii	CTATTTCATTCGATTGATCAGGAGCAAT-TGAAAAAAGCCAAAACAGTATAGC-----CT
	Goniothalamus_wrayi	CTATTTCATTCGATTGATCAGGAGCAAT-TG-AAAAAGCCAAAACAGTATAGT-----CT
	Goniothalamus_wynaadensis	------------------------------------------------------------
	Neostenanthera_myristicifolia	------------------------------------------------------------
	Annona_dumetorum	------------------------------------------------------------
	Annona_glabra	------------------------------------------------------------
	Annona_herzogii	------------------------------------------------------------
	Annona_mucosa	------------------------------------------------------------
	Annona_muricata	------------------------------------------------------------
	Annona_reticulata	------------------------------------------------------------
	Annona_squamosa	------------------------------------------------------------
	Anonidium_sp_Cheek_7896	------------------------------------------------------------
	Asimina_longifolia	------------------------------------------------------------
	Asimina_rugelii	------------------------------------------------------------
	Asimina_triloba	------------------------------------------------------------
	Disepalum_platypetalum	------------------------------------------------------------
	Disepalum_pulchrum	------------------------------------------------------------
	Goniothalamus_amuyon	CTCTTGGAATCCTGAA-----TAAGGTGATACCACCGCTCAATC----CTCAATCCACAT
	Goniothalamus_andersonii	------------------------------------------------------------
	Goniothalamus_aruensis	------------------------------------------------------------
	Goniothalamus_angustifolius	------------------------------------------------------------
	Goniothalamus_australis	CTCTTGGAATCCTGAA-----TAAGGTGATACCACCGCTCAATC----CTCAATCCACAT
	Goniothalamus_borneensis	-------------------------------------CTCAATC----CTCAATCCACAT
	Goniothalamus_bracteosus	------------------------------------------------------------
	Goniothalamus_calvicarpus	CTCTTGGAATCCTGAA-----TAAGGTGATACCACCGCTCAATC----CTCAATCCACAT
	Goniothalamus_cardiopetalus	CTCTTGAAATCCTGAA-----TAAGGTGATACCACCGCTCAATC----CTCAATCCACAT
	Goniothalamus_cauliflorus	CTCTTGGAATCCTGAA-----TAAGGTGATACCACCGCTCAATC----CTCAATCCACAT
	Goniothalamus_suaveolens_1	CTCTTGGAATCCTGAA-----TAAGGTGATACCACCGCTCAATC----CTCAATCCACAT
	Goniothalamus_cheliensis	CTCTTGGAATCCTGAA-----TAAGGTGATACCACCGCTCAATC----CTCAATCCACAT
	Goniothalamus_clemensii	------------------------------------------------------------
	Goniothalamus_costulatus	------------------------------------------------------------
	Goniothalamus_dumontetii	------------------------------------------------------------
	Goniothalamus_elegans	------------------------------------------------------------
	Goniothalamus_elmeri	------------------------------------------------------------
	Goniothalamus_expansus	------------------------------------------------------------
	Goniothalamus_fasciculatus	------------------------------------------------------------
	Goniothalamus_gardneri	CTCTCGGAATCCTGAA-----TAAGGTGATACCACCGCTCAATC----CTCAATCCACAT
	Goniothalamus_giganteus	CTCTTGGAATCCTGAA-----TAAGGCGATACCACCGCTCAATC----CTCAATCCACAT
	Goniothalamus_grandiflorus	CTCTTGGAATCCTGAA-----TAAGGTGATACCACCGCTCAATC----CTCAATCCACAT
	Goniothalamus_griffithii	CTCTTGGAATCCTAAA-----TAAGGTGATACCACCGCTCAATC----CTCAATCCACAT
	Goniothalamus_hookeri	CTCTCGGAATCCTGAA-----TAAGGTGATACCACCGCTCAATC----CTCAATCCACAT
	Goniothalamus_howii	CTCTTGGAATCCTGAA-----TAAGGTGATACCACCGCTCAATC----CTCAATCCACAT
	Goniothalamus_imbricatus	------------------------------------------------------------
	Goniothalamus_kinabaluensis	CTCTTGGAATCCTGAA-----TAAGGTGATACCACCGCTCAATC----CTCAATCCACAT
	Goniothalamus_laoticus	CTCTTGGAATCCTGAATAAGGTAAGGTGATACCACCGCTCAATC----CTCAATCCACAT
	Goniothalamus_loerzingii	------------------------------------------------------------
	Goniothalamus_macranthus	CTCTTGGAATCCTGAA-----TAAGGTGATACCACCGCTCAATC----CTCAATCCACAT
	Goniothalamus_macrophyllus	CTCTTGGAATCCTGAA-----TAAGGTGATACCACCGCTCAATC----CTCAATCCACAT
	Goniothalamus_maewongensis	CTCTTGGAATCCTGAA-----TAAGGTGATACCACCGCTCAATC----CTCAATCCACAT
	Goniothalamus_majestatis	CTCTTGGAATCCTGAA-----TAAGGTGATACCACCGCTCAATC----CTCAATCCACAT
	Goniothalamus_malayanus	CTCTTGGAATCCTGAA-----TAAGGTGATACCACCGCTCAATC----CTCAATCCACAT
	Goniothalamus_megalocalyx	CTCTTGGAATCCTGAA-----TAAGGTGATACCACCGCTCAATC----CTCAATCCACAT
	Goniothalamus_monospermus	------------------------------------------------------------
	Goniothalamus_montanus	------------------------------------------------------------
	Goniothalamus_obtusatus	------------------------------------------------------------
	Goniothalamus_parallelivenius	CTCTTGGAATCCTGAA-----TAAGGTGATACCACCGCTCAATC----CTCAATCCACAT
	Goniothalamus_repevensis	CTCTTGGAATCCTGAA-----TAAGGTGATACCACCGCTCAATC----CTCAATCCACAT
	Goniothalamus_reticulatus	-----------------------AGGTGATACCATCGCTCAATCCTCACTCAATCCACAT
	Goniothalamus_ridleyi	------------------------------------------------------------
	Goniothalamus_calcareus	------------------------------------------------------------
	Goniothalamus_rotundisepalus	CTCTTGGAATCCTGAATAAGATAAGGTGATACCACCGCTCAATCCTCACTCAATCCACAT
	Goniothalamus_rufus	------------------------------------------------------------
	Goniothalamus_sawtehii	CTCTTGGAATCCTGAA-----TAAGGTGATACCACCGCTCAATC----CTCAATCCACAT
	Goniothalamus_scortechinii	CTCTTGGAATCCTGAA-----TAAGGTGATACCACCGCTCAATC----CTCAATCCACAT
	Goniothalamus_sesquipedalis	CTCTTGGAATCCTGAA-----TAAGGTGATACCACCGCTCAATC----CTCAATCCACAT
	Goniothalamus_suaveolens_2	------------------------------------------------------------
	Goniothalamus_palawanensis	------------------------------------------------------------
	Goniothalamus_sp_nov	------------------------------------------------------------
	Goniothalamus_tamirensis	CTCTTGGAATCCTGAA-----TAAGGTGATACCATCGCTCAATC----CTCAATCCACAT
	Goniothalamus_tapis	------------------------------------------------------------
	Goniothalamus_tapisoides	CTCTTGGAATCCTGAA-----TAAGGTGATACCACCGCTCAATC----CTCAATCCACAT
	Goniothalamus_tavoyensis	CTCGTGGAATCCTGAA-----TAAGGTGATACCACCGCTCAATC----CTCAATCCACAT
	Goniothalamus_tenuifolius	CTCTTGGAATCCTGAATAAGATAAGGTGATACCACCGCTCAATCCTCACTCAATCCACAT
	Goniothalamus_thomsoni	------------------------------------------------------------
	Goniothalamus_thwaitesii	CTCTCGGAATCCTGAA-----TAAGGTGATACCACCGCTCAATC----CTCAATCCACAT
	Goniothalamus_tomentosus	------------------------------------------------------------
	Goniothalamus_tortilipetalus	------------------------------------------------------------
	Goniothalamus_touranensis	------------------------------------------------------------
	Goniothalamus_undulatus	CTCTTGGAATCCTGAA-----TAAGGTGATACCACCGCTCAATC----CTCAATCCACAT
	Goniothalamus_uvarioides	------------------------------------------------------------
	Goniothalamus_velutinus	CTCTTGGAATCCTGAA-----TAAGGTGATACCACCGCTCAATC----CTCAATCCACAT
	Goniothalamus_woodii	CTCTTGGAATCCGGAA-----TAAGGTGATACCACCGCTCAATC----CTCAATCCACAT
	Goniothalamus_wrayi	CTCTTGGAATCCTGAA-----TAAGGTGATACCACCGCTCAATC----CTCAATCCACAT
	Goniothalamus_wynaadensis	------------------------------------------------------------
	Neostenanthera_myristicifolia	------------------------------------------------------------
	Annona_dumetorum	------------------------------------------------------------
	Annona_glabra	------------------------------------------------------------
	Annona_herzogii	------------------------------------------------------------
	Annona_mucosa	------------------------------------------------------------
	Annona_muricata	------------------------------------------------------------
	Annona_reticulata	------------------------------------------------------------
	Annona_squamosa	------------------------------------------------------------
	Anonidium_sp_Cheek_7896	------------------------------------------------------------
	Asimina_longifolia	------------------------------------------------------------
	Asimina_rugelii	------------------------------------------------------------
	Asimina_triloba	------------------------------------------------------------
	Disepalum_platypetalum	------------------------------------------------------------
	Disepalum_pulchrum	------------------------------------------------------------
	Goniothalamus_amuyon	ACATTTATTTCTCTCTCATCAAGTGGTACTGGTTGAAGTAATTTCAATTACTTCATTTGT
	Goniothalamus_andersonii	------------------------------------------------------------
	Goniothalamus_aruensis	------------------------------------------------------------
	Goniothalamus_angustifolius	------------------------------------------------------------
	Goniothalamus_australis	ACATTTATTTCTCTCTCATCAAGTGGTACTGGTTGAAGTAATTGAAATTACTTCATTTGT
	Goniothalamus_borneensis	ACATTTATTTCTCTCTCATCAAGTGGTACTGGTTGAAGTAATTGAAATTACTTCATTTGT
	Goniothalamus_bracteosus	------------------------------------------------------------
	Goniothalamus_calvicarpus	ACATTTATTTCTCTCTCATCAAGTGGTATTGGTTGAAGTCATTGAAATGACTTCATTTGT
	Goniothalamus_cardiopetalus	ACATTTATTTCTCTCTCATCAAGTGGTATTGGTTGAAGTAATTTCAATTACTTCATTTGT
	Goniothalamus_cauliflorus	ACATTTATTTCTCTCTCATCAAGTGGTACTGGTTGAAGTAATTGAAATTACTTCATTTGT
	Goniothalamus_suaveolens_1	ACATTTATTTCTCTCTCATCAAGTGGTATTGGTTGAAGTAATTGAAATTACTTCATTTGT
	Goniothalamus_cheliensis	ACATTTATTTCTCTCTCATCAAGTGGTACTGGTTGAAGTAATTTCAATTACTTCATTTGT
	Goniothalamus_clemensii	------------------------------------------------------------
	Goniothalamus_costulatus	------------------------------------------------------------
	Goniothalamus_dumontetii	------------------------------------------------------------
	Goniothalamus_elegans	------------------------------------------------------------
	Goniothalamus_elmeri	------------------------------------------------------------
	Goniothalamus_expansus	------------------------------------------------------------
	Goniothalamus_fasciculatus	------------------------------------------------------------
	Goniothalamus_gardneri	ACATTTATTTCTCTCTCATCAAGTGGTATTGGTTGAAGTCATTGAAATTACTTCATTTGT
	Goniothalamus_giganteus	ACATTTATTTCTCTCTCATCAAGTGGTACTGGTTGAAGTAATTTCAATTACTTCATTTGT
	Goniothalamus_grandiflorus	ACATTTATTTCTCTCTCATCAAGTGGTACTGGTTGAAGTAATTGAAATTACTTCATTTGT
	Goniothalamus_griffithii	ACATTTATTTCTCTCTCATCAAGTGGTATTGGTTGAAGTCATTGAAATGACTTCATTTGT
	Goniothalamus_hookeri	ACATTTATTTCTCTCTCATCAAGTGGTATTGGTTGAAGTCATTGAAATTACTTCATTTGT
	Goniothalamus_howii	ACATTTATTTCTCTCTCATCAAGTGGTACTGGTTGAAGTAATTGAAATTACTTCATTTGT
	Goniothalamus_imbricatus	------------------------------------------------------------
	Goniothalamus_kinabaluensis	ACATTTATTTCTCTCTCATCAAGTGGTATTGGTTGAAGTAATTGAAATTACTTCATTTGT
	Goniothalamus_laoticus	ACATTTATTTCTCTCTCATCAAGTGGTACTGGTTGAAGTAATTTCAATTACTTCATTTGT
	Goniothalamus_loerzingii	------------------------------------------------------------
	Goniothalamus_macranthus	ACATTTATTTCTCTCTCATCAAGTGGTATTGGTTGAAGTCATTGAAATGACTTCATTTGT
	Goniothalamus_macrophyllus	ACATTTATTTCTCTCTCATCAAGTGGTATTGGTTGAAGTAATTTCAATTACTTCATTTGT
	Goniothalamus_maewongensis	ACATTTATTTCTCTCTCATCAAGTGGTACTGGTTGAAGTAATTGAAATGACTTCATTTGT
	Goniothalamus_majestatis	ACATTTATTTCTCTTTCATCAAGTGGTACTGGTTGAAGTAATTGAAATTACTTCATTTGT
	Goniothalamus_malayanus	ACATTTATTTCTCTCTCATCAAGTGGTACTGGTTGAAGTAATTTCAATTACTTCATTTGT
	Goniothalamus_megalocalyx	ACATTTATTTCTCTCTCATCAAGTGGTATTGGTTGAAGTAATTGAAATTACTTCATTTGT
	Goniothalamus_monospermus	------------------------------------------------------------
	Goniothalamus_montanus	------------------------------------------------------------
	Goniothalamus_obtusatus	------------------------------------------------------------
	Goniothalamus_parallelivenius	ACATTTATTTCTCTCTCATCAAGTGGTATTGGTTGAAGTAATTGAAATTACTTCATTTGT
	Goniothalamus_repevensis	ACATTTATTTCTCTCTCATCAAGTGGTACTGGTTGAAGTAATTTCAATTACTTCATTTGT
	Goniothalamus_reticulatus	ACATTTATTTCTCTCTCATCAAGTGGTACTGGTTGAAGTAATTTCAATTACTTCATTTGT
	Goniothalamus_ridleyi	------------------------------------------------------------
	Goniothalamus_calcareus	------------------------------------------------------------
	Goniothalamus_rotundisepalus	ACATTTATTTCTCTCTCATCAAGTGGTACTGGTTGAAGTAATTTCAATTACTTCATTTGT
	Goniothalamus_rufus	------------------------------------------------------------
	Goniothalamus_sawtehii	ACATTTATTTCTCTCTCATCAAGTGGTACTGGTTGAAGTAATTTCAATTACTTCATTTGT
	Goniothalamus_scortechinii	ACATTTATTTCTCTCTCATCAAGTGGTATTGGTTGAAGTAATTGAAATTACTTCATTTGT
	Goniothalamus_sesquipedalis	ACATTTATTTCTCTCTCATCAAGTGGTATTGGTTGAAGTCATTGAAATGACTTCATTTGT
	Goniothalamus_suaveolens_2	------------------------------------------------------------
	Goniothalamus_palawanensis	------------------------------------------------------------
	Goniothalamus_sp_nov	------------------------------------------------------------
	Goniothalamus_tamirensis	ACATTTATTTCTCTCTCATCAAGTGGTACTGGTTGAAGTAATTTCAATTACTTCATTTGT
	Goniothalamus_tapis	------------------------------------------------------------
	Goniothalamus_tapisoides	ACATTTATTTCTCTCTCATCAAGTGGTACTGGTTGAAGTAATTTCAATTACTTCATTTGT
	Goniothalamus_tavoyensis	ACATTTATTTCTCTCTCATCAAGTGGTATTGGTTGAAGTAATTGAAATTACTTCATTTGT
	Goniothalamus_tenuifolius	ACATTTATTTCTCTCTCATCAAGTGGTACTGGTTGAAGTAATTTCAATTACTTCATTTGT
	Goniothalamus_thomsoni	------------------------------------------------------------
	Goniothalamus_thwaitesii	ACATTTATTTCTCTCTCATCAAGTGGTATTGGTTGAAGTCATTGAAATTACTTCATTTGT
	Goniothalamus_tomentosus	------------------------------------------------------------
	Goniothalamus_tortilipetalus	------------------------------------------------------------
	Goniothalamus_touranensis	------------------------------------------------------------
	Goniothalamus_undulatus	ACATTTATTTCTCTCTCATCAAGTGGTACTGGTTGAAGTAATTTCAATTACTTCATTTGT
	Goniothalamus_uvarioides	------------------------------------------------------------
	Goniothalamus_velutinus	ACATTTATTTCTCTCTCATCAAGTGGTACTGGTTGAAGTAATTTCAATTACTTCATTTGT
	Goniothalamus_woodii	ACATTTATTTCTCTCTCATCAAGTGGTACTGGTTGAAGTAATTTCAATTACTTCATTTGT
	Goniothalamus_wrayi	ACATTTATTTCTCTCTCATCAAGTGGTATTGGTTGAAGTAATTGAAATTACTTCATTTGT
	Goniothalamus_wynaadensis	------------------------------------------------------------
	Neostenanthera_myristicifolia	------------------------------------------------------------
	Annona_dumetorum	------------------------------------------------------------
	Annona_glabra	------------------------------------------------------------
	Annona_herzogii	------------------------------------------------------------
	Annona_mucosa	------------------------------------------------------------
	Annona_muricata	------------------------------------------------------------
	Annona_reticulata	------------------------------------------------------------
	Annona_squamosa	------------------------------------------------------------
	Anonidium_sp_Cheek_7896	------------------------------------------------------------
	Asimina_longifolia	------------------------------------------------------------
	Asimina_rugelii	------------------------------------------------------------
	Asimina_triloba	------------------------------------------------------------
	Disepalum_platypetalum	------------------------------------------------------------
	Disepalum_pulchrum	------------------------------------------------------------
	Goniothalamus_amuyon	CCAACGGGAAATGCGAAATAAAAAACGAAAGAAATAAGGCCCAC-----CACTTAACTTA
	Goniothalamus_andersonii	------------------------------------------------------------
	Goniothalamus_aruensis	------------------------------------------------------------
	Goniothalamus_angustifolius	------------------------------------------------------------
	Goniothalamus_australis	CCAATGGGAAATGCGAAATAAAAAACGAAAGAAATAAGGCCCAC-----CACTTAACTTA
	Goniothalamus_borneensis	CCAATGGGAAATGCGAAATAAAAAACGAAAGAAATAAGGCCCAC-----CACTTAACTTA
	Goniothalamus_bracteosus	------------------------------------------------------------
	Goniothalamus_calvicarpus	CCAATGGGAAATGCGAAATAAAAAACGAAAGAAATAAGGCCCGC-----CACTTAACTTA
	Goniothalamus_cardiopetalus	CCAATGGGAAATGCGAAATAAAAAACGAAAGAAATAAGGCCCAC-----CACTTAACTTA
	Goniothalamus_cauliflorus	CCAATGGGAAATGCGAAATAAAAAACGAAAGAAATAAGGCCCAC-----CACTTAACTTA
	Goniothalamus_suaveolens_1	CCAATGGGAAATGCGAAATAAAAAACGAAAGAAATAAGGCCCAC-----CACTTAACTTA
	Goniothalamus_cheliensis	CCAATGGGAAATGCGAAATAAAAAACGAAAGAAATAAGGCCCAC-----CACTTAACTTA
	Goniothalamus_clemensii	------------------------------------------------------------
	Goniothalamus_costulatus	------------------------------------------------------------
	Goniothalamus_dumontetii	------------------------------------------------------------
	Goniothalamus_elegans	------------------------------------------------------------
	Goniothalamus_elmeri	------------------------------------------------------------
	Goniothalamus_expansus	------------------------------------------------------------
	Goniothalamus_fasciculatus	------------------------------------------------------------
	Goniothalamus_gardneri	CCAATGGGAAATGCGAAATAAAAAACGAAAGAAATAAGGCCCAC-----CACTTAACTTA
	Goniothalamus_giganteus	CCAATGGGAAATGCGAAATAAAAAACGAAAGAAATAAGGCCCAC-----CACTTAACTTA
	Goniothalamus_grandiflorus	CCAATGGGAAATGCGAAATAAAAAACGAAAGAAATAAGGCCCAC-----CACTTAACTTA
	Goniothalamus_griffithii	CCAATGGGAAATGCGAAATAAAAAACGAAAGAAATAAGGCCCGC-----CACTTAACTTA
	Goniothalamus_hookeri	CCAATGGGAAATGCGAAATAAAAAACGAAAGAAATAAGGCCCAC-----CACTTAACTTA
	Goniothalamus_howii	CCAATGGGAAATGCGAAATAAAAAACGAAAGAAATAAGGCCCAC-----CACTTAACTTA
	Goniothalamus_imbricatus	------------------------------------------------------------
	Goniothalamus_kinabaluensis	CCAATGGGAAATGCGAAATAAAAAACGAAAGAAATAAGGCCCAC-----CACTTAACTTA
	Goniothalamus_laoticus	CCAATGGGAAATGCGAAATAAAAAACGAAAGAAATAAGGCCCAC-----CACTTAACTTA
	Goniothalamus_loerzingii	------------------------------------------------------------
	Goniothalamus_macranthus	CCAATGGGAAATGCGAAATAAAAAACGAAAGAAATAAGGCCCACCACTTCACTTAACTTA
	Goniothalamus_macrophyllus	CCAATGGGAAATGCGAAATAAAAAACGAAAGAAATAAGGCCCGC-----CACTTAACTTA
	Goniothalamus_maewongensis	CCAATGGGAAATGCGAAATAAAAAACGAAAGAAATAAGGCCCAC-----CACTTAACTTA
	Goniothalamus_majestatis	CCAATGGGAAATGCGAAATAAAAAACGAAAGAAATAAGGCCCAC-----CACTTAACTTA
	Goniothalamus_malayanus	CCAATGGGAAATGCGAAATAAAAAACGAAAGAAATAAGGCCCAC-----CACTTAACTTA
	Goniothalamus_megalocalyx	CCAATGGGAAATGCGAAATAAAAAACGAAAGAAATAAGGCCCAC-----CACTTAACTTA
	Goniothalamus_monospermus	------------------------------------------------------------
	Goniothalamus_montanus	------------------------------------------------------------
	Goniothalamus_obtusatus	------------------------------------------------------------
	Goniothalamus_parallelivenius	CCAATGGGAAATGCGAAATAAAAAACGAAAGAAATAAGGCCCAC-----CACTTAACTTA
	Goniothalamus_repevensis	CCAATGGGAAATGCGAAATAAAAAACGAAAGAAATAAGGCCCGC-----CACTTAACTTA
	Goniothalamus_reticulatus	CCAATGGGAAATGCGAAATAAAAAACGAAAGAAATAAGGCCCAT-----CACTTAACTTA
	Goniothalamus_ridleyi	------------------------------------------------------------
	Goniothalamus_calcareus	------------------------------------------------------------
	Goniothalamus_rotundisepalus	CCAATGGGAAATGCGAAATAAAAAACGAAAGAAATAAGGCCCAT-----CACTTAACTTA
	Goniothalamus_rufus	------------------------------------------------------------
	Goniothalamus_sawtehii	CCAATGGGAAATGCGAAATAAAAAACGAAAGAAATAAGGCCCAC-----CACTTAACTTA
	Goniothalamus_scortechinii	CCAATGGGAAATGCGAAATAAAAAACGAAAGAAATAAGGCCCAC-----CACTTAACTTA
	Goniothalamus_sesquipedalis	CCAATGGGAAATGCGAAATAAAAAACGAAAGAAATAAGGCCCAC-----CACTTAACTTA
	Goniothalamus_suaveolens_2	------------------------------------------------------------
	Goniothalamus_palawanensis	------------------------------------------------------------
	Goniothalamus_sp_nov	------------------------------------------------------------
	Goniothalamus_tamirensis	CCAATGGGAAATGCGAAATAAAAAACGAAAAAAATAAGGCCCAC-----CACTTAACTTA
	Goniothalamus_tapis	------------------------------------------------------------
	Goniothalamus_tapisoides	CCAATGGGAAATGCGAAATAAAAAACGAAAGAAATAAGGCCCGC-----CACTTAACTTA
	Goniothalamus_tavoyensis	CCAATGGGAAATGCGAAATAAAAAACGAAAGAAATAAGGCCCAC-----CACTTAACTTA
	Goniothalamus_tenuifolius	CCAATGGGAAATGCGAAATAAAAAACGAAAGAAATAAGGCCCAT-----CACTTAACTTA
	Goniothalamus_thomsoni	------------------------------------------------------------
	Goniothalamus_thwaitesii	CCAATGGGAAATGCGAAATAAAAAACGAAAGAAATAAGGCCCAC-----CACTTAACTTA
	Goniothalamus_tomentosus	------------------------------------------------------------
	Goniothalamus_tortilipetalus	------------------------------------------------------------
	Goniothalamus_touranensis	------------------------------------------------------------
	Goniothalamus_undulatus	CCAATGGGAAATGCGAAATAAAAAACGAAAGAAATAAGGCCCAC-----CACTTAACTTA
	Goniothalamus_uvarioides	------------------------------------------------------------
	Goniothalamus_velutinus	CCAATGGGAAATGCGAAATAAAAAACGAAAGAAATAAGGCCCAC-----CACTTAACTTA
	Goniothalamus_woodii	CCAATGGGAAATGCGAAATAAAAAACGAAAGAAATAAGGCCCGC-----CACTTAACTTA
	Goniothalamus_wrayi	CCAATGGGAAATGCGAAATAAAAAACGAAAGAAATAAGGCCCAC-----CACTTAACTTA
	Goniothalamus_wynaadensis	------------------------------------------------------------
	Neostenanthera_myristicifolia	------------------------------------------------------------
	Annona_dumetorum	------------------------------------------------------------
	Annona_glabra	------------------------------------------------------------
	Annona_herzogii	------------------------------------------------------------
	Annona_mucosa	------------------------------------------------------------
	Annona_muricata	------------------------------------------------------------
	Annona_reticulata	------------------------------------------------------------
	Annona_squamosa	------------------------------------------------------------
	Anonidium_sp_Cheek_7896	------------------------------------------------------------
	Asimina_longifolia	------------------------------------------------------------
	Asimina_rugelii	------------------------------------------------------------
	Asimina_triloba	------------------------------------------------------------
	Disepalum_platypetalum	------------------------------------------------------------
	Disepalum_pulchrum	------------------------------------------------------------
	Goniothalamus_amuyon	GAATCAAATTCTGCCCTGCCTCTTGTCCCTCC----------------------------
	Goniothalamus_andersonii	------------------------------------------------------------
	Goniothalamus_aruensis	------------------------------------------------------------
	Goniothalamus_angustifolius	------------------------------------------------------------
	Goniothalamus_australis	GAATCAAATTCTGCCCTGCCTCTTGTCCCTCCTCTTCACAGAAAATGGAAAAATGAATTG
	Goniothalamus_borneensis	GAATCAAATTCTGTCCCGCCTCTTGTCCCTCCTCTTCACAGAAAATGGAGAAATGAATTG
	Goniothalamus_bracteosus	------------------------------------------------------------
	Goniothalamus_calvicarpus	GAATCAAATTCTGCCCTGCCTCTTGTCCCTCCTCTTCACAGAAAATGGAGAAATGAATTG
	Goniothalamus_cardiopetalus	GAATCAAATTCTGCCCTGCCTCTTGTCCCTCCTCTTCACAGAAAATGGAGAAATGAATTG
	Goniothalamus_cauliflorus	GAATCAAATTCTGCCCCGCCTCTTGTCCCTCCTCTTCACAGAAAATGGAGAAATGAATTG
	Goniothalamus_suaveolens_1	GAATCAAATTCTGCCCTGCCTCTTGTCCCTC-----------------------------
	Goniothalamus_cheliensis	GAATCAAATTCTGCCCTGCCTCTTGTCCCTCCTCTTCACAGAAAATGGAGAAATGAATTG
	Goniothalamus_clemensii	------------------------------------------------------------
	Goniothalamus_costulatus	------------------------------------------------------------
	Goniothalamus_dumontetii	------------------------------------------------------------
	Goniothalamus_elegans	------------------------------------------------------------
	Goniothalamus_elmeri	------------------------------------------------------------
	Goniothalamus_expansus	------------------------------------------------------------
	Goniothalamus_fasciculatus	------------------------------------------------------------
	Goniothalamus_gardneri	GAATCAAATTCTGCCCTGCCTCTTGTCCCTCCTCTTCACAGAAAATGGAGAAATGAATTG
	Goniothalamus_giganteus	GAATCAAATTCTGCCCTGCCTCTTGTCCCTCCTCTTCACAGAAAATGGAGAAATGAATTG
	Goniothalamus_grandiflorus	GAATCAAATTCTGCCCTGCCTCCTGTCCCTCCTCTTCACAGAAAATGGAGAAATGAATTG
	Goniothalamus_griffithii	GAATCAAATTCTGCCCTGCTTCTTGTCCCTC-----------------------------
	Goniothalamus_hookeri	GAATCAAATTCTGCCCTGCCTCTTGTCCCTCCTCTTCACAGAAAATGGAGAAATGAATTG
	Goniothalamus_howii	GAATCAAATTCTGCCCTGCCTCTTGTCCCTCCTCTTCACAGAAAATGGAGAAATGAATTG
	Goniothalamus_imbricatus	------------------------------------------------------------
	Goniothalamus_kinabaluensis	GAATCAAATTCTGCCCTGCCTCCTGTCCCTCCTCTTCACAGAAAATGGAGAAATGAATTG
	Goniothalamus_laoticus	GAATCAAATTCTGCCCTGCCTCTTGTCCCTCCTCTTCACAGAAAATGGAGAAATGAATTG
	Goniothalamus_loerzingii	------------------------------------------------------------
	Goniothalamus_macranthus	GAATCAAATTCTGCCCTGCCTCTTGTCCCTCCTCTTCACAGAAAATGGAGAAATGAATTG
	Goniothalamus_macrophyllus	GAATCAAATTCTGCCCTGCCTCTTGTCCCTCCTCTTCACAGAAAATGGAGAAATGAATTG
	Goniothalamus_maewongensis	GAATCAAATTCTGCCCTGCCTCTTGTCCCTCCTCTTCACAGAAAATGGAGAAATGAATTG
	Goniothalamus_majestatis	AAATCAAATTCTGCCCTGCCTCTTGTCCCT------------------------------
	Goniothalamus_malayanus	GAATCAAATTCTGCCCTGCCTCTTGTCCCTCCTCTTCACAGAAAATGGAGAAATGAATTG
	Goniothalamus_megalocalyx	GAATCAAATTCTGCCCTGCCTCTTGTCCCTCCTCTTCACAGAAAATGGAGAAATGAATTG
	Goniothalamus_monospermus	------------------------------------------------------------
	Goniothalamus_montanus	------------------------------------------------------------
	Goniothalamus_obtusatus	------------------------------------------------------------
	Goniothalamus_parallelivenius	GAATCAAATTCTGCCCTGCCTCT-------------------------------------
	Goniothalamus_repevensis	GAATCAAATTCTGCCCTGCCTCTTGTCCCTCCTCTTCACAGAAAATGGAGAAATGAATTG
	Goniothalamus_reticulatus	GAATCAAATTCTGCCCTGCCTCTTGTCCCTCCTCTTCACAGAAAATGGAGAAATGAATTG
	Goniothalamus_ridleyi	------------------------------------------------------------
	Goniothalamus_calcareus	------------------------------------------------------------
	Goniothalamus_rotundisepalus	GAATCAAATTCTGCCCTGCCTCTTGTCCCTCCTCTTCACAGAAAATGGAGAAATGAATTG
	Goniothalamus_rufus	------------------------------------------------------------
	Goniothalamus_sawtehii	GAATCAAATTCTGCCCTGCCTCTTGTCCCTCCTCTTCACAGAAAATGGAGAAATGAATTG
	Goniothalamus_scortechinii	GAATCAAATTCTGCCCTGCCTCTTGTCCCT------------------------------
	Goniothalamus_sesquipedalis	GAATCAAATTCTGCCCTGCCTCTTGTCCCTCCTCTTCACAGAAAATGGAGAAATGAATTG
	Goniothalamus_suaveolens_2	------------------------------------------------------------
	Goniothalamus_palawanensis	------------------------------------------------------------
	Goniothalamus_sp_nov	------------------------------------------------------------
	Goniothalamus_tamirensis	GAATCAAATTCTGCCCTGCCTCTTGTCCCTCCTCTTCACAGAAAATGGAGAAATGAATTG
	Goniothalamus_tapis	------------------------------------------------------------
	Goniothalamus_tapisoides	GAATCAAATTCTGCCCTGCCTCTTGTCCCTCCTCTTCACAGAAAATGGAGAAATGAATTG
	Goniothalamus_tavoyensis	GAATCAAATTCTGCCCTGCCTCTTGTCCCTCCTCTTCACAGAAAATGGAGAAATGAATTG
	Goniothalamus_tenuifolius	GAATCAAATTCTGCCCTGCCTCTTGTCCCTCCTCTTCACAGAAAATGGAGAAATGAATTG
	Goniothalamus_thomsoni	------------------------------------------------------------
	Goniothalamus_thwaitesii	GAATCAAATTCTGCCCTGCCTCTTGTCCCTCCTCTTCACAGAAAATGGAGAAATGAATTT
	Goniothalamus_tomentosus	------------------------------------------------------------
	Goniothalamus_tortilipetalus	------------------------------------------------------------
	Goniothalamus_touranensis	------------------------------------------------------------
	Goniothalamus_undulatus	GAATCAAATTCTGCCCTGCCTCTTGTCCCTCCTCTTCACAGAAAATGGAGAAATGAATTG
	Goniothalamus_uvarioides	------------------------------------------------------------
	Goniothalamus_velutinus	GAATCAAATTCTGCCCTGCCTCTTGTCCCTCCTCTTCACAGAAAATGGAGAAATGAATTG
	Goniothalamus_woodii	GAATCAAATTCTGCCCTGCCTCTTGTCCCT------------------------------
	Goniothalamus_wrayi	GAATCAAATTCTGCCCTGCCTCTTGTCCCTCCTCTTCACAGAAAATGGAGAAATGAATTG
	Goniothalamus_wynaadensis	------------------------------------------------------------
	Neostenanthera_myristicifolia	------------------------------------------------------------
	Annona_dumetorum	--------------------------------
	Annona_glabra	--------------------------------
	Annona_herzogii	--------------------------------
	Annona_mucosa	--------------------------------
	Annona_muricata	--------------------------------
	Annona_reticulata	--------------------------------
	Annona_squamosa	--------------------------------
	Anonidium_sp_Cheek_7896	--------------------------------
	Asimina_longifolia	--------------------------------
	Asimina_rugelii	--------------------------------
	Asimina_triloba	--------------------------------
	Disepalum_platypetalum	--------------------------------
	Disepalum_pulchrum	--------------------------------
	Goniothalamus_amuyon	--------------------------------
	Goniothalamus_andersonii	--------------------------------
	Goniothalamus_aruensis	--------------------------------
	Goniothalamus_angustifolius	--------------------------------
	Goniothalamus_australis	ATGGATTCATCAGAT-TCTAGGCCGGGACTGA
	Goniothalamus_borneensis	ATGGATTCATCAGAT-TCTAGGCCGGGACTGA
	Goniothalamus_bracteosus	--------------------------------
	Goniothalamus_calvicarpus	ATGGATTCATCAGAT-TCTAGGCCGGGACTGA
	Goniothalamus_cardiopetalus	ATGGATTCATCAGAT-TCTAGGCCGGGACTGA
	Goniothalamus_cauliflorus	ATGGATTCATCAGAT-TCTAGGCCGGGACTGA
	Goniothalamus_suaveolens_1	--------------------------------
	Goniothalamus_cheliensis	ATGGATTCATCAGAT-TCTAGGACGGGACTGA
	Goniothalamus_clemensii	--------------------------------
	Goniothalamus_costulatus	--------------------------------
	Goniothalamus_dumontetii	--------------------------------
	Goniothalamus_elegans	--------------------------------
	Goniothalamus_elmeri	--------------------------------
	Goniothalamus_expansus	--------------------------------
	Goniothalamus_fasciculatus	--------------------------------
	Goniothalamus_gardneri	ATGGATTCATCAGAT-TCTAGGCCGGGACTGA
	Goniothalamus_giganteus	GTGGATTCATCAGAT-TCTAGACCGGGACTGA
	Goniothalamus_grandiflorus	ATGGATTCATCAGAT-TCTAGGCCGGGACTGA
	Goniothalamus_griffithii	--------------------------------
	Goniothalamus_hookeri	ATGGATTCATCAGAT-TCTAGGCCGGGACTGA
	Goniothalamus_howii	ATGGATTCATCAGAT-TCTAGGTCGGGACTGA
	Goniothalamus_imbricatus	--------------------------------
	Goniothalamus_kinabaluensis	ATGGATTCATCAGAT-TCTAGGCCGGGACTGA
	Goniothalamus_laoticus	ATGGATTCATCAGAT-TCTAGGACGGGACTGA
	Goniothalamus_loerzingii	--------------------------------
	Goniothalamus_macranthus	ATGGATTCATCAGAT-TCTAGGCCGGGACTGA
	Goniothalamus_macrophyllus	ATGGATTCATCAGAT-TCTAGGCCGGGACTGA
	Goniothalamus_maewongensis	ATGGATTCATCAGAT-TCTAGGTCGGGACTGA
	Goniothalamus_majestatis	--------------------------------
	Goniothalamus_malayanus	ATGGATTCATCAGAT-TCTAGACCGGGACTGA
	Goniothalamus_megalocalyx	ATGGATTCATCAGAT-TCTAGGCCGGGACTGA
	Goniothalamus_monospermus	--------------------------------
	Goniothalamus_montanus	--------------------------------
	Goniothalamus_obtusatus	--------------------------------
	Goniothalamus_parallelivenius	--------------------------------
	Goniothalamus_repevensis	ATGGATTCATCAGAT-TCTAGGCCGGGACTGA
	Goniothalamus_reticulatus	ATGGATTCATCAGAT-TCTAGGACGGGACTGA
	Goniothalamus_ridleyi	--------------------------------
	Goniothalamus_calcareus	--------------------------------
	Goniothalamus_rotundisepalus	ATGGATTCATCAGAT-TCTAGGACGGGACTGA
	Goniothalamus_rufus	--------------------------------
	Goniothalamus_sawtehii	ATGGATTCATCAGAT-TCTAGGACGGGACTGA
	Goniothalamus_scortechinii	--------------------------------
	Goniothalamus_sesquipedalis	ATGGATTCATCAGAT-TCTAGGCCGGGACTGA
	Goniothalamus_suaveolens_2	--------------------------------
	Goniothalamus_palawanensis	--------------------------------
	Goniothalamus_sp_nov	--------------------------------
	Goniothalamus_tamirensis	ATGGATTCATCAGAT-TCTAGGACGGGACTGA
	Goniothalamus_tapis	--------------------------------
	Goniothalamus_tapisoides	ATGGATTCATCAGAT-TCTAGGCCGGGACTGA
	Goniothalamus_tavoyensis	ATGGATTCATCAGAT-TCTAGGCCGGGACTGA
	Goniothalamus_tenuifolius	ATGGATTCATCAGATATCTAGGACGGGACTGA
	Goniothalamus_thomsoni	--------------------------------
	Goniothalamus_thwaitesii	ATGGATTCATCAGAT-TCTAGGCCGGGACTGA
	Goniothalamus_tomentosus	--------------------------------
	Goniothalamus_tortilipetalus	--------------------------------
	Goniothalamus_touranensis	--------------------------------
	Goniothalamus_undulatus	ATGGATTCATCAGAT-TCTAGGACGGGACTGA
	Goniothalamus_uvarioides	--------------------------------
	Goniothalamus_velutinus	ATGGATTCATCAGAT-TCTAGGACGGGACTGA
	Goniothalamus_woodii	--------------------------------
	Goniothalamus_wrayi	ATGGATTCATCAGAT-TCTAGGCCGGGACTGA
	Goniothalamus_wynaadensis	--------------------------------
	Neostenanthera_myristicifolia	--------------------------------
;
end;
