# Supplementary material for: Molecular and morphological data supporting phylogenetic reconstruction of the genus Goniothalamus (Annonaceae), including a reassessment of previous infrageneric classifications
Source: Data Brief. 2015 Jul 9;4:410–21. doi: 10.1016/j.dib.2015.06.021 (PMC4532731; doi:10.1016/j.dib.2015.06.021)
Supplement: Supplementary file 6 — Supplementary material [file mmc6.zip › mmc6.nex]

#NEXUS
begin taxa;
	dimensions ntax=81;
	taxlabels
	Annona_dumetorum[&description=null]
	Annona_glabra[&description=null]
	Annona_herzogii[&description=null]
	Annona_mucosa[&description=null]
	Annona_muricata[&description=null]
	Annona_reticulata[&description=null]
	Annona_squamosa[&description=null]
	Anonidium_sp_Cheek_7896[&description=null]
	Asimina_longifolia[&description=null]
	Asimina_rugelii[&description=null]
	Asimina_triloba[&description=null]
	Disepalum_platypetalum[&description=null]
	Disepalum_pulchrum[&description=null]
	Goniothalamus_amuyon[&description=null]
	Goniothalamus_andersonii[&description=null]
	Goniothalamus_aruensis[&description=null]
	Goniothalamus_angustifolius[&description=null]
	Goniothalamus_australis[&description=null]
	Goniothalamus_borneensis[&description=null]
	Goniothalamus_bracteosus[&description=null]
	Goniothalamus_calvicarpus[&description=null]
	Goniothalamus_cardiopetalus[&description=null]
	Goniothalamus_cauliflorus[&description=null]
	Goniothalamus_suaveolens_1[&description=null]
	Goniothalamus_cheliensis[&description=null]
	Goniothalamus_clemensii[&description=null]
	Goniothalamus_costulatus[&description=null]
	Goniothalamus_dumontetii[&description=null]
	Goniothalamus_elegans[&description=null]
	Goniothalamus_elmeri[&description=null]
	Goniothalamus_expansus[&description=null]
	Goniothalamus_fasciculatus[&description=null]
	Goniothalamus_gardneri[&description=null]
	Goniothalamus_giganteus[&description=null]
	Goniothalamus_grandiflorus[&description=null]
	Goniothalamus_griffithii[&description=null]
	Goniothalamus_hookeri[&description=null]
	Goniothalamus_howii[&description=null]
	Goniothalamus_imbricatus[&description=null]
	Goniothalamus_kinabaluensis[&description=null]
	Goniothalamus_laoticus[&description=null]
	Goniothalamus_loerzingii[&description=null]
	Goniothalamus_macranthus[&description=null]
	Goniothalamus_macrophyllus[&description=null]
	Goniothalamus_maewongensis[&description=null]
	Goniothalamus_majestatis[&description=null]
	Goniothalamus_malayanus[&description=null]
	Goniothalamus_megalocalyx[&description=null]
	Goniothalamus_monospermus[&description=null]
	Goniothalamus_montanus[&description=null]
	Goniothalamus_obtusatus[&description=null]
	Goniothalamus_parallelivenius[&description=null]
	Goniothalamus_repevensis[&description=null]
	Goniothalamus_reticulatus[&description=null]
	Goniothalamus_ridleyi[&description=null]
	Goniothalamus_calcareus[&description=null]
	Goniothalamus_rotundisepalus[&description=null]
	Goniothalamus_rufus[&description=null]
	Goniothalamus_sawtehii[&description=null]
	Goniothalamus_scortechinii[&description=null]
	Goniothalamus_sesquipedalis[&description=null]
	Goniothalamus_suaveolens_2[&description=null]
	Goniothalamus_palawanensis[&description=null]
	Goniothalamus_sp_nov[&description=null]
	Goniothalamus_tamirensis[&description=null]
	Goniothalamus_tapis[&description=null]
	Goniothalamus_tapisoides[&description=null]
	Goniothalamus_tavoyensis[&description=null]
	Goniothalamus_tenuifolius[&description=null]
	Goniothalamus_thomsoni[&description=null]
	Goniothalamus_thwaitesii[&description=null]
	Goniothalamus_tomentosus[&description=null]
	Goniothalamus_tortilipetalus[&description=null]
	Goniothalamus_touranensis[&description=null]
	Goniothalamus_undulatus[&description=null]
	Goniothalamus_uvarioides[&description=null]
	Goniothalamus_velutinus[&description=null]
	Goniothalamus_woodii[&description=null]
	Goniothalamus_wrayi[&description=null]
	Goniothalamus_wynaadensis[&description=null]
	Neostenanthera_myristicifolia[&description=null]
;
end;
begin characters;
	dimensions nchar=1392;
	format datatype=dna missing=? gap=- interleave=yes;
	matrix
	Annona_dumetorum	--------------------CAAATTGACTTATTATACTCCTGAATATGAAACCAAAGAT
	Annona_glabra	AAAGCGGGTGTTAAAGAGTATAAATTGACTTATTATACTCCTGAATATGAAACCAAAGAT
	Annona_herzogii	--------------AGAGTACAAATTGACTTATTATACTCCTGAATATGAAACCAAAGAT
	Annona_mucosa	--------------------CAAATTGACTTATTATACTCCTGAATATGAAACCAAAGAT
	Annona_muricata	AAAGCGGGTGTTAAAGAGTACAAATTGACTTATTATACTCCTGAATATGAAACCAAAGAT
	Annona_reticulata	--------------------CAAATTGACTTATTATACTCCTGAATATGAAACCAAAGAT
	Annona_squamosa	--------------------CAAATTGACTTATTATACTCCTGAATATGAAACCAAAGAT
	Anonidium_sp_Cheek_7896	AAAGCTGGTGTTAAAGAGTACAAATTGACTTATTATACTCCTGAATATGAAACCAAAGAT
	Asimina_longifolia	AAAGCGGGTGTTAAAGAGTACAAATTGACTTATTATACTCCTGAATATGAAACCAAAGAT
	Asimina_rugelii	---------------GAGTACAAATTGACTTATTATACTCCTGAATATGAAACCAAAGAT
	Asimina_triloba	AAAGCGGGTGTTAAAGAGTACAAATTGACTTATTATACTCCTGAATATGAAACCAAAGAT
	Disepalum_platypetalum	------------------------------------------------------------
	Disepalum_pulchrum	---------------GAGTACAAATTGACTTATTATACTCCTGAATATGAAACCAAAGAT
	Goniothalamus_amuyon	--------TGTTAAAGAGTACAAATTGACTTATTATACTCCTGAATATGAAACCAAAGAT
	Goniothalamus_andersonii	AAAGCTGGTGTTAAAGAGTACAAATTGACTTATTATACTCCTGAATATGAAACCAAAGAT
	Goniothalamus_aruensis	AAAGCTGGTGTTAAAGAGTACAAATTGACTTATTATACTCCTGAATATGAAACCAAAGAT
	Goniothalamus_angustifolius	--------------------------------------------------AACCAAAGAT
	Goniothalamus_australis	------------------------------------------------------------
	Goniothalamus_borneensis	------------------------------------------------------------
	Goniothalamus_bracteosus	--------------------------------------------------AACCAAAGAT
	Goniothalamus_calvicarpus	------------------------------------------------------------
	Goniothalamus_cardiopetalus	--------------------------------------------------AACCAAAGAT
	Goniothalamus_cauliflorus	-------------------------------------------------------AAGAT
	Goniothalamus_suaveolens_1	--------------------------------------------------AACCAAAGAT
	Goniothalamus_cheliensis	-----------TAAAGAGTACAAATTGACTTATTATACTCCTGAATATGAAACCAAAGAT
	Goniothalamus_clemensii	AAACCTGGTGTTAAAGAGTACAAATTGACTTATTATACTCCTGAATATGAAACCAAAGAT
	Goniothalamus_costulatus	-------------------------------------------------------AAGAT
	Goniothalamus_dumontetii	--------TGTTAAAGAGTACAAATTGACTTATTATACTCCTGAATATGAAACCAAAGAT
	Goniothalamus_elegans	----CTGGTGTTAAAGAGTACAAATTGACTTATTATACTCCTGAATATGAAACCAAAGAT
	Goniothalamus_elmeri	--------------AGAGTACAAATTGACTTATTATACTCCTGAATATGAAACCAAAGAT
	Goniothalamus_expansus	-------GTGTTAAAGAGTACAAATTGACTTATTATACTCCTGAATATGAAACCAAAGAT
	Goniothalamus_fasciculatus	------------------------------------------------------------
	Goniothalamus_gardneri	------------AAAGAGTACAAATTGACTTATTATACTCCTGAATATGAAACCAAAGAT
	Goniothalamus_giganteus	-----TGGTGTTAAAGAGTACAAATTGACTTATTATACTCCTGAATATGAAACCAAAGAT
	Goniothalamus_grandiflorus	--------------------------------------------------AACCAAAGAT
	Goniothalamus_griffithii	--------------------------------------------------AACCAAAGAT
	Goniothalamus_hookeri	------------------------------------------------------------
	Goniothalamus_howii	---------------------------------------------TATGAAACCAAAGAT
	Goniothalamus_imbricatus	-------------------------------------------------------AAGAT
	Goniothalamus_kinabaluensis	AAAGCTGGTGTTAAAGAGTACAAATTGACTTATTATACTCCTGAATATGAAACCAAAGAT
	Goniothalamus_laoticus	------------------------------------------------------------
	Goniothalamus_loerzingii	AAACCTGGTGTTAAAGAGTACAAATTGACTTATTATACTCCTGAATATGAAACCAAAGAT
	Goniothalamus_macranthus	AAAGGTGGTGTTAAAGAGTACAAATTGACTTATTATACTCCTGAATATGAAACCAAAGAT
	Goniothalamus_macrophyllus	----------TTAAAGAGTACAAATTGACTTATTATACTCCTGAATATGAAACCAAAGAT
	Goniothalamus_maewongensis	--------TGTTAAAGAGTACAAATTGACTTATTATACTCCTGAATATGAAACCAAAGAT
	Goniothalamus_majestatis	AAAGCTGGTGTTAAAGAGTACAAATTGACTTATTATACTCCTGAATATGAAACCAAAGAT
	Goniothalamus_malayanus	------------------------------------------------------------
	Goniothalamus_megalocalyx	---------------GAGTACAAATTGACTTATTATACTCCTGAATATGAAACCAAAGAT
	Goniothalamus_monospermus	AAAGCTGGTGTTAAAGAGTACAAATTGACTTATTATACTCCTGAATATGAAACCAAAGAT
	Goniothalamus_montanus	------------------------------------------------------------
	Goniothalamus_obtusatus	------------------------------------------------------------
	Goniothalamus_parallelivenius	--------------------------------------------------AACCAAAGAT
	Goniothalamus_repevensis	--------------------------------------------------AACCAAAGAT
	Goniothalamus_reticulatus	AAAGCTGGTGTTAAAGAGTACAAATTGACTTATTATACTCCTGAATATGAAACCAAAGAT
	Goniothalamus_ridleyi	-------GTGTTAAAGAGTACAAATTGACTTATTATACTCCTGAATATGAAACCAAAGAT
	Goniothalamus_calcareus	----------------------AATTGACTTATTATACT-CTGAATATGAAACCAAAGAT
	Goniothalamus_rotundisepalus	--------------------------------------------------AACCAAAGAT
	Goniothalamus_rufus	------------------------------------------------GAAACCAAAGAT
	Goniothalamus_sawtehii	------------AAAGAGTACAAATTGACTTATTATACTCCTGAATATGRAACCAAAGAT
	Goniothalamus_scortechinii	AAACCTGGTGTTAAAGAGTACAAATTGACTTATTATACTCCTGAATATGAAACCAAAGAT
	Goniothalamus_sesquipedalis	---------------------------------------------------------GAT
	Goniothalamus_suaveolens_2	----CTGGTGTTAAAGAGTACAAATTGACTTATTATACTCCTGAATATGAAACCAAAGAT
	Goniothalamus_palawanensis	---------------GAGTACAAATTGACTTATTATACTCCTGAATATGAAACCAAAGAT
	Goniothalamus_sp_nov	----------------------AAATGACTTATTATACTCCTGAATATGAAACCAAAGAT
	Goniothalamus_tamirensis	-----------TAAAGAGTACAAATTGACTTATTATACTCCTGAATATGAAACCAAAGAT
	Goniothalamus_tapis	AAAGCGGGTGTTAAAGAGTACAAATTGACTTATTATACTCCTGAATATGAAACCAAAGAT
	Goniothalamus_tapisoides	---------------GAGTACAAATTGACTTATTATACT-CTGAATATGAAACCAAAGAT
	Goniothalamus_tavoyensis	----------TTAAAGAGTACAAATTAACTTATTATACTCCTGAATATGAAACCAAAGAT
	Goniothalamus_tenuifolius	----------TTAAAGAGTACAAATTGACTTATTATACTCCTGAATATGAAACCAAAGAT
	Goniothalamus_thomsoni	---------------------------------------------TATGAAACCAAAGAT
	Goniothalamus_thwaitesii	------------------------------------------------------------
	Goniothalamus_tomentosus	AAACCTGGTGTTAAAGAGTACAAATTGACTTATTATACTCCTGAATATGAAACCAAAGAT
	Goniothalamus_tortilipetalus	-------GTGTTAAAGAGTACAAATTGACTTATTATACTCCTGAATATGAAACCAAAGAT
	Goniothalamus_touranensis	--------------------------------------------------AACCAAAGAT
	Goniothalamus_undulatus	------------------------------------------------------------
	Goniothalamus_uvarioides	------------------------------------------------------------
	Goniothalamus_velutinus	-------------------------------------CTCCTGAATATGAAACCAAAGAT
	Goniothalamus_woodii	---------------------------------------------------------GAT
	Goniothalamus_wrayi	--------------------------------------------------AACCAAAGAT
	Goniothalamus_wynaadensis	----CTGGTGTTAAAGAGTACAAATTGACTTATTATACTCCTGAATATGAAACCAAAGAT
	Neostenanthera_myristicifolia	AAAGCTGGTGTTAAAGAGTACAAATTGACTTATTATACTCCTGAATATGAAACCAAAGAT
	Annona_dumetorum	ACTGATATCTTGGCAGCATTCCGAGTAACCCCTCAACCTGGAGTTCCGCCCGAGGAAGCA
	Annona_glabra	ACTGATATCTTGGCAGCATTCCGAGTAACCCCTCAACCTGGAGTTCCGCCCGAGGAAGCT
	Annona_herzogii	ACTGATATCTTGGCAGCATTCCGAGTAACCCCTCAACCTGGAGTTCCGCCCGAGGAAGCA
	Annona_mucosa	ACTGATATCTTGGCAGCATTCCGAGTAACCCCTCAACCTGGAGTTCCGCCCGAGGAAGCA
	Annona_muricata	ACTGATATCTTGGCAGCATTCCGAGTAACCCCTCAACCTGGAGTTCCGCCCGAGGAAGCA
	Annona_reticulata	ACTGATATCTTGGCAGCATTCCGAGTAACCCCTCAACCTGGAGTTCCGCCCGAGGAAGCA
	Annona_squamosa	ACTGATATCTTGGCAGCATTCCGAGTAACCCCTCAACCTGGAGTTCCGCCCGAGGAAGCA
	Anonidium_sp_Cheek_7896	ACTGATATCTTGGCAGCATTCCGAGTAACCCCTCAACCCGGAGTTCCGCCCGAGGAAGCA
	Asimina_longifolia	ACTGATATCTTGGCAGCATTCCGAGTAACCCCTCAACCCGGAGTTCCGCCCGAGGAAGCA
	Asimina_rugelii	ACTGATATCTTGGCAGCATTCCGAGTAACCCCTCAACCCGGAGTTCCGCCCGAGGAAGCA
	Asimina_triloba	ACTGATATCTTGGCAGCATTCCGAGTAACCCCTCAACCCGGAGTTCCGCCCGAGGAAGCA
	Disepalum_platypetalum	------------------------------------------------------------
	Disepalum_pulchrum	ACTGATATCTTGGCAGCATTCCGAGTAACCCCTCAACCCGGAGTTCCGCCCGAGGAAGCA
	Goniothalamus_amuyon	ACTGATATCTTGGCAGCATTCCGAGTAACCCCTCAACCCGGAGTTCCGCCCGAGGAGGCA
	Goniothalamus_andersonii	ACTGATATCTTGGCAGCATTCCGAGTAACCCCTCAACCCGGAGTTCCGCCCGAGGAGGCA
	Goniothalamus_aruensis	ACTGATATCTTGGCAGCATTTCGAGTAACCCCTCAACCCGGAGTTCCGCCCGAGGAGGCA
	Goniothalamus_angustifolius	ACTGATATCTTGGCAGCATTCCGAGTAACCCCTCAACCCGGAGTTCCGCCCGAGGAGGCA
	Goniothalamus_australis	------------------------------------------------------------
	Goniothalamus_borneensis	------------------------------------------------------------
	Goniothalamus_bracteosus	ACTGATATCTTGGCAGCATTCCGAGTAACCCCTCAACCCGGAGTTCCGCCCGAGGAGGCA
	Goniothalamus_calvicarpus	------------------------------------------------------------
	Goniothalamus_cardiopetalus	ACTGATATCTTGGCAGCATTCCGAGTAACCCCTCAACCCGGAGTTCCGCCCGAGGAGGCA
	Goniothalamus_cauliflorus	ACTGATATCTTGGCAGCATTTCGAGTAACCCCTCAACCCGGAGTTCCGCCCGAGGAGGCA
	Goniothalamus_suaveolens_1	ACTGATATCTTGGCAGCATTCCGAGTAACCCCTCAACCCGGAGTTCCGCCCGAGGAGGCA
	Goniothalamus_cheliensis	ACTGATATCTTGGCAGCATTCCGAGTAACCCCTCAACCCGGAGTTCCGCCCGAGGAGGCA
	Goniothalamus_clemensii	ACTGATATCTTGGCAGCATTCCGAGTAACCCCTCAACCCGGAGTTCCGCCCGAGGAGGCA
	Goniothalamus_costulatus	ACTGATATCTTGGCAGCATTCCGAGTAACCCCTCAACCCGGAGTTCCGCCCGAGGAGGCA
	Goniothalamus_dumontetii	ACTGATATCTTGGCAGCATTCCGAGTAACCCCTCAACCCGGAGTTCCGCCCGAGGAGGCA
	Goniothalamus_elegans	ACTGATATCTTGGCAGCATTCCGAGTAACCCCTCAACCCGGAGTTCCGCCCGAGGAGGCA
	Goniothalamus_elmeri	ACTGATATCTTGGCAGCATTCCGAGTAACCCCTCAACCCGGAGTTCCGCCCGAGGAGGCA
	Goniothalamus_expansus	ACTGATATCTTGGCAGCATTCCGAGTAACCCCTCAACCCGGAGTTCCGCCCGAGGAGGCA
	Goniothalamus_fasciculatus	------------------------------------------------------------
	Goniothalamus_gardneri	ACTGATATCTTGGCAGCATTCCGAGTAACCCCTCAACCCGGAGTTCCGCCCGAGGAGGCA
	Goniothalamus_giganteus	ACTGATATCTTGGCAGCATTCCGAGTAACCCCTCAACCCGGAGTTCCGCCCGAGGAGGCA
	Goniothalamus_grandiflorus	ACTGATATCTTGGCAGCATTCCGAGTAACCCCTCAACCCGGAGTTCCGCCCGAGGAGGCA
	Goniothalamus_griffithii	ACTGATATCTTGGCAGCATTCCGAGTAACCCCTCAACCCGGAGTTCCGCCCGAGGAGGCA
	Goniothalamus_hookeri	------------------------------------------------------------
	Goniothalamus_howii	ACTGATATCTTGGCAGCATTCCGAGTAACCCCTCAACCCGGAGTTCCGCCCGAGGAGGCA
	Goniothalamus_imbricatus	ACTGATATCTTGGCAGCATTTCGAGTAACCCCTCAACCCGGAGTTCCGCCCGAGGAGGCA
	Goniothalamus_kinabaluensis	ACTGATATCTTGGCAGCATTCCGAGTAACCCCTCAACCCGGAGTTCCGCCCGAGGAGGCA
	Goniothalamus_laoticus	------------------------------------------------------------
	Goniothalamus_loerzingii	ACTGATATCTTGGCAGCATTCCGAGTAACCCCTCAACCCGGAGTTCCGCCCGAGGAGGCA
	Goniothalamus_macranthus	ACTGATATCTTGGCAGCATTCCGAGTAACCCCTCAACCCGGAGTTCCGCCCGAGGAGGCA
	Goniothalamus_macrophyllus	ACTGATATCTTGGCAGCATTCCGAGTAACCCCTCAACCCGGAGTTCCGCCCGAGGAGGCA
	Goniothalamus_maewongensis	ACTGATATCTTGGCAGCATTCCGAGTAACCCCTCAACCCGGAGTTCCGCCCGAGGAGGCA
	Goniothalamus_majestatis	ACTGATATCTTGGCAGCATTCCGAGTAACCCCTCAACCCGGAGTTCCGCCCGAGGAGGCA
	Goniothalamus_malayanus	------------------------------------------------------------
	Goniothalamus_megalocalyx	ACTGATATCTTGGCAGCATTCCGAGTAACTCCTCAACCCGGAGTTCCGCCCGAGGAGGCA
	Goniothalamus_monospermus	ACTGATATCTTGGCAGCATTCCGAGTAACCCCTCAACCCGGAGTTCCGCCCGAGGAGGCA
	Goniothalamus_montanus	------------------------------------------------------------
	Goniothalamus_obtusatus	------------------------------------------------------------
	Goniothalamus_parallelivenius	ACTGATATCTTGGCAGCATTCCGAGTAACCCCTCAACCCGGAGTTCCGCCCGAGGAGGCA
	Goniothalamus_repevensis	ACTGATATCTTGGCAGCATTCCGAGTAACCCCTCAACCCGGAGTTCCGCCCGAGGAGGCA
	Goniothalamus_reticulatus	ACTGATATCTTGGCAGCATTCCGAGTAACCCCTCAACCCGGAGTTCCGCCCGAGGAGGCA
	Goniothalamus_ridleyi	ACTGATATCTTGGCAGCATTCCGAGTAACCCCTCAACCCGGAGTTCCGCCCGAGGAGGCA
	Goniothalamus_calcareus	ACTGATATCTTGGCAGCATTCCGAGTAACCCCTCAACCCGGAGTTCCGCCCGAGGAGGCA
	Goniothalamus_rotundisepalus	ACTGATATCTTGGCAGCATTCCGAGTAACCCCTCAACCCGGAGTTCCGCCCGAGGAGGCA
	Goniothalamus_rufus	ACTGATATCTTGGCAGCATTCCGAGTAACCCCTCAACCCGGAGTTCCGCCCGAGGAGGCA
	Goniothalamus_sawtehii	ACTGATATCTTGGCAGCATTCCGAGTAACCCCTCAACCCGGAGTTCCGCCCGAGGAGGCA
	Goniothalamus_scortechinii	ACTGATATCTTGGCAGCATTCCGAGTAACCCCTCAACCCGGAGTTCCGCCCGAGGAGGCA
	Goniothalamus_sesquipedalis	ACTGATATCTTGGCAGCATTCCGAGTAACCCCTCAACCCGGAGTTCCGCCCGAGGAGGCA
	Goniothalamus_suaveolens_2	ACTGATATCTTGGCAGCATTCCGAGTAACCCCTCAACCCGGAGTTCCGCCCGAGGAGGCA
	Goniothalamus_palawanensis	ACTGATATCTTGGCAGCATTCCGAGTAACCCCTCAACCCGGAGTTCCGCCCGAGGAGGCA
	Goniothalamus_sp_nov	ACTGATATCTTGGCAGCATTCCGAGTAACCCCTCAACCCGGAGTTCCGCCCGAGGAGGCA
	Goniothalamus_tamirensis	ACTGATATCTTGGCAGCATTCCGAGTAACCCCTCAACCCGGAGTTCCGCCCGAGGAGGCA
	Goniothalamus_tapis	ACTGATATCTTGGCAGCATTCCGAGTAACCCCTCAACCCGGAGTTCCGCCCGAGGAGGCA
	Goniothalamus_tapisoides	ACTGATATCTTGGCAGCATTCCGAGTAACCCCTCAACCCGGAGTTCCGCCCGAGGAGGCA
	Goniothalamus_tavoyensis	ACTGATATCTTGGCAGCATTCCGAGTAACCCCTCAACCCGGAGTTCCGCCCGAGGAGGCA
	Goniothalamus_tenuifolius	ACTGATATCTTGGCAGCATTCCGAGTAACCCCTCAACCCGGAGTTCCGCCCGAGGAGGCA
	Goniothalamus_thomsoni	ACTGATATCTTGGCAGCATTCCGAGTAACCCCTCAACCCGGAGTTCCGCCCGAGGAGGCA
	Goniothalamus_thwaitesii	------------------------------------------------------------
	Goniothalamus_tomentosus	ACTGATATCTTGGCAGCATTCCGAGTAACCCCTCAACCCGGAGTTCCGCCCGAGGAGGCA
	Goniothalamus_tortilipetalus	ACTGATATCTTGGCAGCATTCCGAGTAACCCCTCAACCCGGAGTTCCGCCCGAGGAGGCA
	Goniothalamus_touranensis	ACTGATATCTTGGCAGCATTCCGAGTAACCCCTCAACCCGGAGTTCCGCCCGAGGAGGCA
	Goniothalamus_undulatus	------------------------------------------------------------
	Goniothalamus_uvarioides	------------------------------------------------------------
	Goniothalamus_velutinus	ACTGATATCTTGGCAGCATTCCGAGTAACCCCTCAACCCGGAGTTCCGCCCGAGGAGGCA
	Goniothalamus_woodii	ACTGATATCTTGGCAGCATTCCGAGTAACCCCTCAACCCGGAGTTCCGCCCGAGGAGGCA
	Goniothalamus_wrayi	ACTGATATCTTGGCAGCATTCCGAGTAACCCCTCAACCCGGAGTTCCGCCCGAGGAGGCA
	Goniothalamus_wynaadensis	ACTGATATCTTGGCAGCATTCCGAGTAACCCCTCAACCCGGAGTTCCGCCCGAGGAGGCA
	Neostenanthera_myristicifolia	ACTGATATCTTGGCAGCATTCCGAGTAACCCCTCAACCCGGAGTTCCGCCCGAGGAAGCA
	Annona_dumetorum	GGGGCTGCGGTAGCTGCCGAATCTTCTACTGGTACATGGACAACCGTGTGGACCGATGGA
	Annona_glabra	GGGGCCGCGGTAGCTGCCGAATCTTCTACTGGTACATGGACAACCGTGTGGACCGATGGA
	Annona_herzogii	GGGGCTGCAGTTGCTGCCGAATCTTCTACTGGTACATGGACAACCGTGTGGACCGATGGA
	Annona_mucosa	GGGGCTGCAGTTGCTGCCGAATCTTCTACTGGTACATGGACAACCGTGTGGACCGATGGA
	Annona_muricata	GGGGCTGCGGTAGCTGCCGAATCTTCTACCGGTACATGGACAACCGTGTGGACCGATGGA
	Annona_reticulata	GGGGCTGCGGTAGCTGCCGAATCTTCTACTGGTACATGGACAACCGTGTGGACCGATGGA
	Annona_squamosa	GGGGCTGCGGTAGCTGCCGAATCTTCTACTGGTACATGGACAACCGTGTGGACCGATGGA
	Anonidium_sp_Cheek_7896	GGGGCTGCGGTAGCTGCCGAATCTTCTACTGGTACATGGACTACTGTGTGGACCGATGGA
	Asimina_longifolia	GGGGCTGCGGTAGCTGCCGAATCCTCTACTGGTACATGGACAACTGTGTGGACCGATGGA
	Asimina_rugelii	GGGGCTGCGGTAGCTGCCGAATCCTCTACTGGTACATGGACAACTGTGTGGACCGATGGA
	Asimina_triloba	GGGGCTGCGGTAGCTGCCGAATCCTCTACTGGTACATGGACAACTGTGTGGACCGATGGA
	Disepalum_platypetalum	------------------------------------------------------------
	Disepalum_pulchrum	GGGGCTGCGGTAGCTGCCGAATCTTCCACTGGTACATGGACAACTGTGTGGACCGATGGA
	Goniothalamus_amuyon	GGGGCTGCGGTAGCTGCCGAATCTTCTACTGGTACATGGACAACTGTGTGGACCGATGGA
	Goniothalamus_andersonii	GGGGCTGCGGTAGCTGCCGAATCTTCTACTGGTACATGGACAACTGTGTGGACCGATGGA
	Goniothalamus_aruensis	GGGGCTGCGGTAGCTGCCGAATCTTCTACTGGTACATGGACAACTGTGTGGACCGATGGA
	Goniothalamus_angustifolius	GGGGCTGCGGTAGCTGCCGAATCTTCTACTGGTACATGGACAACTGTGTGGACCGATGGA
	Goniothalamus_australis	---------------------TCTTCTACTGGTACATGGACAACTGTGTGGACCGATGGA
	Goniothalamus_borneensis	------------------------------------------------------------
	Goniothalamus_bracteosus	GGGGCTGCAGTAGCTGCCGAATCTTCTACTGGTACATGGACAACTGTGTGGACCGATGGA
	Goniothalamus_calvicarpus	-------------------AATCTTCTACTGGTACATGGACAACTGTGTGGACCGATGGA
	Goniothalamus_cardiopetalus	GGGGCTGCGGTAGCTGCCGAATCTTCTACTGGTACATGGACAACTGTGTGGACCGATGGA
	Goniothalamus_cauliflorus	GGGGCTGCGGTAGCTGCCGAATCTTCTACTGGTACATGGACAACTGTGTGGACCGATGGA
	Goniothalamus_suaveolens_1	GGGGCTGCGGTAGCTGCCGAATCTTCTACTGGTACATGGACAACTGTGTGGACCGATGGA
	Goniothalamus_cheliensis	GGGGCTGCGGTAGCTGCCGAATCTTCTACTGGTACATGGACAACTGTGTGGACCGATGGA
	Goniothalamus_clemensii	GGGGCTGCAGTAGCTGCCGAATCTTCTACTGGTACATGGACAACTGTGTGGACCGATGGA
	Goniothalamus_costulatus	GGGGCTGCGGTAGCTGCCGAATCTTCTACTGGTACATGGACAACTGTGTGGACCGATGGA
	Goniothalamus_dumontetii	GGGGCTGCGGTAGCTGCCGAATCTTCTACTGGTACATGGACAACTGTGTGGACCGATGGA
	Goniothalamus_elegans	GGGGCTGCGGTAGCTGCCGAATCTTCTACTGGTACATGGACAACTGTGTGGACCGATGGA
	Goniothalamus_elmeri	GGGGCTGCAGTAGCTGCCGAATCTTCTACTGGTACATGGACAACTGTGTGGACCGATGGA
	Goniothalamus_expansus	GGGGCTGCGGTAGCTGCCGAATCTTCTACTGGTACATGGACAACTGTGTGGACCGATGGA
	Goniothalamus_fasciculatus	------------------------------------------------------------
	Goniothalamus_gardneri	GGGGCTGCGGTAGCTGCCGAATCTTCTACTGGTACATGGACAACTGTGTGGACCGATGGA
	Goniothalamus_giganteus	GGGGCTGCGGTAGCTGCCGAATCTTCTACTGGTACATGGACAACTGTGTGGACCGATGGA
	Goniothalamus_grandiflorus	GGGGCTGCGGTAGCTGCCGAATCTTCTACTGGTACATGGACAACTGTGTGGACCGATGGA
	Goniothalamus_griffithii	GGGGCTGCGGTAGCTGCCGAATCTTCTACTGGTACATGGACAACTGTGTGGACCGATGGA
	Goniothalamus_hookeri	----CTGCGGTAGCTGCCGAATCTTCTACTGGTACATGGACAACTGTGTGGACCGATGGA
	Goniothalamus_howii	GGGGCTGCGGTAGCTGCCGAATCTTCTACTGGTACATGGACAACTGTGTGGACCGATGGA
	Goniothalamus_imbricatus	GGGGCTGCGGTAGCTGCCGAATCTTCTACTGGTACATGGACAACTGTGTGGACCGATGGA
	Goniothalamus_kinabaluensis	GGGGCTGCGGTAGCTGCCGAATCTTCTACTGGTACATGGACAACTGTGTGGACCGATGGA
	Goniothalamus_laoticus	-------------------AATCTTCTACTGGTACATGGACAACTGTGTGGACCGATGGA
	Goniothalamus_loerzingii	GGGGCTGCGGTAGCTGCCGAATCTTCTACTGGTACATGGACAACTGTGTGGACCGATGGA
	Goniothalamus_macranthus	GGGGCTGCGGTAGCTGCCGAATCTTCTACTGGTACATGGACAACTGTGTGGACCGATGGA
	Goniothalamus_macrophyllus	GGGGCTGCGGTAGCTGCCGAATCTTCTACTGGTACATGGACAACTGTGTGGACCGATGGA
	Goniothalamus_maewongensis	GGGGCTGCGGTAGCTGCCGAATCTTCTACTGGTACATGGACAACTGTGTGGACCGATGGA
	Goniothalamus_majestatis	GGGGCTGCGGTAGCTGCCGAATCTTCTACTGGTACATGGACAACTGTGTGGACCGATGGA
	Goniothalamus_malayanus	---------------------TCTTCTACTGGTACATGGACAACTGTGTGGACCGATGGA
	Goniothalamus_megalocalyx	GGGGCTGCGGTAGCTGCCGAATCTTCTACTGGTACATGGACAACTGTGTGGACCGATGGA
	Goniothalamus_monospermus	GGGGCTGCGGTAGCTGCCGAATCTTCTACTGGTACATGGACAACTGTGTGGACCGATGGA
	Goniothalamus_montanus	----CTGCGGTAGCTGCCGAATCTTCTACTGGTACATGGACAACTGTGTGGACCGATGGA
	Goniothalamus_obtusatus	----CTGCGGTAGCTGCCGAATCTTCTACTGGTACATGGACAACTGTGTGGACCGATGGA
	Goniothalamus_parallelivenius	GGGGCTGCGGTAGCTGCCGAATCTTCTACTGGTACATGGACAACTGTGTGGACCGATGGA
	Goniothalamus_repevensis	GGGGCTGCAGTAGCTGCCGAATCTTCTACTGGTACATGGACAACTGTGTGGACCGATGGA
	Goniothalamus_reticulatus	GGGGCTGCGGTAGCTGCCGAATCTTCTACTGGTACATGGACAACTGTGTGGACCGATGGA
	Goniothalamus_ridleyi	GGGGCTGCGGTAGCTGCTGAATCTTCTACTGGTACATGGACAACTGTGTGGACCGATGGA
	Goniothalamus_calcareus	GGGGCTGCAGTAGCTGCCGAATCTTCTACTGGTACATGGACAACTGTGTGGACCGATGGA
	Goniothalamus_rotundisepalus	GGGGCAGCGGTAGCTGCCGAATCTTCTACTGGTACATGGACAACTGTGTGGACCGATGGA
	Goniothalamus_rufus	GGGGCTGCGGTAGCTGCCGAATCTTCTACTGGTACATGGACAACTGTGTGGACCGATGGA
	Goniothalamus_sawtehii	GGGGCTGCGGTAGCTGCCGAATCTTCTACTGGTACATGGACAACTGTGTGGACCGATGGA
	Goniothalamus_scortechinii	GGGGCTGCGGTAGCTGCCGAATCTTCTACTGGTACATGGACAACTGTGTGGACCGATGGA
	Goniothalamus_sesquipedalis	GGGGCTGCGGTAGCTGCCGAATCTTCTACTGGTACATGGACAACTGTGTGGACCGATGGA
	Goniothalamus_suaveolens_2	GGGKCTGCGGTAGCTGCCGAATCTTCTACTGGTACATGGACAACTGTGTGGACCGATGGA
	Goniothalamus_palawanensis	GGGGCTGCGGTAGCTGCCGAATCTTCTACTGGTACATGGACAACTGTGTGGACCGATGGA
	Goniothalamus_sp_nov	GGGGCTGCAGTAGCTGCCGAATCTTCTACTGGTACATGGACAACTGTGTGGACCGATGGA
	Goniothalamus_tamirensis	GGGGCTGCGGTAGCTGCCGAATCTTCTACTGGTACATGGACAACTGTGTGGACCGATGGA
	Goniothalamus_tapis	GGGGCTGCAGTAGCTGCCGAATCTTCTACTGGTACATGGACAACTGTGTGGACCGATGGA
	Goniothalamus_tapisoides	GGGGCTGCAGTAGCTGCCGAATCTTCTACTGGTACATGGACAACTGTGTGGACCGATGGA
	Goniothalamus_tavoyensis	GGGGCTGCGGTAGCTGCCGAATCTTCTACTGGTACATGGACAACTGTGTGGACCGATGGA
	Goniothalamus_tenuifolius	GGGGCAGCGGTAGCTGCCGAATCTTCTACTGGTACATGGACAACTGTGTGGACCGATGGA
	Goniothalamus_thomsoni	GGGGCTGCGGTAGCTGCCGAATCTTCTACTGGTACATGGACAACTGTGTGGACCGATGGA
	Goniothalamus_thwaitesii	------------------------------------------------------------
	Goniothalamus_tomentosus	GGGGCTGCGGTAGCTGCCGAATCTTCTACTGGTACATGGACAACTGTGTGGACCGATGGA
	Goniothalamus_tortilipetalus	GGGGCTGCGGTAGCTGCCGAATCTTCTACTGGTACATGGACAACTGTGTGGACCGATGGA
	Goniothalamus_touranensis	GGGGCTGCGGTAGCTGCCGAATCTTCTACTGGTACATGGACAACTGTGTGGACCGATGGA
	Goniothalamus_undulatus	------------------GAATCTTCTACTGGTACATGGACAACTGTGTGGACCGATGGA
	Goniothalamus_uvarioides	------------------------------------------------------------
	Goniothalamus_velutinus	GGGGCTGCGGTAGCTGCCGAATCTTCTACTGGTACATGGACAACTGTGTGGACCGATGGA
	Goniothalamus_woodii	GGGGCTGCAGTAGCTGCCGAATCTTCTACTGGTACATGGACAACTGTGTGGACCGATGGA
	Goniothalamus_wrayi	GGGGCTGCGGTAGCTGCCGAATCTTCTACTGGTACATGGACAACTGTGTGGACCGATGGA
	Goniothalamus_wynaadensis	GGGGCTGCGGTAGCTGCCGAATCTTCTACTGGTACATGGACAACTGTGTGGACCGATGGA
	Neostenanthera_myristicifolia	GGGGCTGCGGTAGCTGCCGAATCTTCTACCGGTACATGGACTACTGTGTGGACCGACGGA
	Annona_dumetorum	CTTACCAGCCTTGATCGTTACAAAGGACGATGCTACAACATCGAGCCTGTTGTCGGAGAG
	Annona_glabra	CTTACCAGCCTTGATCGTTACAAAGGACGATGCTACCACATCGAGCCTGTTGCCGGAGAG
	Annona_herzogii	CTTACCAGCCTTGATCGTTACAAAGGACGATGCTACCACATTGAGCCTGTTGCCGGAGAG
	Annona_mucosa	CTTACCAGCCTTGATCGTTACAAAGGACGATGCTACCACATTGAGCCTGTTGCCGGAGAG
	Annona_muricata	CTTACCAGCCTTGATCGTTACAAAGGACGATGCTACCACATCGAGCCTGTTGCTGGAGAG
	Annona_reticulata	CTTACCAGCCTTGATCGTTACAAAGGACGATGCTACAACATCGAGCCTGTTGTCGGAGAG
	Annona_squamosa	CTTACCAGCCTTGATCGTTACAAAGGACGATGCTACAACATCGAGCCTGTTGTCGGAGAG
	Anonidium_sp_Cheek_7896	CTTACCAGCCTTGATCGTTACAAAGGACGATGCTACCACATCGAGCCTGTTGCTGGAGAG
	Asimina_longifolia	CTTACCAGCCTTGATCGTTACAAAGGACGATGCTACCACATCGAGCCTGTTGTTGGAGAG
	Asimina_rugelii	CTTACCAGCCTTGATCGTTACAAAGGACGATGCTACCACATCGAGCCTGTTGTTGGAGAG
	Asimina_triloba	CTTACCAGCCTTGATCGTTACAAAGGACGATGCTACCACATCGAGCCTGTTGTTGGAGAG
	Disepalum_platypetalum	------------------------------------------------------------
	Disepalum_pulchrum	CTTACCAGCCTTGATCGTTACAAAGGACGATGCTACCACATCGAGCCTGTTGCTGGAGAG
	Goniothalamus_amuyon	CTTACCAGTCTTGATCGTTACAAAGGACGATGCTACCACATCGAGCCTGTTGCTGGAGAG
	Goniothalamus_andersonii	CTTACCAGTCTTGATCGTTACAAAGGACGATGCTACCACATCGAGCCTGTTGCTGGAGAG
	Goniothalamus_aruensis	CTTACCAGTCTTGATCGTTACAAAGGACGATGCTACCACATCGAGCCTGTTGCTGGAGAG
	Goniothalamus_angustifolius	CTTACCAGTCTTGATCGTTACAAAGGACGATGCTACCACATCGAGCCTGTTGCTGGAGAG
	Goniothalamus_australis	CTTACCAGTCTTGATCGTTACAAAGGACGATGCTACCACATCGAGCCTGTTGCTGGAGAG
	Goniothalamus_borneensis	------------------------------------------------------------
	Goniothalamus_bracteosus	CTTACCAGTCTTGATCGTTACAAAGGACGATGCTACCACATCGAGCCTGTTGCTGGAGAG
	Goniothalamus_calvicarpus	CTTACCAGTCTTGATCGTTACAAAGGACGATGCTACCACATCGAGCCTGTTGCTGGAGAG
	Goniothalamus_cardiopetalus	CTTACCAGTCTTGATCGTTACAAAGGACGATGCTACCACATCGAGCCTGTTGCTGGAGAG
	Goniothalamus_cauliflorus	CTTACCAGTCTTGATCGTTACAAAGGACGATGCTACCACATCGAGCCTGTTGCTGGAGAG
	Goniothalamus_suaveolens_1	CTTACCAGTCTTGATCGTTACAAAGGACGATGCTACCACATCGAGCCTGTTGCTGGAGAG
	Goniothalamus_cheliensis	CTTACCAGTCTTGATCGTTACAAAGGACGATGCTACCACATCGAGCCTGTTGCTGGAGAG
	Goniothalamus_clemensii	CTTACCAGTCTTGATCGTTACAAAGGACGATGCTACCACATCGAGCCTGTTGCTGGAGAG
	Goniothalamus_costulatus	CTTACCAGTCTTGATCGTTACAAAGGACGATGCTACCACATCGAGCCTGTTGCTGGAGAG
	Goniothalamus_dumontetii	CTTACCAGTCTTGATCGTTACAAAGGACGATGCTACCACATCGAGCCTGTTGCTGGAGAG
	Goniothalamus_elegans	CTTACCAGTCTTGATCGTTACAAAGGACGATGCTACCACATCGAGCCTGTTGCTGGAGAG
	Goniothalamus_elmeri	CTTACCAGTCTTGATCGTTACAAAGGACGATGCTACCACATCGAGCCTGTTGCTGGAGAG
	Goniothalamus_expansus	CTTACCAGTCTTGATCGTTACAAAGGACGATGCTACCACATCGAGCCTGTTGCTGGAGAG
	Goniothalamus_fasciculatus	------------------------------------------------------------
	Goniothalamus_gardneri	CTTACCAGTCTTGATCGTTACAAAGGACGATGCTACCACATCGAGCCTGTTGCTGGAGAG
	Goniothalamus_giganteus	CTTACCAGTCTTGATCGTTACAAAGGACGATGCTACCACATCGAGCCTGTTGCTGGAGAG
	Goniothalamus_grandiflorus	CTTACCAGTCTTGATCGTTACAAAGGACGATGCTACCACATCGAGCCTGTTGCTGGAGAG
	Goniothalamus_griffithii	CTTACCAGTCTTGATCGTTACAAAGGACGATGCTACCACATCGAGCCTGTTGCTGGAGAG
	Goniothalamus_hookeri	CTTACCAGTCTTGATCGTTACAAAGGACGATGCTACCACATCGAGCCTGTTGCTGGAGAG
	Goniothalamus_howii	CTTACCAGTCTTGATCGTTACAAAGGACGATGCTACCACATCGAGCCTGTTGCTGGAGAG
	Goniothalamus_imbricatus	CTTACCAGTCTTGATCGTTACAAAGGACGATGCTACCACATCGAGCCTGTTGCTGGAGAG
	Goniothalamus_kinabaluensis	CTTACCAGTCTTGATCGTTACAAAGGACGATGCTACCACATCGAGCCTGTTGCTGGAGAG
	Goniothalamus_laoticus	CTTACCAGTCTTGATCGTTACAAAGGACGATGCTACCACATCGAGCCTGTTGCTGGAGAG
	Goniothalamus_loerzingii	CTTACCAGTCTTGATCGTTACAAAGGACGATGCTACCACATCGAGCCTGTTGCTGGAGAG
	Goniothalamus_macranthus	CTTACCAGTCTTGATCGTTACAAAGGACGATGCTACCACATCGAGCCTGTTGCTGGAGAG
	Goniothalamus_macrophyllus	CTTACCAGTCTTGATCGTTACAAAGGACGATGCTACCACATCGAGCCTGTTGCTGGAGAG
	Goniothalamus_maewongensis	CTTACCAGTCTTGATCGTTACAAAGGACGATGCTACCACATCGAGCCTGTTGCTGGAGAG
	Goniothalamus_majestatis	CTTACCAGTCTTGATCGTTACAAAGGACGATGCTACCACATCGAGCCTGTTGCTGGAGAG
	Goniothalamus_malayanus	CTTACCAGTCTTGATCGTTACAAAGGACGATGCTACCACATCGAGCCTGTTGCTGGAGAG
	Goniothalamus_megalocalyx	CTTACCAGTCTTGATCGTTACAAAGGACGATGCTACCACATCGAGCCTGTTGCTGGAGAG
	Goniothalamus_monospermus	CTTACCAGTCTTGATCGTTACAAAGGACGATGCTACCACWTCGAGCCCGTTGCTGGAGAG
	Goniothalamus_montanus	CTTACCAGTCTTGATCGTTACAAAGGACGATGCTACCACATCGAGCCTGTTGCTGGAGAG
	Goniothalamus_obtusatus	CTTACCAGTCTTGATCGTTACAAAGGACGATGCTACCACATCGAGCCTGTTGCTGGAGAG
	Goniothalamus_parallelivenius	CTTACCAGTCTTGATCGTTACAAAGGACGATGCTACCACATCGAGCCTGTTGCTGGAGAG
	Goniothalamus_repevensis	CTTACCAGTCTTGATCGTTACAAAGGACGATGCTACCACATCGAGCCTGTTGCTGGAGAG
	Goniothalamus_reticulatus	CTTACCAGTCTTGATCGTTACAAAGGACGATGCTACCACATCGAGCCTGTTGCTGGAGAG
	Goniothalamus_ridleyi	CTTACCAGTCTTGATCGTTACAAAGGACGATGCTACCACATCGAGCCTGTTGCTGGAGAG
	Goniothalamus_calcareus	CTTACCAGTCTTGATCGTTACAAAGGACGATGCTACCACATCGAGCCTGTTGCTGGAGAG
	Goniothalamus_rotundisepalus	CTTACCAGTCTTGATCGTTACAAAGGACGATGCTACCACATCGAGCCTGTTGCTGGAGAG
	Goniothalamus_rufus	CTTACCAGTCTTGATCGTTACAAAGGACGATGCTACCACATTGAGCCTGTTGCTGGAGAG
	Goniothalamus_sawtehii	CTTACCAGTCTTGATCGTTACAAAGGACGATGCTACCACATCGAGCCTGTTGCTGGAGAG
	Goniothalamus_scortechinii	CTTACCAGTCTTGATCGTTACAAAGGACGATGCTACCACATCGAGCCTGTTGCTGGAGAG
	Goniothalamus_sesquipedalis	CTTACCAGTCTTGATCGTTACAAAGGACGATGCTACCACATCGAGCCTGTTGCTGGAGAG
	Goniothalamus_suaveolens_2	CTTACCAGTCTTGATCGTTACAAAGGACGATGCTACCACATCGAGCCTGTTGCTGGAGAG
	Goniothalamus_palawanensis	CTTACCAGTCTTGATCGTTACAAAGGACGATGCTACCACATCGAGCCTGTTGCTGGAGAG
	Goniothalamus_sp_nov	CTTACCAGTCTTGATCGTTACAAAGGACGATGCTACCACATCGAGCCTGTTGCTGGAGAG
	Goniothalamus_tamirensis	CTTACCAGTCTTGATCGTTACAAAGGACGATGCTACCACATCGAGCCTGTTGCTGGAGAG
	Goniothalamus_tapis	CTTACCAGTCTTGATCGTTACAAAGGACGATGCTACCACATCGAGCCTGTTGCTGGAGAG
	Goniothalamus_tapisoides	CTTACCAGTCTTGATCGTTACAAAGGACGATGCTACCACATCGAGCCTGTTGCTGGAGAG
	Goniothalamus_tavoyensis	CTTACCAGTCTTGATCGTTACAAAGGACGATGCTACCACATCGAGCCTGTTGCTGGAGAG
	Goniothalamus_tenuifolius	CTTACCAGTCTTGATCGTTACAAAGGACGATGCTACCACATCGAGCCTGTTGCTGGAGAG
	Goniothalamus_thomsoni	CTTACCAGTCTTGATCGTTACAAAGGACGATGCTACCACATCGAGCCTGTTGCTGGAGAG
	Goniothalamus_thwaitesii	------------------------------------------------------------
	Goniothalamus_tomentosus	CTTACCAGTCTTGATCGTTACAAAGGACGATGCTACCACATCGAGCCTGTTGCTGGAGAG
	Goniothalamus_tortilipetalus	CTTACCAGTCTTGATCGTTACAAAGGACGATGCTACCACATCGAGCCTGTTGCTGGAGAG
	Goniothalamus_touranensis	CTTACCAGTCTTGATCGTTACAAAGGACGATGCTACCACATCGAGCCTGTTGCTGGAGAG
	Goniothalamus_undulatus	CTTACCAGTCTTGATCGTTACAAAGGACGATGCTACCACATCGAGCCTGTTGCTGGAGAG
	Goniothalamus_uvarioides	------------------------------------------------------------
	Goniothalamus_velutinus	CTTACCAGTCTTGATCGTTACAAAGGACGATGCTACCACATCGAGCCTGTTGCTGGAGAG
	Goniothalamus_woodii	CTTACCAGTCTTGATCGTTACAAAGGACGATGCTACCACATCGAGCCTGTTGCTGGAGAG
	Goniothalamus_wrayi	CTTACCAGTCTTGATCGTTACAAAGGACGATGCTACCACATCGAGCCTGTTGCTGGAGAG
	Goniothalamus_wynaadensis	CTTACCAGTCTTGATCGTTACAAAGGACGATGCTACCACATCGAGCCTGTTGCTGGAGAG
	Neostenanthera_myristicifolia	CTTACCAGTCTTGATCGTTACAAAGGACGATGCTACCACATCGAGCCCGTTGCTGGAGAG
	Annona_dumetorum	GAAAATCAATATATTGCTTATGTAGCTTACCCTTTAGATCTTTTTGAGGAGGGTTCTGTT
	Annona_glabra	GAAAATCAATATATTGCTTATGTAGCTTACCCTTTAGATCTTTTTGAGGAGGGTTCTGTT
	Annona_herzogii	GAAAATCAATATATTGCTTATGTAGCTTACCCTTTAGATCTTTTTGAGGAGGGTTCTGTT
	Annona_mucosa	GAAAATCAATATATTGCTTATGTAGCTTACCCTTTAGATCTTTTTGAGGAGGGTTCTGTT
	Annona_muricata	GAAAATCAATATATTGCTTATGTAGCTTACCCTTTAGATCTTTTTGAGGAGGGTTCTGTT
	Annona_reticulata	GAAAATCAATATATTGCTTATGTAGCTTACCCTTTAGATCTTTTTGAGGAGGGTTCTGTT
	Annona_squamosa	GAAAATCAATATATTGCTTATGTAGCTTACCCTTTAGATCTTTTTGAGGAGGGTTCTGTT
	Anonidium_sp_Cheek_7896	GAAAATCAATATATTGCTTATGTAGCTTACCCTTTAGATCTTTTTGAAGAGGGTTCTGTT
	Asimina_longifolia	GAAAATCAATTTATTGCTTATGTAGCTTACCCTTTAGATCTTTTTGAGGAGGGTTCTGTT
	Asimina_rugelii	GAAAATCAATTTATTGCTTATGTAGCTTACCCTTTAGATCTTTTTGAGGAGGGTTCTGTT
	Asimina_triloba	GAAAGTCAATTTATTGCTTATGTAGCTTACCCTTTAGATCTTTTTGAGGAGGGTTCTGTT
	Disepalum_platypetalum	------------------------------------------------------------
	Disepalum_pulchrum	GAAAATCAATATATTGCTTATGTAGCTTACCCTTTAGATCTTTTTGAGGAGGGTTCTGTT
	Goniothalamus_amuyon	GAAAATCAATATATTGCTTATGTAGCTTACCCTTTAGATCTTTTTGAGGAGGGTTCTGTT
	Goniothalamus_andersonii	GAAAATCAATATATTGCTTATGTAGCTTACCCTTTAGATCTTTTTGAGGAGGGTTCTGTT
	Goniothalamus_aruensis	GAAAATCAATATATTGCTTATGTAGCTTACCCTTTAGATCTTTTTGAGGAGGGTTCTGTT
	Goniothalamus_angustifolius	GAAAATCAATATATTGCTTATGTAGCCTACCCTTTAGATCTTTTTGAGGAGGGTTCTGTT
	Goniothalamus_australis	GAAAATCAATATATTGCTTATGTAGCTTACCCTTTAGATCTTTTTGAGGAGGGTTCTGTT
	Goniothalamus_borneensis	------------------------------------------------------------
	Goniothalamus_bracteosus	GAAAATCAATATATTGCTTATGTAGCTTACCCTTTAGATCTTTTTGAGGAGGGTTCTGTT
	Goniothalamus_calvicarpus	GAAAATCAATATATTGCTTATGTAGCTTACCCTTTAGATCTTTTTGAGGAGGGTTCTGTT
	Goniothalamus_cardiopetalus	GAAAATCAATATATTGCTTATGTAGCTTACCCTTTAGATCTTTTTGAGGAGGGTTCTGTT
	Goniothalamus_cauliflorus	GAAAATCAATATATTGCTTATGTAGCTTACCCTTTAGATCTTTTTGAGGAGGGTTCTGTT
	Goniothalamus_suaveolens_1	GAAAATCAATATATTGCTTATGTAGCTTACCCTTTAGATCTTTTTGAGGAGGGTTCTGTT
	Goniothalamus_cheliensis	GAAAATCAATATATTGCTTATGTAGCTTACCCTTTAGATCTTTTTGAGGAGGGTTCTGTT
	Goniothalamus_clemensii	GAAAATCAATATATTGCTTATGTAGCTTACCCTTTAGATCTTTTTGAGGAGGGTTCTGTT
	Goniothalamus_costulatus	GAAAATCAATATATTGCTTATGTAGCTTACCCTTTAGATCTTTTTGAGGAGGGTTCTGTT
	Goniothalamus_dumontetii	GAAAATCAATATATTGCTTATGTAGCTTACCCTTTAGATCTTTTTGAGGAGGGTTCTGTT
	Goniothalamus_elegans	GAAAATCAATATATTGCTTATGTAGCTTACCCTTTAGATCTTTTTGAGGAGGGTTCTGTT
	Goniothalamus_elmeri	GAAAATCAATATATTGCTTATGTAGCTTACCCTTTAGATCTTTTTGAGGAGGGTTCTGTT
	Goniothalamus_expansus	GAAAATCAATATATTGCTTATGTAGCTTACCCTTTAGATCTTTTTGAGGAGGGTTCTGTT
	Goniothalamus_fasciculatus	------------------------------------------------------------
	Goniothalamus_gardneri	GAAAATCAATATATTGCTTATGTAGCTTACCCTTTAGATCTTTTTGAGGAGGGTTCTGTT
	Goniothalamus_giganteus	GAAAATCAATATATTGCTTATGTAGCTTACCCTTTAGATCTTTTTGAGGAGGGTTCTGTT
	Goniothalamus_grandiflorus	GAAAATCAATATATTGCTTATGTAGCTTACCCTTTAGATCTTTTTGAGGAGGGTTCTGTT
	Goniothalamus_griffithii	GAAAATCAATATATTGCTTATGTAGCTTACCCTTTAGATCTTTTTGAGGAGGGTTCTGTT
	Goniothalamus_hookeri	GAAAATCAATATATTGCTTATGTAGCTTACCCTTTAGATCTTTTTGAGGAGGGTTCTGTT
	Goniothalamus_howii	GAAAATCAATATATTGCTTATGTAGCTTACCCTTTAGATCTTTTTGAGGAGGGTTCTGTT
	Goniothalamus_imbricatus	GAAAATCAATATATTGCTTATGTAGCTTACCCTTTAGATCTTTTTGAGGAGGGTTCTGTT
	Goniothalamus_kinabaluensis	GAAAATCAATATATTGCTTATGTAGCTTACCCTTTAGATCTTTTTGAGGAGGGTTCTGTT
	Goniothalamus_laoticus	GAAAATCAATATATTGCTTATGTAGCTTACCCTTTAGATCTTTTTGAGGAGGGTTCTGTT
	Goniothalamus_loerzingii	GAAAATCAATATATTGCTTATGTAGCTTACCCTTTAGATCTTTTTGAGGAGGGTTCTGTT
	Goniothalamus_macranthus	GAAAATCAATATATTGCTTATGTAGCTTACCCTTTAGATCTTTTTGAGGAGGGTTCTGTT
	Goniothalamus_macrophyllus	GAAAATCAATATATTGCTTATGTAGCTTACCCTTTAGATCTTTTTGAGGAGGGTTCTGTT
	Goniothalamus_maewongensis	GAAAATCAATATATTGCTTATGTAGCTTACCCTTTAGATCTTTTTGAGGAGGGTTCTGTT
	Goniothalamus_majestatis	GAAAATCAATATATTGCTTATGTAGCTTACCCTTTAGATCTTTTTGAGGAGGGTTCTGTT
	Goniothalamus_malayanus	GAAAATCAATATATTGCTTATGTAGCTTACCCTTTAGATCTTTTTGAGGAGGGTTCTGTT
	Goniothalamus_megalocalyx	GAAAATCAATATATTGCTTATGTAGCTTACCCTTTAGATCTTTTTGAGGAGGGTTCTGTT
	Goniothalamus_monospermus	GAAAATCAATATATTGCTTATGTAGCYTACCCTTTAGATCTTTTTGAGGAGGGTTCTGTT
	Goniothalamus_montanus	GAAAATCAATATATTGCTTATGTAGCTTACCCTTTAGATCTTTTTGAGGAGGGTTCTGTT
	Goniothalamus_obtusatus	GAAAATCAATATATTGCTTATGTAGCTTACCCTTTAGATCTTTTTGAGGAGGGTTCTGTT
	Goniothalamus_parallelivenius	GAAAATCAATATATTGCTTATGTAGCTTACCCTTTAGATCTTTTTGAGGAGGGTTCTGTT
	Goniothalamus_repevensis	GAAAATCAATATATTGCTTATGTAGCTTACCCTTTAGATCTTTTTGAGGAGGGTTCTGTT
	Goniothalamus_reticulatus	GAAAATCAATATATTGCTTATGTAGCTTACCCTTTAGATCTTT-----------------
	Goniothalamus_ridleyi	GAAAATCAATATATTGCTTATGTAGCTTACCCTTTAGATCTTTTTGAGGAGGGTTCTGTT
	Goniothalamus_calcareus	GAAAATCAATATATTGCTTATGTAGCTTACCCTTTAGATCTTTTTGAGGAGGGTTCTGTT
	Goniothalamus_rotundisepalus	GAAAATCAATATATTGCTTATGTAGCTTACCCTTTAGATCTTTTTGAGGAGGGTTCTGTT
	Goniothalamus_rufus	GAAAATCAATATATTGCTTATGTAGCTTACCCTTTAGATCTTTTTGAGGAGGGTTCTGTT
	Goniothalamus_sawtehii	GAAAATCAATTTATTGCTTATGTAGCTTACCCTTTAGATCTTTTTGAGGAGGGTTCTGTT
	Goniothalamus_scortechinii	GAAAATCAATATATTGCTTATGTAGCTTACCCTTTAGATCTTTTTGAGGAGGGTTCTGTT
	Goniothalamus_sesquipedalis	GAAAATCAATATATTGCTTATGTAGCTTACCCTTTAGATCTTTTTGAGGAGGGTTCTGTT
	Goniothalamus_suaveolens_2	GAAAATCAATATATTGCTTATGTAGCTTACCCTTTAGATCTTTTTGAGGAGGGTTCTGTT
	Goniothalamus_palawanensis	GAAAATCAATATATTGCTTATGTAGCTTACCCTTTAGATCTTTTTGAGGAGGGTTCTGTT
	Goniothalamus_sp_nov	GAAAATCAATATATTGCTTATGTAGCTTACCCTTTAGATCTTTTTGAGGAGGGTTCTGTT
	Goniothalamus_tamirensis	GAAAATCAATATATTGCTTATGTAGCTTACCCTTTAGATCTTTTTGAGGAGGGTTCTGTT
	Goniothalamus_tapis	GAAAATCAATATATTGCTTATGTAGCTTACCCTTTAGATCTTTTTGAGGAGGGTTCTGTT
	Goniothalamus_tapisoides	GAAAATCAATATATTGCTTATGTAGCTTACCCTTTAGATCTTTTTGAGGAGGGTTCTGTT
	Goniothalamus_tavoyensis	GAAAATCAATATATTGCTTATGTAGCTTACCCTTTAGATCTTTTTGAGGAGGGTTCTGTT
	Goniothalamus_tenuifolius	GAAAATCAATATATTGCTTATGTAGCTTACCCTTTAGATCTTTTTGAGGAGGGTTCTGTT
	Goniothalamus_thomsoni	GAAAATCAATATATTGCTTATGTAGCTTACCCTTTAGATCTTTTTGAGGAGGGTTCTGTT
	Goniothalamus_thwaitesii	------------------------------------------------------------
	Goniothalamus_tomentosus	GAAAATCAATATATTGCTTATGTAGCTTACCCTTTAGATCTTTTTGAGGAGGGTTCTGTT
	Goniothalamus_tortilipetalus	GAAAATCAATATATTGCTTATGTAGCTTACCCTTTAGATCTTTTTGAGGAGGGTTCTGTT
	Goniothalamus_touranensis	GAAAATCAATATATTGCTTATGTAGCTTACCCTTTAGATCTTTTTGAGGAGGGTTCTGTT
	Goniothalamus_undulatus	GAAAATCAATATATTGCTTATGTAGCTTACCCTTTAGATCTTTTTGAGGAGGGTTCTGTT
	Goniothalamus_uvarioides	------------------------------------------------------------
	Goniothalamus_velutinus	GAAAATCAATATATTGCTTATGTAGCTTACCCTTTAGATCTTTTTGAGGAGGGTTCTGTT
	Goniothalamus_woodii	GAAAATCAATATATTGCTTATGTAGCTTACCCTTTAGATCTTTTTGAGGAGGGTTCTGTT
	Goniothalamus_wrayi	GAAAATCAATATATTGCTTATGTAGCTTACCCTTTAGATCTTTTTGAGGAGGGTTCTGTT
	Goniothalamus_wynaadensis	GAAAATCAATATATTGCTTATGTAGCTTACCCTTTAGATCTTTTTGAGGAGGGTTCTGTT
	Neostenanthera_myristicifolia	GAAAATCAATATATTGCTTATGTAGCTTACCCTTTAGATCTTTTTGAAGAGGGTTCTGTT
	Annona_dumetorum	ACTAACATGTTTACTTCCATTGTAGGTAATGTGTTTGGGTTCAAAGCTCTACGAGCTCTA
	Annona_glabra	ACTAACATGTTTACTTCCATTGTAGGTAATGTGTTTGGGTTCAAAGCTCTACGAGCTCTA
	Annona_herzogii	ACTAACATGTTTACTTCCATTGTAGGTAATGTGTTTGGGTTCAAAGCTCTACGAGCTCTA
	Annona_mucosa	ACTAACATGTTTACTTCCATTGTAGGTAATGTGTTTGGGTTCAAAGCTCTACGAGCTCTA
	Annona_muricata	ACTAACATGTTTACTTCCATTGTAGGTAATGTGTTTGGGTTCAAAGCTCTACGAGCTCTA
	Annona_reticulata	ACTAACATGTTTACTTCCATTGTAGGTAATGTGTTTGGGTTCAAAGCTCTACGAGCTCTA
	Annona_squamosa	ACTAACATGTTTACTTCCATTGTAGGTAATGTGTTTGGGTTCAAAGCTCTACGAGCTCTA
	Anonidium_sp_Cheek_7896	ACTAACATGTTTACTTCTATTGTAGGTAATGTATTTGGGTTCAAAGCTCTGCGAGCTCTA
	Asimina_longifolia	ACTAACATGTTTACTTCCATTGTAGGTAATGTGTTTGGGTTCAAAGCTCTACGAGCTCTA
	Asimina_rugelii	ACTAACATGTTTACTTCCATTGTAGGTAATGTGTTTGGGTTCAAAGCTCTACGAGCTCTA
	Asimina_triloba	ACTAACATGTTTACTTCCATTGTAGGTAATGTGTTTGGGTTCAAAGCTCTACGAGCTCTA
	Disepalum_platypetalum	------------------------------------------------------------
	Disepalum_pulchrum	ACTAACATGTTTACTTCCATTGTAGGTAATGTGTTTGGGTTCAAAGCTCTACGAGCTCTA
	Goniothalamus_amuyon	ACTAATATGTTTACTTCCATTGTAGGTAATGTGTTTGGGTTCAAAGCTCTACGAGCTCTA
	Goniothalamus_andersonii	ACTAATATGTTTACTTCCATTGTAGGTAATGTGTTTGGGTTCAAAGCTCTACGAGCTCTA
	Goniothalamus_aruensis	ACTAACATGTTTACTTCCATTGTAGGTAATGTGTTTGGGTTCAAAGCTCTACGAGCTCTA
	Goniothalamus_angustifolius	ACTAACATGTTTACTTCCATTGTAGGTAATGTGTTTGGGTTCAAAGCTCTACGAGCTCTA
	Goniothalamus_australis	ACTAATATGTTTACTTCCATTGTAGGTAATGTGTTTGGGTTCAAAGCTCTACGAGCTCTA
	Goniothalamus_borneensis	------------------------------------------------------------
	Goniothalamus_bracteosus	ACTAACATGTTTACTTCCATTGTAGGTAATGTGTTTGGGTTCAAAGCTCTACGAGCTCTA
	Goniothalamus_calvicarpus	ACTAATATGTTTACTTCCATTGTAGGTAATGTGTTTGGGTTCAAAGCTCTACGAGCTCTA
	Goniothalamus_cardiopetalus	ACTAATATGTTTACTTCCATTGTAGGTAATGTGTTTGGGTTCAAAGCTCTACGAGCTCTA
	Goniothalamus_cauliflorus	ACTAACATGTTTACTTCCATTGTAGGTAATGTGTTTGGGTTCAAAGCTCTACGAGCTCTA
	Goniothalamus_suaveolens_1	ACTAATATGTTTACTTCCATTGTAGGTAATGTGTTTGGGTTCAAAGCTCTACGAGCTCTA
	Goniothalamus_cheliensis	ACTAATATGTTTACTTCCATTGTAGGTAATGTGTTTGGGTTCAAAGCTCTACGAGCTCTA
	Goniothalamus_clemensii	ACTAACATGTTTACTTCCATTGTAGGTAATGTGTTTGGGTTCAAAGCTCTACGAGCTCTA
	Goniothalamus_costulatus	ACTAATATGTTTACTTCCATTGTAGGTAATGTGTTTGGGTTCAAAGCTCTACGAGCTCTA
	Goniothalamus_dumontetii	ACTAATATGTTTACTTCCATTGTAGGTAATGTGTTTGGGTTCAAAGCTCTACGAGCTCTA
	Goniothalamus_elegans	ACTAATATGTTTACTTCCATTGTAGGTAATGTGTTTGGGTTCAAAGCTCTACGAGCTCTA
	Goniothalamus_elmeri	ACTAACATGTTTACTTCCATTGTAGGTAATGTGTTTGGGTTCAAAGCTCTACGAGCTCTA
	Goniothalamus_expansus	ACTAATATGTTTACTTCCATTGTAGGTAATGTGTTTGGGTTCAAAGCTCTACGAGCTCTA
	Goniothalamus_fasciculatus	------------------------------------------------------------
	Goniothalamus_gardneri	ACTAATATGTTTACTTCCATTGTAGGTAATGTGTTTGGGTTCAAAGCTCTACGAGCTCTA
	Goniothalamus_giganteus	ACTAACATGTTTACTTCCATTGTAGGTAATGTGTTTGGGTTCAAAGCTCTACGAGCTCTA
	Goniothalamus_grandiflorus	ACTAACATGTTTACTTCCATTGTAGGTAATGTGTTTGGGTTCAAAGCTCTACGAGCTCTA
	Goniothalamus_griffithii	ACTAATATGTTTACTTCCATTGTAGGTAATGTGTTTGGGTTCAAAGCTCTACGAGCTCTA
	Goniothalamus_hookeri	ACTAATATGTTTACTTCCATTGTAGGTAATGTGTTTGGGTTCAAAGCTCTACGAGCTCTA
	Goniothalamus_howii	ACTAATATGTTTACTTCCATTGTAGGTAATGTGTTTGGGTTCAAAGCTCTACGAGCTCTA
	Goniothalamus_imbricatus	ACTAACATGTTTACTTCCATTGTAGGTAATGTGTTTGGGTTCAAAGCTCTACGAGCTCTA
	Goniothalamus_kinabaluensis	ACTAATATGTTTACTTCCATTGTAGGTAATGTGTTTGGGTTCAAAGCTCTACGAGCTCTA
	Goniothalamus_laoticus	ACTAATATGTTTACTTCCATTGTAGGTAATGTGTTTGGGTTCAAAGCTCTACGAGCCCTA
	Goniothalamus_loerzingii	ACTAATATGTTTACTTCCATTGTAGGTAATGTGTTTGGGTTCAAAGCTCTACGAGCTCTA
	Goniothalamus_macranthus	ACTAATATGTTTACTTCCATTGTAGGTAATGTGTTTGGGTTCAAAGCTTTACGAGCTCTA
	Goniothalamus_macrophyllus	ACTAATATGTTTACTTCCATTGTAGGTAATGTGTTTGGGTTCAAAGCTCTACGAGCTCTA
	Goniothalamus_maewongensis	ACTAATATGTTTACTTCCATTGTAGGTAATGTGTTTGGGTTCAAAGCTCTACGAGCTCTA
	Goniothalamus_majestatis	ACTAACATGTTTACTTCCATTGTAGGTAATGTGTTTGGGTTCAAAGCTCTACGAGCTCTA
	Goniothalamus_malayanus	ACTAACATGTTTACTTCCATTGTAGGTAATGTGTTTGGGTTCAAAGCTCTACGAGCTCTA
	Goniothalamus_megalocalyx	ACTAATATGTTTACTTCCATTGTAGGTAATGTGTTTGGGTTCAAAGCTCTACGAGCTCTA
	Goniothalamus_monospermus	ACTAACATGTTTACTTCCATTGTAGGTAATGTGTTTGGGTTCAAAGCTCTACGAGCTCTA
	Goniothalamus_montanus	ACTAACATGTTTACTTCCATTGTAGGTAATGTGTTTGGGTTCAAAGCTCTACGAGCTCTA
	Goniothalamus_obtusatus	ACTAATATGTTTACTTCCATTGTAGGTAATGTGTTTGGGTTCAAAGCTCTACGAGCTCTA
	Goniothalamus_parallelivenius	ACTAATATGTTTACTTCCATTGTAGGTAATGTGTTTGGGTTCAAAGCTCTACGAGCTCTA
	Goniothalamus_repevensis	ACTAACATGTTTACTTCCATTGTAGGTAATGTGTTTGGGTTCAAAGCTCTACGAGCTCTA
	Goniothalamus_reticulatus	------------------------------------------------------------
	Goniothalamus_ridleyi	ACTAATATGTTTACTTCCATTGTAGGTAATGTGTTTGGGTTCAAAGCTCTACGAGCTCTA
	Goniothalamus_calcareus	ACTAACATGTTTACTTCCATTGTAGGTAATGTGTTTGGGTTCAAAGCTCTACGAGCTCTA
	Goniothalamus_rotundisepalus	ACTAATATGTTTACTTCCATTGTAGGTAATGTGTTTGGGTTCAAAGCTCTACGAGCTATA
	Goniothalamus_rufus	ACTAATATGTTTACTTCCATTGTAGGTAATGTGTTTGGGTTCAAAGCTCTACGAGCTCTA
	Goniothalamus_sawtehii	ACTAATATGTTTACTTCCATTGTAGGTAATGTGTTTGGGTTCAAAGCTCTACGAGCTCTA
	Goniothalamus_scortechinii	ACTAATATGTTTACTTCCATTGTAGGTAATGTGTTTGGGTTCAAAGCTCTACGAGCTCTA
	Goniothalamus_sesquipedalis	ACTAATATGTTTACTTCCATTGTAGGTAATGTGTTTGGGTTCAAAGCTCTACGAGCTCTA
	Goniothalamus_suaveolens_2	ACTAATATGTTTACTTCCATTGTAGGTAATGTGTTTGGGTTCAAAGCTCTACGAGCTCTA
	Goniothalamus_palawanensis	ACTAATATGTTTACTTCCATTGTAGGTAATGTGTTTGGGTTCAAAGCTCTACGAGCTATA
	Goniothalamus_sp_nov	ACTAACATGTTTACTTCCATTGTAGGTAATGTGTTTGGGTTCAAAGCTCTACGAGCTCTA
	Goniothalamus_tamirensis	ACTAATATGTTTACTTCCATTGTAGGTAATGTGTTTGGGTTCAAAGCTCTACGAGCTCTA
	Goniothalamus_tapis	ACTAACATGTTTACTTCCATTGTAGGTAATGTGTTTGGGTTCAAAGCTCTACGAGCTCTA
	Goniothalamus_tapisoides	ACTAACATGTTTACTTCCATTGTAGGTAATGTGTTTGGGTTCAAAGCTCTACGAGCTCTA
	Goniothalamus_tavoyensis	ACTAATATGTTTACTTCCATTGTAGGTAATGTGTTTGGGTTCAAAGCTCTACGAGCTCTA
	Goniothalamus_tenuifolius	ACTAATATGTTTACTTCCATTGTAGGTAATGTGTTTGGGTTCAAAGCTCTACGAGCTATA
	Goniothalamus_thomsoni	ACTAATATGTTTACTTCCATTGTAGGTAATGTGTTTGGGTTCAAAGCTCTACGAGCTCTA
	Goniothalamus_thwaitesii	------------------------------------------------------------
	Goniothalamus_tomentosus	ACTAATATGTTTACTTCCATTGTAGGTAATGTGTTTGGGTTCAAAGCTCTACGAGCTCTA
	Goniothalamus_tortilipetalus	ACTAATATGTTTACTTCCATTGTAGGTAATGTGTTTGGGTTCAAAGCTCTACGAGCTCTA
	Goniothalamus_touranensis	ACTAATATGTTTACTTCCATTGTAGGTAATGTGTTTGGGTTCAAAGCTCTACGAGCTCTA
	Goniothalamus_undulatus	ACTAATATGTTTACTTCCATTGTAGGTAATGTGTTTGGGTTCAAAGCTCTACGAGCTATA
	Goniothalamus_uvarioides	------------------------------------------------------------
	Goniothalamus_velutinus	ACTAATATGTTTACTTCCATTGTAGGTAATGTGTTTGGGTTCAAAGCTCTACGAGCTCTA
	Goniothalamus_woodii	ACTAACATGTTTACTTCCATTGTAGGTAATGTGTTTGGGTTCAAAGCTCTACGAGCTCTA
	Goniothalamus_wrayi	ACTAATATGTTTACTTCCATTGTAGGTAATGTGTTTGGGTTCAAAGCTCTACGAGCTCTA
	Goniothalamus_wynaadensis	ACTAATATGTTTACTTCCATTGTAGGTAATGTGTTTGGGTTCAAAGCTCTACGAGCTCTA
	Neostenanthera_myristicifolia	ACTAACATGTTTACTTCTATTGTAGGTAATGTATTTGGGTTCAAAGCTCTGCGAGCTCTA
	Annona_dumetorum	CGCCTAGAGGACTTGCGAATTCCTACTTCTTATATCAAGACTTTCCAGGGCCCGCCCCAC
	Annona_glabra	CGCCTAGAGGACTTGCGAATTCCTACTTCTTATATCAAGACTTTCCAGGGCCCGCCCCAC
	Annona_herzogii	CGCCTAGAAGACTTGCGAATTCCTACTTCTTATATCAAGACTTTCCAGGGCCCGCCCCAC
	Annona_mucosa	CGCCTAGAAGACTTGCGAATTCCTACTTCTTATATCAAGACTTTCCAGGGCCCGCCCCAC
	Annona_muricata	CGCCTAGAGGACTTGCGAATTCCTACTTCTTATATCAAGACTTTCCAGGGCCCGCCCCAC
	Annona_reticulata	CGCCTAGAGGACTTGCGAATTCCTACTTCTTATATCAAGACTTTCCAGGGCCCGCCCCAC
	Annona_squamosa	CGCCTAGAGGACTTGCGAATTCCTACTTCTTATATCAAGACTTTCCAGGGCCCGCCCCAC
	Anonidium_sp_Cheek_7896	CGCCTAGAGGACTTGCGAATTCCTACTTCTTATATCAAGACTTTCCAGGGCCCGCCCCAC
	Asimina_longifolia	CGCCTAGAGGACTTGCGAATTCCTACTTCTTATATCAAGACTTTCCAGGGCCCGCCCCAC
	Asimina_rugelii	CGCCTAGAGGACTTGCGAATTCCTACTTCTTATATCAAGACTTTCCAGGGCCCGCCCCAC
	Asimina_triloba	CGCCTAGAGGATTTGCGAATTCCTACTTCTTATATCAAGACTTTCCAGGGCCCGCCCCAC
	Disepalum_platypetalum	------------------------------------------------------------
	Disepalum_pulchrum	CGCCTAGAGGACTTGCGAATTCCTACTTCTTATATCAAGACTTTCCAGGGCCCGCCCCAC
	Goniothalamus_amuyon	CGCCTAGAGGACTTGCGAATTCCGACTTCTTATATCAAGACTTTCCAGGGCCCGCCTCAC
	Goniothalamus_andersonii	CGCCTAGAAGACTTGCGAAT----------------------------------------
	Goniothalamus_aruensis	CGCCTAGAAGACTTGCGAATTCCTACTTCTTATATCAAGACTTTCCAGGGCCCGCCTCAC
	Goniothalamus_angustifolius	CGCCTAGAGGACTTGCGAATTCCTACTTCTTATATCAAGACTTTCCAGGGCCCGCCTCAC
	Goniothalamus_australis	CGCCTAGAGGACTTGCGAATTCCTACTTCTTATATCAATACTTTCCAGGGCCCGCCTCAC
	Goniothalamus_borneensis	------------------------------------------------------------
	Goniothalamus_bracteosus	CGCCTAGARGACTTGCGAATTCCTACTTCTTATATCAAGACTTTCCAGGGCCCGCCTCAC
	Goniothalamus_calvicarpus	CGCCTAGAGGACTTGCGAATTCCTACTTCTTATATCAAGACTTTCCAAGGCCCGCCTCAC
	Goniothalamus_cardiopetalus	CGCCTAGAGGACTTGCGAATTCCTACTTCTTATATCAAGACTTTCCAGGGCCCGCCTCAC
	Goniothalamus_cauliflorus	CGCCTAGAAGACTTGCGAATTCCTACTTCTTATATCAAGACTTTCCAGGGCCCGCCTCAC
	Goniothalamus_suaveolens_1	CGCCTATA----------------------------------------------------
	Goniothalamus_cheliensis	CGCCTAGAGGACTTGCGAATTCCTACTTCTTATATCAAGACTTTCCAGGGCCCGCCTCAC
	Goniothalamus_clemensii	CGCCTAGAGGACTTGCGAATTCCTACTTCTTATATCAAGACTTTCCAGGGCCCGCCTCAC
	Goniothalamus_costulatus	CGCCTAGAGGACTTGCGAATTCCTACTTCTTATATCAAGACTTTCCAGGGCCCGCCTCAC
	Goniothalamus_dumontetii	CGCCTAGAAGACTTGCGAATTCCTACTTCTTATATCAAGACTTTCCAGGGCCCGCCTCAC
	Goniothalamus_elegans	CGCCTAGAGGACTTGCGAATTCCTACTTCTTATATCAAGACTTTCCAGGGCCCGCCTCAC
	Goniothalamus_elmeri	CGCCTAGAGGACTTGCGAATTCCTACTTCTTATATCAAGACTTTCCAGGGCCCGCCTCAC
	Goniothalamus_expansus	CGCCTAGAGGACTTGCGAATTCCTACTTCTTATATCAAGACTTTCCAGGGCCCGCCTCAC
	Goniothalamus_fasciculatus	------------------------------------------------------------
	Goniothalamus_gardneri	CGCCTAGAGGACTTGCGAATTCCTACTTCTTATATCAAGACTTTCCAGGGCCCGCCTCAC
	Goniothalamus_giganteus	CGCCTAGAGGACTTGCGAATTCCTACTTCTTATATCAAGACTTTCCAGGGCCCGCCTCAC
	Goniothalamus_grandiflorus	CGCCTAGAAGACTTGCGAATTCCTACTTCTTATATCAAGACTTTCCAGGGCCCGCCTCAC
	Goniothalamus_griffithii	CGCCTAGAGGACTTGCGAATTCCTACTTCTTATATCAAGACTTTCCAAGGCCCGCCTCAC
	Goniothalamus_hookeri	CGCCTAGAGGACTTGCGAATTCCTACTTCTTATATCAAGACTTTCCAGGGCCCGCCTCAC
	Goniothalamus_howii	CGCCTAGAGGACTTGCGAATTCCTACTTCTTATATCAAGACTTTCCAGGGCCCGCCTCAC
	Goniothalamus_imbricatus	CGCCTAGAAGACTTGCGAATTCCTACTTCTTATATCAAGACTTTCCAGGGCCCGCCTCAC
	Goniothalamus_kinabaluensis	CGCCTAGAGGACTTGCGAATTCCTACTTCTTATATCAAGACTTTTCAGGGCCCGCCTCAC
	Goniothalamus_laoticus	CGCCTAGAGGACTTGCGAATTCCTACTTCTTATATCAAGACTTTCCAGGGCCCGCCTCAC
	Goniothalamus_loerzingii	CGCCTAGAGGACTTGCGAATTCCTACTTCTTATATCAAGACTTTTCAGGGCCCGCCTCAC
	Goniothalamus_macranthus	CGCCTAGAGGACTTGCGAATTCCTACTTCTTATATCAAGACTTTCCAGGGCCCGCCTCAC
	Goniothalamus_macrophyllus	CGCCTAGAGGACTTGCGAATTCCTACTTCTTATATCAAGACTTTTCAGGGCCCGCCTCAC
	Goniothalamus_maewongensis	CGCCTAGAGGACTTGCGAATTCCTACTTCTTATATCAAGACTTTCCAGGGCCCGCCTCAC
	Goniothalamus_majestatis	CGCCTAGAAGACTTGCGAATTCCTACTTCTTATATCAAGACTTTCCAGGGCCCGCCTCAC
	Goniothalamus_malayanus	CGCCTAGAGGACTTGCGAATTCCTACTTCTTATATCAAGACTTTCCAGGGCCCGCCTCAC
	Goniothalamus_megalocalyx	CGCCTAGAAGACTTGCGAATTCCTACTTCTTATATCAAGACTTTTCAGGGCCCGCCTCAC
	Goniothalamus_monospermus	CGCCTAGAGGACTTGCGAATTCCTACTTCTTATATCAAGACTTTCCAGGGCCCGCCTCAC
	Goniothalamus_montanus	CGCCTAGAGGACTTGCGAATTCCTACTTCTTATATCAAGACTTTCCAGGGCCCGCCTCAC
	Goniothalamus_obtusatus	CGCCTAGAGGACTTGCGAATTCCTACTTCTTATATCAAGACTTTCCAGGGCCCGCCTCAC
	Goniothalamus_parallelivenius	CGCCTAGAGGACTTGCGAATTCCTACTTCTTATATCAAGACTTTTCAGGGCCCGCCTCAC
	Goniothalamus_repevensis	CGCCTAGAGGACTTGCGAATTCCTACTTCTTATATCAAGACTTTCCAGGGCCCGCCTCAC
	Goniothalamus_reticulatus	------------------------------------------------------------
	Goniothalamus_ridleyi	CGCCTAGAGGACTTGCGAATTCCTACTTCTTATATCAAGACTTTTCAGGGCCCGCCTCAC
	Goniothalamus_calcareus	CGCCTAGAGGACTTGCGAATTCCTACTTCTTATATCAAGACTTTCCAGGGCCCGCCTCAC
	Goniothalamus_rotundisepalus	CGCCTAGAGGACTTGCGAATTCCTACTTCTTATATCAAGACTTTCCAGGGCCCGCCTCAC
	Goniothalamus_rufus	CGCCTAGAAGACTTGCGAAT----------------------------------------
	Goniothalamus_sawtehii	CGCCTAGAGGACTTGCGAATTCCTACTTCTTATATCAAGACTTTCCAGGGCCCGCCTCAC
	Goniothalamus_scortechinii	CGCCTAGAGGACTTGCGAATTCCTACTTCTTATATCAAGACTTTTCAGGGCCCGCCTCAC
	Goniothalamus_sesquipedalis	CGCCTAGAGGACTTGCGAATTCCTACTTCTTATATCAAGACTTTCCAGGGCCCGCCTCAC
	Goniothalamus_suaveolens_2	CGCCTAGAGGACTTGCGAATTCCTACTTCTTATATCAAAACTTTTCAGGGCCCGCCTCAC
	Goniothalamus_palawanensis	CGCCTAGAGGACTTGCGAATTCCTACTTCTTATATCAAGACTTTCCAGGGCCCGCCTCAC
	Goniothalamus_sp_nov	CGCCTAGAGGACTTGCGAATTCCTACTTCTTATATCAAGACTTTCCAGGGCCCGCCTCAC
	Goniothalamus_tamirensis	CGCCTAGAAGACTTGCGAATTCCTACTTCTTATATCAAGACTTTCCAGGGCCCGCCTCAC
	Goniothalamus_tapis	CGCCTAGAGGACTTGCGAATTCCTACTTCTTATATCAAGACTTTCCAGGGCCCGCCTCAC
	Goniothalamus_tapisoides	CGCCTAGAGGACTTGCGAATTCCTACTTCTTATATCAAGACTTTCCAGGGCCCGCCTCAC
	Goniothalamus_tavoyensis	CGCCTAGAGGACTTGCGAATTCCTACTTCTTATATCAAGACTTTCCAGGGCCCGCCTCAC
	Goniothalamus_tenuifolius	CGCCTAGAGGACTTGCGAATTCCTACTTCTTATATCAAGACTTTCCAGGGCCCGCCTCAC
	Goniothalamus_thomsoni	CGCCTAGAGGACTTGCGAATTCCTACTTCTTATATCAAGACTTTCCAGGGCCCGCCTCAC
	Goniothalamus_thwaitesii	------------------------------------------------------------
	Goniothalamus_tomentosus	CGCCTAGAGGACTTGCGAATTCCTACTTCTTATATCAAGACTTTCCAGGGCCCGCCTCAC
	Goniothalamus_tortilipetalus	CGCCTAGAGGACTTGCGAATTCCTACTTCTTATATCAAGACTTTCCAGGGCCCGCCTCAC
	Goniothalamus_touranensis	CGCCTAGAAGACTTGCGAATTCCA------------------------------------
	Goniothalamus_undulatus	CGCCTAGAGGACTTGCGAATTCCTACTTCTTATATCAAGACTTTCCAGGGCCCGCCTCAC
	Goniothalamus_uvarioides	------------------------------------------------------------
	Goniothalamus_velutinus	CGCCTAGAGGACTTGCGAATTCCTACTTCTTATATCAAGACTTTCCAGGGCCCGCCTCAC
	Goniothalamus_woodii	CGCCTAGA----------------------------------------------------
	Goniothalamus_wrayi	CGCCTAGA----------------------------------------------------
	Goniothalamus_wynaadensis	CGCCTAGAGGACTTGCGAATTCCTACTTCTTATATAAAGACTTTCCAGGGCCCGCCTCAC
	Neostenanthera_myristicifolia	CGCCTAGAGGACTTGCGAATTCCTACTTCTTATATCAAGACTTTCCAGGGCCCGCCCCAC
	Annona_dumetorum	GGCATCCAAGTTGAGAGAGATAAATTGAACAAATACGGCCGTCCCCTATTGGGATGTACT
	Annona_glabra	GGCATCCAAGTTGAGAGAGATAAATTGAACAAGTATGGCCGTCCCCTATTGGGATGTACT
	Annona_herzogii	GGCATCCAAGTTGAGAGAGATAAATTGAACAAGTATGGCCGTCCACTATTGGGATGTACT
	Annona_mucosa	GGCATCCAAGTTGAGAGAGATAAATTGAACAAGTATGGCCGTCCACTATTGGGATGTACT
	Annona_muricata	GGCATCCAAGTTGAGAGAGATAAATTGAACAAGTATGGCCGTCCCCTATTGGGATGTACT
	Annona_reticulata	GGCATCCAAGTTGAGAGAGATAAATTGAACAAATACGGCCGTCCCCTATTGGGATGTACT
	Annona_squamosa	GGCATCCAAGTTGAGAGAGATAAATTGAACAAATACGGCCGTCCCCTATTGGGATGTACT
	Anonidium_sp_Cheek_7896	GGCATCCAAGTTGAGAGAGATAAATTGAACAAGTATGGCCGTCCCCTATTGGGATGTACT
	Asimina_longifolia	GGCATCCAAGTTGAGAGAGATAAATTGAACAAGTATGGCCGTCCCCTATTGGGATGTACT
	Asimina_rugelii	GGCATCCAAGTTGAGAGAGATAAATTGAACAAGTATGGCCGTCCCCTATTGGGATGTACT
	Asimina_triloba	GGCATCCAAGTTGAGAGAGATAAATTGAACAAGTATGGCCGTCCCCTATTGGGATGTACT
	Disepalum_platypetalum	------------------------------------------------------------
	Disepalum_pulchrum	GGCATCCAAGTTGAGAGAGATAAATTGAACAAGTATGGCCGTCCCCTATTGGGATGTACT
	Goniothalamus_amuyon	GGCATCCAAGTTGAGAGAGATAAATTGAACAAGTATGGCCGTCCTCTATTGGGATGTACT
	Goniothalamus_andersonii	------------------------------------------------------------
	Goniothalamus_aruensis	GGCATCCAAGTTGAGAGAGATAAATTGAACAAGTATGGCCGTCCTCTATTGGGATGTACT
	Goniothalamus_angustifolius	GGCATCCAAGTTGAGAGAGATAAATTGAACAAGTATGGCCGTCCTCTATTGGGATGTACT
	Goniothalamus_australis	GGCATCCAAGTTGAGAGAGATAAATTGAACAAGTATGGCCGTCCTCTATTGGGATGTACT
	Goniothalamus_borneensis	------------------------------------------------------------
	Goniothalamus_bracteosus	GGCATCCAAGTTGAGAGAGATAAATTGAACAAGTATGGCCGTCCTCTATTGGGATGTACT
	Goniothalamus_calvicarpus	GGCATCCAAGTTGAGAGAGATAAATTGAACAAGTATGGCCGTCCTCTATTGGGATGTACT
	Goniothalamus_cardiopetalus	GGCATCCAAGTTGAGAGAGATAAATTGAACAAGTATGGCCGTCCTCTATTGGGATGTACT
	Goniothalamus_cauliflorus	GGCATCCAAGTTGAGAGAGATAAATTGAACAAGTATGGCCGTCCTCTATTGGGATGTACT
	Goniothalamus_suaveolens_1	------------------------------------------------------------
	Goniothalamus_cheliensis	GGCATCCAAGTTGAGAGAGATAAATTGAACAAGTATGGCCGTCCTCTATTGGGATGTACT
	Goniothalamus_clemensii	GGCATCCAAGTTGAGAGAGATAAATTGAACAAGTATGGCCGTCCTCTATTGGGATGTACT
	Goniothalamus_costulatus	GGCATCCAAGTTGAGAGAGATAAATTGAACAAGTATGGCCGTCCTCTATTGGGATGTACT
	Goniothalamus_dumontetii	GGCATCCAAGTTGAGAGAGATAAATTGAACAAGTATGGCCGTCCTCTATTGGGATGTACT
	Goniothalamus_elegans	GGCATCCAAGTTGAGAGAGATAAATTGAACAAGTATGGCCGTCCTCTATTGGGATGTACA
	Goniothalamus_elmeri	GGCATCCAAGTTGAGAGAGATAAATTGAACAAGTATGGCCGTCCTCTATTGGGATGTACT
	Goniothalamus_expansus	GGCATCCAAGTTGAGAGAGATAAATTGAACAAGTATGGCCGTCCTCTATTGGGATGTACT
	Goniothalamus_fasciculatus	------------------------------------------------------------
	Goniothalamus_gardneri	GGCATCCAAGTTGAGAGAGATAAATTGAACAAGTATGGCCGTCCTCTATTGGGATGTACT
	Goniothalamus_giganteus	GGCATCCAAGTTGAGAGAGATAAATTGAACAAGTATGGCCGTCCTCTATTGGGATGTACT
	Goniothalamus_grandiflorus	GGCATCCAAGTTGAGAGAGATAAATTGAACAAGTATGGCCGTCCTCTATTGGGATGTACT
	Goniothalamus_griffithii	GGCATCCAAGTTGAGAGAGATAAATTGAACAAGTATGGCCGTCCTCTATTGGGATGTACT
	Goniothalamus_hookeri	GGCATCCAAGTTGAGAGAGATAAATTGAACAAGTATGGCCGTCCTCTATTGGGATGTACT
	Goniothalamus_howii	GGCATCCAAGTTGAGAGAGATAAATTGAACAAGTATGGCCGTCCTCTATTGGGATGTACT
	Goniothalamus_imbricatus	GGCATCCAAGTTGAGAGAGATAAATTGAACAAGTATGGCCGTCCTCTATTGGGATGTACT
	Goniothalamus_kinabaluensis	GGCATCCAAGTTGAGAGAGATAAATTGAACAAGTACGGCCGTCCTCTATTGGGATGTACT
	Goniothalamus_laoticus	GGCATCCAAGTTGAGAGAGATAAATTGAACAAGTATGGCCGTCCTCTATTGGGATGTACT
	Goniothalamus_loerzingii	GGCATCCAAGTTGAGAGAGATAAATTGAACAAGTACGGCCGTCCTCTATTGGGATGTACT
	Goniothalamus_macranthus	GGCATCCAAGTTGAGAGAGATAAATTGAACAAGTATGGCCGTCCTCTATTGGGATGTACT
	Goniothalamus_macrophyllus	GGCATCCAAGTTGAGAGAGATAAATTGAACAAGTACGGCCGTCCTCTATTGGGATGTACG
	Goniothalamus_maewongensis	GGCATCCAAGTTGAGAGAGATAAATTGAACAAGTATGGCCGTCCTCTATTGGGATGTACT
	Goniothalamus_majestatis	GGCATCCAAGTTGAGAGAGATAAATTGAACAAGTATGGCCGTCCTCTATTGGGATGTACT
	Goniothalamus_malayanus	GGCATCCAAGTTGAGAGAGATAAATTGAACAAGTATGGCCGTCCTCTATTGGGATGTACT
	Goniothalamus_megalocalyx	GGCATCCAAGTTGAGAGAGATAAATTGAACAAGTACGGCCGTCCTCTATTGGGATGTACT
	Goniothalamus_monospermus	GGCATCCAAGTTGAGAGAGATAAATTGAACA------------------------GTACT
	Goniothalamus_montanus	GGCATCCAAGTTGAGAGAGATAAATTGAACAAGTATGGCCGTCCTCTATTGGGATGTACT
	Goniothalamus_obtusatus	GGCATCCAAGTTGAGAGAGATAAATTGAACAAGTATGGCCGTCCYCTATTGGGATGTACT
	Goniothalamus_parallelivenius	GGCATCCAAGTTGAGAGAGATAAATTGAACAAGTACGGCCGTCCTCTATTGGGATGTACT
	Goniothalamus_repevensis	GGCATCCAAGTTGAGAGAGATAAATTGAACAAGTATGGCCGTCCTCTATTGGGATGTACT
	Goniothalamus_reticulatus	------------------------------------------------------------
	Goniothalamus_ridleyi	GGCATCCAAGTTGAGAGAGATAAATTGAACAAGTACGGCCGTCCTCTATTGGGATGTACT
	Goniothalamus_calcareus	GGCATCCAAGTTGAGAGAGATAAATTGAACAAGTATGGCCGTCCTCTATTGGGATGTACT
	Goniothalamus_rotundisepalus	GGCATCCAAGTTGAGAGAGATAAATTGAACAAGTATGGCCGTCCTCTATTGGGATGTACT
	Goniothalamus_rufus	------------------------------------------------------------
	Goniothalamus_sawtehii	GGCATCCAAGTTGAGAGAGATAAATTGAACAAGTATGGCCGTCCTCTATTGGGATGTACT
	Goniothalamus_scortechinii	GGCATCCAAGTTGAGAGAGATAAATTGAACAAGTACGGCCGTCCTCTATTGGGATGTACT
	Goniothalamus_sesquipedalis	GGCATCCAAGTTGAGAGAGATAAATTGAACAAGTATGGCCGTCCTCTATTGGGATGTACT
	Goniothalamus_suaveolens_2	GGCATCCAAGTTGAGAGAGATAAATTGAACAAGTATGGCCGTCCCCTAT-----------
	Goniothalamus_palawanensis	GGCATCCAAGTTGAGAGAGATAAATTGAACAAGTATGGCCGTCCTCTATTGGGATGTACT
	Goniothalamus_sp_nov	GGCATCCAAGTTGAGAGAGATAAATTGAACAAGTATGGCCGTCCTCTATTGGGATGTACT
	Goniothalamus_tamirensis	GGCATCCAAGTTGAGAGAGATAAATTGAACAAGTATGGCCGTCCTCTATTGGGATGTACT
	Goniothalamus_tapis	GGCATCCAAGTTGAGAGAGATAAATTGAACAAGTATGGCCGTCCTCTATTGGGATGTACT
	Goniothalamus_tapisoides	GGCATCCAAGTTGAGAGAGATAAATTGAACAAGTATGGCCGTCCTCTATTGGGATGTACT
	Goniothalamus_tavoyensis	GGCATCCAAGTTGAGAGAGATAAATTGAACAAGTATGGCCGTCCTCTATTGGGATGTACT
	Goniothalamus_tenuifolius	GGCATCCAAGTTGAGAGAGATAAATTGAACAAGTATGGCCGTCCTCTATTGGGATGTACT
	Goniothalamus_thomsoni	GGCATCCAAGTTGAGAGAGATAAATTGAACAAGTATGGCCGTCCTCTATTGGGATGTACT
	Goniothalamus_thwaitesii	------------------------------------------------------------
	Goniothalamus_tomentosus	GGCATCCAAGTTGAGAGAGATAAATTGAACAAGTATGGCCGTCCTCTATTGGGATGTACT
	Goniothalamus_tortilipetalus	GGCATCCAAGTTGAGAGAGATAAATTGAACAAGTATGGCCGTCCTCTATTGGGATGTACT
	Goniothalamus_touranensis	------------------------------------------------------------
	Goniothalamus_undulatus	GGCATCCAAGTTGAGAGAGATAAATTGAACAAGTATGGCCGTCCTCTATTGGGATGTACT
	Goniothalamus_uvarioides	------------------------------------------------------------
	Goniothalamus_velutinus	GGCATCCAAGTTGAGAGAGATAAATTGAACAAGTATGGCCGTCCTCTATTGGGATGTACT
	Goniothalamus_woodii	------------------------------------------------------------
	Goniothalamus_wrayi	------------------------------------------------------------
	Goniothalamus_wynaadensis	GGCATCCAAGTTGAGAGAGATAAATTGAACAAGTATGGCCGTCCTCTATTGGGATGTACT
	Neostenanthera_myristicifolia	GGCATCCAAGTTGAGAGAGATAAATTGAACAAGTATGGCCGTCCCCTATTGGGATGTACT
	Annona_dumetorum	ATTAAACCCAAATTGGGTTTATCCGCCAAGAACTACGGTAGGGCGGTTTATGAATGTCTC
	Annona_glabra	ATTAAACCCAAATTGGGGTTATCCGCCAAGAACTACGGTAGGGCGGTTTATGAATGTCTC
	Annona_herzogii	ATTAAACCCAAATTGGGGTTATCCGCCAAGAATTACGGTAGGGCGGTTTATGAATGTCTC
	Annona_mucosa	ATTAAACCCAAATTGGGGTTATCCGCCAAGAATTACGGTAGGGCGGTTTATGAATGTCTC
	Annona_muricata	ATTAAACCCAAATTGGGGTTATCCGCCAAGAACTACGGTAGGGCGGTTTATGAATGTCTC
	Annona_reticulata	ATTAAACCCAAATTGGGGTTATCCGCCAAGAACTACGGTAGGGCGGTTTATGAATGTCTC
	Annona_squamosa	ATTAAACCCAAATTGGGGTTATCCGCCAAGAACTACGGTAGGGCGGTTTATGAATGTCTC
	Anonidium_sp_Cheek_7896	ATTAAACCAAAATTGGGGTTATCCGCCAAGAACTACGGTAGGGCGGTTTATGAATGTCTC
	Asimina_longifolia	ATTAAACCAAAATTGGGGTTATCCGCCAAGAACTACGGTAGGGCGGTTTATGAATGTCTC
	Asimina_rugelii	ATTAAACCAAAATTGGGGTTATCCGCCAAGAACTACGGTAGGGCGGTTTATGAATGTCTC
	Asimina_triloba	ATTAAACCAAAATTGGGGTTATCCGCCAAGAACTACGGTAGGGCGGTTTATGAATGTCTC
	Disepalum_platypetalum	------------------------------------------------------------
	Disepalum_pulchrum	ATTAAACCAAAATTGGGGTTATCCGCCAAGAACTACGGTAGGGCGGTTTATGAATGTCTC
	Goniothalamus_amuyon	ATTAAACCAAAATTGGGGTTATCCGCCAAGAACTACGGTAGGGCGGTTTATGAATGTCTC
	Goniothalamus_andersonii	-----------------------CGCCAAGAACTACGGTAGGGCGGTTTATGAATGTCTC
	Goniothalamus_aruensis	ATTAAACCAAAATTGGGGTTATCCGCCAAGAACTACGGTAGG------------------
	Goniothalamus_angustifolius	ATTAAACCAAAATTGGGGTTATCCGCCAAGAACTACGGTAGGGCGGTTTATGAATGTCTC
	Goniothalamus_australis	ATTAAACCAAAATTGGGGTTATCCGCCAAGAACTACGGTAGGGCGGTTTATGAATGTCTC
	Goniothalamus_borneensis	------------------------------------------------------------
	Goniothalamus_bracteosus	ATTAAACCAAAATTGGGGTTATCCGCCAAGAACTACGGTAGGGCGGTTTATGAATGTCTC
	Goniothalamus_calvicarpus	ATTAAACCAAAATTGGGGTTATCCGCCAAGAACTACGGTAGAGCGGTTTATGAATGTCTC
	Goniothalamus_cardiopetalus	ATTAAACCAAAATTGGGGTTATCCGCCAAGAACTACGGTAGGGCGGTTTATGAATGTCTC
	Goniothalamus_cauliflorus	ATTAAACCAAAATTGGGGTTATCCGCCAAGAACTACGGTAGGGCGGTTTATGAATGTCTC
	Goniothalamus_suaveolens_1	----------------------------------------GGGCGGTTTATGAATGTCTC
	Goniothalamus_cheliensis	ATTAAACCAAAATTGGGGTTATCCGCCAAGAACTACGGTAGGGCGGTTTATGAATGTCTC
	Goniothalamus_clemensii	ATTAAACCAAAATTGGGGTTATCCGCCAAGAACTACGGTAGGGCGGTTTATGAATGTCTC
	Goniothalamus_costulatus	ATTAAACCAAAATTGGGGTTATCCGCCAAGAACTACGGTAGGGCGGTTTATGAATGTCTC
	Goniothalamus_dumontetii	ATTAAACCAAAATTGGGGTTATCCGCCAAGAACTACGGTAGGGCGGTTTATGAATGTCTC
	Goniothalamus_elegans	ATTAAACCAAAATTGGGGTTATCCGCCAAGAACTACGGTAGGGCGGTTTATGAATGTCTC
	Goniothalamus_elmeri	ATTAAACCAAAATTGGGGTTATCCGCCAAGAACTACGGTAGGGCGGTTTATGAATGTCTC
	Goniothalamus_expansus	ATTAAACCAAAATTGGGGTTATCCGCCAAGAACTACGGTAGGGCGGTTTATGAATGTCTC
	Goniothalamus_fasciculatus	------------------------------------------------------------
	Goniothalamus_gardneri	ATTAAACCAAAATTGGGGTTATCCGCCAAGAACTACGGTAGGGCGGTTTATGAATGTCTC
	Goniothalamus_giganteus	ATTAAACCCAAATTGGGGTTATCCGCCAAGAACTACGGTAGGGCGGTTTATGAATGTCTC
	Goniothalamus_grandiflorus	ATTAAACCAAAATTGGGGTTATCCGCCAAGAACTACGGTAGGGCGGTTTATGAATGTCTC
	Goniothalamus_griffithii	ATTAAACCAAAATTGGGGTTATCCGCCAAGAACTACGGTAGAGCGGTTTATGAATGTCTC
	Goniothalamus_hookeri	ATTAAACCAAAATTGGGGTTATCCGCCAAGAACTACGGTAGGGCGGTTTATGAATGTCTC
	Goniothalamus_howii	ATTAAACCAAAATTGGGGTTATCCGCCAAGAACTACGGTAGGGCGGTTTATGAATGTCTC
	Goniothalamus_imbricatus	ATTAAACCAAAATTGGGGTTATCCGCCAAGAACTACGGTAGGGCGGTTTATGAATGTCTC
	Goniothalamus_kinabaluensis	ATTAAACCAAAATTGGGGTTATCCGCCAAGAACTACGGTAGGGCGGTTTATGAATGTCTC
	Goniothalamus_laoticus	ATTAAACCAAAATTGGGGTTATCCGCCAAGAACTACGGTAGGGCGGTTTATGAATGTCTC
	Goniothalamus_loerzingii	ATTAAACCCAAATTGGGGTTATCCGCCAAGAACTACGGTAGGGCGGTTTATGAATGTCTC
	Goniothalamus_macranthus	ATTAAACCAAAATTGGGGTTATCCGCCAAGAACTACGGTAGGGCGGTTTATGAATGTTTC
	Goniothalamus_macrophyllus	ATTAAACCCAAATTGGGGTTATCCGCCAAGAACTACGGTAGGGCGGTTTATGAATGTCTC
	Goniothalamus_maewongensis	ATTAAACCAAAATTGGGGTTATCCGCCAAGAACTACGGTAGGGCGGTTTATGAATGTCTC
	Goniothalamus_majestatis	ATTAAACCAAAATTGGGGTTATCCGCCAAGAACTACGGTAGGGCGGTTTATGAATGTCTC
	Goniothalamus_malayanus	ATTAAACCCAAATTGGGGTTATCCGCCAAGAACTACGGTAGGGCGGTTTATGAATGTCTC
	Goniothalamus_megalocalyx	ATTAAACCAAAATTGGGGTTATCCGCCAAGAACTACGGTAGGGCGGTTTATGAATGTCTC
	Goniothalamus_monospermus	ATTAAACAAAAATTGGGGTTATCCGCCAAGAACTACGGTAGGGCGGTTTATGAATGTCTC
	Goniothalamus_montanus	ATTAAACCAAAATTGGGGTTATCCGCCAAGAACTACGGTAGGGCGGTTTATGAATGTCTC
	Goniothalamus_obtusatus	ATTAAACCAAAATTGGGGTTATCCGCCAAGAACTACGGTAGGGCGGTTTATGAATGTCTC
	Goniothalamus_parallelivenius	ATTAAACCAAAATTGGGGTTATCCGCCAAGAACTACGGTAGGGCGGTTTATGAATGTCTC
	Goniothalamus_repevensis	ATTAAACCAAAATTGGGGTTATCCGCCAAGAACTACGGTAGGGCGGTTTATGAATGTCTC
	Goniothalamus_reticulatus	------------------------------------------------------------
	Goniothalamus_ridleyi	ATTAAACCAAAATTGGGGTTATCCGCCAAGAACTACGGTAGGGCGGTTTATGAATGTCTC
	Goniothalamus_calcareus	ATTAAACCAAAATTGGGGTTATCCGCCAAGAACTACGGTAGGGCGGTTTATGAATGTCTC
	Goniothalamus_rotundisepalus	ATTAAACCAAAATTGGGGTTATCCGCCAAGAACTACGGTAGGGCGGTTTATGAATGTCTC
	Goniothalamus_rufus	------------------------------------------------------------
	Goniothalamus_sawtehii	ATTAAACCAAAATTGGGGTTATCCGCCAAGAACTACGGTAGGGCGGTTTATGAATGTCTC
	Goniothalamus_scortechinii	ATTAAACCCAAATTGGGGTTATCCGCCAAGAACTACGGTAGGGCGGTTTATGAATGTCTC
	Goniothalamus_sesquipedalis	ATTAAACCAAAATTGGGGTTATCCGCCAAGAACTACGGTAGGGCGGTTTATGAATGTCTC
	Goniothalamus_suaveolens_2	------------------------------------------------------------
	Goniothalamus_palawanensis	ATTAAACCAAAATTGGGGTTATCCGCCAAGAACTATGGTAGGGCGGTTTATGAATGTCTC
	Goniothalamus_sp_nov	ATTAAACCAAAATTGGGGTTATCCGCCAAGAACTACGGTAGGGCGGTTTATGAATGTCTC
	Goniothalamus_tamirensis	ATTAAACCAAAATTGGGGTTATCCGCCAAGAACTACGGTAGGGCGGTTTATGAATGTCTC
	Goniothalamus_tapis	ATTAAACCAAAATTGGGGTTATCCGCCAAGAACTACGGTAGGGCGGTTTATGAATGTCTC
	Goniothalamus_tapisoides	ATTAAACCAAAATTGGGGTTATCCGCCAAGAACTACGGTAGGGCGGTTTATGAATGTCTC
	Goniothalamus_tavoyensis	ATTAAACCAAAATTGGGGTTATCCGCCAAGAACTACGGTAGGGCGGTTTATGAATGTCTC
	Goniothalamus_tenuifolius	ATTAAACCAAAATTGGGGTTATCCGCCAAGAACTACGGTAGGGCGGTTTATGAATGTCTC
	Goniothalamus_thomsoni	ATTAAACCAAAATTGGGGTTATCCGCCAAGAACTACGGTAGGGCGGTTTATGAATGTCTC
	Goniothalamus_thwaitesii	------------------------------------------------------------
	Goniothalamus_tomentosus	ATTAAACCAAAATTGGGGTTATCCGCCAAGAACTACGGTAGGGCGGTTTATGAATGTCTC
	Goniothalamus_tortilipetalus	ATTAAACCCAAATTGGGGTTATCCGCCAAGAACTACGGTAGGGCGGTTTATGAATGTCTC
	Goniothalamus_touranensis	------------------------------------------------------------
	Goniothalamus_undulatus	ATTAAACCAAAATTGGGGTTATCCGCCAAGAACTACGGTAGGGCGGTTTATGAATGTCTC
	Goniothalamus_uvarioides	------------------------------------------------------------
	Goniothalamus_velutinus	ATTAAACCAAAATTGGGGTTATCCGCCAAGAACTACGGTAGGGCGGTTTATGAATGTCTC
	Goniothalamus_woodii	--------------------------CAAGAACTACGGTAGGGCGGTTTATGAATGTCTC
	Goniothalamus_wrayi	------------------------------------------------------------
	Goniothalamus_wynaadensis	ATTAAACCAAAATTGGGGTTATCCGCCAAGAACTACGGTAGGGCGGTTTATGAATGTCTC
	Neostenanthera_myristicifolia	ATTAAACCAAAATTGGGGTTATCCGCCAAGAACTACGGTAGGGCGGTTTATGAATGTCTC
	Annona_dumetorum	CGCGGTGGACTTGATTTTACCAAGGATGATGAGAACGTGAACTCCCAACCATTTATGCGC
	Annona_glabra	CGCGGTGGACTTGATTTTACCAAGGATGATGAGAACGTGAACTCCCAACCATTTATGCGC
	Annona_herzogii	CGCGGTGGACTTGATTTTACCAAGGATGATGAGAACGTGAACTCCCAACCATTTATGCGC
	Annona_mucosa	CGCGGTGGACTTGATTTTACCAAGGATGATGAGAACGTGAACTCCCAACCATTTATGCGC
	Annona_muricata	CGCGGTGGACTTGATTTTACCAAGGATGATGAGAACGTGAACTCCCAACCATTTATGCGC
	Annona_reticulata	CGCKGTGGACTTGATTTTACCAAGGATGATGAGAACGTGAACTCCCAACCATTTATGCGC
	Annona_squamosa	CGCKGTGGACTTGATTTTACCAAGGATGATGAGAACGTGAACTCCCAACCATTTATGCGC
	Anonidium_sp_Cheek_7896	CGTGGTGGACTTGATTTTACCAAGGATGATGAGAACGTGAACTCCCAACCATTTATGCGC
	Asimina_longifolia	CGTGGTGGACTTGATTTTACCAAGGATGATGAGAACGTGAACTCCCAACCATTTATGCGC
	Asimina_rugelii	CGTGGTGGACTTGATTTTACCAAGGATGATGAGAACGTGAACTCCCAACCATTTATGCGC
	Asimina_triloba	CGTGGTGGACTTGATTTTACCAAGGATGATGAGAACGTGAACTCCCAACCATTTATGCGC
	Disepalum_platypetalum	------------------------------------------------------------
	Disepalum_pulchrum	CGTGGTGGACTTGATTTTACTAAGGATGATGAGAACGTGAACTCCCAACCATTTATGCGT
	Goniothalamus_amuyon	CGTGGTGGACTTGATTTTACCAAGGATGATGAGAACGTGAACTCCCAACCATTTATGCGC
	Goniothalamus_andersonii	CGTGGTGGACTTGATTTTACCAAGGATGATGAGAACGTGAACTCCCAACCATTTATGCGC
	Goniothalamus_aruensis	------------------------------------------------------------
	Goniothalamus_angustifolius	CGTGGTGGACTTGATTTTACCAAGGATGATGAGAACGTGAACTCCCAACCATTTATGCGC
	Goniothalamus_australis	CGTGGTGGACTTGATTTTACCAAGGATGATGAGAACGTGAACTCCCAACCATTTATGCGC
	Goniothalamus_borneensis	------------------------------------------------------------
	Goniothalamus_bracteosus	CGTGGTGGACTTGATTTTACCAAGGATGATGAGAACGTGAACTCCCAACCATTTATGCGC
	Goniothalamus_calvicarpus	CGTGGTGGACTTGATTTTACCAAGGATGATGAGAACGTGAACTCCCAACCATTTATGCGC
	Goniothalamus_cardiopetalus	CGTGGTGGACTTGATTTTACCAAGGATGATGAGAACGTGAACTCCCAACCATTTATGCGC
	Goniothalamus_cauliflorus	CGTGGTGGACTTGATTTTACCAAGGATGATGAGAACGTGAACTCCCAACCATTTATGCGC
	Goniothalamus_suaveolens_1	CGTGGTGGACTTGATTTTACCAAGGATGATGAGAACGTGAACTCCCAACCATTTATGCGC
	Goniothalamus_cheliensis	CGTGGTGGACTTGATTTTACCAAGGATGATGAGAACGTGAACTCCCAACCATTTATGCGC
	Goniothalamus_clemensii	CGTGGTGGACTTGATTTTACCAAGGATGATGAGAACGTGAACTCCCAACCATTTATGCGC
	Goniothalamus_costulatus	CGTGGTGGACTTGATTTTACCAAGGATGATGAGAACGTGAACTCCCAACCATTTATGCGC
	Goniothalamus_dumontetii	CGTGGTGGACTTGATTTTACCAAGGATGATGAGAACGTGAACTCCCAACCATTTATGCGC
	Goniothalamus_elegans	CGTGGTGGACTTGATTTTACCAAGGATGATGAGAACGTGAACTCCCAACCATTTATGCGC
	Goniothalamus_elmeri	CGTGGTGGACTTGATTTTACCAAGGATGATGAGAACGTGAACTCCCAACCATTTATGCGC
	Goniothalamus_expansus	CGTGGTGGACTTGATTTTACCAAGGATGATGAGAACGTGAACTCCCAACCATTTATGCGC
	Goniothalamus_fasciculatus	------------------------------------------------------------
	Goniothalamus_gardneri	CGTGGTGGACTTGATTTTACCAAGGATGATGAGAACGTGAACTCCCAACCATTTATGCGC
	Goniothalamus_giganteus	CGTGGTGGACTTGATTTTACCAAGGATGATGAGAACGTGAACTCCCAACCATTTATGCGC
	Goniothalamus_grandiflorus	CGTGGTGGACTTGATTTTACCAAGGATGATGAGAACGTGAACTCCCAACCATTTATGCGC
	Goniothalamus_griffithii	CGTGGTGGACTTGATTTTACCAAGGATGATGAGAACGTGAACTCCCAACCATTTATGCGC
	Goniothalamus_hookeri	CGTGGTGGACTTGATTTTACCAAGGATGATGAGAACGTGAACTCCCAACCATTTATGCGC
	Goniothalamus_howii	CGTGGTGGACTTGATTTTACCAAGGATGATGAGAACGTGAACTCCCAACCATTTATGCGC
	Goniothalamus_imbricatus	CGTGGTGGACTTGATTTTACCAAGGATGATGAGAACGTGAACTCCCAACCATTTATGCGC
	Goniothalamus_kinabaluensis	CGTGGTGGACTTGATTTTACCAAGGATGATGAGAACGTGAACTCCCAACCATTTATGCGC
	Goniothalamus_laoticus	CGTGGTGGACTTGATTTTACCAAGGATGATGAGAACGTGAACTCCCAACCATTTATGCGC
	Goniothalamus_loerzingii	CGTGGTGGACTTGATTTTACCAAGGATGATGAGAACGTGAACTCCCAACCATTTATGCGC
	Goniothalamus_macranthus	CGTGGTGGACTTGATTTTACCAAGGATGATGAGAACGTGAACTCCCAACCATTTWTGCGC
	Goniothalamus_macrophyllus	CGTGGTGGGCTTGATTTTACCAAGGATGATGAGAACGTGAACTCCCAACCATTTATGCGC
	Goniothalamus_maewongensis	CGTGGTGGACTTGATTTTACCAAGGATGATGAGAACGTGAACTCCCAACCATTTATGCGC
	Goniothalamus_majestatis	CGTGGTGGACTTGATTTTACCAAGGATGATGAGAACGTGAACTCCCAACCATTTATGCGC
	Goniothalamus_malayanus	CGTGGTGGACTTGATTTTACCAAGGATGATGAGAACGTGAACTCCCAACCATTTATGCGC
	Goniothalamus_megalocalyx	CGTGGTGGACTTGATTTTACCAAGGATGATGAGAACGTGAACTCCCAACCATTTATGCGC
	Goniothalamus_monospermus	CGTGGTGGACTTGATTTTACCAAGGATGATGAGAACGTGAACTCCCAACCATTTATGCGC
	Goniothalamus_montanus	CGTGGTGGACTTGATTTTACCAAGGATGATGAGAACGTGAACTCCCAACCATTTATGCGC
	Goniothalamus_obtusatus	CGTGGTGGACTTGATTTTACCAAGGATGATGAGAACGTGAACTCCCAACCATTTATGCGC
	Goniothalamus_parallelivenius	CGTGGTGGACTTGATTTTACCAAGGATGATGAGAACGTGAACTCCCAACCATTTATGCGC
	Goniothalamus_repevensis	CGTGGTGGACTTGATTTTACCAAGGATGATGAGAACGTGAACTCCCAACCATTTATGCGC
	Goniothalamus_reticulatus	------------------------------------------------------------
	Goniothalamus_ridleyi	CGTGGTGGACTTGATTTTACCAAGGATGATGAGAACGTGAACTCCCAACCATTTATGCGC
	Goniothalamus_calcareus	CGTGGTGGACTTGATTTTACCAAGGATGATGAGAACGTGAACTCCCAACCATTTATGCGC
	Goniothalamus_rotundisepalus	CGTGGTGGACTTGATTTTACCAAGGATGATGAGAACGTGAACTCCCAACCATTTATGCGC
	Goniothalamus_rufus	---------------------ACGGATGATGAGAACGTGAACTCCCAACCATTTATGCGC
	Goniothalamus_sawtehii	CGTGGTGGACTTGATTTTACCAAGGATGATGAGAACGTGAACTCCCAACCATTTATGCGC
	Goniothalamus_scortechinii	CGTGGTGGACTTGATTTTACCAAGGATGATGAGAACGTGAACTCCCAACCATTTATGCGC
	Goniothalamus_sesquipedalis	CGTGGTGGACTTGATTTTACCAAGGATGATGAGAACGTGAACTCCCAACCATTTATGCGC
	Goniothalamus_suaveolens_2	------------------------------------------------------------
	Goniothalamus_palawanensis	CGTGGTGGACTTGATTTTACCAAGGATGATGAGAACGTGAACTCCCAACCATTTATGCGC
	Goniothalamus_sp_nov	CGTGGTGGACTTGATTTTACCAAGGATGATGAGAACGTGAACTCCCAACCATTTATGCGC
	Goniothalamus_tamirensis	CGTGGTGGACTTGATTTTACCAAGGATGATGAGAACGTGAACTCCCAACCATTTATGCGC
	Goniothalamus_tapis	CGTGGTGGACTTGATTTTACCAAGGATGATGAGAACGTGAACTCCCAACCATTTATGCGC
	Goniothalamus_tapisoides	CGTGGTGGACTTGATTTTACCAAGGATGATGAGAACGTGAACTCCCAACCATTTATGCGC
	Goniothalamus_tavoyensis	CGTGGTGGACTTGATTTTACCAAGGATGATGAGAACGTGAACTCCCAACCATTTATGCGC
	Goniothalamus_tenuifolius	CGTGGTGGACTTGATTTTACCAAGGATGATGAGAACGTGAACTCCCAACCATTTATGCGC
	Goniothalamus_thomsoni	CGTGGTGGACTTGATTTTACCAAGGATGATGAGAACGTGAACTCCCAACCATTTATGCGC
	Goniothalamus_thwaitesii	------------------------------------------------------------
	Goniothalamus_tomentosus	CGTGGTGGACTTGATTTTACCAAGGATGATGAGAACGTGAACTCCCAACCATTTATGCGC
	Goniothalamus_tortilipetalus	CGTGGTGGACTTGATTTTACCAAGGATGATGAGAACGTGAACTCCCAACCATTTATGCGC
	Goniothalamus_touranensis	------------------------------------------------------------
	Goniothalamus_undulatus	CGTGGTGGACTTGATTTTACCAAGGATGATGAGAACGTGAACTCCCAACCATTTATGCGC
	Goniothalamus_uvarioides	-----------------------GGATGATGAGAACGTGAACTCCCAACCATTTATGCGC
	Goniothalamus_velutinus	CGTGGTGGACTTGATTTTACCAAGGATGATGAGAACGTGAACTCCCAACCATTTATGCGC
	Goniothalamus_woodii	CGTGGTGGACTTGATTTTACCAAGGATGATGAGAACGTGAACTCCCAACCATTTATGCGC
	Goniothalamus_wrayi	------------GATTTTACCAAGGATGATGAGAACGTGAACTCCCAACCATTTATGCGC
	Goniothalamus_wynaadensis	CGTGGTGGACTTGATTTTACCAAGGATGATGAGAACGTGAACTCCCAACCATTTATGCGC
	Neostenanthera_myristicifolia	CGTGGTGGACTTGATTTTACCAAGGATGATGAGAACGTGAACTCCCAACCATTTATGCGC
	Annona_dumetorum	TGGAGAGACCGTTTCTTATTTTGTGCCGAAGCCATTT-TAAAGCGCAGGCCGAAACGGGT
	Annona_glabra	TGGAGAGACCGTTTCTTATTTTGTGCTGAAGCCATTTATAAAGCGCAGGCCGAAACGGGT
	Annona_herzogii	TGGAGAGACCGTTTCTTATTTTGTGCTGAAGCGCTTTTTAAAGCGCAGGCCGAAACGGGT
	Annona_mucosa	TGGAGAGACCGTTTCTTATTTTGTGCTGAAGCGCTTTNNNNNNNNNNNNNNNNNNNNNNN
	Annona_muricata	TGGAGAGACCGTTTCTTATTTTGTGCTGAAGCCCTTTGTAAAGCGCAGGCCGAAACGGGT
	Annona_reticulata	TGGAGAGACCGTTTCTTATTTTGTGCCGAAGCCCTTTTTAAAGCGCAGGCCGAAACGGGT
	Annona_squamosa	TGGAGAGACCGTTTCTTATTTTGTGCCGAAGCCCTTTTTAAAGCGCAGGCCGAAACGGGT
	Anonidium_sp_Cheek_7896	TGGAGAGACCGTTTCTTATTTTGTGCTGAAGCGCTTTTTAAAGCGCAGGCCGAAACGGGT
	Asimina_longifolia	TGGAGAGACCGTTTCTTATTTTGTGCTGAAGCCATTTATAAAGCGCAGGCCGAAACGGGT
	Asimina_rugelii	TGGAGAGACCGTTTCTTATTTTGTGCTGAAGCCATTTATAAAGCGCAGGCCGAAACGGGT
	Asimina_triloba	TGGAGAGACCGTTTCTTATTTTGTGCTGAAGCACTTTATAAAGCGCAGGCCGAAACGGGT
	Disepalum_platypetalum	------------------------------------------------------------
	Disepalum_pulchrum	TGGAGAGACCGTTTCTTATTTTGTGCTGAAGCCCTTTATAAAGCGCAGGCCGAAACGGGT
	Goniothalamus_amuyon	TGGAGAGACCGTTTCTTATTTTGTGCTGAAGCCCTTTATAAAGCGCAGGCTGAAACAGGT
	Goniothalamus_andersonii	TGGAGAGACCGTTTCGTATTTTGTGCTGAAGCCATTTATAAAGCGCAGGCCGAAACAGGT
	Goniothalamus_aruensis	------------------------------------------------------ACAGGT
	Goniothalamus_angustifolius	TGGAGAGACCGTTTCGTATTTTGTGCTGAAGCCATTTATAAAGCGCAGGCCGAAACAGGT
	Goniothalamus_australis	TGGAGAGACCGTTTCTTATTTTGTGCTGAAGCCATTTATAAAGCGCAGGCCGAAACAGGT
	Goniothalamus_borneensis	------------------------------------------------------------
	Goniothalamus_bracteosus	TGGAGAGACCGTTTCGTATTTTGTGCTGAAGCCATTTATAAAGCGCAGGCCGAAACAGGT
	Goniothalamus_calvicarpus	TGGAGAGACCGTTTCGTATTTTGTGCTGAAGCCATTTATAAAGCGCAGGCCGAAACAGGG
	Goniothalamus_cardiopetalus	TGGAGAGACCGTTTCGTATTTTGTGCTGAAGCCATTTATAAAGCGCAGGCCGAAACAGGT
	Goniothalamus_cauliflorus	TGGAGAGACCGTTTCGTATTTTGTGCTGAAGCCATTTATAAAGCGCAGGCCGAAACAGGT
	Goniothalamus_suaveolens_1	TGGAGAGACCGTTTCGTATTTTGTGCTGAAGCCCTTTATAAAGCGCAGGCCGAAACAGGT
	Goniothalamus_cheliensis	TGGAGAGACCGTTTCTTATTTTGTGCTGAAGCGCTTTATAAAGCGCAGGCCGAAACAGGT
	Goniothalamus_clemensii	TGGAGAGACCGTTTCTTATTTTGTGCTGAAGCCCTTTATAAAGCGCAGGCCGAAACAGGT
	Goniothalamus_costulatus	TGGAGAGACCGTTTCTTATTTTGTGCTGAAGCCATTTATAAAGCGCAGGCTGAAACAGGT
	Goniothalamus_dumontetii	TGGAGAGACCGTTTCTTATTTTGTGCTGAAGCCATTTATAAAGCGCAGGCCGAAACAGGT
	Goniothalamus_elegans	TGGAGAGACCGTTTCTTATTTTGTGCTGAAGCCATTTATAAAGCGCAGGCTGAAACAGGT
	Goniothalamus_elmeri	TGGAGAGACCGTTTCGTATTTTGTGCTGAAGCCATTTATAAAGCGCAGGCCGAAACAGGT
	Goniothalamus_expansus	TGGAGAGACCGTTTCGTATTTTGTGCTGAAGCCATTTATAAAGCGCAGGCCGAAACAGGG
	Goniothalamus_fasciculatus	------------------------------------------------------------
	Goniothalamus_gardneri	TGGAGAGACCGTTTCGTATTTTGTGCTGAAGCCATTTATAAAGCGCAGGCCGAAACAGGG
	Goniothalamus_giganteus	TGGAGAGACCGTTTCTTATTTTGTGCTGAAGCGATTTATAAAGCGCAGGCCGAAACGGGT
	Goniothalamus_grandiflorus	TGGAGAGACCGTTTCGTATTTTGTGCTGAAGCCATTTATAAAGCGCAGGCCGAAACAGGT
	Goniothalamus_griffithii	TGGAGAGACCGTTTCGTATTTTGTGCTGAAGCCATTTATAAAGCGCAGGCCGAAACAGGG
	Goniothalamus_hookeri	TGGAGAGACCGTTTCGTATTTTGTGCTGAAGCCATTTATAAAGCGCAGGCCGAAACAGGG
	Goniothalamus_howii	TGGAGAGACCGTTTCTTATTTTGTGCTGAAGCCATTTATAAAGCGCAGGCCGAAACAGGT
	Goniothalamus_imbricatus	TGGAGAGACCGTTTCGTATTTTGTGCTGAAGCCATTTATAAAGCGCAGGCCGAAACAGGT
	Goniothalamus_kinabaluensis	TGGAGAGACCGTTTCGTATTTTGTGCTGAAGCCATTTATAAAGCGCAGGCCGAAACAGGT
	Goniothalamus_laoticus	TGGAGAGACCGTTTCTTATTTTGTGCTGAAGCCATTTATAAAGCGCAGGCCGAAACAGGT
	Goniothalamus_loerzingii	TGGAGAGACCGTTTCGTATTTTGTGCTGAAGCGCTTTATAAAGCGCAGGCCGAAACAGGT
	Goniothalamus_macranthus	TGGAGAGNCCGTTTCGTATYTTGTGCTGAAGCCATTTATAAAGCGCAGGCCGAAACAGGG
	Goniothalamus_macrophyllus	TGGAGAGACCGTTTCGTATTTTGTGCTGAAGCCATTTATAAAGCGCAGGCCGAAACAGGT
	Goniothalamus_maewongensis	TGGAGAGACCGTTTCTTATTTTGTGCTGAAGCCCTTTATAAAGCGCAGGCCGAAACAGGT
	Goniothalamus_majestatis	TGGAGAGACCGTTTCGTATTTTGTGCTGAAGCCATTTATAAAGCGCAGGCCGAAACAGGT
	Goniothalamus_malayanus	TGGAGAGACCGTTTCTTATTTTGTGCTGAAGCCATTTATAAAGCGCAGGCCGAAACGGGT
	Goniothalamus_megalocalyx	TGGAGAGACCGTTTCGTATTTTGTGCTGAAGCCATTTATAAAGCGCAGGCCGAAACAGGT
	Goniothalamus_monospermus	TGGAGAGACCGTTTCGTATTTTGTGCTGAAGCCATTTATAAAGCGCAGGCCGAAACAGGT
	Goniothalamus_montanus	TGGAGAGACCGTTTCTTATTTTGTGCTGAAGCGCTTTATAAAGCGCAGGCCGAAACAGGT
	Goniothalamus_obtusatus	TGGAGAGACCGTTTCTTATTTTTTGCTCAACCAT-------------GGCCGAAACAGGT
	Goniothalamus_parallelivenius	TGGAGAGACCGTTTCGTATTTTGTGCTGAAGCGCTTTATAAAGCGCAGGCCGAAACAGGT
	Goniothalamus_repevensis	TGGAGAGACCGTTTCTTATTTTGTGCTGAAGCGCTTTATAAAGCGCAGGCCGAAACAGGT
	Goniothalamus_reticulatus	------------------------------------------------------------
	Goniothalamus_ridleyi	TGGAGAGACCGTTTCGTATTTTGTGCTGAAGCCATTTATAAAGCGCAGGCCGAAACAGGT
	Goniothalamus_calcareus	TGGAGAGACCGTTTCGTATTTTGTGCTGAAGCCATTTATAAAGCGCAGGCCGAAACAGGT
	Goniothalamus_rotundisepalus	TGGAGAGACCGTTTCTTATTTTGTGCTGAAGCGCTTTATAAAGCGCAGGCTGAAACAGGT
	Goniothalamus_rufus	TGGAGAGACCGTTTCTTATTTTGTGCTGAAGCCCTTTATAAAGCGCAGGCTGAAACAGGT
	Goniothalamus_sawtehii	TGGAGAGACCGTTTCTTATTTTGTGCTGAAGCCCTTTTTAAAGCGCAGGCTGAAACAGGT
	Goniothalamus_scortechinii	TGGAGAGACCGTTTCGTATTTTGTGCTGAAGCCCTTTATAAAGCGCAGGCCGAAACAGGT
	Goniothalamus_sesquipedalis	TGGAGAGACCGTTTCGTATTTTGTGCTGAAGCCATTTATAAAGCGCAGGCCGAAACAGGG
	Goniothalamus_suaveolens_2	-----------ATTCGTATTTTGTGCTGAAGCCCTTTATAAAGCGCAGGCCGAAACAGGT
	Goniothalamus_palawanensis	TGGAGAGACCGTTTCTTATTTTGTGCTGAAGCGCTTTTTAAAGCGCAGGCTGAAACAGGT
	Goniothalamus_sp_nov	TGGAGAGACCGTTTCGTATTTTGTGCTGAAGCCATTTATAAAGCGCAGGCCGAAACAGGT
	Goniothalamus_tamirensis	TGGAGAGACCGTTTCTTATTTTGTGCTGAAGCCATTTATAAAGCGCAGGCTGAAACAGGT
	Goniothalamus_tapis	TGGAGAGACCGTTTCTTATTTTGTGCTGAAGCGCTTTATAAAGCGCAGGCCGAAACAGGT
	Goniothalamus_tapisoides	TGGAGAGACCGTTTCTTATTTTGTGCTGAAGCCCTTTATAAAGCGCAGGCCGAAACAGGT
	Goniothalamus_tavoyensis	TGGAGAGACCGTTTCGTATTTTGTGCTGAAGCCATTTATAAAGCGCAGGCCGAAACAGGG
	Goniothalamus_tenuifolius	TGGAGAGACCGTTTCTTATTTTGTGCTGAAGCGCTTTATAAAGCGCAGGCTGAAACAGGT
	Goniothalamus_thomsoni	TGGAGAGACCGTTTCGTATTTTGTGCTGAAGCCATTTATAAAGCGCAGGCCGAAACAGGG
	Goniothalamus_thwaitesii	------------------------------------------------------------
	Goniothalamus_tomentosus	TGGAGAGACCGTTTCTTATTTTGTGCTGAAGCCCTTTATAAAGCGCAGGCTGAAACAGGT
	Goniothalamus_tortilipetalus	TGGAGAGACCGTTTCGTATTTTGTGCTGAAGCCATTTATAAAGCGCAGGCCGAAACAGGG
	Goniothalamus_touranensis	------------------------------------------------------------
	Goniothalamus_undulatus	TGGAGAGACCGTTTCTTATTTTGTGCTGAAGCCCTTTATAAAGCGCAGGCTGAAACAGGT
	Goniothalamus_uvarioides	TGGAGAGACCGTTTCGTATTTTGTGCTGAAGCGCTTTATAAAGCGCAGGCCGAAACAGGT
	Goniothalamus_velutinus	TGGAGAGACCGTTTCTTATTTTGTGCTGAAGCGCTTTATAAAGCGCAGGCTGAAACAGGT
	Goniothalamus_woodii	TGGAGAGACCGTTTCGTATTTTGTGCTGAAGCCATTTATAAAGCGCAGGCCGAAACAGGT
	Goniothalamus_wrayi	TGGAGAGACCGTTTCGTATTTTGTGCTGAAGCCATTTATAAAGCGCAGGCCGAAACAGGT
	Goniothalamus_wynaadensis	TGGAGAGACCGTTTCGTATTTTGTGCTGAAGCCATTTATAAAGCGCAGGCCGAAACAGGT
	Neostenanthera_myristicifolia	TGGAGAGACCGTTTCTTATTTTGTGCTGAAGCCCTTTATAAAGCGCAGGCCGAAACGGGT
	Annona_dumetorum	GAAATCAAAGGACATTACTTGAATGCTACTGCAGGTACATGCGAAGAAATGATCAAAAGG
	Annona_glabra	GAAATCAAAGGACATTACTTGAATGCTACTGCAGGTACATGCGAAGAAATGATCAAAAGA
	Annona_herzogii	GAAATCAAAGGACNNNNNNNNNNNNNNNNNNNNNNTACATGCGAAGAAATGATCAAAAGG
	Annona_mucosa	NNNNNNNNNGGACATTACTTGAATGCTACTGCAGGTACATGCGAAGAAATGATCAAAAGG
	Annona_muricata	GAAATCAAAGGACATTACTTGAATGCTACTGCAGGCACATGCGAAGAAATGATCAAAAGG
	Annona_reticulata	GAAATCAAAGGACATTACTTGAATGCTACTGCAGGTACATGCGAAGAAATGATGAAAAGG
	Annona_squamosa	GAAATCAAAGGACATTACTTGAATGCTACTGCAGGTACATGCGAAGAAATGATCAAAAGG
	Anonidium_sp_Cheek_7896	GAAATCAAAGGACATTACTTGAATGCTACTGCAGGTACATGTGAAGAAATGATCAAAAGG
	Asimina_longifolia	GAAATCAAAGGACATTACTTGAATGCTACTGCAGGTACATGCGAAGAAATGATCAAAAGG
	Asimina_rugelii	GAAATCAAAGGACATTACTTGAATGCTACTGCAGGTACATGCGAAGAAATGATCAAAAGG
	Asimina_triloba	GAAATCAAAGGACATTACTTGAATGCTACTGCAGGTACATGCGAAGAAATGATGAAAAGG
	Disepalum_platypetalum	------------------------------------------------------------
	Disepalum_pulchrum	GAAATCAAAGGACATTACTTGAATGCTACTGCAGGTACATGCGAAGAAATGATCAAAAGG
	Goniothalamus_amuyon	GAAATCAAAGGACATTACCTGAATGCTACTGCAGGTACATGCGAAGAAATGATSAAAAGG
	Goniothalamus_andersonii	GAAATCAAAGGACATTACCTGAATGCTACTGCAGGTACATGCGAAGAAATGATCAAAAGG
	Goniothalamus_aruensis	GAAATCAAAGGACATTACATGAATGCTACTGCAGGTACATGCGAAGAAATGATAAAAAGG
	Goniothalamus_angustifolius	GAAATCAAAGGACATTACCTGAATGCTACTGCAGGTACATGCGAAGAAATGATCAAAAGG
	Goniothalamus_australis	GAAATCAAAGGACATTACCTGAATGCTACTGCAGGTACATGCGAAGAAATGATCAAAAGG
	Goniothalamus_borneensis	------------------------------------------------------------
	Goniothalamus_bracteosus	GAAATCAAAGGACATTACCTGAATGCTACTGCAGGTACATGCGAA---------------
	Goniothalamus_calvicarpus	GAAATCAAAGGACATTACCTGAATGCTACTGCAGGTACATGCGAAGAAATGATCAAAAGG
	Goniothalamus_cardiopetalus	GAAATCAAAGGACATTACCTGAATGCTACTGCAGGTACATGCGAAGAAATGATCAAAAGG
	Goniothalamus_cauliflorus	GAAATCAAAGGACATTACATGAATGCTACTGCAGGTACATGCGAAGAAATGATAAAAAGG
	Goniothalamus_suaveolens_1	GAAATCAAAGGACATTACCTGAATGCTACTGCAGGTACATGCGAAGAAATGATCAAAAGG
	Goniothalamus_cheliensis	GAAATCAAAGGACATTACCTGAATGCTACTGCAGGTACATGCGAAGAAATGATCAAAAGG
	Goniothalamus_clemensii	GAAATCAAAGGACATTACCTGAATGCTACTGCAGGTACATGCGAAGAAATGATCAAAAGG
	Goniothalamus_costulatus	GAAATCAAAGGACATTACCTGAATGCTACTGCGGGTACATGCGAAGAAATGATCAAAAGG
	Goniothalamus_dumontetii	GAAATCAAAGGACATTACCTGAATGCTACTGCAGGTACATGCGAAGAAATGATCAAAAGG
	Goniothalamus_elegans	GAAATCAAAGGACATTACCTGAATGCTACTGCAGGTACATGCGAAGAAATGATCAAAAGG
	Goniothalamus_elmeri	GAAATCAAAGGACATTACCTGAATGCTACTGCAGGTACATGCGAAGAAATGATCAAAAGG
	Goniothalamus_expansus	GAAATCAAAGGACATTACCTGAATGCTACTGCAGGTACATGCGAAGAAATGATCAAAAGG
	Goniothalamus_fasciculatus	------------------------------------------------------------
	Goniothalamus_gardneri	GAAATCAAAGGACATTACCTGAATGCTACTGCAGGTACATGCGAAGAAATGATCAAAAGG
	Goniothalamus_giganteus	GAAATCAAAGGACATTACCTGAATGCTACTGCAGGTACATGCGAAGAAATGATCAAAAGG
	Goniothalamus_grandiflorus	GAAATCAAAGGACATTACCTGAATGCTACTGCAGGTACATGCGAAGAAATGATAAAAAGG
	Goniothalamus_griffithii	GAAATCAAAGGACATTACCTGAATGCTACTGCAGGTACATGCGAAGAAATGATCAAAAGG
	Goniothalamus_hookeri	GAAATCAAAGGACATTACCTGAATGCTACTGCAGGTACATGCGAAGAAATGATCAAAAGG
	Goniothalamus_howii	GAAATCAAAGGACATTACCTGAATGCTACTGCAGGTACATGCGAAGAAATGATCAAAAGG
	Goniothalamus_imbricatus	GAAATCAAAGGACATTACCTGAATGCTACTGCAGGTACATGCGAAGAAATGATAAAAAGG
	Goniothalamus_kinabaluensis	GAAATCAAAGGACATTACCTGAATGCTACTGCAGGTACATGCGAAGAAATGATCAAAAGG
	Goniothalamus_laoticus	GAAATCAAAGGACATTACCTGAATGCTACTGCAGGTACATGCGAAGAAATGATCAAAAGG
	Goniothalamus_loerzingii	GAAATCAAAGGACATTACCTGAATGCTACTGCAGGTACATGCGAAGAAATGATCAAAAGG
	Goniothalamus_macranthus	GAAATCAAAGGACATTACCTGAATGCTACTGCAGGTACATGCGAAGAAATGATCAAAAGG
	Goniothalamus_macrophyllus	GAAATCAAAGGACATTACCTGAATGCTACTGCAGGTACATGCGAAGAAATGATCAAAAGG
	Goniothalamus_maewongensis	GAAATCAAAGGACATTACCTGAATGCTACTGCAGGTACATGCGAAGAAATGATCAAAAGG
	Goniothalamus_majestatis	GAAATCAAAGGACATTACCTGAATGCTACTGCAGGTACATGCGAAGAAATGATAAAAAGG
	Goniothalamus_malayanus	GAAATCAAAGGACATTACCTGAATGCTACTGCAGGTACATGCGAAGAAATGATCAAAAGG
	Goniothalamus_megalocalyx	GAAATCAAAGGACATTACCTGAATGCTACTGCAGGTACATGCGAAGAAATGATCAAAAGG
	Goniothalamus_monospermus	GAAATCAAAGGACATTACCTGAATGCTACTGCAGGTACATGCGAAGAAATGATCAAAAGG
	Goniothalamus_montanus	GAAATCAAAGGACATTACCTGAATGCTACTGCAGGTACATGCGAAGAAATGATCAAAAGG
	Goniothalamus_obtusatus	GAAATCAAAGGACATTACCTGAATGCTACTGCAGGTACATGCGAAGAAATGATCAAAAGG
	Goniothalamus_parallelivenius	GAAATCAAAGGACATTACCTGAATGCTACTGCAGGTACATGCGAAGAAATGATCAAAAGG
	Goniothalamus_repevensis	GAAATCAAAGGACATTACCTGAATGCTACTGCAGGTACATGCGAAGAAATGATCAAAAGG
	Goniothalamus_reticulatus	------------------------------------------------------------
	Goniothalamus_ridleyi	GAAATCAAAGGACATTACCTGAATGCTACTGCAGGTACATGTGAAGAAATGATCAAAAGG
	Goniothalamus_calcareus	GAAATCAAAGGACATTACCTGAATGCTACTGCAGGTACATGCGAAGAAATGATCAAAAGG
	Goniothalamus_rotundisepalus	GAAATCAAAGGACATTACCTGAATGCTACTGCAGGTACATGCGAAGAAATGATCAAAAGG
	Goniothalamus_rufus	GAAATCAAAGGACATTACCTGAATGCTACTGCAGGTACATGCGAAGAAATGATCAAAAGG
	Goniothalamus_sawtehii	GAAATCAAAGGACATTACCTGAATGCTACTGCAGGTACATGCGAAGAAATGATCAAAAGG
	Goniothalamus_scortechinii	GAAATCAAAGGACATTACCTGAATGCTACTGCA-GTACATGCGAA---------------
	Goniothalamus_sesquipedalis	GAAATCAAAGGACATTACCTGAATGCTACTGCAGGTACATGCGAAGAAATGATCAAAAGG
	Goniothalamus_suaveolens_2	GAAATCAAAGGACATTACCTGAATGCTACTGCAGGTACATGCGAAGAAATGATCAAAAGG
	Goniothalamus_palawanensis	GAAATCAAAGGACATTACCTGAATGCTACTGCAGGTACATGCGAAGAAATGATCAAAAGG
	Goniothalamus_sp_nov	GAAATCAAAGGACATTACCTGAATGCTACTGCAGGTACATGCGAAGAAATGATCAAAAGG
	Goniothalamus_tamirensis	GAAATCAAAGGACATTATCTGAATGCTACTGCAGGTACATGCGAAGAAATGATCAAAAGG
	Goniothalamus_tapis	GAAATCAAAGGACATTACCTGAATGCTACTGCAGGTACATGCGAAGAAATGATCAAAAGG
	Goniothalamus_tapisoides	GAAATCAAAGGACATTACCTGAATGCTACTGCAGGTACATGCGAAGAAATGATGAAAAGG
	Goniothalamus_tavoyensis	GAAATCAAAGGACATTACCTGAATGCTACTGCAGGTACATGCGAAGAAATGATCAAAAGG
	Goniothalamus_tenuifolius	GAAATCAAAGGACATTACCTGAATGCTACTGCAGGTACATGCGAAGAAATGATCAAAAGG
	Goniothalamus_thomsoni	GAAATCAAAGGACATTACCTGAATGCTACTGCAGGTACATGCGAAGAAATGATCAAAAGG
	Goniothalamus_thwaitesii	------------------------------------------------------------
	Goniothalamus_tomentosus	GAAATCAAAGGACATTACCTGAATGCTACTGCAGGTACATGCGAAGAAATGATCAAAAGG
	Goniothalamus_tortilipetalus	GAAATCAAAGGACATTACCTGAATGCTACTGCAGGTACATGCGAAGAAATGATCAAAAGG
	Goniothalamus_touranensis	------------------------------------------------------------
	Goniothalamus_undulatus	GAAATCAAAGGACATTACCTGAATGCTACTGCAGGTACATGCGAAGAAATGATSAAAAGG
	Goniothalamus_uvarioides	GAAATCAAAGGACATTACCTGAATGCTACTGCAGGTACATGCGAAGAAATGATCAAAAGG
	Goniothalamus_velutinus	GAAATCAAAGGACATTACCTGAATGCTACTGCAGGTACATGCGAAGAAATGATCAAAAGG
	Goniothalamus_woodii	GAAATCAAAGGACATTACCTGAATGCTACTGCAGGTACATGCGAAGAAATGATCAAAAGG
	Goniothalamus_wrayi	GAAATCAAAGGACATTACCTGAATGCTACTGCAGGTACATGCGAAGAAATGATCAAAAGG
	Goniothalamus_wynaadensis	GAAATCAAAGGACATTACCTGAATGCTACTGCAGGTACATGCGAAGAAATGATCAAAAGG
	Neostenanthera_myristicifolia	GAAATCAAAGGACATTACTTGAATGCTACTGCAGGTACATGTGAAGAAATGATCAAAAGG
	Annona_dumetorum	GCCGTGTTTGCCAGGGAATTGGGGGCTCCCATCGTAATGCATGACTACTTAACGGGGGGA
	Annona_glabra	GCCGTGTTTGCCAGGGAATTGGGGGCTCCCATCGTAATGCATGACTACTTAACGGGGGGA
	Annona_herzogii	GCCGTGTTTGCCAGGGAATTGGGGGCTCCCATCGTAATGCATGACTACTTAACGGGGGGA
	Annona_mucosa	GCCGTGTTTGCCAGGGAATTGGGGGCTCCCATCGTAATGCATGACTACTTAACGGGGGGA
	Annona_muricata	GCCGTGTTTGCCAGGGAATTGGGGGCTCCCATCGTAATGCATGACTACTTAACGGGGGGA
	Annona_reticulata	GCCGTGTTTGCCAGGGAATTGGGGACTCCCATCGTAATGCATGACTACTTAACGGGGGGA
	Annona_squamosa	GCCGTGTTTGCCAGGGAATTGGGGGCTCCCATCGTAATGCATGACTACTTAACGGGGGGA
	Anonidium_sp_Cheek_7896	GCCGTGTTTGCCAGGGAATTGGGAGCTCCCATCGTAATGCATGACTACTTAACGGGGGGA
	Asimina_longifolia	GCCGTGTTTGCCAGGGAATTGGGGGTTCCCATCGTAATGCATGACTACTTAACGGGGGGA
	Asimina_rugelii	GCCGTGTTTGCCAGGGAATTGGGGGTTCCCATCGTAATGCATGACTACTTAACGGGGGGA
	Asimina_triloba	GCCGTGTTTGCCAGGGAATTGGGGGTTCCCATCGTAATGCATGACTACTTAACGGGGGGA
	Disepalum_platypetalum	------------------------------------------------------------
	Disepalum_pulchrum	GCCGTGTTTGCCAGGGAATTGGGGGTTCCCATCGTAATGCATGACTACTTAACGGGGGGA
	Goniothalamus_amuyon	GCCGTCTTTGCCAGGGAATTGGGAGTTCCCATCGTAATGCATGACTACTTAACGGGGGGA
	Goniothalamus_andersonii	GCCGTCTTTGCCAGGGAATTGGGAGTTCCCATCGTAATGCATGACTACTTAACGGGGGGA
	Goniothalamus_aruensis	GCCGTCTTTGCCAGGGAATTGGGAGTTCCCATCGTAATGCATGACTACTTAACGGGGGGA
	Goniothalamus_angustifolius	GCCGTCTTTGCCAGGGAATTGGGAGTTCCCATCATAATGCATGACTACTTAACGGGGGGA
	Goniothalamus_australis	GCTGTCTTTGCCAGGGAATTGGGAGTTCCCATCGTAATGCATGACTACTTAACGGGGGGA
	Goniothalamus_borneensis	------------------------------------------------------------
	Goniothalamus_bracteosus	------------------------------------------------------------
	Goniothalamus_calvicarpus	GCCGTCTTTGCCAGGGAATTGGGAGTTCCCATCGTAATGCATGACTACTTAACGGGGGGA
	Goniothalamus_cardiopetalus	GCCGTCTTTGCCAGGGAATTGGGAGTTCCCATCGTAATGCATGACTACTTAACGGGGGGA
	Goniothalamus_cauliflorus	GCCGTCTTTGCCAGGGAATTGGGAGTTCCCATCGTAATGCATGACTACTTAACGGGGGGA
	Goniothalamus_suaveolens_1	GCCGTCTTTGCCAGGGAATTGGGAGTTCCCATCGTAATGCATGACTACTTAACGGGGGGA
	Goniothalamus_cheliensis	GCCGTCTTTGCCAGGGAATTGGGAGTTCCCATCGTAATGCATGACTACTTAACGGGGGGA
	Goniothalamus_clemensii	GCCGTCTTTGCCAGGGAATTGGGAGTTCCCATCGTAATGCATGACTACTTAACGGGGGGA
	Goniothalamus_costulatus	GCCGTCTTTGCCAGGGAATTGGGAGTTCCCATCGTAATGCATGACTACTTAACGGGGGGA
	Goniothalamus_dumontetii	GCCGTCTTTGCCAGGGAATTGGGAGTTCCCATCGTAATGCATGACTACTTAACGGGGGGA
	Goniothalamus_elegans	GCCGTCTTTGCCAGGGAATTGGGAGTTCCCATCGTAATGCATGACTACTTAACGGGGGGA
	Goniothalamus_elmeri	GCCGTCTTTGCCAGGGAATTGGGAGTTCCCATCGTAATGCATGACTACTTAACGGGGGGA
	Goniothalamus_expansus	GCCGTCTTTGCCAGGGAATTGGGAGTTCCCATCGTAATGCATGACTACTTAACGGGTGGA
	Goniothalamus_fasciculatus	------------------------------------------------------------
	Goniothalamus_gardneri	GCCGTCTTTGCCAGGGAATTGGGAGTTCCCATCGTAATGCATGACTACTTAACGGGGGGA
	Goniothalamus_giganteus	GCCGTCTTTGCCAGGGAATTGGGAGCTCCCATCGTAATGCATGACTACTTAACGGGGGGA
	Goniothalamus_grandiflorus	GCCGTCTTTGCCAGGGAATTGGGAGTTCCCATCGTAATGCATGACTACTTAACGGGGGGA
	Goniothalamus_griffithii	GCCGTCTTTGCCAGGGAATTGGGAGTTCCCATCGTAATGCATGACTACTTAACGGGGGGA
	Goniothalamus_hookeri	GCCGTCTTTGCCAGGGAATTGGGAGTTCCCATCGTAATGCATGACTACTTAACGGGGGGA
	Goniothalamus_howii	GCCGTCTTTGCCAGGGAATTGGGAGTTCCCATCGTAATGCATGACTACTTAACGGGGGGA
	Goniothalamus_imbricatus	GCCGTCTTTGCCAGGGAATTGGGAGTTCCCATCGTAATGCATGACTACTTAACGGGGGGA
	Goniothalamus_kinabaluensis	GCCGTCTTTGCCAGGGAATTGGGAGTTCCCATCGTAATGCATGACTACTTAACGGGGGGA
	Goniothalamus_laoticus	GCCGTCTTTGCCAGGGAATTGGGAGTTCCCATCGTAATGCATGACTACTTAACGGGGGGA
	Goniothalamus_loerzingii	GCCGTCTTTGCCAGGGAATTGGGAGTTCCCATCGTAATGCATGACTACTTAACGGGGGGA
	Goniothalamus_macranthus	GCCGTCTTTGCCAGGGAATTGGGAGTTCCCATTGTAATGCATGACTACTTAACGGGGGGA
	Goniothalamus_macrophyllus	GCCGTCTTTGCCAGGGAATTGGGAGTTCCCATCGTAATGCATGACTACTTAACGGGGGGA
	Goniothalamus_maewongensis	GCCGTCTTTGCCAGGGAATTGGGAGTTCCCATCGTAATGCATGACTACTTAACGGGGGGA
	Goniothalamus_majestatis	GCCGTCTTTGCCAGGGAATTGGGAGTTCCCATCGTAATGCATGACTACTTAACGGGGGGA
	Goniothalamus_malayanus	GCCGTCTTTGCCAGGGAATTGGGAGCTCCCATCGTAATGCATGACTACTTAACGGGGGGA
	Goniothalamus_megalocalyx	GCCGTCTTTGCCAGGGAATTGGGAGTTCCCATCGTAATGCATGACTACTTAACGGGGGGA
	Goniothalamus_monospermus	GCCGTCTTTGCCAGGGAATTGGGAGTTCCCATCATAATGCATGACTACTTAACGGGGGGA
	Goniothalamus_montanus	GCCGTCTTTGCCAGGGAATTGGGAGTTCCCATCGTAATGCATGACTACTTAACGGGGGGA
	Goniothalamus_obtusatus	GCCGTCTTTGCCAGGGAATTGGGAGTTCCCATCGTAATGCATGACTACTTAACGGGGGGA
	Goniothalamus_parallelivenius	GCCGTCTTTGCCAGGGAATTGGGAGTTCCCATCGTAATGCATGACTACTTAACGGGGGGA
	Goniothalamus_repevensis	GCCGTCTTTGCCAGGGAATTGGGAGTTCCCATCGTAATGCATGACTACTTAACGGGGGGA
	Goniothalamus_reticulatus	------------------------------------------------------------
	Goniothalamus_ridleyi	GCCGTCTTTGCCAGGGAATTGGGAGTTCCCATCGTAATGCATGACTACTTAACGGGGGGA
	Goniothalamus_calcareus	GCCGTCTTTGCCAGGGAATTGGGAGTTCCCATCGTAATGCATGACTACTTAACGGGGGGA
	Goniothalamus_rotundisepalus	GCCGTCTTTGCCAGGGAATTGGGAGTTCCCATCGTAATGCATGACTACTTAACGGGGGGA
	Goniothalamus_rufus	GCCGTCTTTGCCAGGGAATTGGGAGCTCCCATCGTAATGCATGACTACTTAACGGGGGGA
	Goniothalamus_sawtehii	GCCGTCTTTGCCAGGGAATTGGGAGTTCCCATCGTAATGCATGACTACTTAACGGGGGGA
	Goniothalamus_scortechinii	------------------------------------------------------------
	Goniothalamus_sesquipedalis	GCCGTCTTTGCCAGGGAATTGGGAGTTCCCATCGTAATGCATGACTACTTAACGGGGGGA
	Goniothalamus_suaveolens_2	GCCGTCTTTGCCAGGGAATTGGGAGTTCCCATCGTAATGCATGWNTACTTAACGGGGGGA
	Goniothalamus_palawanensis	GCCGTCTTTGCCAGGGAATTGGGAGTTCCCATCGTAATGCATGACTACTTAACGGGGGGA
	Goniothalamus_sp_nov	GCCGTCTTTGCCAGGGAATTGGGAGTTCCCATCGTAATGCATGACTACTTAACGGGGGGA
	Goniothalamus_tamirensis	GCCGTCTTTGCCAGGGAATTGGGAGTTCCCATCGTAATGCATGACTACTTAACGGGGGGA
	Goniothalamus_tapis	GCCGTCTTTGCCAGGGAATTGGGAGTTCCCATCGTAATGCATGACTACTTAACGGGGGGA
	Goniothalamus_tapisoides	GCCGTCTTTGCCAGGGAATTGGGAGTTCCCATCGTAATGCATGACTACTTAACGGGGGGA
	Goniothalamus_tavoyensis	GCCGTCTTTGCCAGGGAATTGGGAGTTCCCATCGTAATGCATGACTACTTAACGGGGGGA
	Goniothalamus_tenuifolius	GCCGTCTTTGCCAGGGAATTGGGAGTTCCCATCGTAATGCATGACTACTTAACGGGGGGA
	Goniothalamus_thomsoni	GCCGTCTTTGCCAGGGAATTGGGAGTTCCCATCGTAATGCATGACTACTTAACGGGGGGA
	Goniothalamus_thwaitesii	------------------------------------------------------------
	Goniothalamus_tomentosus	GCCGTCTTTGCCAGGGAATTGGGAGTTCCCATCGTAATGCATGACTACTTAACGGGGGGA
	Goniothalamus_tortilipetalus	GCCGTCTTTGCCAGGGAATTGGGAGTTCCCATCGTAATGCATGACTACTTAACGGGGGGA
	Goniothalamus_touranensis	------------------------------------------------------------
	Goniothalamus_undulatus	GCCGTCTTTGCCAGGGAATTGGGAGTTCCCATCGTAATGCATGACTACTTAACGGGGGGA
	Goniothalamus_uvarioides	GCCGTCTTTGCCAGGGAATTGGGAGTTCCCATCGTAATGCATGACTACTTAACGGGGGGA
	Goniothalamus_velutinus	GCCGTCTTTGCCAGGGAATTGGGAGTTCCCATCGTAATGCATGACTACTTAACGGGGGGA
	Goniothalamus_woodii	GCCGTCTTTGCCAGGGAATTGGGAGTTCCCATCGTAATGCATGACTACTTAACGGGGGGA
	Goniothalamus_wrayi	GCCGTCTTTGCCAGGGAATTGGGAGTTCCCATCGTAATGCATGACTACTTAACGGGGGGA
	Goniothalamus_wynaadensis	GCCGTCTTTGCCAGGGAATTGGGAGTTCCCATCATAATGCATGACTACTTAACGGGGGGA
	Neostenanthera_myristicifolia	GCCGTGTTTGCCAGGGAATTGGGAGTTCCCATCGTAATGCATGACTACTTAACGGGGGGA
	Annona_dumetorum	TTCACTGCAAATACTAGCTTGGCTCATTATTGCCGAGACAACGGCCTACTTCTTCACATC
	Annona_glabra	TTCACTGCAAATACTAGCTTGGCTCATTATTGCCGAGACAACGGCCTACTTCTTCACATC
	Annona_herzogii	TTCACTGCAAATACTAGCTTGGCTCATTATTGCCGAGACAACGGCCTGCTTCTTCACATC
	Annona_mucosa	TTCACTGCAAATACTAGCTTGGCTCATTATTGCCGAGACAACGGCCTGCTTCTTCACATC
	Annona_muricata	TTCACTGCAAATACTAGCTTGGCTCATTATTGCCGAGACAACGGCCTACTTCTTCACATC
	Annona_reticulata	TTCACTGCAAATACTAGCTTGGCTCATTATTGCCGAGACAACGGCCTACTTCTTCACATC
	Annona_squamosa	TTCACTGCAAATACTAGCTTGGCTCATTATTGCCGAGACAACGGCCTACTTCTTCACATC
	Anonidium_sp_Cheek_7896	TTCACTGCAAATACTAGCTTGGCTCATTATTGCCGAGACAACGGCCTACTTCTTCACATC
	Asimina_longifolia	TTCACTGCAAATACTAGCTTGGCTCATTATTGCCGAGACAACGGCCTACTTCTTCACATC
	Asimina_rugelii	TTCACTGCAAATACTAGCTTGGCTCATTATTGCCGAGACAACGGCCTACTTCTTCACATC
	Asimina_triloba	TTCACTGCAAATACTAGCTTGGCTCATTATTGCCGAGACAACGGCCTACTTCTTCACATC
	Disepalum_platypetalum	------------------------------------------------------------
	Disepalum_pulchrum	TTCACTGCAAATACTAGCTTGGCTCATTATTGCCGAGACAACGGCCTACTTCTTCACATC
	Goniothalamus_amuyon	TTCACTGCAAATACTAGCTTGGCTCATTATTGCCGAGACAACGGCCTACTTCTTCACATC
	Goniothalamus_andersonii	TTCACTGCAAATACTAGCTTGGCTCATTATTGCCGAGACAACGGCCTACTTCTTCACATC
	Goniothalamus_aruensis	TTCACTGCAAATACTAGCTTGGCTCATTATTGCCGAGACAACGGCCTACTTCTTCACATC
	Goniothalamus_angustifolius	TTCACTGCAAATACTAGCTTGGCTCATTATTGCCGAGACAACGGCCTACTTCTTCACATC
	Goniothalamus_australis	TTCACTGCAAATACTAGCTTGGCTCATTATTGCCGAGACAACGGCCTACTTCTTCACATC
	Goniothalamus_borneensis	------------------------------------------------------------
	Goniothalamus_bracteosus	------------------------------------------------------------
	Goniothalamus_calvicarpus	TTCACTGCAAATACTAGCTTGGCTCATTATTGCCGAGACAACGGCCTACTTCTTCACATC
	Goniothalamus_cardiopetalus	TTCACTGCAAATACTAGCTTGGCTCATTATTGCCGAGACAACGGCCTACTTCTTCACATC
	Goniothalamus_cauliflorus	TTCACTGCAAATACTAGCTTGGCTCATTATTGCCGAGACAACGGCCTACTTCTTCACATC
	Goniothalamus_suaveolens_1	TTCACTGCAAATACTAGCTTGGCTCATTATTGCCGAGACAACGGCCTACTTCTTCACATC
	Goniothalamus_cheliensis	TTCACTGCAAATACTAGCTTGGCTCATTATTGCCGAGACAACGGCCTACTTCTTCACATC
	Goniothalamus_clemensii	TTCACTGCAAATACTAGCTTGGCTCATTATTGCCGAGACAACGGCCTACTTCTTCACATC
	Goniothalamus_costulatus	TTCACTGCAAATACTAGCTTGGCTCATTATTGCCGAGACAACGGCCTACTTCTTCACATC
	Goniothalamus_dumontetii	TTCACTGCAAATACTAGCTTGGCTCATTATTGCCGAGACAACGGCCTACTTCTTCACATC
	Goniothalamus_elegans	TTCACTGCAAATACTAGCTTGGCTCATTATTGCCGAGACAACGGCCTACTTCTTCACATC
	Goniothalamus_elmeri	TTCACTGCAAATACTAGCTTGGCTCATTATTGCCGAGACAACGGCCTACTTCTTCACATC
	Goniothalamus_expansus	TTCACTGCAAATACTAGCTTGGCTCATTATTGCCGAGACAACGGCCTACTTCTTCACATC
	Goniothalamus_fasciculatus	------------------------------------------------------------
	Goniothalamus_gardneri	TTCACTGCAAATACTAGCTTGGCTCATTATTGCCGAGACAACGGCCTACTTCTTCACATC
	Goniothalamus_giganteus	TTCACTGCAAATACTAGCTTGGCTCATTATTGCCGAGACAACGGCCTACTTCTTCACATC
	Goniothalamus_grandiflorus	TTCACTGCAAATACTAGCTTGGCTCATTATTGCCGAGACAACGGCCTACTTCTTCACATC
	Goniothalamus_griffithii	TTCACTGCAAATACTAGCTTGGCTCATTATTGCCGAGACAACGGCCTACTTCTTCACATC
	Goniothalamus_hookeri	TTCACTGCAAATACTAGCTTGGCTCATTATTGCCGAGACAACGGCCTACTTCTTCACATC
	Goniothalamus_howii	TTCACTGCAAATACTAGCTTGGCTCATTATTGCCGAGACAACGGCCTACTTCTTCACATC
	Goniothalamus_imbricatus	TTCACTGCAAATACTAGCTTGGCTCATTATTGCCGAGACAACGGCCTACTTCTTCACATC
	Goniothalamus_kinabaluensis	TTCACTGCAAATACTAGCTTGGCTCATTATTGCCGAGACAACGGCCTACTTCTTCACATC
	Goniothalamus_laoticus	TTCACTGCAAATACTAGCTTGGCTCATTATTGCCGAGACAATGGCCTACTTCTTCACATC
	Goniothalamus_loerzingii	TTCACTGCAAATACTAGCTTGGCTCATTATTGCCGAGACAACGGCCTACTTCTTCACATC
	Goniothalamus_macranthus	TTCACTGCAAATACTAGCTTGGCTCATTATTGCCGAGACAACGGCCTACTTCTTCACATC
	Goniothalamus_macrophyllus	TTCACTGCAAATACTAGCTTGGCTCATTATTGCCGAGACAACGGCCTACTTCTTCACATC
	Goniothalamus_maewongensis	TTCACTGCAAATACTAGCTTGGCTCATTATTGCCGAGACAACGGCCTACTTCTTCACATC
	Goniothalamus_majestatis	TTCACTGCAAATACTAGCTTGGCTCATTATTGCCGAGACAACGGCCTACTTCTTCACATC
	Goniothalamus_malayanus	TTCACTGCAAATACTAGCTTGGCTCATTATTGCCGAGACAACGGCCTACTTCTTCACATC
	Goniothalamus_megalocalyx	TTCACTGCAAATACTAGCTTGGCTCATTATTGCCGAGACAACGGCCTACTTCTTCACATC
	Goniothalamus_monospermus	TTCACTGCAAATACTAGCTTGGCTCATTATTGCCGAGACAACGGCCTACTTCTTCACATC
	Goniothalamus_montanus	TTCACTGCAAATACTAGCTTGGCTCATTATTGCCGAGACAACGGCCTACTTCTTCACATC
	Goniothalamus_obtusatus	TTCACTGCAAATACTAGCTTGGCTCATTATTGCCGAGACAACGGCCTACTTCTTCACATC
	Goniothalamus_parallelivenius	TTCACTGCAAATACTAGCTTGGCTCATTATTGCCGAGACAACGGCCTACTTCTTCACATC
	Goniothalamus_repevensis	TTCACTGCAAATACTAGCTTGGCTCATTATTGCCGAGACAACGGCCTACTTCTTCACATC
	Goniothalamus_reticulatus	------------------------------------------------------------
	Goniothalamus_ridleyi	TTCACTGCAAATACTAGCTTGGCTCATTATTGCCGAGACAACGGCCTACTTCTTCACATC
	Goniothalamus_calcareus	TTCACTGCAAATACTAGCTTGGCTCATTATTGCCGAGACAACGGCCTACTTCTTCACATC
	Goniothalamus_rotundisepalus	TTCACTGCAAATACTAGCTTGGCTCATTATTGCCGAGACAACGGCCTACTTCTTCACATC
	Goniothalamus_rufus	TTCACTGCAAATACTAGCTTGGCTCATTATTGCCGAGACAACGGCCTACTTCTTCACATC
	Goniothalamus_sawtehii	TTCACTGCAAATACTAGCTTGGCTCATTATTGCCGAGACAACGGCCTACTTCTTCACATC
	Goniothalamus_scortechinii	------------------------------------------------------------
	Goniothalamus_sesquipedalis	TTCACTGCAAATACTAGCTTGGCTCATTATTGCCGAGACAACGGCCTACTTCTTCACATC
	Goniothalamus_suaveolens_2	TTCACTGCAAATACTAGCTTGGCTCATTATTGCCGAGACAACGGCCTACTTCTTCACATC
	Goniothalamus_palawanensis	TTCACTGCAAATACTAGCTTGGCTCATTATTGCCGAGACAACGGCCTACTTCTTCACATC
	Goniothalamus_sp_nov	TTCACTGCAAATACTAGCTTGGCTCATTATTGCCGAGACAACGGCCTACTTCTTCACATC
	Goniothalamus_tamirensis	TTCACTGCAAATACTAGCTTGGCTCATTATTGCCGAGACAACGGCCTACTTCTTCACATC
	Goniothalamus_tapis	TTCACTGCAAATACTAGCTTGGCTCATTATTGCCGAGACAACGGCCTACTTCTTCACATC
	Goniothalamus_tapisoides	TTCACTGCAAATACTAGCTTGGCTCATTATTGCCGAGACAACGGCCTACTTCTTCACATC
	Goniothalamus_tavoyensis	TTCACTGCAAATACTAGCTTGGCTCATTATTGCCGAGACAACGGCCTACTTCTTCACATC
	Goniothalamus_tenuifolius	TTCACTGCAAATACTAGCTTGGCTCATTATTGCCGAGACAACGGCCTACTTCTTCACATC
	Goniothalamus_thomsoni	TTCACTGCAAATACTAGCTTGGCTCATTATTGCCGAGACAACGGCCTACTTCTTCACATC
	Goniothalamus_thwaitesii	------------------------------------------------------------
	Goniothalamus_tomentosus	TTCACTGCAAATACTAGCTTGGCTCATTATTGCCGAGACAACGGCCTACTTCTTCACATC
	Goniothalamus_tortilipetalus	TTCACTGCAAATACTAGCTTGGCTCATTATTGCCGAGACAACGGCCTACTTCTTCACATC
	Goniothalamus_touranensis	------------------------------------------------------------
	Goniothalamus_undulatus	TTCACTGCAAATACTAGCTTGGCTCATTATTGCCGAGACAACGGCCTACTTCTTCACATC
	Goniothalamus_uvarioides	TTCACTGCAAATACTAGCTTGGCTCATTATTGCCGAGACAACGGCCTACTTCTTCACATC
	Goniothalamus_velutinus	TTCACTGCAAATACTAGCTTGGCTCATTATTGCCGAGACAACGGCCTACTTCTTCACATC
	Goniothalamus_woodii	TTCACTGCAAATACTAGCTTGGCTCATTATTGCCGAGACAACGGCCTACTTCTTCACATC
	Goniothalamus_wrayi	TTCACTGCAAATACTAGCTTGGCTCATTATTGCCGAGACAACGGCCTACTTCTTCACATC
	Goniothalamus_wynaadensis	TTCACTGCAAATACTAGCTTGGCTCATTATTGCCGAGACAACGGCCTACTTCTTCACATC
	Neostenanthera_myristicifolia	TTCACCGCAAATACTAGCTTGGCTCATTATTGCCGAGACAACGGCCTACTTCTTCACATC
	Annona_dumetorum	CATCGCGCAATGCATGCAGTTCTTGATAGACAGAAGAATCATGGTATGCACTTTCGTGTC
	Annona_glabra	CATCGCGCAATGCATGCAGTTATTGATAGACAGAAGAATCATGGTATGCACTTTCGTGTC
	Annona_herzogii	CATCGCGCAATGCATGCAGTTATWGATAGACAGAAGAATCATGGTATGCACTTTCGTGTC
	Annona_mucosa	CATCGCGCAATGCATGCAGTTATTGATAGACAGAAGAATCATGGTATGCACTTTCGTGTC
	Annona_muricata	CATCGCGCAATGCATGCAGTTATTGATAGACAGAAGAATCATGGTATGCACTTTCGTGTC
	Annona_reticulata	CATCGCGCAATGCATGCAGTTCTTGATAGACAGAAGAATCATGGTATGCACTTTCGTGTC
	Annona_squamosa	CATCGCGCAATGCATGCAGTTCTTGATAGACAGAAGAATCATGGTATGCACTTTCGTGTC
	Anonidium_sp_Cheek_7896	CATCGCGCAATGCATGCGGTTATTGATAGACAGAAGAATCATGGTATGCACTTTCGTGTC
	Asimina_longifolia	CATCGCGCAATGCATGCAGTTATTGATAGACAGAAGAATCATGGTATGCACTTTCGTGTC
	Asimina_rugelii	CATCGCGCAATGCATGCAGTTATTGATAGACAGAAGAATCATGGTATGCACTTTCGTGTC
	Asimina_triloba	CATCGCGCAATGCATGCAGTTATTGATAGACAGAAGAATCATGGTATGCACTTTCGTGTC
	Disepalum_platypetalum	------------------------------------------------------------
	Disepalum_pulchrum	CATCGCGCAATGCATGCAGTTATTGATAGACAGAAGAATCATGGTATGCACTTTCGTGTC
	Goniothalamus_amuyon	CATCGCGCAATGCATGCAGTTATTGATAGACAGAAGAATCATGGTATGCACTTTCGTGTC
	Goniothalamus_andersonii	CATCGCGCAATGCATGCAGTTATTGATAGACAGAAGAATCATGGTATGCACTTTCGTGTC
	Goniothalamus_aruensis	CATCGCGCAATGCATGCAGTTATTGATAGACAGAAGAATCATGGTATGCACTTTCGTGTC
	Goniothalamus_angustifolius	CATCGCGCAATGCATGCAGTTATTGATAGACAGAAGAATCATGGTATGCACTTTCGTGTC
	Goniothalamus_australis	CATCGCGCAATGCATGCAGTTATTGATAGACAGAAGAATCATGGTATGCACTTTCGTGTC
	Goniothalamus_borneensis	------------------------------------------------------------
	Goniothalamus_bracteosus	------------------------------------------------------------
	Goniothalamus_calvicarpus	CATCGCGCAATGCATGCAGTTATTGATAGACAGAAGAATCATGGTATGCACTTTCGTGTC
	Goniothalamus_cardiopetalus	CATCGCGCAATGCATGCAGTTATTGATAGACAGAAGAATCATGGTATGCACTTTCGTGTC
	Goniothalamus_cauliflorus	CATCGCGCAATGCATGCAGTTATTGATAGACAGAAGAATCATGGTATGCACTTTCGTGTC
	Goniothalamus_suaveolens_1	CATCGCGCAATGCATGCAGTTATTGATAGACAGAAGAATCATGGTATGCACTTTCGTGTC
	Goniothalamus_cheliensis	CATCGCGCAATGCATGCAGTTATTGATAGACAGAAGAATCATGGTATGCACTTTCGTGTC
	Goniothalamus_clemensii	CATCGCGCAATGCATGCAGTTATTGATAGACAGAAGAATCATGGTATGCACTTTCGTGTC
	Goniothalamus_costulatus	CATCGCGCAATGCATGCAGTTATTGATAGACAGAAGAATCATGGTATGCACTTTCGTGTC
	Goniothalamus_dumontetii	CATCGCGCAATGCATGCAGTTATTGATAGACAGAAGAATCATGGTATGCACTTTCGTGTC
	Goniothalamus_elegans	CATCGCGCAATGCATGCAGTTATTGATAGACAGAAGAATCATGGTATGCACTTTCGTGTC
	Goniothalamus_elmeri	CATCGCGCAATGCATGCAGTTATTGATAGACAGAAGAATCATGGTATGCACTTTCGTGTC
	Goniothalamus_expansus	CATCGCGCAATGCATGCAGTTATTGATAGACAGAAGAATCATGGTATGCACTTTCGTGTC
	Goniothalamus_fasciculatus	------------------------------------------------------------
	Goniothalamus_gardneri	CATCGCGCAATGCATGCAGTTATTGATAGACAGAAGAATCATGGTATGCACTTTCGTGTC
	Goniothalamus_giganteus	CATCGCGCAATGCATGCAGTTATTGATAGACAGAAGAATCATGGTATGCACTTTCGTGTC
	Goniothalamus_grandiflorus	CATCGCGCAATGCATGCAGTTATTGATAGACAGAAGAATCATGGTATGCACTTTCGTGTC
	Goniothalamus_griffithii	CATCGCGCAATGCATGCAGTTATTGATAGACAGAAGAATCATGGTATGCACTTTCGTGTC
	Goniothalamus_hookeri	CATCGCGCAATGCATGCAGTTATTGATAGACAGAAGAATCATGGTATGCACTTTCGTGTC
	Goniothalamus_howii	CATCGCGCAATGCATGCAGTTATTGATAGACAGAAGAATCATGGTATGCACTTTCGTGTC
	Goniothalamus_imbricatus	CATCGCGCAATGCATGCAGTTATTGATAGACAGAAGAATCATGGTATGCACTTTCGTGTC
	Goniothalamus_kinabaluensis	CATCGCGCAATGCATGCAGTTATTGATAGACAGAAGAATCATGGTATGCACTTTCGTGTC
	Goniothalamus_laoticus	CATCGCGCAATGCATGCAGTTATTGATAGACAGAAGAATCATGGTATGCACTTTCGTGTC
	Goniothalamus_loerzingii	CATCGCGCAATGCATGCAGTTATTGATAGACAGAAGAATCATGGTATGCACTTTCGTGTC
	Goniothalamus_macranthus	CATCGCGCAATGCATGCAGTTATTGATAGACAGAAGAATCATGGTATGCACTTTCGTGTC
	Goniothalamus_macrophyllus	CATCGCGCAATGCATGCAGTTATTGATAGACAGAAGAATCATGGTATGCACTTTCGTGTC
	Goniothalamus_maewongensis	CATCGCGCAATGCATGCAGTTATTGATAGACAGAAGAATCATGGTATGCACTTTCGTGTC
	Goniothalamus_majestatis	CATCGCGCAATGCATGCAGTTATTGATAGACAGAAGAATCATGGTATGCACTTTCGTGTC
	Goniothalamus_malayanus	CATCGCGCAATGCATGCAGTTATTGATAGACAGAAGAATCATGGTATGCACTTTCGTGTC
	Goniothalamus_megalocalyx	CATCGCGCAATGCATGCAGTTATTGATAGACAGAAGAATCATGGTATGCACTTTCGTGTC
	Goniothalamus_monospermus	CATCGCGCAATGCATGCAGTTATTGATAGACAGAAGAATCATGGTATGCACTTTCGTGTC
	Goniothalamus_montanus	CATCGCGCAATGCATGCAGTTATTGATAGACAGAAGAATCATGGTATGCACTTTCGTGTC
	Goniothalamus_obtusatus	CATCGCGCAATGCATGCAGTTATTGATAGACAGAAGAATCATGGTATGCACTTTCGTGTC
	Goniothalamus_parallelivenius	CATCGCGCAATGCATGCAGTTATTGATAGACAGAAGAATCATGGTATGCACTTTCGTGTC
	Goniothalamus_repevensis	CATCGCGCAATGCATGCAGTTATTGATAGACAGAAGAATCATGGTATGCACTTTCGTGTC
	Goniothalamus_reticulatus	------------------------------------------------------------
	Goniothalamus_ridleyi	CATCGCGCAATGCATGCAGTTATTGATAGACAGAAGAATCATGGTATGCACTTTCGTGTC
	Goniothalamus_calcareus	CATCGCGCAATGCATGCAGTTATTGATAGACAGAAGAATCATGGTATGCACTTTCGTGTC
	Goniothalamus_rotundisepalus	CATCGCGCAATGCATGCAGTTATTGATAGACAGAAGAATCATGGTATGCACTTTCGTGTC
	Goniothalamus_rufus	CATCGCGCAATGCATGCAGTTATTGATAGACAGAAGAATCATGGTATGCACTTTCGTGTC
	Goniothalamus_sawtehii	CATCGCGCAATGCATGCAGTTATTGATAGACAGAAGAATCATGGTATGCACTTTCGTGTA
	Goniothalamus_scortechinii	---------------------------------------------------------GTC
	Goniothalamus_sesquipedalis	CATCGCGCAATGCATGCAGTTATTGATAGACAGAAGAATCATGGTATGCACTTTCGTGTC
	Goniothalamus_suaveolens_2	CATCGCGCAATGCATGCGGTTATTGATAGACAGAARAATCATGGTATGCACTTTCGTGTC
	Goniothalamus_palawanensis	CATCGCGCAATGCATGCAGTTATTGATAGACAGAAGAATCATGGTATGCACTTTCGTGTC
	Goniothalamus_sp_nov	CATCGCGCAATGCATGCAGTTATTGATAGACAGAAGAATCATGGTATGCACTTTCGTGTC
	Goniothalamus_tamirensis	CATCGCGCAATGCATGCAGTTATTGATAGACAGAAGAATCATGGTATGCACTTTCGTGTC
	Goniothalamus_tapis	CATCGCGCAATGCATGCAGTTATTGATAGACAGAAGAATCATGGTATGCACTTTCGTGTC
	Goniothalamus_tapisoides	CATCGCGCAATGCATGCAGTTATTGATAGACAGAAGAATCATGGTATGCACTTTCGTGTC
	Goniothalamus_tavoyensis	CATCGCGCAATGCATGCAGTTATTGATAGACAGAAGAATCATGGTATGCACTTTCGTGTC
	Goniothalamus_tenuifolius	CATCGCGCAATGCATGCAGTTATTGATAGACAGAAGAATCATGGTATGCACTTTCGTGTC
	Goniothalamus_thomsoni	CATCGCGCAATGCATGCAGTTATTGATAGACAGAAGAATCATGGTATGCACTTTCGTGTC
	Goniothalamus_thwaitesii	------------------------------------------------------------
	Goniothalamus_tomentosus	CATCGCGCAATGCATGCAGTTATTGATAGACAGAAGAATCATGGTATGCACTTTCGTGTC
	Goniothalamus_tortilipetalus	CATCGCGCAATGCATGCAGTTATTGATAGACAGAAGAATCATGGTATGCACTTTCGTGTC
	Goniothalamus_touranensis	------------------------------------------------------------
	Goniothalamus_undulatus	CATCGCGCAATGCATGCAGTTATTGATAGACAGAAGAATCATGGTATGCACTTTCGTGTC
	Goniothalamus_uvarioides	CATCGCGCAATGCATGCAGTTATTGATAGACAGAAGAATCATGGTATGCACTTTCGTGTC
	Goniothalamus_velutinus	CATCGCGCAATGCATGCAGTTATTGATAGACAGAAGAATCATGGTATGCACTTTCGTGTC
	Goniothalamus_woodii	CATCGCGCAATGCATGCAGTTATTGATAGACAGAAGAATCATGGTATGCACTTTCGTGTC
	Goniothalamus_wrayi	CATCGCGCAATGCATGCAGTTATTGATAGACAGAAGAATCATGGTATGCACTTTCGTGTC
	Goniothalamus_wynaadensis	CATCGCGCAATGCATGCAGTTATTGATAGACAGAAGAATCATGGTATGCACTTTCGTGTC
	Neostenanthera_myristicifolia	CATCGCGCAATGCATGCGGTTCTTGATAGACAGAAGAATCATGGTATACACTTTCGTGTC
	Annona_dumetorum	CTAGCTAAAGCGTTGCGTCTGTCTGGTGGAGATCATATTCATGCTGGTACCGTAGTAGGT
	Annona_glabra	CTAGCTAAAGCGTTGCGTCTGTCTGGTGGAGATCATATTCATGCTGGTACCGTAGTAGGT
	Annona_herzogii	CTAGCTAAAGCGTTGCGTCTGTCTGGTGGAGATCATATTCATGCTGGTACCGTAGTAGGT
	Annona_mucosa	CTAGCTAAAGCGTTGCGTCTGTCTGGTGGAGATCATATTCATGCTGGTACCGTAGTAGGT
	Annona_muricata	CTAGCTAAAGCGTTGCGTCTGTCTGGTGGAGATCATATTCATGCTGGTACCGTAGTAGGT
	Annona_reticulata	CTAGCTAAAGCGTTGCGTCTGTCTGGTGGAGATCATATTCATGCTGGTACCGTAGTAGGT
	Annona_squamosa	CTAGCTAAAGCGTTGCGTCTGTCTGGTGGAGATCATATTCATGCTGGTACCGTAGTAGGT
	Anonidium_sp_Cheek_7896	CTAGCTAAAGCGTTGCGTATGTCTGGTGGAGATCATATTCATGCTGGTACCGTAGTAGGT
	Asimina_longifolia	CTAGCTAAAGCGTTGCGTATGTCTGGTGGAGATCATATTCATGCTGGTACCGTAGTAGGT
	Asimina_rugelii	CTAGCTAAAGCGTTGCGTATGTCTGGTGGAGATCATATTCATGCTGGTACCGTAGTAGGT
	Asimina_triloba	CTAGCTAAAGCGTTGCGTATGTCTGGTGGAGATCATATTCATGCTGGTACCGTAGTAGGT
	Disepalum_platypetalum	------------------------------------------------------------
	Disepalum_pulchrum	CTAGCTAAAGCGTTGCGTATGTCTGGTGGAGATCATATTCATGCTGGTACCGTAGTAGGT
	Goniothalamus_amuyon	CTAGCTAAAGCGTTGCGTATGTCTGGTGGAGATCATATTCATGCTGGTACCGTCGTAGGT
	Goniothalamus_andersonii	CTAGCTAAAGCGTTGCGTATGTCTGGTGGAGATCATATTCATGCTGGTACCGTCGTAGGT
	Goniothalamus_aruensis	CTGGCTAAAGGGTTGCGTATGTCTGGTGGAGATCATATTCATGCTGGTACCGTTGTAGGT
	Goniothalamus_angustifolius	CTAGCTAAAGCGTTGCGTATGTCTGGTGGAGATCATATTCATGCTGGTACCGTCGTAGGT
	Goniothalamus_australis	CTAGCTAAAGCGTTGCGTATGTCTGGTGGAGATCATATTCATGCTGGTACCGTCGTAGGT
	Goniothalamus_borneensis	------------------------GGAGGAGATCATATTCATGCTGGTACCGCTGT-TGC
	Goniothalamus_bracteosus	------------------------------------------------------------
	Goniothalamus_calvicarpus	CTAGCTAAAGCGTTGCGTATGTCTGGTGGAGATCATGTTCATGCTGGTACCGTCGTAGGT
	Goniothalamus_cardiopetalus	CTAGCTAAAGCGTTGCGTATGTCTGGTGGAGATCATATTCATGCTGGTACCGTCGTAGGT
	Goniothalamus_cauliflorus	CTGGCTAAAGGGTTGCGTATGTCTGGTGGAGATCATATTCATGCTGGTACCGTTGTAGGT
	Goniothalamus_suaveolens_1	CTAGCTAAAGCGTTGCGTATGTCTGGTGGAGATCATATTCATGCTGGTACCGTCGTAGGT
	Goniothalamus_cheliensis	CTAGCTAAAGCGTTGCGTATGTCTGGTGGAGATCATATTCATGCTGGTACCGTCGTAGGT
	Goniothalamus_clemensii	CTAGCTAAAGCGTTGCGTATGTCTGGTGGAGATCATATTCATGCTGGTACCGTCGTAGGT
	Goniothalamus_costulatus	CTAGCTAAAGCGTTGCGTATGTCTGGTGGAGATCATGTTCATGCTGGTACCGTCGTAGGT
	Goniothalamus_dumontetii	CTAGCTAAAGCGTTGCGTATGTCTGGTGGAGATCATATTCATGCTGGTACCGTCGTAGGT
	Goniothalamus_elegans	CTAGCTAAAGCGTTGCGTATGTCTGGTGGAGATCATATTCATGCTGGTACCGTCGTAGGT
	Goniothalamus_elmeri	CTAGCTAAAGCGTTGCGTATGTCTGGTGGAGATCATATTCATGCTGGTACCGTCGTAGGT
	Goniothalamus_expansus	CTAGCTAAAGCGTTGCGTATGTCTGGTGGAGATCATATTCATGCTGGTACCGTCGTAGGT
	Goniothalamus_fasciculatus	------------------------------------------------------------
	Goniothalamus_gardneri	CTAGCTAAAGCGTTGCGTATGTCTGGTGGAGATCATGTTCATGCTGGTACCGTCGTAGGT
	Goniothalamus_giganteus	CTAGCTAAAGCGTTGCGTATGTCTGGTGGAGATCATATTCATGCTGGTACCGTCGTAGGT
	Goniothalamus_grandiflorus	CTGGCTAAAGCGTTGCGTATGTCTGGTGGAGATCATATTCATGCTGGTACCGTCGTAGGT
	Goniothalamus_griffithii	CTAGCTAAAGCGTTGCGTATGTCTGGTGGAGATCATGTTCATGCTGGTACCGTCGTAGGT
	Goniothalamus_hookeri	CTAGCTAAAGCGTTGCGTATGTCTGGTGGAGATCATGTTCATGCTGGTACCGTCGTAGGT
	Goniothalamus_howii	CTAGCTAAAGCGTTGCGTATGTCTGGTGGAGATCATATTCATGCTGGTACCGTCGTAGGT
	Goniothalamus_imbricatus	CTGGCTAAAGCGTTGCGTATGTCTGGTGGAGATCATGTTCATGCTGGTACCGTCGTAGGT
	Goniothalamus_kinabaluensis	CTAGCTAAAGCGTTGCGTATGTCTGGTGGAGATCATGTTCATGCTGGTACCGTCGTAGGT
	Goniothalamus_laoticus	CTAGCTAAAGCGTTGCGTATGTCTGGTGGAGATCATATTCATGCTGGTACCGTCGTAGGT
	Goniothalamus_loerzingii	CTAGCTAAAGCGTTGCGTATGTCTGGTGGAGATCATATTCATGCTGGTACCGTCGTAGGT
	Goniothalamus_macranthus	CTAGCTAAAGCGTTGCGTATGTCTGGTGGAGATCATATTCATGCTGGTACCGTCGTAGGT
	Goniothalamus_macrophyllus	CTAGCTAAAGCGTTGCGTATGTCTGGTGGAGATCATGTTCATGCTGGTACCGTCGTAGGT
	Goniothalamus_maewongensis	CTAGCTAAAGCGTTGCGTATGTCTGGTGGAGATCATATTCATGCTGGTACCGTCGTAGGT
	Goniothalamus_majestatis	CTGGCTAAAGCGTTGCGTATGTCTGGTGGAGATCATATTCATGCTGGTACCGTCGTAGGT
	Goniothalamus_malayanus	CTAGCTAAAGCGTTGCGTATGTCTGGTGGAGATCATATTCATGCTGGTACCGTCGTAGGT
	Goniothalamus_megalocalyx	CTAGCTAAAGCGTTGCGTATGTCTGGTGGAGATCATATTCATGCTGGTACCGTCGTAGGT
	Goniothalamus_monospermus	CTAGCTAAAGCGTTGCGTATGTCT------------------------------------
	Goniothalamus_montanus	CTAGCTAAAGCGTTGCGTATGTCTGGTGGAGATCATATTCATGCTGGTACCGTCGTAGGT
	Goniothalamus_obtusatus	CTAGCTAAAGCGTTGCGTATGTCTGGTGGAGATCATATTCATGCTGGTACCGTCGTAGGT
	Goniothalamus_parallelivenius	CTAGCTAAAGCGTTGCGTATGTCTGGTGGAGATCATATTCATGCTGGTACCGTCGTAGGT
	Goniothalamus_repevensis	CTAGCTAAAGCGTTGCGTATGTCTGGTGGAGATCATATTCATGCTGGTACCGTCGTAGGT
	Goniothalamus_reticulatus	------------------------------------------------------------
	Goniothalamus_ridleyi	CTAGCTAAAGCGTTGCGTATGTCTGGTGGAGATCATGTTCATGCTGGTACCGTCGTAGGT
	Goniothalamus_calcareus	CTAGCTAAAGCGTTGCGTATGTCTGGTGGAGATCATATTCATGCTGGTACCGTCGTAGGT
	Goniothalamus_rotundisepalus	CTAGCTAAAGCGTTGCGTATGTCTGGTGGAGATCATATTCATGCTGGTACCGTCGTAGGT
	Goniothalamus_rufus	CTAGCTAAAGCGTTGCGTATGTCTGGTGGAGATCATATTCATGCTGGTACCGTCGTAGGT
	Goniothalamus_sawtehii	CTAGCTAAAGCGTTGCGTATGTCTGGTGGAGATCATATTCATGCTGGTACCGTCGTAGGT
	Goniothalamus_scortechinii	CTAGCTAAAGCGTTGCGTATGTCTGGTGGAGATCATATTCATGCTGGTACCGTCGTAGGT
	Goniothalamus_sesquipedalis	CTAGCTAAAGCGTTGCGTATGTCTGGTGGAGATCATATTCATGCTGGTACCGTCGTAGGT
	Goniothalamus_suaveolens_2	CTAGCTAAAGCGTTGCGTATGTCTGGTGGAGATCATATTCATGCTGGTACCGTCGTAGGT
	Goniothalamus_palawanensis	CTAGCTAAAGCGTTGCGTATGTCTGGTGGAGATCATATTCATGCTGGTACCGTCGTAGGT
	Goniothalamus_sp_nov	CTAGCTAAAGCGTTGCGTATGTCTGGTGGAGATCATATTCATGCTGGTACCGTCGTAGGT
	Goniothalamus_tamirensis	CTAGCTAAAGCGTTGCGTATGTCTGGTGGAGATCATATTCATGCTGGTACCGTCGTAGGT
	Goniothalamus_tapis	CTAGCTAAAGCGTTGCGTATGTCTGGTGGAGATCATATTCATGCTGGTACCGTCGTAGGT
	Goniothalamus_tapisoides	CTAGCTAAAGCGTTGCGTATGTCTGGTGGAGATCATATTCATGCTGGTACCGTCGTAGGT
	Goniothalamus_tavoyensis	CTAGCTAAAGCGTTGCGTATGTCTGGTGGAGATCATGTTCATGCTGGTACCGTCGTAGGT
	Goniothalamus_tenuifolius	CTAGCTAAAGCGTTGCGTATGTCTGGTGGAGATCATATTCATGCTGGTACCGTCGTAGGT
	Goniothalamus_thomsoni	CTAGCTAAAGCGTTGCGTATGTCTGGTGGAGATCATGTTCATGCTGGTACCGTCGTAGGT
	Goniothalamus_thwaitesii	------------------------------------------------------------
	Goniothalamus_tomentosus	CTAGCTAAAGCGTTGCGTATGTCTGGTGGAGATCATATTCATGCTGGTACCGTCGTAGGT
	Goniothalamus_tortilipetalus	CTAGCTAAAGCGTTGCGTATGTCTGGTGGAGATCATGTTCATGCTGGTACCGTCGTAGGT
	Goniothalamus_touranensis	------------------------------------------------------------
	Goniothalamus_undulatus	CTAGCTAAAGCGTTGCGTATGTCTGGTGGAGATCATATTCATGCTGGTACCGTCGTAGGT
	Goniothalamus_uvarioides	CTAGCTAAAGCGTTGCGTATGTCTGGTGGAGATCATATTCATGCTGGTACCGTCGTAGGT
	Goniothalamus_velutinus	CTAGCTAAAGCGTTGCGTATGTCTGGTGGAGATCATATTCATGCTGGTACCGTCGTAGGT
	Goniothalamus_woodii	CTAGCTAAAGCGTTGCGTATGTCTGGTGGAGATCATATTCATGCTGGTACCGTCGTAGGT
	Goniothalamus_wrayi	CTAGCTAAAGCGTTGCGTATGTCTGGTGGAGATCATGTTCATGCTGGTACCGTCGTAGGT
	Goniothalamus_wynaadensis	CTAGCTAAAGCGTTGCGTATGTCTGGTGGAGATCATATTCATGCTGGTACCGTCGTAGGT
	Neostenanthera_myristicifolia	CTAGCTAAAGCGTTGCGTATGTCTGGTGGAGATCATATTCATGCTGGTACCGTAGTAGGT
	Annona_dumetorum	AAACTGGAG-GGGGAACGGGATATCACTTTAGGTTTTGTTGACTTACTACGCGATGATTT
	Annona_glabra	AAACTGGAG-GGGGAACGGGATATCACTTTGGGTTTTGTTGACTTACTACGCGATGATTT
	Annona_herzogii	AAACTGGAG-GGGGAACGGGATATCACTTTGGGTTTTGTTGACTTACTACGCGATGATTT
	Annona_mucosa	AAACTGGAG-GGGGAACGGGATATCACTTTGGGTTTTGTTGACTTACTACGCGATGATTT
	Annona_muricata	AAACTGGAG-GGGGAACGGGATATCACTTTGGGTTTTGTTGACTTACTACGCGATGATTT
	Annona_reticulata	AAACTGGAG-GGGGAACGGGATATCACTTTGGGTTTTGTTGACTTACTACGCGATGATTT
	Annona_squamosa	AAACTGGAG-GGGGAACGGGATATCACTTTGGGTTTTGTTGACTTACTACGCGATGATTT
	Anonidium_sp_Cheek_7896	AAACTGGAG-GGGGAACGGGACATCACTTTGGGTTTTGTTGATTTACTACGTGATGATTT
	Asimina_longifolia	AAACTGGAG-GGGGAACGGGACATCACTTTGGGTTTTGTTGATTTACTACGTGATGATTT
	Asimina_rugelii	AAACTGGAG-GGGGAACGGGACATCACTTTGGGTTTTGTTGATTTACTACGTGATGATTT
	Asimina_triloba	AAACTGGAG-GGGGAACGGGAYATCACTTTGGGTTTTGTTGATTTACTACGTGATGATTT
	Disepalum_platypetalum	------------------------------------------------------------
	Disepalum_pulchrum	AAACTGGAG-GGGGAACGGGACATCACTTTGGGTTTTGTTGATTTACTACGTGATGATTT
	Goniothalamus_amuyon	AAACTGGAG-GGGGAACGGGATATTACTTTGGGTTTTGTTGATTTACTACGTGATGATTT
	Goniothalamus_andersonii	AAACTGGAG-GGGGAACGGGATATTACTTTGGGTTTTGTTGATTTACTACGTGATGATTT
	Goniothalamus_aruensis	AAACTGGAG-GGGGAACGGGATATTACTTTGGGTTTTGTTGATTTACTACGTGATGATTT
	Goniothalamus_angustifolius	AAACTGGAG-GGGGAACGGGATATTACTTTGGGTTTTGTTGATTTACTACGTGATGATTT
	Goniothalamus_australis	AAACTGGAG-GGGGAACGGGATATTACTTTGGGTTTTGTTGATTTACTACGTGATGATTT
	Goniothalamus_borneensis	AAACTGGAA-GGGGAGCGGGATATTACTTTGGGTTTTGTTGATTTACTTCGAAATGATTT
	Goniothalamus_bracteosus	------------------------------------------------------------
	Goniothalamus_calvicarpus	AAACTGGAG-GGGGAACGGGATATTACTTTGGGTTTTGTTGATTTACTACGTGATGATTT
	Goniothalamus_cardiopetalus	AAACTGGAG-GGGGAACGGGATATTACTTTGGGTTTTGTTGATTTACTACGTGATGATTT
	Goniothalamus_cauliflorus	AAACTGGAG-GGGGAACGGGATATTACTTTGGGTTTTGTTGATTTACTACGTGATGATTT
	Goniothalamus_suaveolens_1	AAACTGGAGNGGGGAACGGGATATTACTTTGGGTTTTGTTGATTTACTACGTGATGATTT
	Goniothalamus_cheliensis	AAACTGGAG-GGGGAACGGGATATTACTTTGGGTTTTGTTGATTTACTACGTGATGATTT
	Goniothalamus_clemensii	AAACTGGAG-GGGGAACGGGATATTACTTTGGGTTTTGTTGATTTACTACGTGATGATTT
	Goniothalamus_costulatus	AAACTGGAG-GGGGAACGGGATATTACTTTGGGTTTTGTTGATTTACTACGTGATGATTT
	Goniothalamus_dumontetii	AAACTGGAG-GGGGAACGGGATATTACTTTGGGTTTTGTTGATTTACTACGTGATGATTT
	Goniothalamus_elegans	AAACTGGAG-GGGGAACGGGATATTACTTTGGGTTTTGTTGATTTACTACGTGATGATTT
	Goniothalamus_elmeri	AAACTGGAG-GGGGAACGGGATATTACTTTGGGTTTTGTTGATTTACTACGTGATGATTT
	Goniothalamus_expansus	AAACTGGAG-GGGGAACGGGATATTACTTTGGGTTTTGTTGATTTACTACGTGATGATTT
	Goniothalamus_fasciculatus	------------------------------------------------------------
	Goniothalamus_gardneri	AAACTGGAG-GGGGAACGGGATATTACTTTGGGTTTTGTTGATTTACTACGTGATGATTT
	Goniothalamus_giganteus	AAACTGGAG-GGGGAACGGGATATTACTTTGGGTTTTGTTGATTTACTACGTGATGATTT
	Goniothalamus_grandiflorus	AAACTGGAG-GGGGAACGGGATATTACTTTGGGTTTTGTTGATTTACTACGTGATGATTT
	Goniothalamus_griffithii	AAACTGGAG-GGGGAACGGGATATTACTTTGGGTTTTGTTGATTTACTACGTGATGATTT
	Goniothalamus_hookeri	AAACTGGAG-GGGGAACGGGATATTACTTTGGGTTTTGTTGATTTACTACGTGATGATTT
	Goniothalamus_howii	AAACTGGAG-GGGGAACGGGATATTACTTTGGGTTTTGTTGATTTACTACGTGATGATTT
	Goniothalamus_imbricatus	AAACTGGAG-GGGGAACGGGATATTACTTTGGGTTTTGTTGATTTACTACGTGATGATTT
	Goniothalamus_kinabaluensis	AAACTGGAG-GGGGAACGGGATATTACTTTGGGTTTTGTTGATTTACTACGTGATGATTT
	Goniothalamus_laoticus	AAACTGGAG-GGGGAACGGGATATTACTTTGGGTTTTGTTGATTTACTACGTGATGATTT
	Goniothalamus_loerzingii	AAACTGGAG-GGGGAACGGGATATTACTTTGGGTTTTGTTGATTTACTACGTGATGATTT
	Goniothalamus_macranthus	AAACTGGAG-GGGGAACGGGATATTACTTTGGGTTTTGTTGATTTACTACGTGATGATTT
	Goniothalamus_macrophyllus	AAACTGGAG-GGGGAACGGGATATTACTTTGGGTTTTGTTGATTTACTACGTGATGATTT
	Goniothalamus_maewongensis	AAACTGGAG-GGGGAACGGGATATTACTTTGGGTTTTGTTGATTTACTACGTGATGATTT
	Goniothalamus_majestatis	AAACTGGAG-GGGGAACGGGATATTACTTTGGGTTTTGTTGATTTACTACGTGATGATTT
	Goniothalamus_malayanus	AAACTGGAG-GGGGAACGGGATATTACTTTGGGTTTTGTTGATTTACTACGTGATGATTT
	Goniothalamus_megalocalyx	AAACTGGAG-GGGGAACGGGATATTACTTTGGGTTTTGTTGATTTACTACGTGATGATTT
	Goniothalamus_monospermus	------------------------------------------------------------
	Goniothalamus_montanus	AAACTGGAG-GGGGAACGGGATATYACTTTGGGTTTTGTTGATTTACTACGTGATGATTT
	Goniothalamus_obtusatus	AAACTGGAG-GGGGAACGGGATATTACTTTGGGTTTTGTTGATTTACTACGTGATGATTT
	Goniothalamus_parallelivenius	AAACTGGAG-GGGGAACGGGATATTACTTTGGGTTTTGTTGATTTACTACGTGATGATTT
	Goniothalamus_repevensis	AAACTGGAG-GGGGAACGGGATATTACTTTGGGTTTTGTTGATTTACTACGTGATGATTT
	Goniothalamus_reticulatus	------------------------------------------------------------
	Goniothalamus_ridleyi	AAACTGGAG-GGGGAACGGGATATTACTTTGGGTTTTGTTGATTTACTACGTGATGATTT
	Goniothalamus_calcareus	AAACTGGAG-GGGGAACGGGATATTACTTTGGGTTTTGTTGATTTACTACGTGATGATTT
	Goniothalamus_rotundisepalus	AAACTGGAG-GGGGAACGGGATATTACTTTGGGTTTTGTTGATTTACTACGTGATGATTT
	Goniothalamus_rufus	AAACTGGAG-GGGGAACGGGAA--------------------------------------
	Goniothalamus_sawtehii	AAACTGGAG-GGGGAACGGGATATTACTTTGGGTTTTGTTGATTTACTACGTGATGATTT
	Goniothalamus_scortechinii	AAACTGGAG-GGGGAACGGGATATTACTTTGGGTTTTGTTGATTTACTACGTGATGATTT
	Goniothalamus_sesquipedalis	AAACTGGAG-GGGGAACGGGATATTACTTTGGGTTTTGTTGATTTACTACGTGATGATTT
	Goniothalamus_suaveolens_2	AAACTGGAG-GGGGAACGGGAYATYACTTTGGGTTTTGTTGATTTACTACGTGATGATTT
	Goniothalamus_palawanensis	AAACTGGAG-GGGGAACGGGATATTACTTTGGGTTTTGTTGATTTACTACGTGATGATTT
	Goniothalamus_sp_nov	AAACTGGAG-GGGGAACGGGATATTACTTTGGGTTTTGTTGATTTACTACGTGATGATTT
	Goniothalamus_tamirensis	AAACTGGAG-GGGGAACGGGATATTACTTTGGGTTTTGTTGATTTACTACGTGATGATTT
	Goniothalamus_tapis	AAACTGGAG-GGGGAACGGGATATTACTTTGGGTTTTGTTGATTTACTACGTGATGATTT
	Goniothalamus_tapisoides	AAACTGGAG-GGGGAACGGGATATTACTTTGGGTTTTGTTGATTTACTACGTGATGATTT
	Goniothalamus_tavoyensis	AAACTGGAG-GGGGAACGGGATATTACTTTGGGTTTTGTTGATTTACTACGTGATGATTT
	Goniothalamus_tenuifolius	AAACTGGAG-GGGGAACGGGATATTACTTTGGGTTTTGTTGATTTACTACGTGATGATTT
	Goniothalamus_thomsoni	AAACTGGAG-GGGGAACGGGATATTACTTTGGGTTTTGTTGATTTACTACGTGATGATTT
	Goniothalamus_thwaitesii	------------------------------------------------------------
	Goniothalamus_tomentosus	AAACTGGAG-GGGGAACGGGATATTACTTTGGGTTTTGTTGATTTACTACGTGATGATTT
	Goniothalamus_tortilipetalus	AAACTGGAG-GGGGAACGGGATATTACTTTGGGTTTTGTTGATTTACTACGTGATGATTT
	Goniothalamus_touranensis	------------------------------------------------------------
	Goniothalamus_undulatus	AAACTGGAG-GGGGAACGGGATATTACTTTGGGTTTTGTTGATTTACTACGTGATGATTT
	Goniothalamus_uvarioides	AAACTGGAG-GGGGAACGGGATATTACTTTGGGTTTTGTTGATTTACTACGTGATGATTT
	Goniothalamus_velutinus	AAACTGGAG-GGGGAACGGGATATTACTTTGGGTTTTGTTGATTTACTACGTGATGATTT
	Goniothalamus_woodii	AAACTGGAG-GGGGAACGGGA---------------------------------------
	Goniothalamus_wrayi	AAACTGGAG-GGGGAACGGGATATTACTTTGGGTTTTGTTGATTTACTACGTGATGATTT
	Goniothalamus_wynaadensis	AAACTGGAG-GGGGAACGGGATATTACTTTGGGTTTTGTTGATTTACTACGTGATGATTT
	Neostenanthera_myristicifolia	AAACTGGAG-GGGGAACGGGACATCACTTTGGGTTTTGTTGATTTACTACGTGATGATTT
	Annona_dumetorum	TATTGAAAAAGACCGAAGTCGCGGTATTTTTTTCACTCAAGATTGGGTCTCTACGCCAGG
	Annona_glabra	TATTGAAAAAGACCGAAGTCGCGGTATTTATTTCACTCAAGATTGGGTCTCTACGCCAGG
	Annona_herzogii	TATTGAAAAAGACCGAAGTCGCGGTATTTATTTCACTCAAGATTGGGTCTCTWYGCCAGG
	Annona_mucosa	TATTGAAAAAGACCGAAGTCGCGGTATTTATTTCACTCAAGATTGGGTCTCTACGCCAGG
	Annona_muricata	TATTGAAAAAGACCGAAGTCGCGGTATTTATTTCACTCAAGATTGGGTCTCTACGCCAGG
	Annona_reticulata	TATTGAAAAAGACCGAAGTCGCGGTGTTTTTTTCACTCAAGATTGGGTCTCTATGCCAGG
	Annona_squamosa	TATTGAAAAAGACCGAAGTCGCGGTATTTTTTTCACTCAAGATTGGGTCTCTATGCCAGG
	Anonidium_sp_Cheek_7896	TATTGAAAAAGACCGAAGTCGCGGTATTTATTTCACTCAAGATTGGGTCTCTTTGCCAGG
	Asimina_longifolia	TATTGAAAAAGACCGAAGTCGCGGTATTTATTTCACTCAAGATTGGGTCTCTTTGCCAGG
	Asimina_rugelii	TATTGAAAAAGACCGAAGTCGCGGTATTTATTTCACTCAAGATTGGGTCTCTTTGCCAGG
	Asimina_triloba	TATTGAAAAAGACCGAAGTCGCGGTATTTATTTCACTCAAGATTGGGTCTCTTTGCCAGG
	Disepalum_platypetalum	------------------------------------------------------------
	Disepalum_pulchrum	TATTGAAAAAGACCGAAGTCGTGGTATTTATTTCACTCAAGATTGGGTCTCTTTGCCAGG
	Goniothalamus_amuyon	TATTGAAAAAGACCGAAGTCGCGGTATTTATTTCACCCAAGATTGGGTCTCTTTGCCGGG
	Goniothalamus_andersonii	TATTGAAAAAGACCGAAGTCGCGGTATTTATTTCACCCAAGATTGGGTCTCTTTGCCGGG
	Goniothalamus_aruensis	TATTGAAAAAGACCGAAGTCGCGGTATTTATTTCACCCAAGATTGGGTCTCTTTGCCGGG
	Goniothalamus_angustifolius	TATTGAAAAAGACCGAAGTCGCGGTATTTATTTCACCCAAGATTGGGTCTCTTTGCCGGG
	Goniothalamus_australis	TATTGAAAAAGACCGAAGTCGCGGTATTTATTTCACCCAAGATTGGGTCTCTTTGCCGGG
	Goniothalamus_borneensis	TATTGAAAAAGACCGAAGTCGCGGTATTTATTTCACCCAAGATTGGGTCTCTTTGCCGGG
	Goniothalamus_bracteosus	------------------------------------------------------------
	Goniothalamus_calvicarpus	TATTGAAAAAGACCGAAGTCGCGGTATTTATTTCACCCAAGATTGGGTCTCTTTGCCGGG
	Goniothalamus_cardiopetalus	TATTGAAAAAGACCGAAGTCGCGGTATTTATTTCACCCAAGATTGGGTCTCTTTGCCGGG
	Goniothalamus_cauliflorus	TATTGAAAAAGACCGAAGTCGCGGTATTTATTTCACCCAAGATTGGGTCTCTTTGCCGGG
	Goniothalamus_suaveolens_1	TATTGAAAAAGACCGAAGTCGCGGTATTTATTTCACCCAAGATTGGGTCTCTTTGCCGGG
	Goniothalamus_cheliensis	TATTGAAAAAGACCGAAGTCGCGGTATTTATTTCACCCAAGATTGGGTCTCTTTGCCGGG
	Goniothalamus_clemensii	TATTGAAAAAGACCGAAGTCGCGGTATTTATTTCACCCAAGATTGGGTCTCTTTGCCGGG
	Goniothalamus_costulatus	TATTGAAAAAGACCGAAGTCGCGGTATTTATTTCACCCAAGATTGGGTCTCTTTGCCGGG
	Goniothalamus_dumontetii	TATTGAAAAAGACCGAAGTCGCGGTATTTATTTCACCCAAGATTGGGTCTCTTTGCCGGG
	Goniothalamus_elegans	TATTGAAAAAGACCGAAGTCGCGGTATTTATTTCACCCAAGATTGGGTCTCTTTGCCGGG
	Goniothalamus_elmeri	TATTGAAAAAGACCGAAGTCGCGGTATTTATTTCACCCAAGATTGGGTCTCTTTGCCGGG
	Goniothalamus_expansus	TATTGAAAAAGACCGAAGTCGCGGTATTTATTTCACCCAAGATTGGGTCTCTTTGCCGGG
	Goniothalamus_fasciculatus	------------------------------------------------------------
	Goniothalamus_gardneri	TATTGAAAAAGACCGAAGTCGCGGTATTTATTTCACCCAAGATTGGGTCTCTTTGCCGGG
	Goniothalamus_giganteus	TATTGAAAAAGACCGAAGTCGCGGTATTTATTTCACCCAAGATTGGGTCTCTTTGCCGGG
	Goniothalamus_grandiflorus	TATTGAAAAAGACCGAAGTCGCGGTATTTATTTCACCCAAGATTGGGTCTCTTTGCCGGG
	Goniothalamus_griffithii	TATTGAAAAAGACCGAAGTCGCGGTATTTATTTCACCCAAGATTGGGTCTCTTTGCCGGG
	Goniothalamus_hookeri	TATTGAAAAAGACCGAAGTCGCGGTATTTATTTCACCCAAGATTGGGTCTCTTTGCCGGG
	Goniothalamus_howii	TATTGAAAAAGACCGAAGTCGCGGTATTTATTTCACCCAAGATTGGGTCTCTTTGCCGGG
	Goniothalamus_imbricatus	TATTGAAAAAGACCGAAGTCGCGGTATTTATTTCACCCAAGATTGGGTCTCTTTGCCAGG
	Goniothalamus_kinabaluensis	TATTGAAAAAGACCGAAGTCGCGGTATTTATTTCACCCAAGATTGGGTCTCTTTGCCGGG
	Goniothalamus_laoticus	TATTGAAAAAGACCGAAGTCGCGGTATTTATTTCACCCAAGATTGGGTCTCTTTGCCGGG
	Goniothalamus_loerzingii	TATTGAAAAAGACCGAAGTCGCGGTATTTATTTCACCCAAGATTGGGTCTCTTTGCCGGG
	Goniothalamus_macranthus	TATTGAAAAAGACCGAAGTCGCGGTATTTATTTCACCCAAGATTGGGTCTCTTTGCCGGG
	Goniothalamus_macrophyllus	TATTGAAAAAGACCGAAGTCGCGGTATTTATTTCACCCAAGATTGGGTCTCTTTGCCGGG
	Goniothalamus_maewongensis	TATTGAAAAAGACCGAAGTCGCGGTATTTATTTCACCCAAGATTGGGTCTCTTTGCCGGG
	Goniothalamus_majestatis	TATTGAAAAAGACCGAAGTCGCGGTATTTATTTCACCCAAGATTGGGTCTCTTTGCCGGG
	Goniothalamus_malayanus	TATTGAAAAAGACCGAAGTCGCGGTATTTATTTCACCCAAGATTGGGTCTCTTTGCCGGG
	Goniothalamus_megalocalyx	TATTGAAAAAGACCGAAGTCGCGGTATTTATTTCACCCAAGATTGGGTCTCTTTGCCGGG
	Goniothalamus_monospermus	------------------------------------------------------------
	Goniothalamus_montanus	TATTGAAAAAGACCGAAGTCGCGGTATTTATTTCACCCAAGATTGGGTCTCTTTGCCGGG
	Goniothalamus_obtusatus	TATTGAAAAAGACCGAAGTCGCGGTATTTATTTCACCCAAGATTGGGTCTCTTTGCCGGG
	Goniothalamus_parallelivenius	TATTGAAAAAGACCGAAGTCGCGGTATTTATTTCACCCAAGATTGGGTCTCTTTGCCGGG
	Goniothalamus_repevensis	TATTGAAAAAGACCGAAGTCGCGGTATTTATTTCACCCAAGATTGGGTCTCTTTGCCGGG
	Goniothalamus_reticulatus	------------------------------------------------------------
	Goniothalamus_ridleyi	TATTGAAAAAGACCGAAGTCGCGGTATTTATTTCACCCAAGATTGGGTCTCTTTGCCGGG
	Goniothalamus_calcareus	TATTGAAAAAGACCGAAGTCGCGGTATTTATTTCACCCAAGATTGGGTCTCTTTGCCGGG
	Goniothalamus_rotundisepalus	TATTGAAAAAGACCGAAGTCGCGGTATTTATTTCACCCAAGATTGGGTCTCTTTGCCGGG
	Goniothalamus_rufus	------------------------------------------------------------
	Goniothalamus_sawtehii	TATTGAAAAAGACCGAAGTCGCGGTATTTATTTCACCCAAGATTGGGTCTCTTTGCCGGG
	Goniothalamus_scortechinii	TATTGAAAAAGACCGAAGTCGCGGTATTTATTTCACCCAAGATTGGGTCTCTTTGCCGGG
	Goniothalamus_sesquipedalis	TATTGAAAAAGACCGAAGTCGCGGTATTTATTTCACCCAAGATTGGGTCTCTTTGCCGGG
	Goniothalamus_suaveolens_2	TATTGAAAAAGACCGAAGTCGCGGTATTTATTTCACCCAAGATTGGGTCTCTTTGCCGGG
	Goniothalamus_palawanensis	TATTGAAAAAGACCGAAGTCGCGGTATTTATTTCACCCAAGATTGGGTCTCTTTGCCGGG
	Goniothalamus_sp_nov	TATTGAAAAAGACCGAAGTCGCGGTATTTATTTCACCCAAGATTGGGTCTCTTTGCCGGG
	Goniothalamus_tamirensis	TATTGAAAAAGACCGAAGTCGCGGTATTTATTTCACCCAAGATTGGGTCTCTTTGCCGGG
	Goniothalamus_tapis	TATTGAAAAAGACCGAAGTCGCGGTATTTATTTCACCCAAGATTGGGTCTCTTTGCCGGG
	Goniothalamus_tapisoides	TATTGAAAAAGACCGAAGTCGCGGTATTTATTTCACCCAAGATTGGGTCTCTTTGCCGGG
	Goniothalamus_tavoyensis	TATTGAAAAAGACCGAAGTCGCGGTGTTTATTTCACCCAAGATTGGGTCTCTTTGCCGGG
	Goniothalamus_tenuifolius	TATTGAAAAAGACCGAAGTCGCGGTATTTATTTCACCCAAGATTGGGTCTCTTTGCCGGG
	Goniothalamus_thomsoni	TATTGAAAAAGACCGAAGTCGCGGTATTTATTTCACCCAAGATTGGGTCTCTTTGCCGGG
	Goniothalamus_thwaitesii	------------------------------------------------------------
	Goniothalamus_tomentosus	TATTGAAAAAGACCGAAGTCGCGGTATTTATTTCACCCAAGATTGGGTCTCTTTGCCGGG
	Goniothalamus_tortilipetalus	TATTGAAAAAGACCGAAGTCGCGGTATTTATTTCACCCAAGATTGGGTCTCTTTGCCGGG
	Goniothalamus_touranensis	------------------------------------------------------------
	Goniothalamus_undulatus	TATTGAAAAAGACCGAAGTCGCGGTATTTATTTCACCCAAGATTGGGTCTCTTTGCCGGG
	Goniothalamus_uvarioides	TATTGAAAAAGACCGAAGTCGCGGTATTTATTTCACCCAAGATTGGGTCTCTTTGCCGGG
	Goniothalamus_velutinus	TATTGAAAAAGACCGAAGTCGCGGTATTTATTTCACCCAAGATTGGGTCTCTTTGCCGGG
	Goniothalamus_woodii	------------------------------------------------------------
	Goniothalamus_wrayi	TATTGAAAAAGACCGAAGTCGCGGTATTTATTTCACCCAAGATTGGGTCTCTTTGCCGGG
	Goniothalamus_wynaadensis	TATTGAAAAAGACCGAAGTCGCGGTATTTATTTCACCCAAGATTGGGTCTCTTTGCCGGG
	Neostenanthera_myristicifolia	TATTGAAAAAGACCGAAGTCGCGGTATTTATTTCACTCAAGATTGGGTCTCTTTGCCAGG
	Annona_dumetorum	TGTTCTGCCCGTGGCTTCGGGTGGTATTCATGTTTGGCATATGCCTGCCTTGACCGAGAT
	Annona_glabra	TGTTCTGCCCGTGGCTTCGGGCGGTATTCATGTTTGGCATATGCCTGCTTTGACTGAGAT
	Annona_herzogii	TGTTCTGCCCGTGGCTTCGGGCGGTATTCATGTTTGGCATATGCCTGCCTTGACTGAGAT
	Annona_mucosa	TGTTCTGCCCGTGGCTTCGGGCGGTATTCATGTTTGGCATATGCCTGCCTTGACTGAGAT
	Annona_muricata	TGTTCTGCCCGTGGCTTCGGGCGGTATTCATGTTTGGCATATGCCTGCCTTGACTGAGAT
	Annona_reticulata	TGTTCTGCCCGTGGCTTCGGGTGGTATTCATGTTTGGCATATGCCTGCCTTGACCGAGAT
	Annona_squamosa	TGTTCTGCCCGTGGCTTCGGGTGGTATTCATGTTTGGCATATGCCTGCCTTGACCGAGAT
	Anonidium_sp_Cheek_7896	TGTTCTGCCCGTGGCTTCGGGCGGTATTCATGTTTGGCATATGCCTGCCTTGACTGAGAT
	Asimina_longifolia	TGTTCTGCCTGTGGCTTCGGGCGGTATTCATGTTTGGCATATGCCTGCCTTGACTGAGAT
	Asimina_rugelii	TGTTCTGCCTGTGGCTTCGGGCGGTATTCATGTTTGGCATATGCCTGCCTTGACTGAGAT
	Asimina_triloba	TGTTCTGCCCGTGGCTTCGGGCGGTATTCATGTTTGGCATATGCCTGCCTTGACTGAGAT
	Disepalum_platypetalum	------------------------------------------------------------
	Disepalum_pulchrum	TGTTCTGCCCGTGGCTTCGGGCGGTATTCATGTTTGGCATATGCCTGCCTTGACTGAGAT
	Goniothalamus_amuyon	TGTTCTGCCCGTGGCTTCGGGCGGTATTCATGTTTGGCATATGCCTGCCTTGACGGAGAT
	Goniothalamus_andersonii	TGTTCTGCCCGTGGCTTCGGGCGGTATTCATGTTTGGCATATGCCTGCCTTGACGGAGAT
	Goniothalamus_aruensis	TGTTCTGCCCGTGGCTTCGGGCGGTATTCATGTTTGGCATATGCCTGCCTTGACGGAGAT
	Goniothalamus_angustifolius	TGTTCTGCCCGTGGCTTCGGGCGGTATTCATGTTTGGCATATGCCTGCCTTGACGGAGAT
	Goniothalamus_australis	TGTTCTGCCCGTGGCTTCGGGCGGTATTCATGTTTGGCATATGCCTGCCTTGACGGAGAT
	Goniothalamus_borneensis	TGTTCTGCCCGTGGCTTCGGGCGGTATTCATGTTTGGCATATGCCTGCCTTGACGGAGAT
	Goniothalamus_bracteosus	------------------------------------------------------------
	Goniothalamus_calvicarpus	TGTTCTGCCCGTGGCTTCGGGCGGTATTCATGTTTGGCATATGCCTGCCTTGACGGAGAT
	Goniothalamus_cardiopetalus	TGTTCTGCCCGTGGCTTCGGGCGGTATTCATGTTTGGCATATGCCTGCCTTGACGGAGAT
	Goniothalamus_cauliflorus	TGTTCTGCCCGTGGCTTCGGGCGGTATTCATGTTTGGCATATGCCTGCCTTGACGGAGAT
	Goniothalamus_suaveolens_1	TGTTCTGCCCGTGGCTTCGGGCGGTATTCATGTTTGGCATATGCCTGCCTTGACGGAGAT
	Goniothalamus_cheliensis	TGTTCTGCCCGTGGCTTCGGGCGGTATTCATGTTTGGCATATGCCTGCCTTGACGGAGAT
	Goniothalamus_clemensii	TGTTCTGCCCGTGGCTTCGGGCGGTATTCATGTTTGGCATATGCCTGCCTTGACGGAGAT
	Goniothalamus_costulatus	TGTTCTGCCCGTGGCTTCGGGCGGTATTCATGTTTGGCATATGCCTGCCTTGACGGAGAT
	Goniothalamus_dumontetii	TGTTCTGCCCGTGGCTTCGGGCGGTATTCATGTTTGGCATATGCCTGCCTTGACGGAGAT
	Goniothalamus_elegans	TGTTCTGCCCGTGGCTTCGGGCGGTATTCATGTTTGGCATATGCCTGCCTTGACGGAGAT
	Goniothalamus_elmeri	TGTTCTGCCCGTGGCTTCGGGCGGTATTCATGTTTGGCATATGCCTGCCTTGACGGAGAT
	Goniothalamus_expansus	TGTTCTGCCCGTGGCTTCGGGCGGTATTCATGTTTGGCATATGCCTGCCTTGACGGAGAT
	Goniothalamus_fasciculatus	------------------------------------------------------------
	Goniothalamus_gardneri	TGTTCTGCCCGTGGCTTCGGGCGGTATTCATGTTTGGCATATGCCTGCCTTGACGGAGAT
	Goniothalamus_giganteus	TGTTCTGCCCGTGGCTTCGGGCGGTATTCATGTTTGGCATATGCCTGCCTTGACGGAGAT
	Goniothalamus_grandiflorus	TGTTCTGCCCGTGGCTTCGGGCGGTATTCATGTTTGGCATATGCCTGCCTTGACGGAGAT
	Goniothalamus_griffithii	TGTTCTGCCCGTGGCTTCGGGCGGTATTCATGTTTGGCATATGCCTGCCTTGACGGAGAT
	Goniothalamus_hookeri	TGTTCTGCCCGTGGCTTCGGGCGGTATTCATGTTTGGCATATGCCTGCCTTGACGGAGAT
	Goniothalamus_howii	TGTTCTGCCCGTGGCTTCGGGCGGTATTCATGTTTGGCATATGCCTGCCTTGACAGAGAT
	Goniothalamus_imbricatus	TGTTCTGCCCGTGGCTTCGGGCGGTATTCATGTTTGGCATATGCCTGCCTTGACGGAGAT
	Goniothalamus_kinabaluensis	TGTTCTGCCCGTGGCTTCGGGCGGTATTCATGTTTGGCATATGCCTGCCTTGACGGAGAT
	Goniothalamus_laoticus	TGTTCTGCCCGTGGCTTCGGGCGGTATTCATGTTTGGCATATGCCTGCCTTGACGGAGAT
	Goniothalamus_loerzingii	TGTTCTGCCCGTGGCTTCGGGCGGTATTCATGTTTGGCATATGCCTGCCTTGACGGAGAT
	Goniothalamus_macranthus	TGTTCTGCCCGTGGCTTCGGGCGGTATTCATGTTTGGCATATGCCTGCCTTGACGGAGAT
	Goniothalamus_macrophyllus	TGTTCTGCCCGTGGCTTCGGGCGGTATTCATGTTTGGCATATGCCTGCCTTGACGGAGAT
	Goniothalamus_maewongensis	TGTTCTGCCCGTGGCTTCGGGCGGTATTCATGTTTGGCATATGCCTGCCTTGACAGAGAT
	Goniothalamus_majestatis	TGTTCTGCCCGTGGCTTCGGGCGGTATTCATGTTTGGCATATGCCTGCCTTGACGGAGAT
	Goniothalamus_malayanus	TGTTCTGCCCGTGGCTTCGGGCGGTATTCATGTTTGGCATATGCCTGCCTTGACGGAGAT
	Goniothalamus_megalocalyx	TGTTCTGCCCGTGGCTTCGGGCGGTATTCATGTTTGGCATATGCCTGCCTTGACGGAGAT
	Goniothalamus_monospermus	------------------------------------------------------------
	Goniothalamus_montanus	TGTTCTGCCCGTGGCTTCGGGCGGTATTCATGTTTGGCATATGCCTGCCTTGACGGAGAT
	Goniothalamus_obtusatus	TGTTCTGCCCGTGGCTTCGGGCGGTATTCATGTTTGGCATATGCCTGCCTTGACGGAGAT
	Goniothalamus_parallelivenius	TGTTCTGCCCGTGGCTTCGGGCGGTATTCATGTTTGGCATATGCCTGCCTTGACGGAGAT
	Goniothalamus_repevensis	TGTTCTGCCCGTGGCTTCGGGCGGTATTCATGTTTGGCATATGCCTGCCTTGACGGAGAT
	Goniothalamus_reticulatus	------------------------------------------------------------
	Goniothalamus_ridleyi	TGTTCTGCCCGTGGCTTCGGGCGGTATTCATGTTTGGCATATGCCTGCCTTGACGGAGAT
	Goniothalamus_calcareus	TGTTCTGCCCGTGGCTTCGGGCGGTATTCATGTTTGGCATATGCCTGCCTTGACGGAGAT
	Goniothalamus_rotundisepalus	TGTTCTGCCCGTGGCTTCGGGCGGTATTCATGTTTGGCATATGCCTGCCTTGACGGAGAT
	Goniothalamus_rufus	------------------------------------------------------------
	Goniothalamus_sawtehii	TGTTCTGCCCGTGGCTTCGGGCGGTATTCATGTTTGGCATATGCCTGCCTTGACGGAGAT
	Goniothalamus_scortechinii	TGTTCTGCCCGTGGCTTCGGGCGGTATTCATGTTTGGCATATGCCTGCCTTGACGGAGAT
	Goniothalamus_sesquipedalis	TGTTCTGCCCGTGGCTTCGGGCGGTATTCATGTTTGGCATATGCCTGCCTTGACGGAGAT
	Goniothalamus_suaveolens_2	TGTTCTGCCCGTGGCTTCGGGCGGTATTCATGTTTGGCATATGCCTGCCTTGACGGAGAT
	Goniothalamus_palawanensis	TGTTCTGCCCGTGGCTTCGGGCGGTATTCATGTTTGGCATATGCCTGCCTTGACGGAGAT
	Goniothalamus_sp_nov	TGTTCTGCCCGTGGCTTCGGGCGGTATTCATGTTTGGCATATGCCTGCCTTGACGGAGAT
	Goniothalamus_tamirensis	TGTTCTGCCCGTGGCTTCGGGCGGTATTCATGTTTGGCATATGCCTGCCTTGACGGAGAT
	Goniothalamus_tapis	TGTTCTGCCCGTGGCTTCGGGCGGTATTCATGTTTGGCATATGCCTGCCTTGACGGAGAT
	Goniothalamus_tapisoides	TGTTCTGCCCGTGGCTTCGGGCGGTATTCATGTTTGGCATATGCCTGCCTTGACGGAGAT
	Goniothalamus_tavoyensis	TGTTCTGCCCGTGGCTTCGGGCGGTATTCATGTTTGGCATATGCCTGCCTTGACGGAGAT
	Goniothalamus_tenuifolius	TGTTCTGCCCGTGGCTTCGGGCGGTATTCATGTTTGGCATATGCCTGCCTTGACGGAGAT
	Goniothalamus_thomsoni	TGTTCTGCCCGTGGCTTCGGGCGGTATTCATGTTTGGCATATGCCTGCCTTGACGGAGAT
	Goniothalamus_thwaitesii	------------------------------------------------------------
	Goniothalamus_tomentosus	TGTTCTGCCCGTGGCTTCGGGCGGTATTCATGTTTGGCATATGCCTGCCTTGACGGAGAT
	Goniothalamus_tortilipetalus	TGTTCTGCCCGTGGCTTCGGGCGGTATTCATGTTTGGCATATGCCTGCCTTGACGGAGAT
	Goniothalamus_touranensis	------------------------------------------------------------
	Goniothalamus_undulatus	TGTTCTGCCCGTGGCTTCGGGCGGTATTCATGTTTGGCATATGCCTGCCTTGACGGAGAT
	Goniothalamus_uvarioides	TGTTCTGCCCGTGGCTTCGGGCGGTATTCATGTTTGGCATATGCCTGCCTTGACGGAGAT
	Goniothalamus_velutinus	TGTTCTGCCCGTGGCTTCGGGCGGTATTCATGTTTGGCATATGCCTGCCTTGACGGAGAT
	Goniothalamus_woodii	------------------------------------------------------------
	Goniothalamus_wrayi	TGTTCTGCCCGTGGCTTCGGGCGGTATTCATGTTTGGCATATGCCTGCCTTGACGGAGAT
	Goniothalamus_wynaadensis	TGTTCTGCCCGTGGCTTCGGGCGGTATTCATGTTTGGCATATGCCTGCCTTGACGGAGAT
	Neostenanthera_myristicifolia	TGTTCTGCCCGTGGCTTCGGGCGGTATTCATGTTTGGCATATGCCTGCCTTGACTGAGAT
	Annona_dumetorum	CTTTGGGGATGATTCCGTACTACAATTCGGTGGAGGAACTTTAGGACAC-CCTTGGGGAA
	Annona_glabra	CTTTGGGGATGATTCCGTACTACAATTCGGTGGAGGAACTTTAGGACAC-CCTTGGGGAA
	Annona_herzogii	CTTTGGGGATGATTCCGTACTACAATTCGGTGGAGGAACTTTAGGACAC-CCTTGGGGAA
	Annona_mucosa	CTTTGGGGATGATTCCGTACTACAATTCGGTGGAGGAACTTTAGGACAC-CCTTGGGGAA
	Annona_muricata	CTTTGGGGATGATTCCGTACTACAATTCGGTGGAGGAACTTTAGGACAC-CCTTGGGGAA
	Annona_reticulata	CTTTGGGGATGATTCCGTACTACAATTCGGTGGAGGAACTTTAGGACAC-CCTTGGGGAA
	Annona_squamosa	CTTTGGGGATGATTCCGTACTACAATTCGGTGGAGGAACTTTAGGACAC-CCTTGGGGAA
	Anonidium_sp_Cheek_7896	CTTTGGGGATGATTCCGTACTACAATTCGGCGGAGGAACTTTAGGACAC-CCTTGGGGAA
	Asimina_longifolia	CTTTGGGGATGATTCCGTACTACAATTCGGTGGAGGAACTTTAGGACAC-CCTTGGGGAA
	Asimina_rugelii	CTTTGGGGATGATTCCGTACTACAATTCGGTGGAGGAACTTTAGGACAC-CCTTGGGGAA
	Asimina_triloba	CTTTGGGGATGATTCCGTACTACAATTCGGTGGAGGAACTTTAGGACAC-CCTTGGGGAA
	Disepalum_platypetalum	------------------------------------------------------------
	Disepalum_pulchrum	CTTTGGGGATGATTCCGTACTCCAATTCGGTGGAGGAACTTTAGGACAC-CCTTGGGGAA
	Goniothalamus_amuyon	CTTTGGGGATGATTCCGTACTACAATTCGGCGGAGGAACTTTAGGACAT-CCTTGGGGAA
	Goniothalamus_andersonii	CTTTGGGGATGATTCCGTACTACAATTCGGCGGAGGAACTTTAGGACAT-CCTTGGGGAA
	Goniothalamus_aruensis	CTTTGGGGATGATTCCGTACTACAATTCGGCGGAGGAACTTTAGGACAT-CCTTGGGGAA
	Goniothalamus_angustifolius	CTTTGGGGATGATTCCGTACTACAATTCGGCGGAGGAACTTTAGGACAT-CCTTGGGGAA
	Goniothalamus_australis	CTTTGGGGATGATTCCGTACTACAATTCGGCGGAGGAACTTTAGGACAT-CCTTGGGGAA
	Goniothalamus_borneensis	CTTTGGGGATGATTCCGTACTACAATTCGGCGGAGGAACTTTAGGACAT-CCTTGGGGAA
	Goniothalamus_bracteosus	------------------------------------------------------------
	Goniothalamus_calvicarpus	CTTTGGGGATGATTCCGTACTACAATTCGGCGGAGGAACTTTAGGACAT-CCCTGGGGAA
	Goniothalamus_cardiopetalus	CTTTGGGGATGATTCCGTACTACAATTCGGCGGAGGAACTTTAGGACAT-CCTTGGGGAA
	Goniothalamus_cauliflorus	CTTTGGGGATGATTCCGTACTACAATTCGGCGGAGGAACTTTAGGACAT-CCTTGGGGAA
	Goniothalamus_suaveolens_1	CTTTGGGGATGATTCCGTACTACAATTCGGCGGAGGAACTTTAGGACAT-CCTTGGGGAA
	Goniothalamus_cheliensis	CTTTGGGGATGATTCCGTACTACAATTCGGCGGAGGAACTTTAGGACAT-CCTTGGGGAA
	Goniothalamus_clemensii	CTTTGGGGATGATTCCGTACTACAATTCGGCGGAGGAACTTTAGGACAT-CCTTGGGGAA
	Goniothalamus_costulatus	CTTTGGGGATGATTCCGTACTACAATTCGGCGGAGGAACTTTAGGACAT-CCTTGGGGAA
	Goniothalamus_dumontetii	CTTTGGGGATGATTCCGTACTACAATTCGGCGGAGGAACTTTAGGACAT-CCTTGGGGAA
	Goniothalamus_elegans	CTTTGGGGATGATTCCGTACTACAATTCGGCGGAGGAACTTTAGGACAT-CCTTGGGGAA
	Goniothalamus_elmeri	CTTTGGGGATGATTCCGTACTACAATTCGGCGGAGGAACTTTAGGACAT-CCTTGGGGAA
	Goniothalamus_expansus	CTTTGGGGATGATTCCGTACTACAATTCGGCGGAGGAACTTTAGGACAT-CCCTGGGGAA
	Goniothalamus_fasciculatus	------------------------------------------------------------
	Goniothalamus_gardneri	CTTTGGGGATGATTCCGTACTACAATTCGGCGGAGGAACTTTAGGACAT-CCCTGGGGAA
	Goniothalamus_giganteus	CTTTGGGGATGATTCCGTACTACAATTCGGCGGAGGAACTTTAGGACAT-CCTTGGGGAA
	Goniothalamus_grandiflorus	CTTTGGGGATGATTCCGTACTACAATTCGGCGGAGGAACTTTAGGACAT-CCTTGGGGAA
	Goniothalamus_griffithii	CTTTGGGGATGATTCCGTACTACAATTCGGCGGAGGAACTTTAGGACATGCCCTGGGGAA
	Goniothalamus_hookeri	CTTTGGGGATGATTCCGTACTACAATTCGGCGGAGGAACTTTAGGACAT-CCCTGGGGAA
	Goniothalamus_howii	CTTTGGGGATGATTCCGTACTACAATTCGGCGGAGGAACTTTAGGACAT-CCTTGGGGAA
	Goniothalamus_imbricatus	CTTTGGGGATGATTCCGTACTACAATTCGGCGGAGGAACTTTAGGACAT-CCTTGGGGAA
	Goniothalamus_kinabaluensis	CTTTGGGGATGATTCCGTACTACAATTCGGCGGAGGAACTTTAGGACAT-CCTTGGGGAA
	Goniothalamus_laoticus	CTTTGGGGATGATTCCGTACTACAATTCGGCGGAGGAACTTTAGGACAT-CCTTGGGGAA
	Goniothalamus_loerzingii	CTTTGGGGATGATTCCGTACTACAATTCGGCGGAGGAACTTTAGGACAT-CCTTGGGGAA
	Goniothalamus_macranthus	CTTTGGGGATGATTCCGTACTACAATTCGGCGGAGGAACTTTAGGACAT-CCCTGGGGAA
	Goniothalamus_macrophyllus	CTTTGGGGATGATTCCGTACTACAATTCGGCGGAGGAACTTTAGGACAT-CCTTGGGGAA
	Goniothalamus_maewongensis	CTTTGGGGATGATTCCGTACTACAATTCGGCGGAGGAACTTTAGGACAT-CCTTGGGGAA
	Goniothalamus_majestatis	CTTTGGGGATGATTCCGTACTACAATTCGGCGGAGGAACTTTAGGACAT-CCTTGGGGAA
	Goniothalamus_malayanus	CTTTGGGGATGATTCCGTACTACAATTCGGCGGAGGAACTTTAGGACAT-CCTTGGGGAA
	Goniothalamus_megalocalyx	CTTTGGGGATGATTCCGTACTACAATTCGGCGGAGGAACTTTAGGACAT-CCTTGGGGAA
	Goniothalamus_monospermus	------------------------------------------------------------
	Goniothalamus_montanus	CTTTGGGGATGATTCCGTACTACAATTCGGCGGAGGAACTTTAGGACAT-CCTTGGGGAA
	Goniothalamus_obtusatus	CTTTGGGGATGATTCCGTACTACAATTCGGCGGAGGAACTTTAGGACAT-CCTTGGGGAA
	Goniothalamus_parallelivenius	CTTTGGGGATGATTCCGTACTACAATTCGGCGGAGGAACTTTAGGACAT-CCTTGGGGAA
	Goniothalamus_repevensis	CTTTGGGGATGATTCCGTACTACAATTCGGCGGAGGAACTTTAGGACAT-CCTTGGGGAA
	Goniothalamus_reticulatus	------------------------------------------------------------
	Goniothalamus_ridleyi	CTTTGGGGATGATTCCGTACTACAATTCGGCGGAGGAACTTTAGGACAT-CCTTGGGGAA
	Goniothalamus_calcareus	CTTTGGGGATGATTCCGTACTACAATTCGGCGGAGGAACTTTAGGACAT-CCTTGGGGAA
	Goniothalamus_rotundisepalus	CTTTGGGGATGATTCCGTACTACAATTCGGCGGAGGAACTTTAGGACAT-CCTTGGGGAA
	Goniothalamus_rufus	------------------------------------------------------------
	Goniothalamus_sawtehii	CTTTGGGGATGATTCCGTACTACAATTCGGCGGAGGAACTTTAGGACAT-CCTTGGGGAA
	Goniothalamus_scortechinii	CTTTGGGGATGATTCCGTACTACAATTCGGCGGAGGAACTTTAGGACAT-CCTTGGGGAA
	Goniothalamus_sesquipedalis	CTTTGGGGATGATTCCGTACTACAATTCGGCGGAGGAACTTTAGGACAT-CCCTGGGGAA
	Goniothalamus_suaveolens_2	CTTTGGGGATGATTCCGTACTACAATTCGGCGGAGGAACTTTAGGACAT-CCTTGGGGAA
	Goniothalamus_palawanensis	CTTTGGGGATGATTCCGTACTACAATTCGGCGGAGGAACTTTAGGACAT-CCTTGGGGAA
	Goniothalamus_sp_nov	CTTTGGGGATGATTCCGTACTACAATTCGGCGGAGGAACTTTAGGACAT-CCTTGGGGAA
	Goniothalamus_tamirensis	CTTTGGGGATGATTCCGTACTACAATTCGGCGGAGGAACTTTAGGACAT-CCTTGGGGAA
	Goniothalamus_tapis	CTTTGGGGATGATTCCGTACTACAATTCGGCGGAGGAACTTTAGGACAT-CCTTGGGGAA
	Goniothalamus_tapisoides	CTTTGGGGATGATTCCGTACTACAATTCGGCGGAGGAACTTTAGGACAT-CCTTGGGGAA
	Goniothalamus_tavoyensis	CTTTGGGGATGATTCCGTACTACAATTCGGCGGAGGAACTTTAGGACAT-CCCTGGGGAA
	Goniothalamus_tenuifolius	CTTTGGGGATGATTCCGTACTACAATTCGGCGGAGGAACTTTAGGACAT-CCTTGGGGAA
	Goniothalamus_thomsoni	CTTTGGGGATGATTCCGTACTACAATTCGGCGGAGGAACTTTAGGACAT-CCCTGGGGAA
	Goniothalamus_thwaitesii	------------------------------------------------------------
	Goniothalamus_tomentosus	CTTTGGGGATGATTCCGTACTACAATTCGGCGGAGGAACTTTAGGACAT-CCTTGGGGAA
	Goniothalamus_tortilipetalus	CTTTGGGGATGATTCCGTACTACAATTCGGCGGAGGAACTTTAGGACAT-CCCTGGGGAA
	Goniothalamus_touranensis	------------------------------------------------------------
	Goniothalamus_undulatus	CTTTGGGGATGATTCCGTACTACAATTCGGCGGAGGAACTTTAGGACAT-CCTTGGGGAA
	Goniothalamus_uvarioides	CTTTGGGGATGATTCCGTACTACAATTCGGCGGAGGAACTTTAGGACAT-CCTTGGGGAA
	Goniothalamus_velutinus	CTTTGGGGATGATTCCGTACTACAATTCGGCGGAGGAACTTTAGGACAT-CCTTGGGGAA
	Goniothalamus_woodii	------------------------------------------------------------
	Goniothalamus_wrayi	CTTTGGGGATGATTCCGTACTACAATTCGGCGGAGGAACTTTAGGACAT-CCTTGGGGAA
	Goniothalamus_wynaadensis	CTTTGGGGATGATTCCGTACTACAATTCGGCGGAGGAACTTTAGGACAT-CCTTGGGGAA
	Neostenanthera_myristicifolia	CTTTGGGGATGATTCCGTACTACAATTTGGCGGAGGAACTTTAGGACAC-CCTTGGGGAA
	Annona_dumetorum	ATGCACCCGGTGCGGTAGCTAATCGGGTGGCTTTAGAAGCGTGTGTACAGGCTCGGAATG
	Annona_glabra	ATGCACCCGGTGCGGTAGCTAATCGGGTGGCTTTAGAAGCGTGTGTACAGGCTCGGAATG
	Annona_herzogii	ATGCACCCGGTGCGGTAGCTAATCGGGTGGCTTTAGAAGCGTGTGTACAGGCTCGGAATG
	Annona_mucosa	ATGCACCCGGTGCGGTAGCTAATCGGGTGGCTTTAGAAGCGTGTGTACAGGCTCGGAATG
	Annona_muricata	ATGCACCCGGTGCGGTAGCTAATCGGGTGGCTTTAGAAGCGTGTGTACAGGCTCGGAATG
	Annona_reticulata	ATGCACCCGGTGCGGTAGCTAATCGGGTGGCTTTAGAAGCGTGTGTACAGGCTCGGAATG
	Annona_squamosa	ATGCACCCGGTGCGGTAGCTAATCGGGTGGCTTTAGAAGCGTGTGTACAGGCTCGGAATG
	Anonidium_sp_Cheek_7896	ATGCACCTGGTGCAGTAGCTAATCGGGTGGCTTTAGAAGCGTGTGTACAAGCTCGGAATG
	Asimina_longifolia	ATGCACCTGGTGCAGTAGCTAATCGGGTGGCTTTAGAAGCGTGTGTACAAGCTCGGAATG
	Asimina_rugelii	ATGCACCTGGTGCAGTAGCTAATCGGGTGGCTTTAGAAGCGTGTGTACAAGCTCGGAATG
	Asimina_triloba	ATGCACCCGGTGCGGTAGCTAATCGGGTGGCTTTAGAAGCGTGTGTACAGGCTCGGAATG
	Disepalum_platypetalum	------------------------------------------------------------
	Disepalum_pulchrum	ATGCACCTGGTGCAGTAGCTAATCGGGTGGCTTTAGAAGCGTGTGTACAAGCTCGGAATG
	Goniothalamus_amuyon	ATGCACCTGGTGCAGTAGCTAATCGGGTGGCTTTAGAAGCGTGTGTACAAGCTCGGAATG
	Goniothalamus_andersonii	ATGCACCTGGTGCAGTAGCTAATCGGGTGGCTTTAGAAGCGTGTGTACAAGCTCGGAATG
	Goniothalamus_aruensis	ATGCACCTGGTGCAGTAGCTAATCGGGTGGCTTTAGAAGCGTGTGTACAAGCTCGGAATG
	Goniothalamus_angustifolius	ATGCACCTGGTGCAGTAGCTAATCGGGTGGCTTTAGAAGCGTGTGTACAAGCTCGGAATG
	Goniothalamus_australis	ATGCACCTGGTGCAGTAGCTAATCGGGTGGCTTTAGAAGCGTGTGTACAAGCTCGGAATG
	Goniothalamus_borneensis	ATGCACCTGGTGCAGTAGCTAATCGGGTGGCTTTAGAAGCGTGTGTACAAGCTCGGAATG
	Goniothalamus_bracteosus	------------------------------------------------------------
	Goniothalamus_calvicarpus	ATGCACCTGGTGCAGTAGCTAATCGGGTGGCTTTAGAAGCGTGTGTACAAGCTCGGAATG
	Goniothalamus_cardiopetalus	ATGCACCTGGTGCAGTAGCTAATCGGGTGGCTTTAGAAGCGTGTGTACAAGCTCGGAATG
	Goniothalamus_cauliflorus	ATGCACCTGGTGCAGTAGCTAATCGGGTGGCTTTAGAAGCGTGTGTACAAGCTCGGAATG
	Goniothalamus_suaveolens_1	ATGCACCTGGTGCAGTAGCTAATCGGGTGGCTTTAGAAGCGTGTGTACAAGCTCGGAATG
	Goniothalamus_cheliensis	ATGCACCTGGTGCAGTAGCTAATCGGGTGGCTTTAGAAGCGTGTGTACAAGCTCGGAATG
	Goniothalamus_clemensii	ATGCACCTGGTGCAGTAGCTAATCGGGTGGCTTTAGAAGCGTGTGTACAAGCTCGGAATG
	Goniothalamus_costulatus	ATGCACCTGGTGCAGTAGCTAATCGGGTGGCTTTAGAAGCGTGTGTACAAGCTCGGAATG
	Goniothalamus_dumontetii	ATGCACCTGGTGCAGTAGCTAATCGGGTGGCTTTAGAAGCGTGTGTACAAGCTCGGAATG
	Goniothalamus_elegans	ATGCACCTGGTGCAGTAGCTAATCGGGTGGCTTTAGAAGCGTGTGTACAAGCTCGGAATG
	Goniothalamus_elmeri	ATGCACCTGGTGCAGTAGCTAATCGGGTGGCTTTAGAAGCGTGTGTACAAGCTCGGAATG
	Goniothalamus_expansus	ATGCACCTGGTGCAGTAGCTAATCGGGTGGCTTTAGAAGCGTGTGTACAAGCTCGGAATG
	Goniothalamus_fasciculatus	------------------------------------------------------------
	Goniothalamus_gardneri	ATGCACCTGGTGCAGTAGCTAATCGGGTGGCTTTAGAAGCGTGTGTACAAGCTCGGAATG
	Goniothalamus_giganteus	ATGCACCTGGTGCAGTAGCTAATCGGGTGGCTTTAGAAGCGTGTGTACAAGCTCGGAATG
	Goniothalamus_grandiflorus	ATGCACCTGGTGCAGTAGCTAATCGGGTGGCTTTAGAAGCGTGTGTACAAGCTCGGAATG
	Goniothalamus_griffithii	ATGCACCTGGTGCAGTAGCTAATCGGGTGGCTTTAGAAGCGTGTGTACAAGCTCGGAATG
	Goniothalamus_hookeri	ATGCACCTGGTGCAGTAGCTAATCGGGTGGCTTTAGAAGCGTGTGTACAAGCTCGGAATG
	Goniothalamus_howii	ATGCACCTGGTGCAGTAGCTAATCGGGTGGCTTTAGAAGCGTGTGTACAAGCTCGGAATG
	Goniothalamus_imbricatus	ATGCACCTGGTGCAGTAGCTAATCGGGTGGCTTTAGAAGCGTGTGTACAAGCTCGGAATG
	Goniothalamus_kinabaluensis	ATGCACCTGGTGCAGTAGCTAATCGGGTGGCTTTAGAAGCGTGTGTACAAGCTCGGAATG
	Goniothalamus_laoticus	ATGCACCTGGTGCAGTAGCTAATCGGGTGGCTTTAGAAGCGTGTGTACAAGCTCGGAATG
	Goniothalamus_loerzingii	ATGCACCTGGTGCAGTAGCTAATCGGGTGGCTTTAGAAGCGTGTGTACAAGCTCGGAATG
	Goniothalamus_macranthus	ATGCACCTGGTGCAGTAGCTAATCGGGTGGCTTTAGAAGCGTGTGTACAAGCTCGGAATG
	Goniothalamus_macrophyllus	ATGCACCTGGTGCAGTAGCTAATCGGGTGGCTTTAGAAGCGTGTGTACAAGCTCGGAATG
	Goniothalamus_maewongensis	ATGCACCTGGTGCAGTAGCTAATCGGGTGGCTTTAGAAGCGTGTGTACAAGCTCGGAATG
	Goniothalamus_majestatis	ATGCACCTGGTGCAGTAGCTAATCGGGTAGCTTTAGAAGCGTGTGTACAAGCTCGGAATG
	Goniothalamus_malayanus	ATGCACCTGGTGCAGTAGCTAATCGGGTGGCTTTAGAAGCGTGTGTACAAGCTCGGAATG
	Goniothalamus_megalocalyx	ATGCACCTGGTGCAGTAGCTAATCGGGTGGCTTTAGAAGCGTGTGTACAAGCTCGGAATG
	Goniothalamus_monospermus	------------------------------------------------------------
	Goniothalamus_montanus	ATGCACCTGGTGCAGTAGCCAATCGGGTGGCTTTAGAAGCGTGTGTACAAGCTCGGAATG
	Goniothalamus_obtusatus	ATGCACCTGGTGCAGTAGCTAATCGGGTGGCTTTAGAAGCGTGTGTACAAGCTCGGAATG
	Goniothalamus_parallelivenius	ATGCACCTGGTGCAGTAGCTAATCGGGTGGCTTTAGAAGCGTGTGTACAAGCTCGGAATG
	Goniothalamus_repevensis	ATGCACCTGGTGCAGTAGCCAATCGGGTAGCTTTAGAAGCGTGTGTACAAGCTCGGAATG
	Goniothalamus_reticulatus	------------------------------------AAGCGTGTGTACAAGCTCGGAATG
	Goniothalamus_ridleyi	ATGCACCTGGTGCAGTAGCTAATCGGGTGGCTTTAGAAGCGTGTGTACAAGCTCGGAATG
	Goniothalamus_calcareus	ATGCACCTGGTGCAGTAGCTAATCGGGTGGCTTTAGAAGCGTGTGTACAAGCTCGGAATG
	Goniothalamus_rotundisepalus	ATGCACCTGGTGCAGTAGCTAACCGGGTGGCTTTAGAAGCGTGTGTACAAGCTCGGAATG
	Goniothalamus_rufus	------------------------------------------------------------
	Goniothalamus_sawtehii	ATGCACCTGGTGCAGTAGCTAATCGGGTGGCTTTAGAAGCGTGTGTACAAGCTCGGAATG
	Goniothalamus_scortechinii	ATGCACCTGGTGCAGTAGCTAATCGGGTGGCTTTAGAAGCGTGTGTACAAGCTCGGAATG
	Goniothalamus_sesquipedalis	ATGCACCTGGTGCAGTAGCTAATCGGGTGGCTTTAGAAGCGTGTGTACAAGCTCGGAATG
	Goniothalamus_suaveolens_2	ATGCACCTGGTGCAGTAGCTAATCGGGTGGCTTTAGAAGCGTGTGTACAAGCTCGGAATG
	Goniothalamus_palawanensis	ATGCACCTGGTGCAGTAGCTAATCGGGTGGCTTTAGAAGCGTGTGTACAAGCTCGGAATG
	Goniothalamus_sp_nov	ATGCACCTGGTGCAGTAGCTAATCGGGTGGCTTTAGAAGCGTGTGTACAAGCTCGGAATG
	Goniothalamus_tamirensis	ATGCACCTGGTGCAGTAGCTAATCGGGTGGCTTTAGAAGCGTGTGTACAAGCTCGGAATG
	Goniothalamus_tapis	ATGCACCTGGTGCAGTAGCCAATCGGGTAGCTTTAGAAGCGTGTGTACAAGCTCGGAATG
	Goniothalamus_tapisoides	ATGCACCTGGTGCAGTAGCTAATCGGGTGGCTTTAGAAGCGTGTGTACAAGCTCGGAATG
	Goniothalamus_tavoyensis	ATGCACCTGGTGCAGTAGCTAATCGGGTGGCTGTAGAAGCGTGTGTACAAGCTCGGAATG
	Goniothalamus_tenuifolius	ATGCACCTGGTGCAGTAGCTAATCGGGTGGCTTTAGAAGCGTGTGTACAAGCTCGGAATG
	Goniothalamus_thomsoni	ATGCACCTGGTGCAGTAGCTAATCGGGTGGCTTTAGAAGCGTGTGTACAAGCTCGGAATG
	Goniothalamus_thwaitesii	------------------------------------------------------------
	Goniothalamus_tomentosus	ATGCACCTGGTGCAGTAGCTAATCGGGTGGCTTTAGAAGCGTGTGTACAAGCTCGGAATG
	Goniothalamus_tortilipetalus	ATGCACCTGGTGCAGTAGCTAATCGGGTGGCTTTAGAAGCGTGTGTACAAGCTCGGAATG
	Goniothalamus_touranensis	------------------------------------------------------------
	Goniothalamus_undulatus	ATGCACCTGGTGCAGTAGCTAATCGGGTGGCTTTAGAAGCGTGTGTACAAGCTCGGAATG
	Goniothalamus_uvarioides	ATGCACCTGGTGCAGTAGCTAATCGGGTGGCTTTAGAAGCGTGTGTACAAGCTCGGAATG
	Goniothalamus_velutinus	ATGCACCTGGTGCAGTAGCTAATCGGGTGGCTTTAGAAGCGTGTGTACAAGCTCGGAATG
	Goniothalamus_woodii	------------------------AGGTGGCTTTAGAAGCGTGTGTACAAGCTCGGAATG
	Goniothalamus_wrayi	ATGCACCTGGTGCAGTAGCTAATCGGGTGGCTTTAGAAGCGTGTGTACAAGCTCGGAATG
	Goniothalamus_wynaadensis	ATGCACCTGGTGCAGTAGCTAATCGGGTGGCTTTAGAAGCGTGTGTACAAGCTCGGAATG
	Neostenanthera_myristicifolia	ATGCACCTGGTGCAGTGGCTAATCGGGTGGCTTTAGAAGCGTGTGTACAAGCTCGGAATG
	Annona_dumetorum	AGGGACGTGATCTTGCTCGTCAGGGTAATGAAATTATTCGTGAAGCTAGCAAATGG-AGC
	Annona_glabra	AGGGACGTGATCTTGCTCGTCAGGGTAATGAAATTATTCGTGAAGCTAGCAAATGG-AGC
	Annona_herzogii	AGGGACGTGATCTTGCTCGTCAGGGTAATGAAATTATTCGTGAAGCTAGCAAATGG-AGC
	Annona_mucosa	AGGGACGTGATCTTGCTCGTCAGGGTAATGAAATTATTCGTGAAGCTAGCAAATGG-AGC
	Annona_muricata	AGGGACGTGATCTTGCTCGTCAGGGTAATGAAATTATTCGTGAAGCTAGCAAATGG-AGC
	Annona_reticulata	AGGGACGTGATCTTGCTCGTCAGGGTAATGAAATTATTCGTGAAGCTAGCAAATGG-AGC
	Annona_squamosa	AGGGACGTGATCTTGCTCGTCAGGGTAATGAAATTATTCGTGAAGCTAGCAAATGG-AGC
	Anonidium_sp_Cheek_7896	AAGGACGTGATCTTGCTCGTCAGGGTAATGAAATTATTCGTGAAGCTAGCAAATGG-AGC
	Asimina_longifolia	AGGGACGTGATCTTGCTCGTCAGGGTAATGAAATTATTCGTGAAGCTAGCAAATGG-AGC
	Asimina_rugelii	AGGGACGTGATCTTGCTCGTCAGGGTAATGAAATTATTCGTGAAGCTAGCAAATGG-AGC
	Asimina_triloba	AGGGACGTGATCTTGCTCGTCAGGGTAATGAAATTATTCGTGAAGCTAGCAAATGG-AGC
	Disepalum_platypetalum	------------------------------------------------------------
	Disepalum_pulchrum	AGGGACGTGATCTTGCTCGTCAGGGTAATGAAATTATTCGTGAAGCTAGCAAATGG-AGC
	Goniothalamus_amuyon	AGGGACGTGATCTTGCTCGTCAGGGTAATGAAATTATTCGTGAAGCTAGCAAATGG-AGC
	Goniothalamus_andersonii	AGGGACGTGATCTTGCTCGTCAGGGTAATGAAATTATTCGTGAAGCTAGCAAATGG-AGC
	Goniothalamus_aruensis	AGGGACGTGATCTTGCTCGTCAGGGTAATGAAATTATTCGTGAAGCTAGCAAATGG-AGC
	Goniothalamus_angustifolius	AGGGACGTGATCTTGCTCGTCAGGGTAATGAAATTATTCGTGAAGCTAGCAAATGG-AGC
	Goniothalamus_australis	AGGGACGTGATCTTGCTCGTCAGGGTAATGAAATTATTCGTGAAGCTAGCAAATGG-AGC
	Goniothalamus_borneensis	AGGGACGTGATCTTGCTCGTCAGGGTAATGAAATTATTCGTGAAGCTAGCAAATGG-AGC
	Goniothalamus_bracteosus	------------------------------------------------------------
	Goniothalamus_calvicarpus	AGGGACGTGATCTTGCTCGTCAGGGTAATGAAATTATTCGTGAAGCTAGCAAATGG-AGC
	Goniothalamus_cardiopetalus	AGGGACGTGATCTTGCTCGTCAGGGTAATGAAATTATTCGTGAAGCTAGCAAATGG-AGC
	Goniothalamus_cauliflorus	AGGGACGTGATCTTGCTCGTCAGGGTAATGAAATTATTCGTGAAGCTAGCAAATGG-AGC
	Goniothalamus_suaveolens_1	AGGGACGTGATCTTGCTCGTCAGGGTAATGAAATTATTCGTGAAGCTAGCAAATGG-AGC
	Goniothalamus_cheliensis	AGGGACGTGATCTTGCTCGTCAGGGTAATGAAATTATTCGTGAAGCTAGCAAATGG-AGC
	Goniothalamus_clemensii	AGGGACGTGATCTTGCTCGTCAGGGTAATGAAATTATTCGTGAAGCTAGCAAATGG-AGC
	Goniothalamus_costulatus	AGGGACGTGATCTTGCTCGTCAGGGTAATGAAATTATTCGTGAAGCTAGCAAATGG-AGC
	Goniothalamus_dumontetii	AGGGACGTGATCTTGCTCGTCAGGGTAATGAAATTATTCGTGAAGCTAGCAAATGG-AGC
	Goniothalamus_elegans	AGGGACGTGATCTTGCTCGTCAGGGTAATGAAATTATTCGTGAAGCTAGCAAATGG-AGC
	Goniothalamus_elmeri	AGGGACGTGATCTTGCTCGTCAGGGTAATGAAATTATTCGTGAAGCTAGCAAATGG-AGC
	Goniothalamus_expansus	AGGGACGTGATCTTGCTCGTCAGGGTAATGAAATTATTCGTGAAGCTAGCAAATGG-AGC
	Goniothalamus_fasciculatus	------------------------------------------------------------
	Goniothalamus_gardneri	AGGGACGTGATCTTGCTCGTCAGGGTAATGAAATTATTCGTGAAGCTAGCAAATGG-AGC
	Goniothalamus_giganteus	AGGGACGTGATCTTGCTCGTCAGGGTAATGAAATTATTCGTGAAGCTAGCAAATGG-AGC
	Goniothalamus_grandiflorus	AGGGACGTGATCTTGCTCGTCAGGGTAATGAAATTATTCGTGAAGCTAGCAAATGG-AGC
	Goniothalamus_griffithii	AGGGACGTGATCTTGCTCGTCAGGGTAATGAAATTATTCGTGAAGCTAGCAAATGG-AGC
	Goniothalamus_hookeri	AGGGACGTGATCTTGCTCGTCAGGGTAATGAAATTATTCGTGAAGCTAGCAAATGG-AGC
	Goniothalamus_howii	AGGGACGTGATCTTGCTCGTCAGGGTAATGAAATTATTCGTGAAGCTAGCAAATGG-AGC
	Goniothalamus_imbricatus	AGGGACGTGATCTTGCTCGTCAGGGTAATGAAATTATTCGTGAAGCTAGCAAATGG-AGC
	Goniothalamus_kinabaluensis	AGGGACGTGATCTTGCTCGTCAGGGTAATGAAATTATTCGTGAAGCTAGCAAATGG-AGC
	Goniothalamus_laoticus	AGGGACGTGATCTTGCTCGTCAGGGTAATGAAATTATTCGTGAAGCTAGCAAATGG-AGC
	Goniothalamus_loerzingii	AGGGACGTGATCTTGCTCGTCAGGGTAATGAAATTATTCGTGAAGCTAGCAAATGG-AGC
	Goniothalamus_macranthus	AGGGACGTGATCTTGCTCGTCAGGGTAATGAAATTATTCGTGAAGCTAGCAAATGG-AGC
	Goniothalamus_macrophyllus	AGGGACGTGATCTTGCTCGTCAGGGTAATGAAATTATTCGTGAAGCTAGCAAATGG-AGC
	Goniothalamus_maewongensis	AGGGACGTGATCTTGCTCGTCAGGGTAATGAAATTATTCGTGAAGCTAGCAAATGG-AGC
	Goniothalamus_majestatis	AGGGACGTGATCTTGCTCGTCAGGGTAATGAAATTATTCGTGAAGCTAGCAAATGG-AGC
	Goniothalamus_malayanus	AGGGACGTGATCTTGCTCGTCAGGGTAATGAAATTATTCGTGAAGCTAGCAAATGG-AGC
	Goniothalamus_megalocalyx	AGGGACGTGATCTTGCTCGTCAGGGTAATGAAATTATTCGTGAAGCTAGCAAATGG-AGC
	Goniothalamus_monospermus	------------------------------------------------------------
	Goniothalamus_montanus	AGGGACGTGATCTTGCTCGTCAGGGTAATGAAATTATTCGTGAAGCTAGCAAATGG-AGC
	Goniothalamus_obtusatus	AGGGACGTGATCTTGCTCGTCAGGGTAATGAAATTATTCGTGAAGCTAGCAAATGG-AGC
	Goniothalamus_parallelivenius	AGGGACGTGATCTTGCTCGTCAGGGTAATGAAATTATTCGTGAAGCTAGCAAATGG-AGC
	Goniothalamus_repevensis	AGGGACGTGATCTTGCTCGTCAGGGTAATGAAATTATTCGTGAAGCTAGCAAATGG-AGC
	Goniothalamus_reticulatus	AGGGACGTGATCTTGCTCGTCAGGGTAATGAAATTATTCGTGAAGCTAGCAAATGG-AGC
	Goniothalamus_ridleyi	AGGGGCGTGATCTTGCTCGTCAGGGTAATGAAATTATTCGTGAAGCTAGCAAATGG-AGC
	Goniothalamus_calcareus	AGGGACGTGACCTTGCTCGTCAGGGTAATGAAATTATTCGTGAAGCTAGCAAATGG-AGC
	Goniothalamus_rotundisepalus	AGGGACGTGATCTTGCTCGTCAGGGTAATGAAATTATTCGTGAAGCTAGCAAATGG-AGC
	Goniothalamus_rufus	------------------------------------------------------------
	Goniothalamus_sawtehii	AGGGACGTGATCTTGCTCGTCAGGGTAATGAAATTATTCGCGAAGCTAGCAAATGG-AGC
	Goniothalamus_scortechinii	AGGGACGTGATCTTGCTCGTCAGGGTAATGAAATTATTCGTGAAGCTAGCAAATGG-AGC
	Goniothalamus_sesquipedalis	AGGGACGTGATCTTGCTCGTCAGGGTAATGAAATTATTCGTGAAGCTAGCAAATGG-AGC
	Goniothalamus_suaveolens_2	AGGGACGTGATCTTGCTCGTCAGGGTAATGAAATTATTCGTGAAGCTAGCAAATGG-AGC
	Goniothalamus_palawanensis	AGGGACGTGATCTTGCTCGTCAGGGTAATGAAATTATTCGTGAAGCTAGCAAATGGAAGC
	Goniothalamus_sp_nov	AGGGACGTGACCTTGCTCGTCAGGGTAATGAAATTATTCGTGAAGCTAGCAAATGG-AGC
	Goniothalamus_tamirensis	AGGGACGTGATCTTGCTCGTCAGGGTAATGAAATTATTCGTGAAGCTAGCAAATGG-AGC
	Goniothalamus_tapis	AGGGACGTGATCTTGCTCGTCAGGGTAATGAAATTATTCGTGAAGCTAGCAAATGG-AGC
	Goniothalamus_tapisoides	AGGGACGTGATCTTGCTCGTCAGGGTAATGAAATTATTCGTGAAGCTAGCAAATGG-AGC
	Goniothalamus_tavoyensis	AGGGACGTGATCTTGCTCGTCAGGGTAATGAAATTATTCGTGAAGCTAGCAAATGG-AGC
	Goniothalamus_tenuifolius	AGGGACGTGATCTTGCTCGTCAGGGTAATGAAATTATTCGTGAAGCTAGCAAATGG-AGC
	Goniothalamus_thomsoni	AGGGACGTGATCTTGCTCGTCAGGGTAATGAAATTATTCGTGAAGCTAGCAAATGG-AGC
	Goniothalamus_thwaitesii	------------------------------------------------------------
	Goniothalamus_tomentosus	AGGGACGTGATCTTGCTCGTCAGGGTAATGAAATTATTCGTGAAGCTAGCAAATGG-AGC
	Goniothalamus_tortilipetalus	AGGGACGTGATCTTGCTCGTCAGGGTAATGAAATTATTCGTGAAGCTAGCAAATGG-AGC
	Goniothalamus_touranensis	------------------------------------------------------------
	Goniothalamus_undulatus	AGGGACGTGATCTTGCTCGTCAGGGTAATGAAATTATTCGTGAAGCTAGCAAATGG-AGC
	Goniothalamus_uvarioides	AGGGACGTGATCTTGCTCGTCAGGGTAATGAAATTATTCGTGAAGCTAGCAAATGG-AGC
	Goniothalamus_velutinus	AGGGACGTGATCTTGCTCGTCAGGGTAATGAAATTATTCGTGAAGCTAGCAAATGG-AGC
	Goniothalamus_woodii	AGGGACGTGACCTTGCTCGTCAGGGTAATGAAATTATTCGTGAAGCTAGCAAATGG-AGC
	Goniothalamus_wrayi	AGGGACGTGATCTTGCTCGTCAGGGTAATGAAATTATTCGTGAAGCTAGCAAATGG-AGC
	Goniothalamus_wynaadensis	AGGGACGTGATCTTGCTCGTCAGGGTAATGAAATTATTCGTGAAGCTAGCAAATGG-AGC
	Neostenanthera_myristicifolia	AGGGACGTGATCTTGCTCGTCAGGGTAATGAAATTATTCGTGAAGCTAGCAAATGG-AGC
	Annona_dumetorum	CCTGAATTAGCTGCTGCCTGCGAGGTATGGAAGGAGATCAAATTTGAATTCCAAGCAGTG
	Annona_glabra	CCTGAATTAGCTGCTGCCTGTGAGGTATGGAAGGAGATCAAATTTGAATTCCAAGCAGTG
	Annona_herzogii	CCTGAATTAGCTGCTGCCTGTGAGGTATGGAAGGAGATCAAATTTGAATTCGAAGCAGTG
	Annona_mucosa	CCTGAATTAGCTGCTGCCTGTGAGGTATGGAAGGAKRTCAAATTTGAATTC---------
	Annona_muricata	CCTGAATTAGCTGCTGCCTGTGAGGTATGGAAGGAGATCAAATTTGAATTCCAAGCAGTG
	Annona_reticulata	CCTGAATTAGCTGCTGCCTGCGAGGTATGGAAGGAGATCAAATTTGAATTCCAAGCAGTG
	Annona_squamosa	CCTGAATTAGCTGCTGCCTGCGAGGTATGGAAGGAGATCAAATTTGAATTCCAAGCAGTG
	Anonidium_sp_Cheek_7896	CCTGAATTAGCTGCTGCTTGTGAGGTATGGAAGGAGATCAAATTTGAATTCGAAGCAGTG
	Asimina_longifolia	CCTGAATTAGCTGCTGCTTGTGAGGTATGGAAGGAGATCAAATTTGAATTCGAAGCAATG
	Asimina_rugelii	CCTGAATTAGCTGCTGCTTGTGAGGTATGGAAGGAGATCAAATTTGAATTCGAAGCAATG
	Asimina_triloba	CCTGAATTAGCTGCTGCCTGCGAGGTATGGAAGGAGATCAAATTTGAATTCCAAGCAGTG
	Disepalum_platypetalum	------------------------------------------------------------
	Disepalum_pulchrum	CCTGAATTAGCTGCCGCTTGTGAGGTATGGAAGCAGATCAAATTTGAATTCGAAGCAGTG
	Goniothalamus_amuyon	CCCGAATTAGCTGCTGCTTGTGAGGTATGGAAGGAGATCAAA------------------
	Goniothalamus_andersonii	CCCGAA------------------------------------------------------
	Goniothalamus_aruensis	CCCGAATTAGCTGCTGCTTGTGAGGTATGGAAGGAGATCA--------------------
	Goniothalamus_angustifolius	CC----------------------------------------------------------
	Goniothalamus_australis	CCCGAATTAGCTGCTGCTTGTGAGGTATGGAAGGAGAT----------------------
	Goniothalamus_borneensis	CCCGAATTAGCTGCTGCTTGTGAGGTATGGAAGGAGATCAAATTCGAATTCGAA------
	Goniothalamus_bracteosus	------------------------------------------------------------
	Goniothalamus_calvicarpus	CCCGAATTAGCTGCTGCTTGTGAGGTATGGAAGGAGAT----------------------
	Goniothalamus_cardiopetalus	CCCGAATTAGCTGCTGCTTGTGAGGTATGGAA----------------------------
	Goniothalamus_cauliflorus	CCCGAATTAGCTGCTGCTTG----------------------------------------
	Goniothalamus_suaveolens_1	CCCGAATTAGCTGCTGCTTGTGAGGTATGGAAGGAGATCAAATTCGAATTCGAA------
	Goniothalamus_cheliensis	CCCGAATTAGCTGCTGCTTGTGAGGTATGGAAGGAGATC---------------------
	Goniothalamus_clemensii	C-----------------------------------------------------------
	Goniothalamus_costulatus	CCCGAATTAGCTGCTGCTTGTGAGGTATGGAAGGAGATC---------------------
	Goniothalamus_dumontetii	CCCGAATTAGCTGCTGCTTGTGAGGTATGGAAGGAGATC---------------------
	Goniothalamus_elegans	CC----------------------------------------------------------
	Goniothalamus_elmeri	CCCGAATTAGCTGCTGCTTGTGAGGTATGGAAGG--------------------------
	Goniothalamus_expansus	CCCG--------------------------------------------------------
	Goniothalamus_fasciculatus	------------------------------------------------------------
	Goniothalamus_gardneri	CCCGAATTAGCTGCTGCTTGTGAGGTATGGAAGGAGATCAAATTTGAATTCCAAGCAGTG
	Goniothalamus_giganteus	CCCGAATTAGCTGCTGCTTGTGAGGTATGGAAGGA-------------------------
	Goniothalamus_grandiflorus	CCCGAATTAGCTGCTGCTTGTGAGGTATGGAAGGAGATCAAATTCGAATTCGAA------
	Goniothalamus_griffithii	CCCGAATTAGCTGCTGCTTGTGAGGTATGGAAGGAGATCAAATTCGAAT-----------
	Goniothalamus_hookeri	CCCGAATTAGCTGCTGCTTGTGAGGTATGGAAGGAGATCAAATTTGAATTC---------
	Goniothalamus_howii	CCCGAATTAGCTGCTGCTTGTGAGGTATGGAAGGA-------------------------
	Goniothalamus_imbricatus	CCCGAATTAGCTGCTGCTTGTGAGGTATGGAA----------------------------
	Goniothalamus_kinabaluensis	CCCGAATTAGCTGCTGCTTGTGAGGTATGGAAGGAGATCAAATTCGAATTC---------
	Goniothalamus_laoticus	CCCGAATTAGCTGCTGCTTGTGAGGTATGGAAGGAGAT----------------------
	Goniothalamus_loerzingii	CCCG--------------------------------------------------------
	Goniothalamus_macranthus	CCCGAATTAGCTGCTGCTTGTGAGGTATGGAAGGAGATCAAATTCGAATTCGAA------
	Goniothalamus_macrophyllus	CCCGAATTAGCTGCTGCTTGTGAGGTATGGAAGGAGATCAAATTTGAATTCCAAGCAGTG
	Goniothalamus_maewongensis	CCCGAATTAGCTGCTGCTTGTGAGGTATGGAAGGAGAT----------------------
	Goniothalamus_majestatis	CCCGAATTAGCTGCTGCTTGTGAGGTATGGAAGGAGATCAAATTCGAATTCGAA------
	Goniothalamus_malayanus	CCCGAATTAGCTGCTGCTTGTGAGGTATGGAAGGAGAT----------------------
	Goniothalamus_megalocalyx	CCCGAATTAGCTGCTGCTTGTGAGGTATGGAA----------------------------
	Goniothalamus_monospermus	------------------------------------------------------------
	Goniothalamus_montanus	CCCGAATTAGCTGCTGCTTGTGAGGTATGGAAGGAGATCAAATTCGAATTCGAA------
	Goniothalamus_obtusatus	CCCGAATTAGCTGCTGCTTGTGAGGTATGGAAGGAGATCA--------------------
	Goniothalamus_parallelivenius	CCCGAATTAGCTGCTGCTTGTGAGGTATGGAAGGAGATCAAATT----------------
	Goniothalamus_repevensis	CCCGAATTAGCTGCTGCTTGTGAGGTATGGAAGGA-------------------------
	Goniothalamus_reticulatus	CCCGAATTAGCTGCCGCTTGTGAGGTATGGAAGGAGATCAAATTCGAATTC---------
	Goniothalamus_ridleyi	CCCGAAT-----------------------------------------------------
	Goniothalamus_calcareus	CCCGAATTAGCTGCTGCTTGTGAGGTATGGAAGG--------------------------
	Goniothalamus_rotundisepalus	CCCGAATTAGCTGCTGCTTGTGAGGTATGGAAGGAGATCAAATTCGAATTCGAA------
	Goniothalamus_rufus	------------------------------------------------------------
	Goniothalamus_sawtehii	CCCGAATTAGCTGCTGCTTGTGAGGTATGGAAG---------------------------
	Goniothalamus_scortechinii	CCCGAATTAGCTGCTGCTTGTGAGGTATGGAAGGAGATCAAATTCGAATTCGAA------
	Goniothalamus_sesquipedalis	CCCGAATTAGCTGCTGCTTGTGAGGTATGGAAGGAGATCAAATTCGAATTCGAA------
	Goniothalamus_suaveolens_2	CCCGAATTAGCTGCTGCTTGTGAGGTATGGAAGGAGATCAAATTCGAATTCGAA------
	Goniothalamus_palawanensis	CCCGAATTAGCTGCTGCTTGTGAGGTATGGAAG---------------------------
	Goniothalamus_sp_nov	CCCGAATTAGCTGCTGCTTGTGAGGTATGGAA----------------------------
	Goniothalamus_tamirensis	CCCGAATNAGCTGCTGCTTGTGAGGTATGGAAGGAGA-----------------------
	Goniothalamus_tapis	CCCGAATTAGCTGCTGCTTGTGAGGTATGGAAGGAGATCAAATTTGAATTCCAAGCAGTG
	Goniothalamus_tapisoides	CCCGAATTAGCTGCTGCTTGTGAGGTATGGAAGGAGA-----------------------
	Goniothalamus_tavoyensis	CCCGAATTAGCTGCTGCTTGTGAGGTATGGAAG---------------------------
	Goniothalamus_tenuifolius	CCCGAATTAGCTGCTGCTTGTGAGGTATGGAAG---------------------------
	Goniothalamus_thomsoni	CCCGAATTAGCTGCTGCTTGTGAGGTATGGAAGGAGATCAAATT----------------
	Goniothalamus_thwaitesii	------------------------------------------------------------
	Goniothalamus_tomentosus	CCCGAATTAGCTGCTGCTTGTGAGGTATGGAAGGAGATCAAATTCGAATTCGAA------
	Goniothalamus_tortilipetalus	CCCG--------------------------------------------------------
	Goniothalamus_touranensis	------------------------------------------------------------
	Goniothalamus_undulatus	CCCGAATTAGCTGCTGCTTGTGAGGTATGGAAG---------------------------
	Goniothalamus_uvarioides	CCCGAATTAGCTGCTGCTTGTGAGGTATGGAAGGAGA-----------------------
	Goniothalamus_velutinus	CCCGAATTAGCTGCTGCTTGTGAGGTATGGAAGGAGAT----------------------
	Goniothalamus_woodii	CCCGAATTAGCTGCTGCTTGTGAGGTATGGAAGGAGATCAAATTCGAATTCGAA------
	Goniothalamus_wrayi	CCCGAATTAGCTGCTGCTTGTGAGGTATGGAAGGAGATCAAATTCGAATTCGAA------
	Goniothalamus_wynaadensis	CCCGAATTAGCTGCTGCTTGTGAGGTATGGAAGGAGATC---------------------
	Neostenanthera_myristicifolia	CCTGAATTAGCTGCTGCTTGTGAGATATGGAAGGAGATCAAATTTGAATTCCAAGCAGTG
	Annona_dumetorum	GATACGTTGGAT
	Annona_glabra	GATACGTTGGAT
	Annona_herzogii	GATACGTTGGAT
	Annona_mucosa	------------
	Annona_muricata	GATACGTTGGAT
	Annona_reticulata	GATACGTTGGAT
	Annona_squamosa	GATACGTTGGAT
	Anonidium_sp_Cheek_7896	GATACGTTGGAT
	Asimina_longifolia	GATACGTTGGAT
	Asimina_rugelii	GATACGTTGGAT
	Asimina_triloba	GATACGTTGGAT
	Disepalum_platypetalum	------------
	Disepalum_pulchrum	GATACGTTGGAT
	Goniothalamus_amuyon	------------
	Goniothalamus_andersonii	------------
	Goniothalamus_aruensis	------------
	Goniothalamus_angustifolius	------------
	Goniothalamus_australis	------------
	Goniothalamus_borneensis	------------
	Goniothalamus_bracteosus	------------
	Goniothalamus_calvicarpus	------------
	Goniothalamus_cardiopetalus	------------
	Goniothalamus_cauliflorus	------------
	Goniothalamus_suaveolens_1	------------
	Goniothalamus_cheliensis	------------
	Goniothalamus_clemensii	------------
	Goniothalamus_costulatus	------------
	Goniothalamus_dumontetii	------------
	Goniothalamus_elegans	------------
	Goniothalamus_elmeri	------------
	Goniothalamus_expansus	------------
	Goniothalamus_fasciculatus	------------
	Goniothalamus_gardneri	GATACGTTGGAT
	Goniothalamus_giganteus	------------
	Goniothalamus_grandiflorus	------------
	Goniothalamus_griffithii	------------
	Goniothalamus_hookeri	------------
	Goniothalamus_howii	------------
	Goniothalamus_imbricatus	------------
	Goniothalamus_kinabaluensis	------------
	Goniothalamus_laoticus	------------
	Goniothalamus_loerzingii	------------
	Goniothalamus_macranthus	------------
	Goniothalamus_macrophyllus	GATACGTTGGAT
	Goniothalamus_maewongensis	------------
	Goniothalamus_majestatis	------------
[truncated: 37 more rows]
