# Supplementary material for: Molecular and morphological data supporting phylogenetic reconstruction of the genus Goniothalamus (Annonaceae), including a reassessment of previous infrageneric classifications
Source: Data Brief. 2015 Jul 9;4:410–21. doi: 10.1016/j.dib.2015.06.021 (PMC4532731; doi:10.1016/j.dib.2015.06.021)
Supplement: Supplementary file 7 — Supplementary material [file mmc7.zip › mmc7.nex]

#NEXUS
begin taxa;
	dimensions ntax=81;
	taxlabels
	Annona_dumetorum[&description=null]
	Annona_glabra[&description=null]
	Annona_herzogii[&description=null]
	Annona_mucosa[&description=null]
	Annona_muricata[&description=null]
	Annona_reticulata[&description=null]
	Annona_squamosa[&description=null]
	Anonidium_sp_Cheek_7896[&description=null]
	Asimina_longifolia[&description=null]
	Asimina_rugelii[&description=null]
	Asimina_triloba[&description=null]
	Disepalum_platypetalum[&description=null]
	Disepalum_pulchrum[&description=null]
	Goniothalamus_amuyon[&description=null]
	Goniothalamus_andersonii[&description=null]
	Goniothalamus_aruensis[&description=null]
	Goniothalamus_angustifolius[&description=null]
	Goniothalamus_australis[&description=null]
	Goniothalamus_borneensis[&description=null]
	Goniothalamus_bracteosus[&description=null]
	Goniothalamus_calvicarpus[&description=null]
	Goniothalamus_cardiopetalus[&description=null]
	Goniothalamus_cauliflorus[&description=null]
	Goniothalamus_suaveolens_1[&description=null]
	Goniothalamus_cheliensis[&description=null]
	Goniothalamus_clemensii[&description=null]
	Goniothalamus_costulatus[&description=null]
	Goniothalamus_dumontetii[&description=null]
	Goniothalamus_elegans[&description=null]
	Goniothalamus_elmeri[&description=null]
	Goniothalamus_expansus[&description=null]
	Goniothalamus_fasciculatus[&description=null]
	Goniothalamus_gardneri[&description=null]
	Goniothalamus_giganteus[&description=null]
	Goniothalamus_grandiflorus[&description=null]
	Goniothalamus_griffithii[&description=null]
	Goniothalamus_hookeri[&description=null]
	Goniothalamus_howii[&description=null]
	Goniothalamus_imbricatus[&description=null]
	Goniothalamus_kinabaluensis[&description=null]
	Goniothalamus_laoticus[&description=null]
	Goniothalamus_loerzingii[&description=null]
	Goniothalamus_macranthus[&description=null]
	Goniothalamus_macrophyllus[&description=null]
	Goniothalamus_maewongensis[&description=null]
	Goniothalamus_majestatis[&description=null]
	Goniothalamus_malayanus[&description=null]
	Goniothalamus_megalocalyx[&description=null]
	Goniothalamus_monospermus[&description=null]
	Goniothalamus_montanus[&description=null]
	Goniothalamus_obtusatus[&description=null]
	Goniothalamus_parallelivenius[&description=null]
	Goniothalamus_repevensis[&description=null]
	Goniothalamus_reticulatus[&description=null]
	Goniothalamus_ridleyi[&description=null]
	Goniothalamus_calcareus[&description=null]
	Goniothalamus_rotundisepalus[&description=null]
	Goniothalamus_rufus[&description=null]
	Goniothalamus_sawtehii[&description=null]
	Goniothalamus_scortechinii[&description=null]
	Goniothalamus_sesquipedalis[&description=null]
	Goniothalamus_suaveolens_2[&description=null]
	Goniothalamus_palawanensis[&description=null]
	Goniothalamus_sp_nov[&description=null]
	Goniothalamus_tamirensis[&description=null]
	Goniothalamus_tapis[&description=null]
	Goniothalamus_tapisoides[&description=null]
	Goniothalamus_tavoyensis[&description=null]
	Goniothalamus_tenuifolius[&description=null]
	Goniothalamus_thomsoni[&description=null]
	Goniothalamus_thwaitesii[&description=null]
	Goniothalamus_tomentosus[&description=null]
	Goniothalamus_tortilipetalus[&description=null]
	Goniothalamus_touranensis[&description=null]
	Goniothalamus_undulatus[&description=null]
	Goniothalamus_uvarioides[&description=null]
	Goniothalamus_velutinus[&description=null]
	Goniothalamus_woodii[&description=null]
	Goniothalamus_wrayi[&description=null]
	Goniothalamus_wynaadensis[&description=null]
	Neostenanthera_myristicifolia[&description=null]
;
end;
begin characters;
	dimensions nchar=1010;
	format datatype=dna missing=? gap=- interleave=yes;
	matrix
	Annona_dumetorum	------------TACTAAGTGAGAACTTCCAAACTCAGAGAAACCCCGGAATTAAAAATG
	Annona_glabra	GGTATGGAAACCTACTAAGTGAGAACTTCCAAACTCAGAGAAACCCAGGAATTAAAAATG
	Annona_herzogii	GGTATGGAAACCTACTAAGTGAGAACTTCCAAACTCAGAGAAACCCCGGAATTAAAAATG
	Annona_mucosa	GGTATGGAAACCTACTAAGTGAGAACTTCCAAACTCAGAGAAACCCCGGAATTAAAAATG
	Annona_muricata	-GTATGGAAACCTACTAAGTGAGAACTTCCAAATTCAGAGGAACCCTGGAATTAAAAATG
	Annona_reticulata	GGTATGGAAACCTACTAAGTGAGAACTTCCAAACTCAGAGAAACCCCGGAATTAAAAATG
	Annona_squamosa	--------------------------------------------CCCGGAATTAAAAATG
	Anonidium_sp_Cheek_7896	--------------------------------------------CCTGGAATTAAAAATG
	Asimina_longifolia	-----GGAAACCTACTAAGTGAGAACTTCCAAATTCAGAGAAACCCTGGAATTAAAAATG
	Asimina_rugelii	-----GGAAACCTACTAAGTGAGAACTTCCAAATTCAGAGAAACCCTGGAATTAAAAATG
	Asimina_triloba	GGTATGGAAACCTACTAAGTGAGAACTTCCAAATTCAGAGAAACCCTGGAATTAAAAATG
	Disepalum_platypetalum	------------------------------------------------------------
	Disepalum_pulchrum	-----GGAAACCTACTAAGTGAGAACTTCCAAATTCAGAGAAACCCTGGAATTAAAAATG
	Goniothalamus_amuyon	GGTAGGGAAACGTAATAAGTGAAAGCTTTCAAATTCAGGGAAACCCTGGAATTAAAAACG
	Goniothalamus_andersonii	GGTAGGGAAACCTACTAAGTGAAAGCTTTCAAATTCAGGGAAACCCTGGAATTAAAAACG
	Goniothalamus_aruensis	GGTAGGGAAACCTACTAAGTGAAAGCTTTCAAATTCAGGGAAACCCTGGAATTAAAAACG
	Goniothalamus_angustifolius	GGTAGGGAAACCTACTAAGTGAAAGCTTTCAAATTCAGGGAAACCCTGGAATTAAAAACG
	Goniothalamus_australis	GGTAGGGAAACCTACTAAGTGAAAGCTTTCAAATTCAGGGAAACCCTGGAATTAAAAACG
	Goniothalamus_borneensis	GGTAGGGAAACCTACTAAGTGAAAGCTTTCAAATTCAGGGAAACCCTGGAATTAAAAACG
	Goniothalamus_bracteosus	---------------------------------TTCAGGGAAACCCTGGAATTAAAAACG
	Goniothalamus_calvicarpus	GGTAGGGAAACCTACTAAGTGAAAGCTTTCAAATTCAGGGAAACCCTGGAATTAAAAACG
	Goniothalamus_cardiopetalus	GGTAGGGAAACCTACTAAGTGAAAGCTTTCAAATTCAGGGAAACCCTGGAATTAAAAACG
	Goniothalamus_cauliflorus	GGTAGGGAAACCTACTAAGTGAAAGCTTTCAAATTCAGGGAAACCCTGGAATTAAAAACG
	Goniothalamus_suaveolens_1	--------------------------------ATTCAGGGAAACCCTGGAATTAAAAACG
	Goniothalamus_cheliensis	GGTAGGGAAA-CTACTAAGTGNAAGCTTTCAAATTCAGGGAAACCCTGGAATTAAAAACG
	Goniothalamus_clemensii	----------------------------------------AAACCCTGGAATTAAAAACG
	Goniothalamus_costulatus	--------------------------------ATTCAGGGAAACCCTGGAATTAAAAACG
	Goniothalamus_dumontetii	--------------------------------ATTCAGGGAAACCCTGGAATTAAAAACG
	Goniothalamus_elegans	--------------------------------ATTCAGGGAAACCCTGGAATTAAAAAAG
	Goniothalamus_elmeri	GGTAGGGAAACCTACTAAGTGAAAGCTTTCAAATTCAGGGAAACCCTGGAATTAAAAACG
	Goniothalamus_expansus	--------------------------------ATTCAGGGAAACCCTGGAATTAAAAACG
	Goniothalamus_fasciculatus	GGTAGGGAAACCTACTAAGTGAAAGCTTTCAAATTCAGGGAAACCCTGGAATTAAAAACG
	Goniothalamus_gardneri	GGTAGGGAAACCTACTAAGTGAAAGCTTTCAAATTCAGGGAAACCCTGGAATTAAAAACG
	Goniothalamus_giganteus	GGTAGGGAAACCTACTAAGTGAAAGCTTTCAAATTCAGGGAAACCCTGGAATTAAAAACG
	Goniothalamus_grandiflorus	--------------------------------ATTCAGGGAAACCCTGGAATTAAAAACG
	Goniothalamus_griffithii	GGTAGGGAAACCTACTAAGTGAAAGCTTTCAAATTCAGGGAAACCCTGGAATTAAAAACG
	Goniothalamus_hookeri	GGTAGGGAAACCTACTAAGTGAAAGCTTTCAAATTCAGGGAAACCCTGGAATTAAAAACG
	Goniothalamus_howii	GGTAGGGAAACCTACTAAGTGAAAGCTTTCAAATTCAGGGAAACCCTGGAATTAAAAACG
	Goniothalamus_imbricatus	----------------------AAGCTTTCAAATTCAGGGAAACCCTGGAATTAAAAACG
	Goniothalamus_kinabaluensis	GGTAGGGAAACCTACTAAGTGAAAGCTTTCAAATTCAGGGAAACCCTGGAATTAAAAACG
	Goniothalamus_laoticus	GGTAGGGAAACCTACTAAGTGAAAGCTTTCAAATTCAGGGAAACCCTGGAATTAAAAACG
	Goniothalamus_loerzingii	----------------------------------TCAGGGAAACCCTGGAATTAAAAACG
	Goniothalamus_macranthus	GGTAGGGAAACCTACTAAGTGAAAGCTTTCAAATTCAGGGAAACCCTGGAATTAAAAACG
	Goniothalamus_macrophyllus	GGTAGGGAAACCTACTAAGTGAAAGCTTTCAANTTCAGGGAAACCCTGGAATTAAAAACG
	Goniothalamus_maewongensis	GGTAGGGAAACCTACTAAGTGAAAGCTTTCAAATTCAGGGAAACCCTGGAATTAAAAACG
	Goniothalamus_majestatis	------------------------------------------------------------
	Goniothalamus_malayanus	GGTAGGGAAACCTACTAAGTGAAAGCTTTCAAATTCAGGGAAACCCTGGAATTAAAAACG
	Goniothalamus_megalocalyx	GGTAGGGAAACCTACTAAGTGAAAGCTTTCAAATTCAGGGAAACCCTGGAATTAAAAACG
	Goniothalamus_monospermus	------------------------------------------------------------
	Goniothalamus_montanus	--------------------------------ATTCAGGGAAACCCTGGAATTAAAAACG
	Goniothalamus_obtusatus	GGTAGGGAAACCTACTAAGTGAAAGCTTTCAAATTCAGGGAAACCCTGGAATTAAAAACG
	Goniothalamus_parallelivenius	GGTAGGGAAACCTACTAAGTGAAAGCTTTCAAATTCAGGGAAACCCTGGAATTAAAAACG
	Goniothalamus_repevensis	GGTAGGGAAACCTACTAAGTGAAAGCTTTCAAATTCAGGGAAACCCTGGAATTAAAAACG
	Goniothalamus_reticulatus	------------------------------------------------------------
	Goniothalamus_ridleyi	--------------------------------ATTCAGGGAAACCCTGGAATTAAAAACG
	Goniothalamus_calcareus	------------------------------------------------------------
	Goniothalamus_rotundisepalus	--------------------------------ATTCAGGGAAACCCTGGAATTAAAAACG
	Goniothalamus_rufus	------------------------------------------------------------
	Goniothalamus_sawtehii	GGTAGGGAAACCTACTAAGTGAAAGCTTTCAAATTCAGGGAAACCCTGGAATTAAAAACG
	Goniothalamus_scortechinii	----------------------------------------AAACCCTGGAATTAAAAACG
	Goniothalamus_sesquipedalis	---------------------------------TTCAGGGAAACCCTGGAATTAAAAACG
	Goniothalamus_suaveolens_2	GGTAGGGAAACCTACTAAGTGAAAGCTTTCAAATTCAGGGAAACCCTGGAATTAAAAACG
	Goniothalamus_palawanensis	--------------------------------ATTCAGGGAAACCCTGGAATTAAAAACG
	Goniothalamus_sp_nov	--------------------------------ATTCAGGGAAACCCTGGAATTAAAAACG
	Goniothalamus_tamirensis	GGTAGGGAAACCTACTAAGTGAAAGCTTTCAAATTCAGGGAAACCCTGGAATTAAAAAAG
	Goniothalamus_tapis	-----GGAAACCTACTAAGTGAAAGCTTTCAAATTCAGGGAAACCCTGGAATTAAAAACG
	Goniothalamus_tapisoides	GGTAGGGAAA-CTACTAAGTGAAAGCTTTCAAATTCAGGGAAACCCTGGAATTAAAAACG
	Goniothalamus_tavoyensis	--------------------------------ATTCAGGGAAACCCTGGAATTAAAAACG
	Goniothalamus_tenuifolius	GGTAGGGAAACCTACTAAGTGAAAGCTTTCAAATTCAGGGAAACCCTGGAATTAAAAACG
	Goniothalamus_thomsoni	GGTAGGGAAACCTACTAAGTGAAAGCTTTCAAATTCAGGGAAACCCTGGAATTAAAAACG
	Goniothalamus_thwaitesii	------------------------------------------------------------
	Goniothalamus_tomentosus	------------------------------AAATTCAGGGAAACCCTGGAATTAAAAACG
	Goniothalamus_tortilipetalus	---------------------------------TTCAGGGAAACCCTGGAATTAAAAACG
	Goniothalamus_touranensis	GGTAGGGAAACCTACTAAGTGAAAGCTTTCAAATTCAGGGAAACCCTGGAATTAAAAACG
	Goniothalamus_undulatus	GGTAGGGAAACCTACTAAGTGAAAGCTTTCAAATTCAGGGAAACCCTGGAATTAAAAACG
	Goniothalamus_uvarioides	--------------------------------ATTCAGGGAAACCCTGGAATTAAAAACG
	Goniothalamus_velutinus	GGTAGGGAAA-CTACTAAGTGAAAGCTTTCAAATTCAGGGAAACCCTGGAATTAAAAACG
	Goniothalamus_woodii	--------------------------------ATTCAGGGAAACCCTGGAATTAAAAACG
	Goniothalamus_wrayi	--------------------------------ATTCAGGGAAACCCTGGAATTAAAAACG
	Goniothalamus_wynaadensis	--------------------------------ATTCAGGGAAACCCTGGAATTAAAAACG
	Neostenanthera_myristicifolia	GGTAGGGAAACCTACTAAGTGATAGCTTCCAAATTCAGGGAAACCCTGGAATTAAAAATG
	Annona_dumetorum	GGCAATCCTGAGCCAAATCCTGTGTTCAGAAAACAAGGTTCAGAAAGCGAGAATCAAAA-
	Annona_glabra	GGCAATCCTGAGCCAAATCCTGTGTTCAGAAAACAAGGTTCAGAAAGCGAGAATCAAAA-
	Annona_herzogii	GGCAATCCTGAGCCAAATCCTGTGTTCAGAAAACAAGGTTCAGAAAGCGAGAATCAAAA-
	Annona_mucosa	GGCAATCCTGAGCCAAATCCTGTGTTCAGAAAACAAGGTTCAGAAAGCGAGAATCAAAA-
	Annona_muricata	GGCAATCCTGAGCCAAATCCTGTGTTCAGAAAACAAGGTTCAGAAAGCGAGAATAAAA--
	Annona_reticulata	GGCAATCCTGAGCCAAATCCTGTGTTCAGAAAACAAGGTTCAGAAAGCGAGAATCAAAA-
	Annona_squamosa	GGCAATCCTGAGCCAAATCCTGTGTTCAGAAAACAAGGTTCAGAAAGCGAGAATCAAAA-
	Anonidium_sp_Cheek_7896	GGCAATCCTGAGCCAAATCCTGTGTTCAGAAAACAAGGTTCAGAAAGCGAGAATCAAAA-
	Asimina_longifolia	GGCAATCCTGAGCCAAATCCTGTGTTCAGAAAACAAGGTTCAGAAAGCAAGAATCAAAAT
	Asimina_rugelii	GGCAATCCTGAGCCAAATCCTGTGTTCAGAAAACAAGGTTCAGAAAGCAAGAATCAAAAT
	Asimina_triloba	GGCAATCCTGAGCCAAATCCTGTGTTCAGAAAACAAGGTTCAAAAAGCAAGAATCAAAAT
	Disepalum_platypetalum	------------------------------------------------------------
	Disepalum_pulchrum	GGCAATCCTGAGCCAAATCCTGTGTTCTGAAAACAAGGTTCAGAAAGCGAGAATCAAAAT
	Goniothalamus_amuyon	GGCAATCCTGAGCCAAATCCTGTGCTCAGAAAACAAGGTTCAGAAAGCGAGAATCAAAA-
	Goniothalamus_andersonii	GGCAATCCTGAGCCAAATCCTGTGTTCAGAAAAAAAGGTTCAGAAAGCGAGAATCAAAA-
	Goniothalamus_aruensis	GGCAATCCTGAGCCAAATCCTGTGTTCAGAAAACAAGGTTCAAAAAGCGAGAATCAAAA-
	Goniothalamus_angustifolius	GGCAATCCTGAGCCAAATCCTGTGTTCAGAAAACAAGGTTCAGAAAGCGAGAATCAAAA-
	Goniothalamus_australis	GGCAATCCTGAGCCAAATCCTGTGTTCAGAAAACAAGGTTCAGAAAGCGAGAATCAAAA-
	Goniothalamus_borneensis	GGCAATCCTGAGCCAAATCCTGTGTTCAGAAAACAAGGTTCAGAAAGCGAGAATCAAAA-
	Goniothalamus_bracteosus	GGCAATCCTGAGCCAAATCCTGTGTTCAGAAAACAAGGTTCAGAAAGCGAGAATCAAAA-
	Goniothalamus_calvicarpus	GGCAATCCTGAGCCAAATCCTGTGTTCAGAAAACAAGGTTCAGAAAGCGAGAATCAAAA-
	Goniothalamus_cardiopetalus	GGCAATCCTGAGCCAAATCCTGTGTTCAGAAAACAAGGTTCAGAAAGCGAGAATCAAAA-
	Goniothalamus_cauliflorus	GGCAATCCTGAGCCAAATCCTGTGTTCAGAAAACAAGGTTCAAAAAGCGAGAATCAAAA-
	Goniothalamus_suaveolens_1	GGCAATCCTGAGCCAAATCCTGTGTTCAGAAAACAAGGTTCAGAAAGCGAGAATCAAAA-
	Goniothalamus_cheliensis	GGCAATCCTGAGCCAAATCCTGTGTTCAGAAAACAAGGTTCAGAAAGCGAGAATCAAAA-
	Goniothalamus_clemensii	GGCAATCCTGAGCCAAATCCTGTGTTCAGAAAACAAGGTTCAGAAAGCGAGAATCAAAA-
	Goniothalamus_costulatus	GGCAATCCTGAGCCAAATCCTGTGTTCAGAAAACAAGGTTCAGAAAGCGAGAATCAAAA-
	Goniothalamus_dumontetii	GGCAATCCTGAGCCAAATCCTGTGTTCAGAAAACAAGGTTCAGAAAGCGAGAATCAAAA-
	Goniothalamus_elegans	GGCAATCCTGAGCCAAATCCTGTGTTCAGAAAACAAGGTTCAGAAAGCGAGAATCAAAA-
	Goniothalamus_elmeri	GGCAATCCTGAGCCAAATCCTGTGTTCAGAAAACAAGGTTCAGAAAGCGAGAATCAAAA-
	Goniothalamus_expansus	GGCAATCCTGAGCCAAATCCTGTGTTCAGAAAACAAGGTTCAGAAAGCGAGAATCAAAA-
	Goniothalamus_fasciculatus	GGCAATCCTGAGCCAAATCCTGTGTTCAGAAAACAAGGTTCAGAAAGCGAGAATCAAAA-
	Goniothalamus_gardneri	GGCAATCCTGAGCCAAATCCTGTGTTCAGAAAACAAGGTTCAGAAAGCGAGAATCAAAA-
	Goniothalamus_giganteus	GGCAATCCTGAGCCAAATCCTGTGTTCAGAAAACAAGGTTCAGAAAGCGAGAATCAAAA-
	Goniothalamus_grandiflorus	GGCAATCCTGAGCCAAATCCTGTGTTCAGAAAACAAGGTTCAAAAAGCGAGAATCAAAA-
	Goniothalamus_griffithii	GGCAATCCTGAGCCAAATCCTGTGTTCAGAAAACAAGGTTCAGAAAGCGAGAATCAAAA-
	Goniothalamus_hookeri	GGCAATCCTGAGCCAAATCCTGTGTTCAGAAAACAAGGTTCAGAAAGCGAGAATCAAAA-
	Goniothalamus_howii	GGCAATCCTGAGCCAAATCCTGTGTTCAGAAAACAAGGTTCAGAAAGCGAGAATCAAAA-
	Goniothalamus_imbricatus	GGCAATCCTGAGCCAAATCCTGTGTTCAGAAAACAAGGTTCAAAAAGCGAGAATCAAAA-
	Goniothalamus_kinabaluensis	GGCAATCCTGAGCCAAATCCTGTGTTCAGAAAACAAGGTTCAGAAAGCGAGAATCAAAA-
	Goniothalamus_laoticus	GGCAATCCTGAGCCAAATCCTGTGTTCAGAAAACAAGGTTCAGAAAGCGAGAATCAAAA-
	Goniothalamus_loerzingii	GGCAATCCTGAGCCAAATCCTGTGTTCAGAAAACAAGGTTCAGAAAGCGAGAATCAAAA-
	Goniothalamus_macranthus	GGCAATCCTGAGCCAAATCCTGTGTTCAGAAAACAAGGTTCAGAAAGCGAGAATCAAAA-
	Goniothalamus_macrophyllus	GGCAATCCTGAGCCAAATCCTGTGTTCAGAAAACAAGGTTCAGAAAGCGAGAATCAAAA-
	Goniothalamus_maewongensis	GGCAATCCTGAGCCAAATCCTGTGTTCAGAAAACAAGGTTCAGAAAGCGAGAATCAAAA-
	Goniothalamus_majestatis	--------------------------------------TTCAAAAAGCGAGAATCAAAA-
	Goniothalamus_malayanus	GGCAATCCTGAGCCAAATCCTGTGTTCAGAAAACAAGGTTCAGAAAGCGAGAATCAAAA-
	Goniothalamus_megalocalyx	GGCAATCCTGAGCCAAATCCTGTGTTCAGAAAACAAGGTTCAGAAAGCGAGAATCAAAA-
	Goniothalamus_monospermus	------------------------------------------------------------
	Goniothalamus_montanus	GGCAATCCTGAGCCAAATCCTGTGTTCAGAAAACAAGGTTCAGAAAGCGAGAATCAAAA-
	Goniothalamus_obtusatus	GGCAATCCTGAGCCAAATCCTGTGTTCAGAAAACAAGGTTCAGAAAGCGAGAATCAAAA-
	Goniothalamus_parallelivenius	GGCAATCCTGAGCCAAATCCTGTGTTCAGAAAACAAGGTTCAGAAAGCGAGAATCAAAA-
	Goniothalamus_repevensis	GGCAATCCTGAGCCAAATCCTGTGTTCAGAAAACAAGGTTCAGAAAGCGAGAATCAAAA-
	Goniothalamus_reticulatus	------------------------------------------------------------
	Goniothalamus_ridleyi	GGCAATCCTGAGCCAAATCCTGTGTTCAGAAAACAAGGTTCAGAAAGCGAGAATCAAAA-
	Goniothalamus_calcareus	------------------------------------------------------------
	Goniothalamus_rotundisepalus	GGCAATCCTGAGCCAAATCCTGTGTTCAGAAAACAAGGTTCAGAAAGCGAGAATCAAAA-
	Goniothalamus_rufus	------------------------------------------------------------
	Goniothalamus_sawtehii	GGCAATCCTGAGCCAAATCCTGTGTTCAGAAAACAAGGTTCAGAAAGCGAGAATCAAAA-
	Goniothalamus_scortechinii	GGCAATCCTGAGCCAAATCCTGTGTTCAGAAAACAAGGTTCAGAAAGCGAGAATCAAAA-
	Goniothalamus_sesquipedalis	GGCAATCCTGAGCCAAATCCTGTGTTCAGAAAACAAGGTTCAGAAAGCGAGAATCAAAA-
	Goniothalamus_suaveolens_2	GGCAATCCTGAGCCAAATCCTGTGTTCAGAAAACAAGGTTCAGAAAGCGAGAATCAAAA-
	Goniothalamus_palawanensis	GGCAATCCTGAGCCAAATCCTGTGTTCAGAAAACAAGGTTCAGAAAGCGAGAATCAAAA-
	Goniothalamus_sp_nov	GGCAATCCTGAGCCAAATCCTGTGTTCAGAAAACAAGGTTCAGAAAGCGAGAATCAAAA-
	Goniothalamus_tamirensis	GGCAATCCTGAGCCAAATCCTGTGTTCAGAAAACAAGGTTCAGAAAGCGAGAATCAAAA-
	Goniothalamus_tapis	GGCAATCCTGAGCCAAATCCTGTGTTCAGAAAACAAGGTTCAGAAAGCGAGAATCAAAA-
	Goniothalamus_tapisoides	GGCAATCCTGAGCCAAATCCTGTGTTCAGAAAACAAGGTTCAGAAAGCGAGAATCAAAA-
	Goniothalamus_tavoyensis	GGCAATCCTGAGCCAAATCCTGTGTTCAGAAAACAAGGTTCAGAAAGCGAGAATCAAAA-
	Goniothalamus_tenuifolius	GGCAATCCTGAGCCAAATCCTGTGTTCAGAAAACAAGGTTCAGAAAGCGAGAATCAAAA-
	Goniothalamus_thomsoni	GGCAATCCTGAGCCAAATCCTGTGTTCAGAAAACAAGGTTCAGAAAGCGAGAATCAAAA-
	Goniothalamus_thwaitesii	------------------------------------------------------------
	Goniothalamus_tomentosus	GGCAATCCTGAGCCAAATCCTGTGTTCAGAAAACAAGGTTCAGAAAGCGAGAATCAAAA-
	Goniothalamus_tortilipetalus	GGCAATCCTGAGCCAAATCCTGTGTTCAGAAAACAAGGTTCAGAAAGCGAGAATCAAAA-
	Goniothalamus_touranensis	GGCAATCCTGAGCCAAATCCTGTGTTCAGAAAACAAGGTTCAGAAAGCGAGAATCAAAA-
	Goniothalamus_undulatus	GGCAATCCTGAGCCAAATCCTGTGTTCAGAAAACAAGGTTCAGAAAGCGAGAATCAAAA-
	Goniothalamus_uvarioides	GGCAATCCTGAGCCAAATCCTGTGTTCAGAAAACAAGGTTCAGAAAGCGAGAATAAAAA-
	Goniothalamus_velutinus	GGCAATCCTGAGCCAAATCCTGTGTTCAGAAAACAAGGTTCAGAAAGCGAGAATCAAAA-
	Goniothalamus_woodii	GGCAATCCTGAGCCAAATCCTGTGTTCAGAAAACAAGGTTCAGAAAGCGAGAATCAAAA-
	Goniothalamus_wrayi	GGCAATCCTGAGCCAAATCCTGTGTTCAGAAAACAAGGTTCAGAAAGCGAGAATCAAAA-
	Goniothalamus_wynaadensis	GGCAATCCTGAGCCAAATCCTGTGTTCAGAAAACAAGGTTCAGAAAGCGAGAATCAAAA-
	Neostenanthera_myristicifolia	GGCAATCCTGAGCCAAATCCTGTGTTCAGAAAACAAGGTTCAGAAGGCGAGAATCAAAA-
	Annona_dumetorum	-----AAAGGATAGGTGCAGAGACTCAACGGAAGCTGTTCTAACAAATAGAGTTGACTGC
	Annona_glabra	-----AAAGGATAGGTGCAGAGACTCAATGGAAGCTGTTCTAACAAATAGAGTTGACTGC
	Annona_herzogii	-----AAAGGATAGGTGCAGAGACTCAATGGAAGCTGTTCTAACAAATAGAGTTGACTGC
	Annona_mucosa	-----AAAGGATAGGTGCAGAGACTCAATGGAAGCTGTTCTAACAAATAGAGTTGACTGC
	Annona_muricata	-----AAAGGATAGGTGCAGAGACTCAATGGAAGCTGTTCTAACAAATAGAGTTGACTGC
	Annona_reticulata	-----AAAGGATAGGTGCAGAGACTCAATGGAAGCTGTTCTAACAAATAGAGTTGACTGC
	Annona_squamosa	-----AAAGGATAGGTGCAGAGACTCAATGGAAGCTGTTCTAACAAATAGAGTTGACTGC
	Anonidium_sp_Cheek_7896	-----AAAGGATAGGTGCAGAGACTCAATGGAAGCTGTTCTAACAAATAGAGTTGACTAC
	Asimina_longifolia	-----AAAGGATAGGTGCAGAGACTCAATGGAAGCTGTTCTAACAAATAGAGTTGACTGC
	Asimina_rugelii	-----AAAGGATAGGTGCAGAGACTCAATGGAAGCTGTTCTAACAAATAGAGTTGACTGC
	Asimina_triloba	-----AAAGGATAGGTGCAGAGACTCAATGGAAGCTGTTCTAACAAATAGAGTTGACTGC
	Disepalum_platypetalum	------------------------------------------------------------
	Disepalum_pulchrum	CAAAAAAAGGATAGGTGCAGAGACTCAATGGAAGCTGTTCTAACAAATAGAGTTGACTGC
	Goniothalamus_amuyon	-----AAGGGATAGGTGCAGAGACTCGACGGAAGCTATTCTAACAAATAGAGTTGACTAC
	Goniothalamus_andersonii	-----AAAGGATAGGTGCAGAGACTCGACGGAAGCTATTCTAACAAATAGAGTTGACTAC
	Goniothalamus_aruensis	-----AAAGGATAGGTGCAGAGACTCGACGGAAGCTATTCTAACAAATAGAGTTGACTAC
	Goniothalamus_angustifolius	-----AAAGGATAGGTGCAGAGACTCGACGGAAGCTATTCTAACAAATAGAGTTGACTAC
	Goniothalamus_australis	-----AAAGGATAGGTGCAGAGACTCGACGGAAGCTATTCTAACAAATAGAGTTGACTAC
	Goniothalamus_borneensis	-----AAAGGATAGGTGCAGAGACTCGACGGAAGCTATTCTAACAAATAGAGTTGACTAC
	Goniothalamus_bracteosus	-----AAAGGATAGGTGCAGAGACTCGACGGAAGCTATTCTAACAAATAGAGTTGACTAC
	Goniothalamus_calvicarpus	-----AAAGGATAGGTGCAGAGACTCGACGGAAGCTATTCTAACAAATAGAGTTGACTAC
	Goniothalamus_cardiopetalus	-----AAAGGATAGGTGCAGAGACTCGACGGAAGCTATTCTAACAAATAGAGTTGACTAC
	Goniothalamus_cauliflorus	-----AAAGGATAGGTGCAGAGACTCGACGGAAGCTATTCTAACAAATAGAGTTGACTAC
	Goniothalamus_suaveolens_1	-----AAAGGATAGGTGCAGAGACTCGACGGAAGCTATTCTAACAAATAGAGTTGACTAC
	Goniothalamus_cheliensis	-----AAAGGATAGGTGCAGAGACTCGACGGAAGCTATTCTAACAAATAGAGTTGACTAC
	Goniothalamus_clemensii	-----AAAGGATAGGTGCAGAGACTCGACGGAAGCTATTCTAACAAATAGAGTTGACTAC
	Goniothalamus_costulatus	-----AAGGGATAGGTGCAGAGACTCGACGGAAGCTATTCTAACAAATAGAGTTGACTAC
	Goniothalamus_dumontetii	-----AAAGGATAGGTGCAGAGACTCGACGGAAGCTATTCTAACAAATAGAGTTGACTAC
	Goniothalamus_elegans	-----AAAGGATAGGTGCAGAGACTCGACGGAAGCTATTCTAACAAATAGAGTTGACTAC
	Goniothalamus_elmeri	-----AAAGGATAGGTGCAGAGACTCGACGGAAGCTATTCTAACAAATAGAGTTGACTAC
	Goniothalamus_expansus	-----AAAGGATAGGTGCAGAGACTCGACGGAAGCTATTCTAACAAATAGAGTTGACTAC
	Goniothalamus_fasciculatus	-----AAAGGATAGGTGCAGAGACTCGACGGAAGCTATTCTAACAAATAGAGTTGACTAC
	Goniothalamus_gardneri	-----AAAGGATAGGTGCAGAGACTCGACGGAAGCTATTCTAACAAATAGAGTTGACTAC
	Goniothalamus_giganteus	-----AAAGGATAGGTGCAGAGACTCGACGGAAGCTATTCTAACAAATAGAGTTGACTAC
	Goniothalamus_grandiflorus	-----AAAGGATAGGTGCAGAGACTCGACGGAAGCTATTCTAACAAATAGAGTTGACTAC
	Goniothalamus_griffithii	-----AAAGGATAGGTGCAGAGACTCGACGGAAGCTATTCTAACAAATAGAGTTGACTAC
	Goniothalamus_hookeri	-----AAAGGATAGGTGCAGAGACTCGACGGAAGCTATTCTAACAAATAGAGTTGACTAC
	Goniothalamus_howii	-----AAAGGATAGGTGCAGAGACTCGACGGAAGCTATTCTAACAAATAGAGTTGACTAC
	Goniothalamus_imbricatus	-----AAAGGATAGGTGCAGAGACTCGACGGAAGCTATTCTAACAAATAGAGTTGACTAC
	Goniothalamus_kinabaluensis	-----AAAGGATAGGTGCAGAGACTCGACGGAAGCTATTCTAACAAATAGAGTTGACTAC
	Goniothalamus_laoticus	-----AAAGGATAGGTGCAGAGACTCGACGGAAGCTATTCTAACAAATAGAGTTGACTAC
	Goniothalamus_loerzingii	-----AAAGGATAGGTGCAGAGACTCGACGGAAGCTATTCTAACAAATAGAGTTGACTAC
	Goniothalamus_macranthus	-----AAAGGATAGGTGCAGAGACTCGACGGAAGCTATTCTAACAAATAGAGTTGACTAC
	Goniothalamus_macrophyllus	-----AAAGGATAGGTGCAGAGACTCGACGGAAGCTATTCTAACAAATAGAGTTGACTAC
	Goniothalamus_maewongensis	-----AAAGGATAGGTGCAGAGACTCGACGGAAGCTATTCTAACAAATAGAGTTGACTAC
	Goniothalamus_majestatis	-----AAAGGATAGGTGCAGAGACTCGACGGAAGCTATTCTAACAAATAGAGTTGACTAC
	Goniothalamus_malayanus	-----AAAGGATAGGTGCAGAGACTCGACGGAAGCTATTCTAACAAATAGAGTTGACTAC
	Goniothalamus_megalocalyx	-----AAAGGATAGGTGCAGAGACTCGACGGAAGCTATTCTAACAAATAGAGTTGACTAC
	Goniothalamus_monospermus	------------------------------------------------------------
	Goniothalamus_montanus	-----AAAGGATAGGTGCAGAGACTCGACGGAAGCTATTCTAACAAATAGAGTTGACTAC
	Goniothalamus_obtusatus	-----AAAGGATAGGTGCAGAGACTCGACGGAAGCTATTCTAACAAATAGAGTTGACTAC
	Goniothalamus_parallelivenius	-----AAAGGATAGGTGCAGAGACTCGACGGAAGCTATTCTAACAAATAGAGTTGACTAC
	Goniothalamus_repevensis	-----AAAGGATAGGTGCAGAGACTCGACGGAAGCTATTCTAACAAATAGAGTTGACTAC
	Goniothalamus_reticulatus	------------------------------------------------------------
	Goniothalamus_ridleyi	-----AAAGGATAGGTGCAGAGACTCGACGGAAGCTATTCTAACAAATAGAGTTGACTAC
	Goniothalamus_calcareus	------------------------------------------------------------
	Goniothalamus_rotundisepalus	-----AAAGGATAGGTGCAGAGACTCGACGGAAGCTATTCTAACAAATAGAGTTGACTAC
	Goniothalamus_rufus	------------------------------------------------------------
	Goniothalamus_sawtehii	-----AAGGGATAGGTGCAGAGACTCGACGGAAGCTATTCTAACAAATAGAGTTGACTAC
	Goniothalamus_scortechinii	-----AAAGGATAGGTGCAGAGACTCGACGGAAGCTATTCTAACAAATAGAGTTGACTAC
	Goniothalamus_sesquipedalis	-----AAAGGATAGGTGCAGAGACTCGACGGAAGCTATTCTAACAAATAGAGTTGACTAC
	Goniothalamus_suaveolens_2	-----AAAGGATAGGTGCAGAGACTCGACGGAAGCTATTCTAACAAATAGAGTTGACTAC
	Goniothalamus_palawanensis	-----AAGGGATAGGTGCAGAGACTCGACGGAAGCTATTCTAACAAATAGAGTTGACTAC
	Goniothalamus_sp_nov	-----AAAGGATAGGTGCAGAGACTCGACGGAAGCTATTCTAACAAATAGAGTTGACTAC
	Goniothalamus_tamirensis	-----AAAGGATAGGTGCAGAGACTCGACGGAAGCTATTCTAACAAATAGAGTTGACTAC
	Goniothalamus_tapis	-----AAAGGATAGGTGCAGAGACTCGACGGAAGCTATTCTAACAAATAGAGTTGACTAC
	Goniothalamus_tapisoides	-----AAAGGATAGGTGCAGAGACTCGACGGAAGCTATTCTAACAAATAGAGTTGACTAC
	Goniothalamus_tavoyensis	-----AAAGGATAGGTGCAGAGACTCGACGGAAGCTATTCTAACAAATAGAGTTGACTAC
	Goniothalamus_tenuifolius	-----AAAGGATAGGTGCAGAGACTCGACGGAAGCTATTCTAACAAATAGAGTTGACTAC
	Goniothalamus_thomsoni	-----AAAGGATAGGTGCAGAGACTCGACGGAAGCTATTCTAACAAATAGAGTTGACTAC
	Goniothalamus_thwaitesii	------------------------------------------------------------
	Goniothalamus_tomentosus	-----AAGGGATAGGTGCAGAGACTCGACGGAAGCTATTCTAACAAATAGAGTTGACTAC
	Goniothalamus_tortilipetalus	-----AAAGGATAGGTGCAGAGACTCGACGGAAGCTATTCTAACAAATAGAGTTGACTAC
	Goniothalamus_touranensis	-----AAAGGATAGGTGCAGAGACTCGACGGAAGCTATTCTAACAAATAGAGTTGACTAC
	Goniothalamus_undulatus	-----AAGGGATAGGTGCAGAGACTCGACGGAAGCTATTCTAACAAATAGAGTTGACTAC
	Goniothalamus_uvarioides	-----AAAGGATAGGTGCAGAGACTCGACGGAAGCTATTCTAACAAATAGAGTTGACTAC
	Goniothalamus_velutinus	-----AAGGGATAGGTGCAGAGACTCGACGGAAGCTATTCTAACAAATAGAGTTGACTAC
	Goniothalamus_woodii	-----AAAGGATAGGTGCAGAGACTCGACGGAAGCTATTCTAACAAATAGAGTTGACTAC
	Goniothalamus_wrayi	-----AAAGGATAGGTGCAGAGACTCGACGGAAGCTATTCTAACAAATAGAGTTGACTAC
	Goniothalamus_wynaadensis	-----AAAGGATAGGTGCAGAGACTCGACGGAAGCTATTCTAACAAATAGAGTTGACTAC
	Neostenanthera_myristicifolia	-----AAAGGATAGGTGCAGAGACTCAACGGGAGCTGTTCTAACAAATAGAGTTGACTGC
	Annona_dumetorum	-------ATCGGTAAGGGAATTCTTTCCTTTT----------------ATCCAAACGACA
	Annona_glabra	-------ATCGGTAAGGGAATTCTTTCCTTCT----------------ATCCAAACGACA
	Annona_herzogii	-------ATCGGTAAGGGAATTCTTTCCTTCT----------------ATCCAAACGACA
	Annona_mucosa	-------ATCGGTAAGGGAATTCTTTCCTTCT----------------ATCCAAACGACA
	Annona_muricata	-------ATTGGTAAGGGAATTCTTTCCCTCT----------------ATCCAAACGACA
	Annona_reticulata	-------ATCGGTAAGGGAATTCTTTCGTTTT----------------ATCCAAACGACA
	Annona_squamosa	-------ATCGGTAAGGGAATTCTTTCCTTTT----------------ATCCAAACGACA
	Anonidium_sp_Cheek_7896	-------ATTGGTAAGGGAATTCTTTCCTTCT----------------ATCCAAACGACA
	Asimina_longifolia	-------ATTGGTAAGGGAATTCTTTCCCTTT----------------ATCCAAACGACA
	Asimina_rugelii	-------ATTGGTAAGGGAATTCTTTCCCTTT----------------ATCCAAACGACA
	Asimina_triloba	-------ATTGGTAAGGGAATTCTTTCCCTTT----------------ATCCAAACGACA
	Disepalum_platypetalum	------------------------------------------------------------
	Disepalum_pulchrum	-------ATTGGTAAGGGAATTCTTTCCTTCT----------------ATCCAAACGGCA
	Goniothalamus_amuyon	-------ATTAGTAAGGGAATTCTTTCTTTTCTT-------ATATTCAATCCAAACAACA
	Goniothalamus_andersonii	-------ATTAGTAAGGGAATTCTTTCTTTCCTT-------ATATTCAATCCAAACAACA
	Goniothalamus_aruensis	-------ATTAGTAAGGGAATTCTTTCTTTCCTT-------ATATTCAATCCAAACAACA
	Goniothalamus_angustifolius	-------ATTAGTAAGGGAATTCTTTCTTTCCTT-------ATATTCAATCCAAACAACA
	Goniothalamus_australis	-------ATTAGTAAGGGAATTCTTTCTTTCCTT-------ATATTCAATCCAAACAACA
	Goniothalamus_borneensis	-------ATTAGTAAGGGAATTCTTTCTTTCCTT-------ATATTCAATCCAAACAACA
	Goniothalamus_bracteosus	-------ATTAGTAAGGGAATTCTTTCTTTCCTT-------ATATTCAATCCAAACAACA
	Goniothalamus_calvicarpus	-------ATTAGTAAGGGAATTCTTTCTTTCCTT-------ATATTCAATCCAAACAACA
	Goniothalamus_cardiopetalus	-------ATTAGTAAGGGAATTCTTTCTTTCCTT-------ATATTCAATCCAAACAACA
	Goniothalamus_cauliflorus	-------ATTAGTAAGGGAATTCTTTCTTTCCTT-------ATATTCAATCCAAACAACA
	Goniothalamus_suaveolens_1	-------ATTAGTAAGGGAATTCTTTCTTTCCTT-------ATATTCAATCCAAACAACA
	Goniothalamus_cheliensis	-------ATTAGTAAGGGAATTCTTTCTTTCCTT-------ATATTCAATCCAAACAACA
	Goniothalamus_clemensii	-------ATTAGTAAGGGAATTCTTTCTTTCCTT-------ATATTCAATCCAAACAACA
	Goniothalamus_costulatus	-------ATTAGTAAGGGAATTCTTTCTTTCCTT-------ATATTCAATCCAAACAACA
	Goniothalamus_dumontetii	-------ATTAGTAAGGGAATTCTTTCTTTCCTT-------ATATTCAATCCAAACAACA
	Goniothalamus_elegans	-------ATTAGTAAGGGAATTCTTTCTTTCCTT-------ATATTCAATCCAAACAACA
	Goniothalamus_elmeri	-------ATTAGTAAGGGAATTCTTTCTTTCCTT-------ATATTCAATCCAAACAACA
	Goniothalamus_expansus	-------ATTAGTAAGGGAATTCTTTCTTTCCTT-------ATATTCAATCCAAACAACA
	Goniothalamus_fasciculatus	-------ATTAGTAAGGGAATTCTTTCTTTCCTT-------ATATTCAATCCAAACAACA
	Goniothalamus_gardneri	-------ATTAGTAAGGGAATTCTTTCTTTCCTT-------ATATTCAATCCAAACAACA
	Goniothalamus_giganteus	-------ATTAGTAAGGGAATTCTTTCTTTCCTT-------ATATTCAATCCAAACAACA
	Goniothalamus_grandiflorus	-------ATTAGTAAGGGAATTCTTTCTTTCCTT-------ATATTCAATCCAAACAACA
	Goniothalamus_griffithii	-------ATTAGTAAGGGAATTCTTTCTTTCCTT-------ATATTTAATCCAAACAACA
	Goniothalamus_hookeri	-------ATTAGTAAGGGAATTCTTTCTTTCCTT-------ATATTCAATCCAAACAACA
	Goniothalamus_howii	-------ATTAGTAAGGGAATTCTTTCTTTCCTT-------ATATTCAATCCAAACAACA
	Goniothalamus_imbricatus	-------ATTAGTAAGGGAATTCTTTCTTTCCTT-------ATATTCAATCCAAACAACA
	Goniothalamus_kinabaluensis	-------ATTAGTAAGGGAATTCTTTCTTTCCTT-------ATATTCAATCCAAACAACA
	Goniothalamus_laoticus	-------ATTAGTAAGGGAATTCTTTCTTTCCTT-------ATATTCAATCCAAACAACA
	Goniothalamus_loerzingii	-------ATTAGTAAGGGAATTCTTTCTTTCCTT-------ATATTCAATCCAAACAACA
	Goniothalamus_macranthus	-------ATTAGTAAGGGAATTCTTTCTTTCCTT-------ATATTCAATCCAAACAACA
	Goniothalamus_macrophyllus	-------ATTAGTAAGGGAATTCTTTCTTTCCTT-------ATATTCAATCCAAACAACA
	Goniothalamus_maewongensis	-------ATTAGTAAGGGAATTCTTTCTTTCCTT-------ATATTCAATCCAAACAACA
	Goniothalamus_majestatis	-------ATTAGTAAGGGAATTCTTTCTTTCCTTATATTCAATATTCAATCCAAACAACA
	Goniothalamus_malayanus	-------ATTAGTAAGGGAATTCTTTCTTTCCTT-------ATATTCAATCCAAACAACA
	Goniothalamus_megalocalyx	-------ATTAGTAAGGGAATTCTTTCTTTCCTT-------ATATTCAATCCAAACAACA
	Goniothalamus_monospermus	------------------------------------------------------------
	Goniothalamus_montanus	-------ATTAGTAAGGGAATTCTTTCTTTCCTT-------ATATTCAATCCAAACAACA
	Goniothalamus_obtusatus	-------ATTAGTAAGGGAATTCTTTCTTTCCTT-------ATATTCAATCCAAACAACA
	Goniothalamus_parallelivenius	-------ATTAGTAAGGGAATTCTTTCTTTCCTT-------ATATTCAATCCAAACAACA
	Goniothalamus_repevensis	-------ATTAGTAAGGGAATTCTTTCTTTCCTT-------ATATTCAATCCAAACAACA
	Goniothalamus_reticulatus	------------------------------------------------------------
	Goniothalamus_ridleyi	-------ATTAGTAAGGGAATTCTTTCTTTCCTT-------ATATTCAATCCAAACAACA
	Goniothalamus_calcareus	------------------------------------------------------------
	Goniothalamus_rotundisepalus	-------ATTAGTAAGGGAATTCTTTCTTTCCTT-------ATATTCAATCCAAACAACA
	Goniothalamus_rufus	------------------------------------------------------------
	Goniothalamus_sawtehii	-------ATTAGTAAGGGAATTCTTTCTTTCCTT-------ATATTCAATCCAAACAACA
	Goniothalamus_scortechinii	-------ATTAGTAAGGGAATTCTTTCTTTCCTT-------ATATTCAATCCAAACAACA
	Goniothalamus_sesquipedalis	-------ATTAGTAAGGGAATTCTTTCTTTCCTT-------ATATTCAATCCAAACAACA
	Goniothalamus_suaveolens_2	-------ATTAGTAAGGGAATTCTTTCTTTCCTT-------ATATTCAATCCAAACAACA
	Goniothalamus_palawanensis	-------ATTAGTAAGGGAATTCTTTCTTTCCTT-------ATATTCAATCCAAACAACA
	Goniothalamus_sp_nov	-------ATTAGTAAGGGAATTCTTTCTTTCCTT-------ATATTCAATCCAAACAACA
	Goniothalamus_tamirensis	ATTAGTAATTAGTAAGGGAATTCTTTCTTTCCTT-------ATATTCAATCCAAACAACA
	Goniothalamus_tapis	-------ATTAGTAAGGGAATTCTTTCTTTCCTT-------ATATTCAATCCAAACAACA
	Goniothalamus_tapisoides	-------ATTAGTAAGGGAATTCTTTCTTTCCTT-------ATATTCAATCCAAACAACA
	Goniothalamus_tavoyensis	-------ATTAGTAAGGGAATTCTTTCTTTCCTT-------ATATTCAATCCAAACAACA
	Goniothalamus_tenuifolius	-------ATTAGTAAGGGAATTCTTTCTTTCCTT-------ATATTCAATCCAAACAACA
	Goniothalamus_thomsoni	-------ATTAGTAAGGGAATTCTTTCTTTCCTT-------ATATTCAATCCAAACAACA
	Goniothalamus_thwaitesii	------------------------------------------------------------
	Goniothalamus_tomentosus	-------ATTAGTAAGGGAATTCTTTCTTTCCTT-------ATATTCAATCCAAACAACA
	Goniothalamus_tortilipetalus	-------ATTAGTAAGGGAATTCTTTCTTTCCTT-------ATATTCAATCCAAACAACA
	Goniothalamus_touranensis	ATTAGC-ATTAGTAAGGGAATTCTTTCTTTCCTT-------ATATTCAATCCAAACAACA
	Goniothalamus_undulatus	-------ATTAGTAAGGGAATTCTTTCTTTCCTT-------ATATTCAATCCAAACAACA
	Goniothalamus_uvarioides	-------ATTAGTAAGGGAATTCTTTCTTTCCTT-------ATATTCAATCCAAACAACA
	Goniothalamus_velutinus	-------ATTAGTAAGGGAATTCTTTCTTTCCTT-------ATATTCAATCCAAACAACA
	Goniothalamus_woodii	-------ATTAGTAAGGGAATTCTTTCTTTCCTT-------ATATTCAATCCAAACAACA
	Goniothalamus_wrayi	-------ATTAGTAAGGGAATTCTTTCTTTCCTT-------ATATTCAATCCAAACAACA
	Goniothalamus_wynaadensis	-------ATTAGTAAGGGAATTCTTTCTTTCCTT-------CTATTCAATCCAAACAACA
	Neostenanthera_myristicifolia	-------ATTGGTAAGGGAATTCTTTCCTTCT------------ATCCAACCAAACAACA
	Annona_dumetorum	GAAAGGATGACCTTG-----TATACGTACGTATACATACTGAAACATCAAACGATTAATC
	Annona_glabra	GAAAGGATGACCTTG-----TATACGTACGTATACATACTGAAACATCAAACGATTAATC
	Annona_herzogii	GAAAGGATGACCTTG-----TATACGTACGTATACATACTGAAACATCAAACGATTAATC
	Annona_mucosa	GAAAGGATGACCTTG-----TATACGTACGTATACATACTGAAACATCAAACGATTAATC
	Annona_muricata	GAAAGGATGATCTTG-----TATACGTACGTATACATACTGAAACATCAAACGATTAATC
	Annona_reticulata	GAAAGGATGACCTTG-----TATACGTACGTATACATACTGAAACATCAAACGATTAATC
	Annona_squamosa	GAAAGGATGACCTTG-----TATACGTACGTATACATACTGAAACATCAAACGATTAATC
	Anonidium_sp_Cheek_7896	GAAAGGACGACCTTG-----TATACGTACGTATACATACTGAAACATCAAACGATTAATC
	Asimina_longifolia	GAAAGGATGACCTTG-----TATACGTACGTATACATACTGAAACATCAAACGATTAATC
	Asimina_rugelii	GAAAGGATGACCTTG-----TATACGTACGTATACATACTGAAACATCAAACGATTAATC
	Asimina_triloba	GAAAGGATGACCTTG-----TATACGTACGTATACATACTGAAACATCAAACGATTAATC
	Disepalum_platypetalum	------------------------------------------------------------
	Disepalum_pulchrum	GAAAGGATGACTTTG-----TATACGTACGTATACATACTGAAACATCAAACGATTAATC
	Goniothalamus_amuyon	GAAAGGATAACCGTG-----TATATGTACGTATACATACCGTAGCATCAAACGATTAATC
	Goniothalamus_andersonii	GAAAGGATAACCGTG-----TATATGTACGTATACATACCGTAGCATCAAACGATTAATC
	Goniothalamus_aruensis	GAAAGGATAACCGTG-----TATATGTACGTATACATACCGTAGCATCAAACGATTAATC
	Goniothalamus_angustifolius	GAAAGGATAACCGTG-----TATATGTACGTATACATACCGTAGCATCAAACGATTAATC
	Goniothalamus_australis	GAAAGGATAACCGTG-----TATATGTACGTATACATACCGTAGCATCAAACGATTAATC
	Goniothalamus_borneensis	GAAAGGATAACCGTG-----TATATGTAYGTATACATATCGTAGCATCAAACGATTAATC
	Goniothalamus_bracteosus	GAAAGGATAACCGTG-----TATATGTACGTATACATACCGTAGCATCAAATGATTAATC
	Goniothalamus_calvicarpus	GAAAGGATAACCGTG-----TATAGGTACGTATACATACCGTAGCATCAAACGATTAATC
	Goniothalamus_cardiopetalus	GAAAGGATAACCGTG-----TATATGTACGTATACATACCGTAGCATCAAACGATTAATC
	Goniothalamus_cauliflorus	GAAAGGATAACCGTG-----TATATGTACGTATACATACCGTAGCATCAAACGATTAATC
	Goniothalamus_suaveolens_1	GAAAGGATAACCGTG-----TATATGTACGTATACATACCGTAGCATCAAACGATTAATC
	Goniothalamus_cheliensis	GAAAGGATAACCGTG-----TATATGTACGTATACATACCGTAGCATCAAACGATTAATC
	Goniothalamus_clemensii	GAAAGGATAACCGTG-----TATATGTACGTATACATACCGTAGCATCAAACGATTAATC
	Goniothalamus_costulatus	GAAAGGATAACCGTG-----TATATGTACGTATACATACCGTAGCATCAAACGATTAATC
	Goniothalamus_dumontetii	GAAAGGATAACCGTG-----TATATGTACGTATACATACCGTAGCATCAAACGATTAATC
	Goniothalamus_elegans	GAAAGGATAACCGTG-----TATATGTACGTATACATACCGTAGCATCAAACGATTAATC
	Goniothalamus_elmeri	GAAAGGATAACCGTG-----TATATGTACGTATACATACCGTAGCATCAAACGATTAATC
	Goniothalamus_expansus	GAAAGGATAACCGTG-----TATAGGTACGTATACATACCGTAGCATCAAACGATTAATC
	Goniothalamus_fasciculatus	GAAAGGATAACCGTG-----TATATGTACGTATACATACCGTAGCATCAAACGATTAATC
	Goniothalamus_gardneri	GAAAGGATAACCGTA-----TATAGGTACGTATACATACCGTAGCATCAAACGATTAATC
	Goniothalamus_giganteus	GAAAGGATAACCGTG-----TATATGTACGTATACATATCGTAGCATCAAACGATTAATC
	Goniothalamus_grandiflorus	GAAAGGATAACCGTG-----TATATGTACGTATACATACCGTAGCATCAAACGATTAATC
	Goniothalamus_griffithii	GAAAGGATAACCGTG-----TATAGGTACGTATACATACCGTAGCATCAAACGATTAATC
	Goniothalamus_hookeri	GAAAGGATAACCGTA-----TATAGGTACGTATACATACCGTAGCATCAAACGATTAATC
	Goniothalamus_howii	GAAAGGATAACCGTG-----TATATGTACGTATACATACCGTAGCATCAAACGATTAATC
	Goniothalamus_imbricatus	GAAAGGATAACCGTG-----TATATGTACGTATACATACCGTAGCATCAAACGATTAATC
	Goniothalamus_kinabaluensis	GAAAGGATAACCGTG-----TATATGTACGTATACATACCGTAGCATCAAACGATTAATC
	Goniothalamus_laoticus	GAAAGGATAACCGTG-----TATATGTACGTATACATACCGTAGCATCAAACGATTAATC
	Goniothalamus_loerzingii	GAAAGGATAACCGTG-----TATATGTACGTATACATACCGTAGCATCAAACGATTAATC
	Goniothalamus_macranthus	GAAAGGATAACCGTG-----TATAGGTACGTATACATACCGTAGCATCAAACGATTAATC
	Goniothalamus_macrophyllus	GAAAGGATAACCGTG-----TATATGTACGTATACATACCGTAGCATCAAACGATTAATC
	Goniothalamus_maewongensis	GAAAGGATAACCGTG-----TATATGTACGTATACATACCGTAGCATCAAACGATTAATC
	Goniothalamus_majestatis	GAAAGGATAACCGTG-----TATATGTACGTATACATACCGTAGCATCAAACGATTAATC
	Goniothalamus_malayanus	GAAAGGATAACCGTG-----TATATGTACGTATACATATCGTAGCATCAAACGATTAATC
	Goniothalamus_megalocalyx	GAAAGGATAACCGTG-----TATATGTACGTATACATACCGTAGCATCAAACGATTAATC
	Goniothalamus_monospermus	------------------------------------------------------------
	Goniothalamus_montanus	GAAAGGATAACCGTG-----TATATGTACGTATACATACCGTAGCATCAAACGATTAATC
	Goniothalamus_obtusatus	GAAAGGATAACCGTG-----TATATGTACGTATACATACCGTAGCATCAAACGATT----
	Goniothalamus_parallelivenius	GAAAGGATAACCGTG-----TATATGTACGTATACATACCGTAGCATCAAACGATTAATC
	Goniothalamus_repevensis	GAAAGGATAACCGTG-----TATATGTACGTATACATACCGTAGCATCAAACGATTAATC
	Goniothalamus_reticulatus	------------------------------------------------------------
	Goniothalamus_ridleyi	GAAAGGATAACCGTG-----TATATGTACGTATACATACCGTAGCATCAAACGATTAATC
	Goniothalamus_calcareus	------------------------------------------------------------
	Goniothalamus_rotundisepalus	GAAAGGATAACCGTG-----TATATGTACGTATACATACCGTAGCATCAAACGATTAATC
	Goniothalamus_rufus	------------------------------------------------------------
	Goniothalamus_sawtehii	GAAAGGATAACCGTG-----TATATGTACGTATACATACCGTAGCATCAAACGATTAATC
	Goniothalamus_scortechinii	GAAAGGATAACCGTG-----TATATGTACGTATACATACCGTAGCATCAAACGATTAATC
	Goniothalamus_sesquipedalis	GAAAGGATAACCGTG-----TATAGGTACGTATACATACCGTAGCATCAAACGATTAATC
	Goniothalamus_suaveolens_2	GAAAGGATAACCGTG-----TATATGTACGTATACATACCGTAGCATCAAACGATTAATC
	Goniothalamus_palawanensis	GAAAGGATAACCGTG-----TATATATACGTATACATACCGTAGCATCAAACGATTAATC
	Goniothalamus_sp_nov	GAAAGGATAACCGTG-----TATATGTACGTATACATACCGTAGCATCAAACGATTAATC
	Goniothalamus_tamirensis	GAAAGGATAACCGTG-----TATATGTACGTATACATACCGTAGCATCAAACGATTAATC
	Goniothalamus_tapis	GAAAGGATAACCGTG-----TATATGTACGTATACATACCGTAGCATCAAACGATTAATC
	Goniothalamus_tapisoides	GAAAGGATAACCGTG-----TATATGTACGTATACATACCGTAGCATCAAACGATTAATC
	Goniothalamus_tavoyensis	GAAAGGATAACCGTG-----TATAGGTACGTATACATACCGTAGCATCAAACGATTAATC
	Goniothalamus_tenuifolius	GAAAGGATAACCGTG-----TATATGTACGTATACATACCGTAGCATCAAACGATTAATC
	Goniothalamus_thomsoni	GAAAGGATAACCGTG-----TATAGGTACGTATACATACCGTAGCATCAAACGATTAATC
	Goniothalamus_thwaitesii	------------------------------------------------------------
	Goniothalamus_tomentosus	GAAAGGATAACCGTG-----TATATGTACGTATACATACCGTAGCATCAAACGATTAATC
	Goniothalamus_tortilipetalus	GAAAGGATAACCGTG-----TATAGGTACGTATACATACCGTAGCATCAAACGATTAATC
	Goniothalamus_touranensis	GAAAGGATAACCGTG-----TATATGTACGTATACATACCGTAGCATCAAACGATTAATC
	Goniothalamus_undulatus	GAAAGGATAACCGTG-----TATATGTACGTATACATACCGTAGCATCAAACGATTAATC
	Goniothalamus_uvarioides	GAAAGGATAACCGTG-----TATATGTACGTATACATACCGTAGCATCAAACGATTAATC
	Goniothalamus_velutinus	GAAAGGATAACCGTG-----TATATGTACGTATACATACCGTAGCATCAAACGATTAATC
	Goniothalamus_woodii	GAAAGGATAACCGTG-----TATATGTACGTATACATACCGTAGCATCAAATGATTAATC
	Goniothalamus_wrayi	GAAAGGATAACCGTG-----TATATGTACGTATACATACCGTAGCATCAAACGATTAATC
	Goniothalamus_wynaadensis	GAAAGGATAACCGTG-----TATATGTACGTATACATACCGTAGCATCAAACGATTAATC
	Neostenanthera_myristicifolia	GAAAGAACGACCTTGTATACTATACGTACGTATACATACTGAAAC---------------
	Annona_dumetorum	ACGACTCGAATCGGTT------TTTTTTTTTTTTCTG------AAAAATTTCAGAATAGA
	Annona_glabra	ACGACTCGAATCGG------------TTTTTTTTCTG------AAAAATTTCAGAATAGA
	Annona_herzogii	ACGACTCGAATCGG------------TTTTTTTCTTA--AAATTAAAATTTCAGAATAGA
	Annona_mucosa	ACGACTCGAATCGG------------TTTTTTTCTGA--AAATTAAAATTTCAGAATAGA
	Annona_muricata	ACGACTTGAATCAGTA---------TTTTTTTTTCAGAAAAAAAAAAAATTCATAATAGA
	Annona_reticulata	ACGACTCGAATCGG------------TTTTTTTTCTG------AAAAATTTCAGAATAGA
	Annona_squamosa	ACGACTCGAATCGGTT------TTTTTTTTTTTTCTG------AAAAATTTCAGAATAGA
	Anonidium_sp_Cheek_7896	ACGACTCGAATCAGTA---------CTTTTTTTTCTG------AAAAATTTCAGAATAGA
	Asimina_longifolia	ACGACTCGAATCGGTATTTTTTTTTTTTTTTTTTCTG------AAATTATTCAGAATAGA
	Asimina_rugelii	ACGACTCGAATCGGTA---TTTTTTTTTTTTTTTCTG------AAATTTTTCAGAATAGA
	Asimina_triloba	ACGACTCGAATCGGTA--------TTTTTTTTTTYTG------AAATTTTTCARAATARA
	Disepalum_platypetalum	------------------------------------------------------------
	Disepalum_pulchrum	ACGACTCGAATCGGTA--------TTTTTTTTTTCTG------AAAAATTTCAAAATAGA
	Goniothalamus_amuyon	ACGACTCGAATCAGTA---------TTTTTTTGTCTG------AAAAATCCCAGG--AGA
	Goniothalamus_andersonii	ACGACTCGAATCAGTA---------TTTTTTTGTCTG------AAAAATCCCAGG--AGA
	Goniothalamus_aruensis	ACGACTCGAATCAGTA--------TTTTTTTTGTCTG------AAAAATCCCAGG--AGA
	Goniothalamus_angustifolius	ACGACTCGAATCAGTA---------TTTTTTTGTCTG------AAAAATCCCAGG--AGA
	Goniothalamus_australis	ACGACTCGAATCAGTA---------TTTTTTTGTCTG------AAAAATCCCAGG--AGA
	Goniothalamus_borneensis	ACGACTCAAATCAGTA---------TTTTTTTGTCTG------AAAAATCCCAGG--AGA
	Goniothalamus_bracteosus	ACGACTCAAATCAGTA---------TTTTTTTGTCTG------AAAAATCCCAGG--GGA
	Goniothalamus_calvicarpus	ACGACTCGAATCAGTA---------TTTTTTTGTCTG------AAAAATCCCAGG--AGA
	Goniothalamus_cardiopetalus	ACGACTCGAATCAGTA---------TTTTTTTGTCTG------AAAAATCCCAGG--AGA
	Goniothalamus_cauliflorus	ACGACTCGAATCAGTA--------TTTTTTTTGTCTG------AAAAATCCCAGG--AGA
	Goniothalamus_suaveolens_1	ACGACTCGAATCAGTA---------TTTTTTTGTCTG------AAAAATCCCAGG--AGA
	Goniothalamus_cheliensis	ACGACTCGAATCAGTA---------TTTTTTTGTCTG------AAAAATCCCAGG--AGA
	Goniothalamus_clemensii	ACGACTCAAATCAGTA---------TTTTTTTGTCTG------AAAAATCCCAGG--AGA
	Goniothalamus_costulatus	ACGACTCGAATCAGTA---------TTTTTTTGTCTG------AAAAATCCCAGG--AGA
	Goniothalamus_dumontetii	ACGACTCGAATCAGTA---------TTTTTTTGTCTG------AAAAATCCCAGG--AGA
	Goniothalamus_elegans	ACGACTCGAATCAGTA---------TTTTTTTGTCTG------AAAAATCCCAGG--AGA
	Goniothalamus_elmeri	ACGACTCAAATCAGTA---------TTTTTTTGTCTG------AAAAATCCCAGG--GGA
	Goniothalamus_expansus	ACGACTCGAATCGGTA---------TTTTTTTGTCTG------AAAAATCCCAGG--AGA
	Goniothalamus_fasciculatus	ACGACTCGAATCAGTA---------TTTTTTTGTCTG------AAAAATCCCAGG--AGA
	Goniothalamus_gardneri	ACGACTCGAATCAGTA---------TTTTTTTGTCTG------AAAAATCCCAGG--AGA
	Goniothalamus_giganteus	ACGACTCAAATCAGTA---------TTTTTTTGTCTG------AAAAATCCCAGG--AGA
	Goniothalamus_grandiflorus	ACGACTCGAATCAGTA---------TTTTTTTGTCTG------AAAAATCCCAGG--AGA
	Goniothalamus_griffithii	ACGACTCGAATCAGTA---------TTTTTTTGTCTG------AAAAATCCCAGG--AGA
	Goniothalamus_hookeri	ACGACTCGAATCAGTA---------TTTTTTTGTCTG------AAAAATCCCAGG--AGA
	Goniothalamus_howii	ACGACTCGAATCAGTA---------TTTTTTTGTCTG------AAAAATCCCAGG--AGA
	Goniothalamus_imbricatus	ACGACTCGAATCAGTA---------TTTTTTTGTCTG------AAAAATCCCAGG--AGA
	Goniothalamus_kinabaluensis	ACGACTCGAATCAGTA---------TTTTTTTGTCTG------AAAAATCCCAGG--AGA
	Goniothalamus_laoticus	ACGACTCGAATCAGTA---------TTTTTTTGTCTG------AAAAATCCCAGG--AGA
	Goniothalamus_loerzingii	ACGACTCGAATCAGTA---------TTTTTTTGTCTG------AAAAATCCCAGG--AGA
	Goniothalamus_macranthus	ACGACTCGAATCAGTA---------TTTTTTTGTCTG------AAAAATCCCAGG--AGA
	Goniothalamus_macrophyllus	ACGACTCGAATCAGTA---------TTTTTTTGTCTG------AAAAATCCCAGG--AGA
	Goniothalamus_maewongensis	ACGACTCGAATCAGTA---------TTTTTTTGTCTG------AAAAATCCCAGG--AGA
	Goniothalamus_majestatis	ACGACTCGAATCAGTA---------TTTTTTTGTCTG------AAAAATCCCAGG--AGA
	Goniothalamus_malayanus	ACGACTCAAATCAGTA---------TTTTTTTGTCTG------AAAAATCCCAGG--AGA
	Goniothalamus_megalocalyx	ACGACTCGAATCAGTA---------TTTTTTTGTCTG------AAAAATCCCAGG--AGA
	Goniothalamus_monospermus	------------------------------------------------------------
	Goniothalamus_montanus	ACGACTCAAATCAGTA---------TTTTTTTGTCTG------AAAAATCCCAGG--AGA
	Goniothalamus_obtusatus	--------AATCAGTA---------TTTTTTTGTCTG------AAAAATCCCAGG--AGA
	Goniothalamus_parallelivenius	ACGACTCGAATCAGTA---------TTTTTTTGTCTG------AAAAATCCCAGG--AGA
	Goniothalamus_repevensis	ACGACTCAAATCAGTA---------TTTTTTTGTCTG------AAAAATCCCAGG--AGA
	Goniothalamus_reticulatus	------------------------------------------------------------
	Goniothalamus_ridleyi	ACGACTCGAATCAGTA---------TTTTTTTGTCTG------AAAAATCCCAGG--AGA
	Goniothalamus_calcareus	------------------------------------------------------------
	Goniothalamus_rotundisepalus	ACGACTCGAATCAGTA---------TTTTTTTGTCTG------AAAAATCCCAGG--AGA
	Goniothalamus_rufus	------------------------------------------------------------
	Goniothalamus_sawtehii	ACGACTCGAATCAGTA---------TTTTTTTGTCTG------AAAAATACCAGG--AGA
	Goniothalamus_scortechinii	ACGACTCGAATCAGTA---------TTTTTTTGTCTG------AAAAATCCCAGG--AGA
	Goniothalamus_sesquipedalis	ACGACTCGAATCAGTA---------TTTTTTTGTCTG------AAAAATCCCAGG--AGA
	Goniothalamus_suaveolens_2	ACGACTCGAATCAGTA---------TTTTTTTGTCTG------AAAAATCCCAGG--AGA
	Goniothalamus_palawanensis	ACGACTCGAATCAGTA---------TTTTTTTGTCTG------AAAAATCCCAGG--AGA
	Goniothalamus_sp_nov	ACGACTCAAATCAGTA---------TTTTTTTGTCTG------AAAAATCCCAGG--GGA
	Goniothalamus_tamirensis	ACGACTCGAATCAGTA---------TTTTTTTGTCGG------AAAAATCCCAGG--AGA
	Goniothalamus_tapis	ACGACTCAAATCAGTA---------TTTTTTTGTCTG------AAAAATCCCAGG--AGA
	Goniothalamus_tapisoides	ACGACTCAAATCAGTA---------TTTTTTTGTCTG------AAAAATCCCAGG--AGA
	Goniothalamus_tavoyensis	ACGACTCGAATCAGTA---------TTTTTTTGTCTG------AAAAATCCCAGG--AGA
	Goniothalamus_tenuifolius	ACGACTCGAATCAGTA---------TTTTTTTGTCTG------AAAAATCCCAGG--AGA
	Goniothalamus_thomsoni	ACGACTCGAATCAGTA---------TTTTTTTGTCTG------AAAAATCCCAGG--AGA
	Goniothalamus_thwaitesii	------------------------------------------------------------
	Goniothalamus_tomentosus	ACGACTCGAATCAGTA---------TTTTTTTGTCTG------AAAAATCCCAGG--AGA
	Goniothalamus_tortilipetalus	ACGACTCGAATCAGTA---------TTTTTTTGTCTG------AAAAATCCCAGG--AGA
	Goniothalamus_touranensis	ACGACTCGAATCAGTA---------TTTTTTTGTCTG------AAAAATCCCAGG--AGA
	Goniothalamus_undulatus	ACGACTCGAATCAGTA---------TTTTTTTGTCTG------AAAAATCCCAGG--AGA
	Goniothalamus_uvarioides	ACGACTCGAATCAGTA---------TTTTTTTGTCTG------AAAAATCCCAGG--AGA
	Goniothalamus_velutinus	ACGACTCGAATCAGTA---------TTTTTTTGTCTG------AAAAATCCCAGG--AGA
	Goniothalamus_woodii	ACGACTCAAATCAGTA---------TTTTTTTGTCTG------AAAAATCCCAGG--GGA
	Goniothalamus_wrayi	ACGACTCGAATCAGTA---------TTTTTTTGTCTG------AAAAATCCCAGG--AGA
	Goniothalamus_wynaadensis	ACGACTCGAATCAGTA---------TTTTTTTGTCTG------AAAAATCCCAGG--AGA
	Neostenanthera_myristicifolia	------------------------------------------------------------
	Annona_dumetorum	AGGATTGTG----AATTGATTCCAAGTTGAAGGA----AGAATCGAATATTCAGAGATCA
	Annona_glabra	AGGATTGCG----AATTGATTCCAAGTTGAAGGA----AGAATCGAATATTCAGAGATCA
	Annona_herzogii	AGGATTGTG----AATTGATTCCAAGTTGAAGGA----AGAATCGAATATTCAGAGATCA
	Annona_mucosa	AGGATTGTG----AATTGATTCCAAGTTGAAGGA----AGAATCGAATATTCAGAGATCA
	Annona_muricata	AGGATTGTG----AATTGATTCCAAGTTGAAGGA----AGAATCGAATATTCAGAGATCA
	Annona_reticulata	AGGATTGTG----AATTGATTCCAAGTTGAAGGA----AGAATCGAATATTCAGAGATCA
	Annona_squamosa	AGGATTGTG----AATTGATTCCAAGTTGAAGGA----AGAATCGAATATTCAGAGATCA
	Anonidium_sp_Cheek_7896	AGGATTGTG----AATTGATTCCAAGCTGAAGGA----AGAATCGAATATTCAGAGATCA
	Asimina_longifolia	AGGATTGTG----AATTGATTCCAAGTTGAAGGA----AGAATCGAATATTCAGAGATCA
	Asimina_rugelii	AGGATTGTG----AATTGATTCCAAGTTGAAGGA----AGAATCGAATATTCAGAGATCA
	Asimina_triloba	AGGATTGTG----AATTGATTCCAAGTTGAAGGA----AGAATCGAATATTCARAGATCA
	Disepalum_platypetalum	------------------------------------------------------------
	Disepalum_pulchrum	AGGATTGTG----AATTGATTCCAAGTTGAAGGA----AAAATCGAATATTCAGAGATAA
	Goniothalamus_amuyon	AGAACTATG----AATTCTTGAAGGAAGAAGGGACAAGACAATCGAATATTCAGAGATCA
	Goniothalamus_andersonii	AGAACTATG----AATTGTTGAAGGAAGAAGGGACAAGACAATCGAATATTCAGAGATCA
	Goniothalamus_aruensis	AGAACTATG----AATTGTTGAAGGAAGAAGGGACAAGACAATCGAATATTCAGAGATCA
	Goniothalamus_angustifolius	AGAACTATG----AATTGTTGAAGGAAGAAGGGACAAGACAATCGAATATTCAGAGATCA
	Goniothalamus_australis	AGAACTATG----AATTGTTGAAGGAAGAAGGGACAAGACAATCGAATATTCAGAGATCA
	Goniothalamus_borneensis	AGAACTATG----AATTGTTGAAGGAAGAAGGGACAAGACAATCGAATATTCAGAGATCA
	Goniothalamus_bracteosus	AGAACTATG----AATTGTTGAAGGAAGAAGGGACAAGACAATCGAATATTCAGAGATCA
	Goniothalamus_calvicarpus	AGAACTATG----AATTGTTGAAGGAAGAAGGGACAAGACAATCGAATATTCAGAGATCA
	Goniothalamus_cardiopetalus	AGAACTATG----AATTGTTGAAGGAAGAAGGGACAAGACAATCGAATATTCAGAGATCA
	Goniothalamus_cauliflorus	AGAACTATG----AATTGTTGAAGGAAGAAGGGACAAGACAATCGAATATTCAGAGATCA
	Goniothalamus_suaveolens_1	AGAACTATG----AATTGTTGAAAGAAGAAGGGACAAGACAATCGAATATTCAGAGATCA
	Goniothalamus_cheliensis	AGAACTATG----AATTATTGAAGGAAGAAGGGACAAGACAATCGAATATTCAGAGATCA
	Goniothalamus_clemensii	AGAACTATG----AATTGTTGAAGGAAGAAGGGACAAGACAATCGAATATTCAGAAATCA
	Goniothalamus_costulatus	AGAACTATG----AATTGTTGAAGGAAGAAGGGATAAGACAATCGAATATTCAGAGATCA
	Goniothalamus_dumontetii	AGAACTATG----AATTGTTGAAGGAAGAAGGGACAAGACAATCGAATATTCAGAGATCA
	Goniothalamus_elegans	ATAACTATG----AATTCTTGAAGGAATAAGGGACAAGACAATCGAATATTCAGAGATCA
	Goniothalamus_elmeri	AGAACTATG----AATTGTTGAAGGAAGAAGGGACAAGACAATCGAATATTCAGAGATCA
	Goniothalamus_expansus	AGAACTATG----AATTGTTGAAGGAAGAAGGGACAAGACAATCGAATATTCAGAGATCA
	Goniothalamus_fasciculatus	AGAACTATG----AATTGTTGAAGGAAGAAGGGACAAGACAATCGAATATTCAGAGATCA
	Goniothalamus_gardneri	AGAACTATG----AATTGTTGAAGGAAGAAGGGACAAGACAATCGAATATTCAGAGATCA
	Goniothalamus_giganteus	AGAACTATG----AATTCTTGAAGGAAGAAGGGACAAGACAATCGAATATTCAGAGATCA
	Goniothalamus_grandiflorus	AGAACTATG----AATTGTTGAAGGAAGAAGGGACAAGACAATCGAATATTCAGAGATCA
	Goniothalamus_griffithii	AGAACTATG----AATTGTTGAAGGAAGAAGGGACAAGACAATCGAATATTCAGAGATCA
	Goniothalamus_hookeri	AGAACTATG----AATTGTTGAAGGAAGAAGGGACAAGACAATCGAATATTCAGAGATCA
	Goniothalamus_howii	AGAACTATG----AATTGTTGAAGGAAGAAGGGATAAGACAATCGAATATTCAGAGATCA
	Goniothalamus_imbricatus	AGAACTATG----AATTGTTGAAGGAAGAAGGGACAAGACAATCGAATATTCAGAGATCA
	Goniothalamus_kinabaluensis	AGAACTATG----AATTGTTGAAGGAAGAAGGGACAAGACAATCGAATATTCAGAGATCA
	Goniothalamus_laoticus	AGAACTATG----AATTATTGAAGGAAGAAGGGACAAGACAATCGAATATTCAGAGATCA
	Goniothalamus_loerzingii	AGAACTATG----AATTGTTGAAGGAAGAAGGGACAAGACAATCGAATATTCAGAGATCA
	Goniothalamus_macranthus	AGAACTATG----AATTGTTGAAGGAAGAAGGGACAAGACAATCGAATATTCAGAGATCA
	Goniothalamus_macrophyllus	AGAACTATG----AATTGTTGAAGAAAGAAGGGACAAGACAATCGAATATTCAGAGATCA
	Goniothalamus_maewongensis	AGAACTATG----AATTGTTGAAGGAAGAAGGGATAAGACAATCGAATATTCAGAGATCA
	Goniothalamus_majestatis	AGAACTATG----AATTGTTGAAGGAAGAAGGGACAAGACAATCGAATATTCAGAGATCA
	Goniothalamus_malayanus	AGAACTATG----AATTGTTGAAGGAAGAAGGGACAAGACAATCGAATATTCAGAGATCA
	Goniothalamus_megalocalyx	AGAACTATG----AATTGTTGAAGGAAGAAGGGACAAGACAATCGAATATTCAGAGATCA
	Goniothalamus_monospermus	------------------------------------------------------------
	Goniothalamus_montanus	AGAACTATG----AATTGTTGAAGGAAGAAGGGACAAGACAATCGAATATTCAGAGATCA
	Goniothalamus_obtusatus	AGAACTATG----AATTGTTGAAGGAAGAAGGGACAAGACAATCGAATATTCAGAGATCA
	Goniothalamus_parallelivenius	AGAACTATG----AATTGTTGAAGGAAGAAGGGACAAGACAATCGAATATTCAGAGATCA
	Goniothalamus_repevensis	AGAACTATG----AATTGTTGAAGGAAGAAGGGACAAGACAATCGAATATTCAGAGATCA
	Goniothalamus_reticulatus	------------------------------------------------------------
	Goniothalamus_ridleyi	AGAACTATG----AATTGTTGAAGGAAGAAGGGACAAGACAATCGAATATTCAGAGATCA
	Goniothalamus_calcareus	------------------------------------------------------------
	Goniothalamus_rotundisepalus	AGAACTATG----AATTCTTGAAGGAAGAAGGGACAAGACAATCGAATATTCAGAGATCA
	Goniothalamus_rufus	------------------------------------------------------------
	Goniothalamus_sawtehii	AGAACTATG----AATTGTTGAAGGAAGAAGGGACAAGACAATCGAATATTCAGAGATCA
	Goniothalamus_scortechinii	AGAACTATG----AATTGTTGAAGGAAGAAGGGACAAGACAATCGAATATTCAGAGATCA
	Goniothalamus_sesquipedalis	AGAACTATG----AATTGTTGAAGGAAGAAGGGACAAGACAATCGAATATTCAGAGATCA
	Goniothalamus_suaveolens_2	AGAACTATG----AATTGTTGAAGGAAGAAGGGACAAGACAATCGAATATTCAGAGATCA
	Goniothalamus_palawanensis	AGAACTATG----AATTGTTGAAGGAAGAAGGGACAAGACAATCAAATATTCAGAGATCA
	Goniothalamus_sp_nov	AGAACTATG----AATTGTTGAAGGAAGAAGGGACAAGACAATCGAATATTCAGAGATCA
	Goniothalamus_tamirensis	AGAACTATG----AATTCTTGAAGGAATAAGGGACAAGACAATCGAATATTCAGAGATCA
	Goniothalamus_tapis	AGAACTATG----AATTGTTGAAGGAAGAAGGGACAAGACAATCGAATATTCAGAGATCA
	Goniothalamus_tapisoides	AGAACTATG----AATTGTTGAAGGAAGAAGGGACAAGACAATCGAATATTCAGAGATCA
	Goniothalamus_tavoyensis	AGAACTATG----AATTGTTGAAGGAAGAAGGGACAAGACAATCGAATATTCAGAGATCA
	Goniothalamus_tenuifolius	AGAACTATG----AATTCTTGAAGGAAGAAGGGACAAGACAATCGAATATTCAGAGATCA
	Goniothalamus_thomsoni	AGAACTATG----AATTGTTGAAGGAAGAAGGGACAAGACAATCGAATATTCAGAGATCA
	Goniothalamus_thwaitesii	------------------------------------------------------------
	Goniothalamus_tomentosus	AGAACTATGAATTAATTGTTGAAGGAAGAAGGGATAAGACAATCGAATATTCAGAGATCA
	Goniothalamus_tortilipetalus	AGAACTATG----AATTCTTGAAGGAAGAAGGGACAAGACAATCGAATATTCAGAGATCA
	Goniothalamus_touranensis	AGAACTATG----AATTGTTGAAGGAAGAAGGGACAAGACAATCGAATATTCAGAGATCA
	Goniothalamus_undulatus	AGAACTATG----AATTGTTGAAGGAAGAAGGGACAAGACAATCGAATATTCAGAGATCA
	Goniothalamus_uvarioides	AGAACTATG----AATTGTTGAAGGAAGAAGGGACAAGACAATCGAATATTCAGAGATCA
	Goniothalamus_velutinus	AGAACTATG----AATTGTTGAAGGAAGAAGGGACAAGACAATCGAATATTCAGAGATCA
	Goniothalamus_woodii	AGAACTATG----AATTGTTGAAGGAAGAAGGGACAAGACAATCGAATATTCAGAGATCA
	Goniothalamus_wrayi	AGAACTATG----AATTGTTGAAGGAAGAAGGGACAAGACAATCGAATATTCAGAGATCA
	Goniothalamus_wynaadensis	AGAACTATG----AATTGTTGAAGGAAGAAGGGACAAGACAATCGAATATTCAGAGATCA
	Neostenanthera_myristicifolia	------------------------------------------------------------
	Annona_dumetorum	AATCATCCATTCCCGAGTCTAATAGATCTTTTGAAGAACCG-------ATGAATCGGACG
	Annona_glabra	AATCATCCATTCCCGGGTCTAATAGATCTTTTGAAGAACCG-------ATGAATCGGACG
	Annona_herzogii	AATCATCCATTCCCGAGTCTAATAGATCTTTTGAAGAACCG-------ATGAATCGGACG
	Annona_mucosa	AATCATCCATTCCCGAGTCTAATAGATCTTTTGAAGAACCG-------ATGAATCGGACG
	Annona_muricata	AATCATTCATTCCCGAGTCTAATAGATATTTTGAAGAACCG-------ATTAATCGGACG
	Annona_reticulata	AATCATCCATTCCCGAGTCTAATAGATCTTTTGAAGAACCG-------ATGAATCGGACG
	Annona_squamosa	AATCATCCATTCCCGAGTCTAATAGATCTTTTGAAGAACCG-------ATGAATCGGACG
	Anonidium_sp_Cheek_7896	AATCATTCATTCCCGAGTCTAATAGATCTTTTGAAGAACCG-------ATTAATCGGACG
	Asimina_longifolia	AATCATTCATTCCCGAGTCTAATAGATCTTTTGAAGAACCG-------ATTAATCGGACG
	Asimina_rugelii	AATCATTCATTCCCGAGTCTAATAGATCTTTTGAAGAACCG-------ATTAATCGGACG
	Asimina_triloba	AATCATTCATTCCCGAGTCTAATARATCTTTTGAAGAACCG-------ATTAATCGGACG
	Disepalum_platypetalum	------------------------------------------------------------
	Disepalum_pulchrum	AATCATTCATTCCCGAGTCTAATAAATCTTTTGAAAAACCG-------ATTAATCGGACG
	Goniothalamus_amuyon	AATCATTCATTCTCGAGTCTAATAGATCTTTTGAAGAACTG-------ATTAATCGGATG
	Goniothalamus_andersonii	AATCATTCATTCTCGAGTCTAATAGATCTTTTGAAGAACTG-------ATGAATCGGATG
	Goniothalamus_aruensis	AATCATTCATTCTCGAGTCTAATAGATCTTTTGAAGATCTG-------ATTAATCGGATG
	Goniothalamus_angustifolius	AATCATTTATTCTCGAGTCTAATAGATCTTTTGAAGAACTG-------ATTAATCGGATG
	Goniothalamus_australis	AATCATTCATTCTCGAGTCTAATAGATCTTTTGAAGAACTG-------ATTAATCGGATG
	Goniothalamus_borneensis	AATCATTCATTCTCGAGTCTAATAGATCTTTTGAAGAACTG-------ATTAATCGGATG
	Goniothalamus_bracteosus	AATCATTCATTCTCGAGTCTAATAGATCTTTTGAAGAACTG-------ATTAATCGGATG
	Goniothalamus_calvicarpus	AATCATTCATTCTCTAGTCTAATAGATCTTTTGAAGAACTG-------ATTAATCGGATG
	Goniothalamus_cardiopetalus	AATCATTCATTCTCGAGTCTAATAGATCTTTTGAAGAACTG-------ATTAATCGGATG
	Goniothalamus_cauliflorus	AATCATTCATTCTCGAGTCTAATAGATCTTTTGAAGATCTG-------ATTAATCGGATG
	Goniothalamus_suaveolens_1	AATCATTCATTCTCGAGTCTAATAGATCTTTTGAAGAACGG-------ATTAATCGGATG
	Goniothalamus_cheliensis	AATCATTCATTCTCGAGTCTAATAGATCTTTTGAAGAACTG-------ATTAATCGGATG
	Goniothalamus_clemensii	AATCATTCATTCTCGAGTCTAATAGATCTTTTGAAGAACTG-------ATTAATCGGATG
	Goniothalamus_costulatus	AATCATTCATTCTCGAGTCTAATAGATCTTTTGAAGAACTG-------ATTAATCGGATG
	Goniothalamus_dumontetii	AATCATTCATTCTCGAGTCTAATAGATCTTTTGAAGAACTG-------ATTAATCGGATG
	Goniothalamus_elegans	AATCATTCATTCTCGAGTATAATAGATCTTTTGAAGAACTG-------ATTAATCGGATT
	Goniothalamus_elmeri	AATCATTCATTCTCGAGTCTAATAGATCTTTTGAAGAACTG-------ATTAATCGGATG
	Goniothalamus_expansus	AATCA------------------------TTTGAAGAACTG-------ATTAATCGGATG
	Goniothalamus_fasciculatus	AATCATTCATTCTCGAGTCTAATAGATCTTTTGAAGAACTG-------ATGAATCGGATG
	Goniothalamus_gardneri	AATCATTCATTCTCTAGTCTAATAGATCTTTTGAAGAACTG-------ATTAATCGGATG
	Goniothalamus_giganteus	AATCATTCATTCTCGAGTCTAATAGATCTTTTGAAGAACTG-------ATTAATCGGATG
	Goniothalamus_grandiflorus	AATCATTCATTCTCGAGTCTAATAGATCTTTTGAAGAACTG-------ATTAATCGGATG
	Goniothalamus_griffithii	AATCATTCATTCTCTAGTCTAATAGATCTTTTGAAGAACTG-------ATTAATCGGATG
	Goniothalamus_hookeri	AATCATTCATTCTCTAGTCTAATAGATCTTTTGAAGAACTG-------ATTAATCGGATG
	Goniothalamus_howii	AATCATTCATTCTCGAGTCTAATAGATCTTTTGAAGAACTG-------ATTAATCGGATG
	Goniothalamus_imbricatus	AATCATTCATTCTCGAGTCTAATAGATCTTTTGAAGATCTG-------ATTAATCGGATG
	Goniothalamus_kinabaluensis	AATCATTCATTCTCGAGTCTAATAGATCTTTTGAAGAACGG-------ATTAATCGGATG
	Goniothalamus_laoticus	AATCATTCATTCTCGAGTCTAATAGATCTTTTGAAGAACTG-------ATTAATCGGATG
	Goniothalamus_loerzingii	AATCATTCATTCTCGAGTCTAATAGATCTTTTGAAGAACTG-------ATTAATCGGATG
	Goniothalamus_macranthus	AATCATTCATTCTCTAGTCTAATAGATCTTTTGAAGAACTG-------ATTAATCGGATG
	Goniothalamus_macrophyllus	AATCATTCATTCTCGAGTCTAATAGATCTTTTGAAGAACTG-------ATTAATCGGATG
	Goniothalamus_maewongensis	AATCATTCATTCTCGAGTCTAATAGATCTTTTGAAGAACTG-------ATTAATCGGATG
	Goniothalamus_majestatis	AATCATTCATTCTCGAGTCTAATAGATCTTTTGAAGAACTG-------ATTAATCGGATG
	Goniothalamus_malayanus	AATCATTCATTCTCGAGTCTAATAGATCTTTTGAAAAACTG-------ATTAATCGGATG
	Goniothalamus_megalocalyx	AATCATTCATTCTCGAGTCTAATAGATCTTTTGAAGAACTG-------ATTAATCGGATG
	Goniothalamus_monospermus	------------------------------------------------------------
	Goniothalamus_montanus	AATCATTCATTCTCGAGTCTAATAGATCTTTTGAAGAACTG-------ATTAATCGGATG
	Goniothalamus_obtusatus	AATCATTCATTCTCGAGTCTAATAGATCTTTTGAAGAACTG-------ATTAATCGGATG
	Goniothalamus_parallelivenius	AATCATTCATTCTCGAGTCTAATAGATCTTTTGAAGAACTG-------ATTAATCGGATG
	Goniothalamus_repevensis	AATCATTCATTCTCGAGTCTAATAGATCTTTTGAAGAACTG-------ATTAATCGGATG
	Goniothalamus_reticulatus	------------------------------------------------------------
	Goniothalamus_ridleyi	AATCATTCATTCTCGAGTCTAATAGATCTTTTGAAGAACTG-------ATTAATCGGATG
	Goniothalamus_calcareus	------------------------------------------------------------
	Goniothalamus_rotundisepalus	AATCATTCATTCTCGAGTCTAATAGATCTTTTGAAGAACTG-------ATTAATCGGATG
	Goniothalamus_rufus	------------------------------------------------------------
	Goniothalamus_sawtehii	AATCATTCATTCTCGAGTCTAATAGATCTTTTGAAGAACTG-------ATTAATCGGATG
	Goniothalamus_scortechinii	AATCATTCATTCTCGAGTCTAATAGATCTTTTGAAGAACTG-------ATTAATCGGATG
	Goniothalamus_sesquipedalis	AATCATTCATTCTCTAGTCTAATAGATCTTTTGAAGAACTG-------ATTAATCGGATG
	Goniothalamus_suaveolens_2	AATCATTCATTCTCGAGTCTAATAGATCTTTTGAAGAACGG-------ATTAATCGGATG
	Goniothalamus_palawanensis	AATCATTCATTCTCGAGTCTAATAGATCTTTTGAAGAACTG-------ATTAATCGGATG
	Goniothalamus_sp_nov	AATCATTCATTCTCGAGTCTAATAGATCTTTTGAAGAACTG-------ATTAATCGGATG
	Goniothalamus_tamirensis	AATCATTCATTCTCGAGTCTAATAGATCTTTTGAAGAACTG-------ATTAATCGGATG
	Goniothalamus_tapis	AATCATTCATTCTCGAGTCTAATAGATCTTTTGAAGAACTG-------ATTAATCGGATG
	Goniothalamus_tapisoides	AATCATTCATTCTCGAGTCTAATAGATCTTTTGAAGAACTG-------ATTAATCGGATG
	Goniothalamus_tavoyensis	AATCATTCATTCTCTAGTCTAATAGATCTTTTGAAGAACTG-------ATTAATCGGATG
	Goniothalamus_tenuifolius	AATCATTCATTCTCGAGTCTAATAGATCTTTTGAAGAACTG-------ATTAATCGGATG
	Goniothalamus_thomsoni	AATCATTCATTCTCTAGTCTAATAGATCTTTTGAAGAACTG-------ATTAATCGGATG
	Goniothalamus_thwaitesii	------------------------------------------------------------
	Goniothalamus_tomentosus	AATCATTCATTCTCGAGTCTAATAGATCTTTTGAAGAACTG-------ATTAATCGGATG
	Goniothalamus_tortilipetalus	AATCATTCATTCTCTAGTCTAATAGATCTTTTGAAGAACTG-------ATTAATCGGATG
	Goniothalamus_touranensis	AATCATTCATTCTCGAGTCTAATGGATCTTTTGAAGAACTGATTAATCATTAATCGGATG
	Goniothalamus_undulatus	AATCATTCATTCTCGAGTCTAATAGATCTTTTGAAGAACTG-------ATTAATCAGATG
	Goniothalamus_uvarioides	AATCATTCATTCTCGAGTCTAATAGATCTTTTGAAGAACTG-------ATTAATCGGATG
	Goniothalamus_velutinus	AATCATTCATTCTCGAGTCTAATAGATCTTTTGAAGAACTG-------ATTAATCGGATG
	Goniothalamus_woodii	AATCATTCATTCTCGAGTCTAATAGATCTTTTGAAGAACTG-------ATTAATCGGATG
	Goniothalamus_wrayi	AATCATTCATTCTCGAGTCTAATAGATCTTTTGAAGAACTG-------ATTAATCGGATG
	Goniothalamus_wynaadensis	AATCATTCATTCTCGAGTCTAATAGATCTTTTGAAGAACTG-------ATTAATCGGATG
	Neostenanthera_myristicifolia	--------------------------------------CCA-------ATTAATCGGATG
	Annona_dumetorum	AGAATAAAGATAGAGTCCCGTTCTACATGTCAATACAGACAACAATGAAATTGATAGTAA
	Annona_glabra	AGAATAAAGATAGAGTCCCGTTCTACATGTCAATACAGACAACAATGAAATTGATAGTAA
	Annona_herzogii	AGAATAAAGATAGAGTCCCGTTCTACATGTCAATACAGACAACAATGAAATTGATAGTAA
	Annona_mucosa	AGAATAAAGATAGAGTCCCGTTCTACATGTCAATACAGACAACAATGAAATTGATAGTAA
	Annona_muricata	AGAATAAAGATAGAGTCCCGTTCTACATGTCAATACAGACAACAATGAAATTGATAGTAA
	Annona_reticulata	AGAATAAAGATAGAGTCCCGTTCTACATGTCAATACAGNNNNNNNNNNNNNNNNNNNNNN
	Annona_squamosa	AGAATAAAGATAGAGTCCCGTTCTACATGTCNNNNNNNNNNNNNNNNNNNNNNNNNNNNN
	Anonidium_sp_Cheek_7896	AGAATAAAGATAGAGTCCCGTTCTACATGNNNNNNNNNNNNNNNNNNNNNNNNNNNNNNN
	Asimina_longifolia	AGAATAAAGATAGAGTCCCGTTCTACATGTCAATACAGACAACAATGAAATTGATAGTAA
	Asimina_rugelii	AGAATAAAGATAGAGTCCCGTTCTACATGTCAATACAGACAACAATGAAATTGATAGTAA
	Asimina_triloba	ARAATAAAGATARAGTCCCGTTCTACATGTCAATACAGACAACAATGAAATTGATAGTAA
	Disepalum_platypetalum	------------------------------------------------------------
	Disepalum_pulchrum	AGAATAAAGATAGAGTCCCGTTCTACATGTCAATACAGACAACAATGAAATTGATAGTAA
	Goniothalamus_amuyon	AGAATAAAGAGAGAGTCCCGTTCTACATGTCAATATAGACAACCATGAAAATGGTAGTAG
	Goniothalamus_andersonii	AGAATAAAGAGAGAGTCCC-----------------------------------------
	Goniothalamus_aruensis	AGAATAAAGAGAGAGTCCCGTTCTACATGTCAATATAGACAACCATGAAAATGGTAGTAG
	Goniothalamus_angustifolius	AGAATAAAGAGAGAGTCCCGTTCTACATGTCAATATAGACAACCATGAAAATGGTAGTAG
	Goniothalamus_australis	AGAATAAAGAGAGAGTCCCGTTCTACATGTCAATATAGACAACCATGAAAATGGTAGTAG
	Goniothalamus_borneensis	AGAATAAAGAGAGAGTCCCGTTCTACATGTCAA---------------------------
	Goniothalamus_bracteosus	AGAATAAAGAGAGAGTCCCGTTCTACATGTCAA---------------------------
	Goniothalamus_calvicarpus	AGAATAAAGAGAGAGTCCCGTTCTACATGTCAATATAGACAACCATGAAAATGGTAGTAG
	Goniothalamus_cardiopetalus	AGAATAAAGAGAGAGTCCCGTTCTACATGTCAATATAGACAACCATGAAAATGGTAGTAG
	Goniothalamus_cauliflorus	AGAATAAAGAGAGAGTCCCGTTCTACATGTCAATATAGACAACCATGAAAATGGTAGTAG
	Goniothalamus_suaveolens_1	AGAATAAAGAGAGAGTCCCGTTCTACATGTCAATATAGACAACCATGAAAATGGTAGTAG
	Goniothalamus_cheliensis	AGAATAAAGAGAGAGTCCCGTTCTACATGTCAATATAGACAACCATGAAAATGGTAGTAG
	Goniothalamus_clemensii	AGAATAAAGAGAGAGTCCCGTTCTACATGTCAATATAGACAACCATGAAAATGGTAGTAG
	Goniothalamus_costulatus	AGAATAAAGAGAGAGTCCCGTTCTACATGTCAATATAGACAACCATGAAAATGGTAGTAG
	Goniothalamus_dumontetii	AGAATAAAGAGAGAGTCCCGTTCTACATGTCAATATAGACAACCATGAAAATGGTAGTAG
	Goniothalamus_elegans	AGAATAAAGAGAGAGTCCCGTTCTACATGTCAATATAGACAACCATGAAAATGGTAGTAG
	Goniothalamus_elmeri	AGAATAAAGAGAGAGTCCCGTTCTACATGTCAATATAGACAACCATGAAAATGGTAGTAG
	Goniothalamus_expansus	AGAATAAAGAGAGAGTCCCGTTCTACATGTCAATATAGACAACCATGAAAATGGTAGTAG
	Goniothalamus_fasciculatus	AGAATAAAGAGAGAGTCCCGTTCTACATGTCAATATAGACAACCATGAAAATGGTAGTAG
	Goniothalamus_gardneri	AGAATAAAGAGAGAGTCCCGTTCTACATGTCAATATAGACAACCATGAAAATGGTAGTAG
	Goniothalamus_giganteus	AGAATAAAGAGAGAGTCCCGTTCTACATGTCAATATAGACAACCATGAAAATGGTAGTAG
	Goniothalamus_grandiflorus	AGAATAAAGAGAGAGTCCCGTTCTACATGTCAATATAGACAACCATGAAAATGGTAGTAG
	Goniothalamus_griffithii	AGAATAAAGAGAGAGTCCCGTTCTACATGTCAATATAGACAACCATGAAAATGGTAGTAG
	Goniothalamus_hookeri	AGAATAAAGAGAGAGTCCCGTTCTACATGTCAATATAGACAACCATGAAAATGGTAGTAG
	Goniothalamus_howii	AGAATAAAGAGAGAGTCCCGTTCTACATGTCAATATAGACAACCATGAAAATGGTAGTAG
	Goniothalamus_imbricatus	AGAATAAAGAGAGAGTCCCGTTCTACATGTCAATATAGACAACCATGAAAATGGTAGTAG
	Goniothalamus_kinabaluensis	AGAATAAAGAGAGAGTCCCGTTCTACATGTCAATATAGACAACCATGAAAATGGTAGTAG
	Goniothalamus_laoticus	AGAATAAAGAGAGAGTCCCGTTCTACATGTCAATATAGACAACCATGAAAATGGTAGTAG
	Goniothalamus_loerzingii	AGAATAAAGAGAGAGTCCCGTTCTACATGTCAATATAGACAACCATGAAAATGGTAGTAG
	Goniothalamus_macranthus	AGAATAAAGAGAGAGTCCCGTTCTACATGTCAATATAGACAACCATGAAAATGGTAGTAG
	Goniothalamus_macrophyllus	AGAATAAAGAGAGAGTCCCGTTCTACATGTCAATATAGACAACCATGAAAATGGTAGTAG
	Goniothalamus_maewongensis	AGAATAAAGAGAGAGTCCCGTTCTACATGTCAATATAGACAACCATGAAAATGGTAGTAG
	Goniothalamus_majestatis	AGAATAAAGAGAGAGTCCCGTTCTACATGTCAATATAGACAACCATGAAAATGGTAGTAG
	Goniothalamus_malayanus	AGAATAAAGAGAGAGTCCCGTTCTACATGTCAATATAGACAACCATGAAAATGGTAGTAG
	Goniothalamus_megalocalyx	AGAATAAAGAGAGAGTCCCGTTCTACATGTCAATATAGACAACCATGAAAATGGTAGTAG
	Goniothalamus_monospermus	------------------------------------------------------------
	Goniothalamus_montanus	AGAATAAAGAGAGAGTCCCGTTCTACATGTCAATATAGACAACCATGAAAATGGTAGTAG
	Goniothalamus_obtusatus	AGAATAAAGAGAGAGTCCCGTTCTACATGTCAATATAGACAACCATGAAAATGGTAGTAG
	Goniothalamus_parallelivenius	AGAATAAAGAGAGAGTCCCGTTCTACATGTCAATATAGACAACCATGAAAATGGTAGTAG
	Goniothalamus_repevensis	AGAATAAAGAGAGAGTCCCGTTCTACATGTCAATATAGACAACCATGAAAATGGTAGTAG
	Goniothalamus_reticulatus	------------------------------------------------------------
	Goniothalamus_ridleyi	AGAATAAAGAGAGAGTCCCGTTCTACATGTCAATATAGACAACCATGAAAATGGTAGTAG
	Goniothalamus_calcareus	------------------------------------------------------------
	Goniothalamus_rotundisepalus	AGAATAAAGAGAGAGTCCCGTTCTACATGTCAATATAGACAACCATGAAAATGGTAGTAG
	Goniothalamus_rufus	------------------------------------------------------------
	Goniothalamus_sawtehii	AGAATAAAGAGAGAGTCCCGTTCTACATGTCAATATAGACAACCATGAAAATGGTAGTAG
	Goniothalamus_scortechinii	AGAATAAAGAGAGAGTCCCGTTCTACATGTCAATATAGACAACCATGAAAATGGTAGTAG
	Goniothalamus_sesquipedalis	AGAATAAAGAGAGAGTCCCGTTCTACATGTCAATATAGACAACCATGAAAATGGTAGTAG
	Goniothalamus_suaveolens_2	AGAATAAAGAGAGAGTCCCGTTCTACATGTCAATATAGACAACCATGAAAATGGTAGTAG
	Goniothalamus_palawanensis	AGAATAAAGAGAGAGTCCCGTTCTACATGTCAATATAGACAACCATGAAAATGGTAGTAG
	Goniothalamus_sp_nov	AGAATAAAGAGAGAGTCCCGTTCTACATGTCAATATAGACAACCATGAAAATGGTAGTAG
	Goniothalamus_tamirensis	AGAATAAAGAGAGAGTCCCGTTCTACATGTCAATATAGACAACCATGAAAATGGTAGTAG
	Goniothalamus_tapis	AGAATAAAGAGAGAGTCCCGTTCTACATGTCAATATAGACAACCATGAAAATGGTAGTAG
	Goniothalamus_tapisoides	AGAATAAAGAGAGAGTCCCGTTCTACATGTCAATATAGACAACCATGAAAATGGTAGTAG
	Goniothalamus_tavoyensis	AGAATAAAGAGAGAGTCCCGTTCTACATGTCAATATAGACAACCATGAAAATGGTAGTAG
	Goniothalamus_tenuifolius	AGAATAAAGAGAGAGTCCCGTTCTACATGTCAATATAGACAACCATGAAAATGGTAGTAG
	Goniothalamus_thomsoni	AGAATAAAGAGAGAGTCCCGTTCTACATGTCAATATAGACAACCATGAAAATGGTAGTAG
	Goniothalamus_thwaitesii	------------------------------------------------------------
	Goniothalamus_tomentosus	AGAATAAAGAGAGAGTCCCGTTCTACATGTCAATATAGACAACCATGAAAATGGTAGTAG
	Goniothalamus_tortilipetalus	AGAATAAAGAGAGAGTC-------------------------------------------
	Goniothalamus_touranensis	AGAATAAAGAGAGAGTCCCGTTCTACATGTCAA---------------------------
	Goniothalamus_undulatus	AGAATAAAGAGAGAGTCCCGTTCTACATGTCAATATAGACAACCATGAAAGTGGTAGTAG
	Goniothalamus_uvarioides	AGAATAAAGAGAGAGTCCCGTTCTACATGTCAATATAGACAACCATGAAAATGGTAGTAG
	Goniothalamus_velutinus	AGAATAAAGAGAGAGTCCCGTTCTACATGTCAATATAGACAACCATGAAAATGGTAGTAG
	Goniothalamus_woodii	AGAATAAAGAGAGAGTCCCGTTCTACATGTCAATATAGACAACCATGAAAATGGTAGTAG
	Goniothalamus_wrayi	AGAATAAAGAGAGAGTCCCGTTCTACATGTCAATATAGACAACCATGAAAATGGTAGTAG
	Goniothalamus_wynaadensis	AGAATAAAGAGAGAGTCCCGTTCTACATGTCAATATAGACAACCATGAAAATGGTAGTAG
	Neostenanthera_myristicifolia	AGAATAAAGATAGAGTCCCTCTCTACATGTCAATACAGACAATCACGAAAGTGATAGTAA
	Annona_dumetorum	GAGGAAAATCCGTCGACTTTATAAATCGTGAGGGTTCAAGTCCCTCTATCCCCAACACTA
	Annona_glabra	AAGGAAAATCCGTCGACTTTATAAATCGTGAGGGTTCAAGTCCCTCTATCCCCAACACTA
	Annona_herzogii	GAGGAAAATCCGTCGACTTTATAAATCGTGAGGGTNCAAGTCCCTCTATCCCCAACACTA
	Annona_mucosa	GAGGAAAATCCGTCGACTTTATAAATCGTGAGGGTTCAAGTCCCTCTATCCCCAACACTA
	Annona_muricata	GAGGAAAATCCGNNNNNNNNNNNNNNNNNNNNGGTTCAAGTCCCTCTATCCCCAACACTA
	Annona_reticulata	NNNNNNNNNNNNNNNNNNNNNNNNNNNNNNNNGGTTCAAGTCCCTCTATCCCCAACACTA
	Annona_squamosa	NNNNNNNNNNNNNNNNNNNNNNNNNNNNNNNNGGTTCAAGTCCCTCTATCCCCAACACTA
	Anonidium_sp_Cheek_7896	NNNNNNNNNNNNNNNNNNNNNNNNNNNNNNNNGGTTCAAGTCCCTCTATCCCCAATA---
	Asimina_longifolia	GAGGAAAATCCGTCGACTTTATAAATCGTGAGGGTTCAAGTCCCTCTATCCCCAATACTA
	Asimina_rugelii	GAGGAAAATCCGTCGACTTTATAAATCGTGAGGGTTCAAGTCCCTCTATCCCCAATACTA
	Asimina_triloba	GAGGAAAATCCGTCGACTTTATAAATCGTGAGGGTTCAAGTCCCTCTATCCCCAATMCTA
	Disepalum_platypetalum	------------------------------------------------------------
	Disepalum_pulchrum	GAGGAAAATCCGTCGACTTTATAAATCGTGAGGGTTCAAGTCCCTCTATCCCCAATA---
	Goniothalamus_amuyon	TAGGAAAATCCGTTGACTTTATAAATCGTGAGGGTTCAAGTCCCTCTATCCCCATTT---
	Goniothalamus_andersonii	------------------------------------------------------------
	Goniothalamus_aruensis	GAGGAAAATCCGTTGACTTTATAAATCGTGAGGGTTCAAGTCCCTCTATCCCCATTT---
	Goniothalamus_angustifolius	GAGGAAAATCCGTTGACTTTATAAATCGTGAGGGTTCAAGTCCCTCTATCCCCATTT---
	Goniothalamus_australis	GAGGAAAATCCGTTGACTTTATAAATCGTGAGGGTTCAAGTCCCTCTATCCCCATTT---
	Goniothalamus_borneensis	------------------------------------------------------------
	Goniothalamus_bracteosus	------------------------------------------------------------
	Goniothalamus_calvicarpus	GAGGAAAATCCGTTGACTTTATAAATCGTGAGGGTTCAAGTCCCTCTATCCCCATTT---
	Goniothalamus_cardiopetalus	GAGGAAAATCCGTTGACTTTATAAATCGTGAGGGTTCAAGTCCCTCTATCCCCATTT---
	Goniothalamus_cauliflorus	GAGGAAAATCCGTTGACTTTATAAATCGTGAGGGTTCAAGTCCCTCTATCCCCATTT---
	Goniothalamus_suaveolens_1	GAGGAAAATCCGTTGACTTTATAAATCGTGAGGGTTCAAGTCCCTCTATCCCCATTT---
	Goniothalamus_cheliensis	GAGGAAAATCCGTTGACTTTATAAATCGTGAGGGTTCAAGTCCCTCTATCCCCATTT---
	Goniothalamus_clemensii	GAGGAAAATCCGTTGACTTTATAAATCGTGAGGGTTCAAGTCCCTCTATCCCCATTT---
	Goniothalamus_costulatus	GAGGAAAATCCGTTGACTTTATAAATCGTGAGGGTTCAAGTCCCTCTATCCCCATTT---
	Goniothalamus_dumontetii	GAGGAAAATCCGTTGACTTTATAAATCGTGAGGGTTCAAGTCCCTCTATCCCCATTT---
	Goniothalamus_elegans	GAGGAAAATCCGTTGACTTTATAAATCGTGAGGGTTCAAGTCCCTCTATCCCCATTT---
	Goniothalamus_elmeri	GAGGAAAATCCGTTGACTTTATAAATCGTGAGGGTTCAAGTCCCTCTATCCCCATTT---
	Goniothalamus_expansus	GAGGAAAATCCGTTGACTTTATAAATCGTGAGGGTTCAAGTCCCTCTATCCCCATTT---
	Goniothalamus_fasciculatus	GAGGAAAATCCGTTGACTTTATAAATCGTGAGGGTTCAAGTCCCTCTATCCCCATTT---
	Goniothalamus_gardneri	GAGGAAAATCCGTTGACTTTATAAATCGTGAGGGTTCAAGTCCCTCTATCCCCATTT---
	Goniothalamus_giganteus	GAGGAAAATCCGTTGACTTTATAAATCGTGAGGGTTCAAGTCCCTCTATCCCCATTT---
	Goniothalamus_grandiflorus	GAGGAAAATCCGTTGACTTTATAAATCGTGAGGGTTCAAGTCCCTCTATCCCCATTT---
	Goniothalamus_griffithii	GAGGAAAATCCGTTGACTTTATAAATCGTGAGGGTTCAAGTCCCTCTATCCCCATTT---
	Goniothalamus_hookeri	GAGGAAAATCCGTTGACTTTATAAATCGTGAGGGTTCAAGTCCCTCTATCCCCATTT---
	Goniothalamus_howii	GAGGAAAATCCGTTGACTTTATAAATCGTGAGGGTTCAAGTCCCTCTATCCCCATTT---
	Goniothalamus_imbricatus	GAGGAAAATCCGTTGACTTTATAAATCGTGAGGGTTCAAGTCCCTCTATCCCCATTT---
	Goniothalamus_kinabaluensis	GAGGAAAATCCGTTGACTTTATAAATCGTGAGGGTTCAAGTCCCTCTATCCCCATTT---
	Goniothalamus_laoticus	GAGGAAAATCCGTTGACTTTATAAATCGTGAGGGTTCAAGTCCCTCTATCCCCATTT---
	Goniothalamus_loerzingii	GAGGAAAATCCGTTGACTTTATAAATCGTGAGGGTTCAAGTCCCTCTATCCCCATTT---
	Goniothalamus_macranthus	GAGGAAAATCCGTTGACTTTATAAATCGTGAGGGTTCAAGTCCCTCTATCCCCATTT---
	Goniothalamus_macrophyllus	GAGGAAAATCCGTTGACTTTATAAATCGTGAGGGTTCAAGTCCCTCTATCCCCATTT---
	Goniothalamus_maewongensis	GAGGAAAATCCGTTGACTTTATAAATCGTGAGGGTTCAAGTCCCTCTATCCCCATTT---
	Goniothalamus_majestatis	GAGGAAAATCCGTTGACTTTATAAATCGTGAGGGTTCAAGTCCCTCTATCCCCATTT---
	Goniothalamus_malayanus	GAGGAAAATCCGTTGACTTTATAAATCGTGAGGGTTCAAGTCCCTCTATCCCCATTT---
	Goniothalamus_megalocalyx	GAGGAAAATCCGTTGACTTTATAAATCGTGAGGGTTCAAGTCCCTCTATCCCCATTT---
	Goniothalamus_monospermus	------------------------------------------------------------
	Goniothalamus_montanus	GAGGAAAATCCGTTGACTTTATAAATCGTGAGGGTTCAAGTCCCTCTATCCCCATTT---
	Goniothalamus_obtusatus	GAGGAAAATCCGTTGACTTTATAAATCGTGAGGGTTCAAGTCCCTCTATCCCCATTT---
	Goniothalamus_parallelivenius	GAGGAAAATCCGTTGACTTTATAAATCGTGAGGGTTCAAGTCCCTCTATCCCCATTT---
	Goniothalamus_repevensis	GAGGAAAATCCGTTGACTTTATAAATCGTGAGGGTTCAAGTCCCTCTATCCCCATTT---
	Goniothalamus_reticulatus	------------------------------------------------------------
	Goniothalamus_ridleyi	GAGGAAAATCCGTTGACTTTATAAATCGTGAGGGTTCAAGTCCCTCTATCCCCATTT---
	Goniothalamus_calcareus	------------------------------------------------------------
	Goniothalamus_rotundisepalus	GAGGAAAATCCGTTGACTTTATAAATCGTGAGGGTTCAAGTCCCTCTATCCCCATTT---
	Goniothalamus_rufus	------------------------------------------------------------
	Goniothalamus_sawtehii	GAGGAAAATCCGTTGACTTTATAAATCGTGAGGGTTCAAGTCCCTCTATCCCCATTT---
	Goniothalamus_scortechinii	GAGGAAAATCCGTTGACTTTATAAATCGTGAGGGTTCAAGTCCCTCTATCCCCATTT---
	Goniothalamus_sesquipedalis	GAGGAAAATCCGTTGACTTTATAAATCGTGAGGGTTCAAGTCCCTCTATCCCCATTT---
	Goniothalamus_suaveolens_2	GAGGAAAATCCGTTGACTTTATAAATCGTGAGGGTTCAAGTCCCTCTATCCCCATTT---
	Goniothalamus_palawanensis	GAGGAAAATCCGTTGACTTTATAAATCGTGAGGGTTCAAGTCCCTCTATCCCCATTT---
	Goniothalamus_sp_nov	GAGGAAAATCCGTTGACTTTATAAATCGTGAGGGTTCAAGTCCCTCTATCCCCATTT---
	Goniothalamus_tamirensis	GAGGAAAATCCGTTGACTTTATAAATCGTGAGGGTTCAAGTCCCTCTATCCCCATTT---
	Goniothalamus_tapis	GAGGAAAATCCGTTGACTTTATAAATCGTGAGGGTTCAAGTCCCTCTATCCCCATTT---
	Goniothalamus_tapisoides	GAGGAAAATCCGTTGACTTTATAAATCGTGAGGGTTCAAGTCCCTCTATCCCCATTT---
	Goniothalamus_tavoyensis	GAGGAAAATCCGTTGACTTTATAAATCGTGAGGGTTCAAGTCCCTCTATCCCCATTT---
	Goniothalamus_tenuifolius	GAGGAAAATCCGTTGACTTTATAAATCGTGAGGGTTCAAGTCCCTCTATCCCCATTT---
	Goniothalamus_thomsoni	GAGGAAAATCCGTTGACTTTATAAATCGTGAGGGTTCAAGTCCCTCTATCCCCATTT---
	Goniothalamus_thwaitesii	------------------------------------------------------------
	Goniothalamus_tomentosus	GAGGAAAATCCGTTGACTTTATAAATCGTGAGGGTTCAAGTCCCTCTATCCCCATTT---
	Goniothalamus_tortilipetalus	------------------------------------------------------------
	Goniothalamus_touranensis	------------------------------------------------------------
	Goniothalamus_undulatus	GAGGAAAATCCGTTGACTTTATAAATCGTGAGGGTTCAAGTCCCTCTATCCCCATTT---
	Goniothalamus_uvarioides	GAGGAAAATCCGTTGACTTTATAAATCGTGAGGGTTCAAGTCCCTCTATCCCCATTT---
	Goniothalamus_velutinus	GAGGAAAATCCGTTGACTTTATAAATCGTGAGGGTTCAAGTCCCTCTATCCCCATTT---
	Goniothalamus_woodii	GAGGAAAATCCGTTGACTTTATAAATCGTGAGGGTTCAAGTCCCTCTATCCCCATTT---
	Goniothalamus_wrayi	GAGGAAAATCCGTTGACTTTATAAATCGTGAGGGTTCAAGTCCCTCTATCCCCATTT---
	Goniothalamus_wynaadensis	GAGGAAAATCCGTTGACTTTATAAATCGTGAGGGTTCAAGTCCCTCTATCCCCATTT---
	Neostenanthera_myristicifolia	GAGGAAAATCCGTCGACTTTATAAATCGTGAGGGTTCAAGTCCCTCTATCCCCAATA---
	Annona_dumetorum	TCCCCAAGAAAAA-GGCCCATTT---TCCCCCCCTAATTATTTATCCT-CTTTTTTGTCA
	Annona_glabra	TCCCCAAGGAAAA-GGCCCATCC--CCCCCCCCCTAATCATTTATCCT-CTTTTTTGTCA
	Annona_herzogii	TCCCCAAGAAAAA-GGTCCATTT---CCCCCCCCTAATTATTTATCCTCCTTTTTTGTCA
	Annona_mucosa	TCCCCAAGAAAAA-GGTCCATTT---CCCACCCCTAATTATTTATCCTCCTTTTTTGTCA
	Annona_muricata	TCCCCAAGAAAAAGG-----------CCCCCCCCTAACTATTTATCCT-CTTTTTTGTCA
	Annona_reticulata	TCCCCAAGAAAAA-GGCCCATTT---TCCCCCCCTAATAATTTATCCT-CTTTTTTGTCA
	Annona_squamosa	TCCCCAAGAAAAA-GGCCCATTT---TCCCCCCCTAATAATTTATCCT-CTTTTTTGTCA
	Anonidium_sp_Cheek_7896	----------AAAAGGCCCAT------TTCCCCCCAATCATTTATCCT-CCTTTTTGTCA
	Asimina_longifolia	TCCCCAATAAAAAAGGCCCATTT----CCCCCCCTAATCGTTTATCCT-CTTTTTTGTCA
	Asimina_rugelii	TCCCCAATAAAAAAGGCCCATTTCCCCCCCCCCCTAATCGTTTATCCT-CTTTTTTGTCA
	Asimina_triloba	TCCCCAATAAAAAAGGCCCATTT--CCCCCCCCCTAATCGTTTATCCT-CTTTTTTGTCA
	Disepalum_platypetalum	------------------------------------------------------------
	Disepalum_pulchrum	---------AAAAAGGCCCAT-CCCCCCCCCCCCTAATCGTTTATCCT-CTTTTTTGTCA
	Goniothalamus_amuyon	---------------------------CCCCCCCTAATTATTTATCCT-CTTTTTTGTCA
	Goniothalamus_andersonii	------------------------------------------------------------
	Goniothalamus_aruensis	----------------------------CCCCCCTAATTATTTATCCT-CTTTTTTGTCA
	Goniothalamus_angustifolius	---------------------------CCCCCCCTAATTATTTATCCT-CTTTTTTGTCA
	Goniothalamus_australis	----------------------------CCCCCCTAATTATTTATCCT-CTTTTTTGTCA
	Goniothalamus_borneensis	------------------------------------------------------------
	Goniothalamus_bracteosus	------------------------------------------------------------
	Goniothalamus_calvicarpus	----------------------------CCCCCCTAATTATTTATCCT-CTTTTTTGTCA
	Goniothalamus_cardiopetalus	----------------------------CCCCCCTAATTATTTATCCT-CTTTTTTGTCA
	Goniothalamus_cauliflorus	----------------------------CCCCCCTAATTATTTATCCT-CTTTTTTGTCA
	Goniothalamus_suaveolens_1	----------------------------CCCCCCTAATAATTTATCCT-CTTTTTTGTCA
	Goniothalamus_cheliensis	----------------------------CCCCCCTAATTATTTATCCT-CTTTTTTGTCA
	Goniothalamus_clemensii	----------------------------CCCCCCTAATTATTTATCCT-CTTTTTTGTCA
	Goniothalamus_costulatus	-------------------------CCCCCCCCCTAATTATTTATCCT-CTTTTTTGTCA
	Goniothalamus_dumontetii	----------------------------CCCCCCTAATTATTTATCCT-CTTTTTTGTCA
	Goniothalamus_elegans	------------------------CCCCCCCCCCTAATTATTTATCCT-CTTTTTTGTCA
	Goniothalamus_elmeri	----------------------------CCCCCCTAATTATTTATCCT-CTTTTTTGTCA
	Goniothalamus_expansus	----------------------------CCCCCCTAATTATTTATCCT-CTTTTTTGTCA
	Goniothalamus_fasciculatus	----------------------------CCCCCCTAATTATTTATCCT-CTTTTTTGTCA
	Goniothalamus_gardneri	----------------------------CCCCCCTAATTATTTATCCT-CTTTTTTGTCA
	Goniothalamus_giganteus	----------------------------CCCCCCTAATTATTTATCCT-CTTTTTTGTCA
	Goniothalamus_grandiflorus	----------------------------CCCCCCTAATTATTTATCCT-CTTTTTTATCA
	Goniothalamus_griffithii	----------------------------CCCCCCTAATTATTTATCCT-CTTTTTTGTCA
	Goniothalamus_hookeri	----------------------------CCCCCCTAATTATTTATCCT-CTTTTTTGTCA
	Goniothalamus_howii	----------------------------CCCCCCTAATTATTTATCCT-CTTTTTTGTCA
	Goniothalamus_imbricatus	----------------------------CCCCCCTAATTATTTATCCT-CTTTTTTGTCA
	Goniothalamus_kinabaluensis	----------------------------CCCCCCTAATAATTTATCCT-CTTTTTTGTCA
	Goniothalamus_laoticus	----------------------------CCCCCCTAATTATTTATCCT-CTTTTTTGTCA
	Goniothalamus_loerzingii	----------------------------CCCCCCTAATTATTTATCCT-CTTTTTTGTCA
	Goniothalamus_macranthus	----------------------------CCCCCCTAATTATTTATCCT-CTTTTTTGTCA
	Goniothalamus_macrophyllus	----------------------------CCCCCCTAATTATTTATCCT-CTTTTTTGTCA
	Goniothalamus_maewongensis	----------------------------CCCCCCTAATTATTTATCCT-CTTTTTTGTCA
	Goniothalamus_majestatis	----------------------------CCCCCCTAATTATTTATCCT-CTTTTTTGTCA
	Goniothalamus_malayanus	----------------------------CCCCCCTAATTATTTATCCT-CTTTTTTGTCA
	Goniothalamus_megalocalyx	----------------------------CCCCCCTAAGAATTTATCCT-CTTTTTTGTCA
	Goniothalamus_monospermus	------------------------------------------------------------
	Goniothalamus_montanus	----------------------------CCCCCCTAATTATTTATCCT-CTTTTTTGTCA
	Goniothalamus_obtusatus	----------------------------CCCCCCTAATTATTTATCCT-CTTTTTTGTCA
	Goniothalamus_parallelivenius	----------------------------CCCCCCTAATAATTTATCCT-CTTTTTTGTCA
	Goniothalamus_repevensis	----------------------------CCCCCCTAATTATTTATCCT-CTTTTTTGTCA
	Goniothalamus_reticulatus	------------------------------------------------------------
	Goniothalamus_ridleyi	----------------------------CCCCCCTAATAATTTATCCT-CTTTTTTGTCA
	Goniothalamus_calcareus	------------------------------------------------------------
	Goniothalamus_rotundisepalus	------------------------CCCCCCCCCCTAATTATTTATCCT-CTTTTTTGTCA
	Goniothalamus_rufus	------------------------------------------------------------
	Goniothalamus_sawtehii	---------------------------CCCCCCCTAATTATTTATCCT-CTTTTTTGTCA
	Goniothalamus_scortechinii	----------------------------CCCCCCTAATTATTTATCCT-CTTTTTTGTCA
	Goniothalamus_sesquipedalis	----------------------------CCCCCCTAATTATTTATCCT-CTTTTTTGTCA
	Goniothalamus_suaveolens_2	----------------------------CCCCCCTAATAATTTATCCT-CTTTTTTGTCA
	Goniothalamus_palawanensis	--------------------------CCCCCCCCTAATTATTTATCCT-CTTTTTTGTCA
	Goniothalamus_sp_nov	----------------------------CCCCCCTAATTATTTATCCT-CTTTTTTGTCA
	Goniothalamus_tamirensis	-------------------------CCCACCCCCTAATTATTTATCCT-CTTTTTTGTCA
	Goniothalamus_tapis	----------------------------CCCCCCTAATTATTTATCCT-CTTTTTTGTCA
	Goniothalamus_tapisoides	----------------------------CCCCCCTAATTATTTATCCT-CTTTTTTGTCA
	Goniothalamus_tavoyensis	---------------------CCCCCCCCCCCCCCAATTATTTATCCT-CTTTTTTGTCA
	Goniothalamus_tenuifolius	---------------------CCCCCCCCCCCCCTAATTATTTATCCT-CTTTTTTGTCA
	Goniothalamus_thomsoni	----------------------------CCCCCCTAATTATTTATCCT-CTTTTTTGTCA
	Goniothalamus_thwaitesii	------------------------------------------------------------
	Goniothalamus_tomentosus	--------------------------CCCCCCCCTAATTATTTATCCT-CTTTTTTGTCA
	Goniothalamus_tortilipetalus	------------------------------------------------------------
	Goniothalamus_touranensis	------------------------------------------------------------
	Goniothalamus_undulatus	---------------------------CCCCCCCTAATTATTTATCCT-CTTTTTTGTCA
	Goniothalamus_uvarioides	----------------------------CCCCCCTAATTATTTATCCT-CTTTTTTGTCA
	Goniothalamus_velutinus	---------------------------CCCCCCCTAATTATTTATCCT-CTTTTTTGTCA
	Goniothalamus_woodii	----------------------------CCCCCCTAATTATTTATCCT-CTTTTTTGTCA
	Goniothalamus_wrayi	----------------------------CCCCCCTAATTATTTATCCT--TTTTTTGTCA
	Goniothalamus_wynaadensis	----------------------------CCCCCCTAATTATTTATCCT-CTTTTTTGTCA
	Neostenanthera_myristicifolia	----------AAAAGGCCCAT------TTCCCCCCAACCATTTATCCT-CTTTTTTGTCA
	Annona_dumetorum	G-----TTCTTCCAAATTCGTTATGTTTCTCATTCACTCTACTCTTTCACAAATGGATCC
	Annona_glabra	G-----TTCTTCCAAATTCGTTATGTTTCTCATTCACTCTACTCTTTCACAAATGGATCC
	Annona_herzogii	G-----TTCTTCCAAATTCGTTATGTTTCTCATTCACTCTACTCTTTCACAAATGGATCC
	Annona_mucosa	G-----TTCTTCCAAATTCGTTATGTTTCTCATTCACTCTACTCTTTCACAAATGGATCC
	Annona_muricata	G-----TTCTTCCAAATTCGTTATGTTTCTCATTCACTCTACTCTTTCACAAATGGATCC
	Annona_reticulata	G-----TTCTTCCAAATTCGTTATGTTTCTCATTCACTCTACTCTTTCACAAATGGATCC
	Annona_squamosa	G-----TTCTTCCAAATTCGTTATGTTTCTCATTCACTCTACTCTTTCACAAATGGATCC
	Anonidium_sp_Cheek_7896	G-----TTCTTACAAATTCGTTATGTTTCTCATTCATTCTACTCTTTCACAAATGGATCC
	Asimina_longifolia	G-----TTCTTCCAAATTCGTTATGTTTCTCATTCACTCTACTCTTTCACAAATGGATCC
	Asimina_rugelii	G-----TTCTTCCAAATTCGTTATGTTTCTCATTCACTCTACTCTTTCACAAATGGATCC
	Asimina_triloba	G-----TTCTTCCAAATTCGTTATGTTTCTCATTCACTCYACTCTTTCACAAATGGATCC
	Disepalum_platypetalum	------------------------------------------------------------
	Disepalum_pulchrum	G-----TTCTTCCAAATTCGTTATGTTTCTCATTCACTCTACTCTTTCACAAATGGATCC
	Goniothalamus_amuyon	G-----TTCTTCCAAATTCGTTATGTTTCTCATTCACTCTACTCTTTCACAAATGGATCC
	Goniothalamus_andersonii	------------------------------------------------------------
	Goniothalamus_aruensis	GTTCTTTTCTTCCAAATTCGTTATGTTTCTCATTCACTCTACTCTTTCACAAATGGATCC
	Goniothalamus_angustifolius	G-----TTCTTCCAAATTCGTTATGTTTCTCATTCACTCTACTCTTTCACAAATGGATCC
	Goniothalamus_australis	G-----TTCTTCCAAATTCGTTATGTTTCTCATTCACTCTACTCTTTCACAAATGGATCC
	Goniothalamus_borneensis	------------------------------------------------------------
	Goniothalamus_bracteosus	------------------------------------------------------------
	Goniothalamus_calvicarpus	G-----TTCTTCCAAATTCGTTATGTTTCTCATTCACTCTACTCTTTCACAAATGGATCC
	Goniothalamus_cardiopetalus	G-----TTCTTCCAAATTCGTTATGTTTCTCATTCACTCTACTCTTTCACAAATGGATCC
	Goniothalamus_cauliflorus	GTTCTTTTCTTCCAAATTCGTTATGTTTCTCATTCACTCTACTCTTTCACAAATGGATCC
	Goniothalamus_suaveolens_1	G-----TTCTTCCAAATTCGTTATGTTTCTCATTCACTCTACTCTTTCACAAATGGATCC
	Goniothalamus_cheliensis	G-----TTCTTCCAAATTCGTTATGTTTCTCATTCACTCTACTCTTTCACAAATGGATCC
	Goniothalamus_clemensii	G-----TTCTTCCAAATTCGTTATGTTTCTCATTCACTCTACTCTTTCACAAATGGATCC
	Goniothalamus_costulatus	G-----TTCTTCCAAATTCGTTATGTTTCTCATTCACTCTACTCTTTCACAAATGGATCC
	Goniothalamus_dumontetii	G-----TTCTTCCAAATTCGTTATGTTTCTCATTCACTCTACTCTTTCACAAATGGATCC
	Goniothalamus_elegans	G-----TTCTTCCAAATTCGTTATGTTTCTCATTCACTCTACTCTTTCACAAATGGATCC
	Goniothalamus_elmeri	G-----TTCTTCCAAATTCGTTATGTTTCTCATTCACTCTACTCTTTCACAAATGGATCC
	Goniothalamus_expansus	G-----TTCTTCCAAATTCGTTATGTTTCTCATTCACTCTACTTTTTCACAAAAGGATCC
	Goniothalamus_fasciculatus	G-----TTCTTCCAAATTCGTTATGTTTCTCATTCACTCTACTTTTTCACAAATGGATCC
	Goniothalamus_gardneri	G-----TTCTTCAAAATTCGTTATGTTTCTCATTCACTCTACTCTTTCACAAATGGATCC
	Goniothalamus_giganteus	G-----TTCTTCCAAATTCGTTATGTTTCTCATTCACTCTACTCTTTCACAAATGGATCC
	Goniothalamus_grandiflorus	G-----TTCTTCCAAATTCGTTATGTTTCTCGTTCACTCTACTCTTTCACAAATGGATCC
	Goniothalamus_griffithii	G-----TTCTTCCAAATTCGTTATGTTTCTCATTCACTCTACTCTTTCACAAATGGATCC
	Goniothalamus_hookeri	G-----TTCTTCAAAATTCGTTATGTTTCTCATTCACTCTACTCTTTCACAAATGGATCC
	Goniothalamus_howii	G-----TTCTTCCAAATTCGTTATGTTTCTCATTCACTCTACTCTTTCACAAATGGATCC
	Goniothalamus_imbricatus	G-----TTCTTCCAAATTCGTTATGTTTCTCATTCACTCTACTCTTTCACAAATGGATCC
	Goniothalamus_kinabaluensis	G-----TTCTTCCAAATTCGTTATGTTTCTCATTCACTCTACTCTTTCACAAATGGATCC
	Goniothalamus_laoticus	G-----TTCTTCCAAATTCGTTATGTTTCTCATTCACTCTACTCTTTCACAAATGGATCC
	Goniothalamus_loerzingii	G-----TTCTTCCAAATTCGTTATGTTTCTCATTCACTCTACTCTTTCACAAATGGATCC
	Goniothalamus_macranthus	G-----TTCTTCCAAATTCGTTATGTTTCTCATTCACTATACTCTTTCACAAATGGATCC
	Goniothalamus_macrophyllus	G-----TTCTTCCAAATTCGTTATGTTTCTCATTCACTCTACTCTTTCACAAATGGATCC
	Goniothalamus_maewongensis	G-----TTCTTCCAAATTCGTTATGTTTCTCATTCACTCTACTCTTTCACAAATGGATCC
	Goniothalamus_majestatis	G-----TTCTTCCAAATTCGTTATGTTTCTCATTCACTCTACTCTTTCACAAATGGATCC
	Goniothalamus_malayanus	G-----TTCTTCCAAATTCGTTATGTTTCTCATTCACTCTACTCTCTCACAAATGGATCC
	Goniothalamus_megalocalyx	G-----TTCTTCCAAATTCGTTATGTTTCTCATTCACTCTACTCTTTCACAAATGGATCC
	Goniothalamus_monospermus	------------------------------------------------------------
	Goniothalamus_montanus	G-----TTCTTCCAAATTCGTTATGTTTCTCATTCACTCTACTCTTTCACAAATGGATCC
	Goniothalamus_obtusatus	G-----TTCTTCCAAATTCGTTATGTTTCTCATTCACTCTACTCTTTCACAAATGGATCC
	Goniothalamus_parallelivenius	G-----TTCTTCCAAATTCGTTATGTTTCTCATTCACTCTACTCTTTCACAAATGGATCC
	Goniothalamus_repevensis	G-----TTCTTCCAAATTCGTTATGTTTCTCATTCACTCTACTCTTTCACAAATGGATCT
	Goniothalamus_reticulatus	------------------------------------------------------------
	Goniothalamus_ridleyi	G-----TTCTTCCAAATTCGTTATGTTTCTCATTCACTCTACTCTTTCACAAATGGATCC
	Goniothalamus_calcareus	------------------------------------------------------------
	Goniothalamus_rotundisepalus	G-----TTCTTCCAAATTCGTTATGTTTCTCATTCACTCTACTCTTTCACAAATGGATCC
	Goniothalamus_rufus	--------------AATTCGTTATGTTTCTCATTCACTCTACTCTTTCACAAATGGATCC
	Goniothalamus_sawtehii	G-----TTCTTCCAAATTCGTTATGTTTCTCATTCACTCTACTCTTTCACAAATGGATCC
	Goniothalamus_scortechinii	G-----TTCTTCCAAATTCGTTATGTTTCTCATTCACTCTACTCTTTCACAAATGGATCC
	Goniothalamus_sesquipedalis	G-----TTCTTCAAAATTCGTTATGTTTCTCATTCACTCTACTCTTTCACAAATGGATCC
	Goniothalamus_suaveolens_2	G-----TTCTTCCAAATTCGTTATGTTTCTCATTCACTCTACTCTTTCACAAATGGATCC
	Goniothalamus_palawanensis	G-----TTCTTCCAAATTCGTTATGTTTCTCATTCACTCTACTCTTTCACAAATGGATCC
	Goniothalamus_sp_nov	G-----TTCTTCCAAATTCGTTATGTTTCTCATTCACTCTACTCTTTCACAAATGGATCC
	Goniothalamus_tamirensis	G-----TTCTTCCAAATTCGTTATGTTTCTCATTCACTCTACTCTTTCACAAATGGATCC
	Goniothalamus_tapis	G-----TTCTTCCAAATTCGTTATGTTTCTCATTCACTCTACTCTTTCACAAATGGATCT
	Goniothalamus_tapisoides	G-----TTCTTCCAAATTCGTTATGTTTCTCATTCACTCTACTCTTTCACAAATGGATCC
	Goniothalamus_tavoyensis	G-----TTCTTCCAAATTCATTATGTTTCTCATTCACTCTACTCTTTCACAAATGGATCC
	Goniothalamus_tenuifolius	G-----TTCTTCCAAATTCGTTATGTTTCTCATTCACTCTACTCTTTCACAAATGGATCC
	Goniothalamus_thomsoni	G-----TTCTTCAAAATTCGTTATGTTTCTCATTCACTCTACTCTTTCACAAATGGATCC
	Goniothalamus_thwaitesii	----------------------------------------------------ATGGATCC
	Goniothalamus_tomentosus	G-----TTCTTCCAAATTCGTTATGTTTCTCATTCACTCTACTCTTTCACAAATGGATCC
	Goniothalamus_tortilipetalus	G-----TTCTTCCAAATTCGTTATGTTTCTCATTCACTCTACTCTTTCACAAATGGATCC
	Goniothalamus_touranensis	------------------------------------------------------------
	Goniothalamus_undulatus	G-----TTCTTCCAAATTCGTTATGTTTCTCATTCACTCTACTCTTTCACAAATGGATCC
	Goniothalamus_uvarioides	G-----TTCTTCCAAATTCGTTATGTTTCTCATTCACTCTACTCTTTCACAAATGGATCC
	Goniothalamus_velutinus	G-----TTCTTCCAAATTCGTTATGTTTCTCATTCACTCTACTCTTTCACAAATGGATCC
	Goniothalamus_woodii	G-----TTCTTCCAAATTCGTTATGTTTCTCATTCACTCTACTCTTTCACAAATGGATCC
	Goniothalamus_wrayi	G-----TTCTTCCAAATTCGTTATGTTTCTCATTCACTCTACTCTTTCACAAATGGATCC
	Goniothalamus_wynaadensis	G-----TTCTTCCAAATTCGTTATGTTTCTCATTCACTCTACTCTTTCACAAATGGATCC
	Neostenanthera_myristicifolia	G-----TTCTTCCAAATTCGTTATGTTTCTTATTCACTCTACTCTTTCACAAATGGATCC
	Annona_dumetorum	GACCAGAAATGTTTC------TCTCTTATCGCAGGTTTTGTGATAGATATGATTTACGTA
	Annona_glabra	GACCAGAAATGTTTC------TCTCTTATCACAGGTTTTGTGATAGATATGATTTACGTA
	Annona_herzogii	GACCAGAAATGTTTC------TCTCTTATCACAGGTTTTGTGATAGATATGATTTACGTA
	Annona_mucosa	GACCAGAAATGTTTC------TCTCTTATCACAGGTTTTGTGATAGATATGATTTACGTA
	Annona_muricata	GACCAGAAATGTTTC------TCTCTTATCGCGGGTTTTGTGATAGATATGATTTACGTA
	Annona_reticulata	GACCAGAAATGTTTC------TCTCTTATCGCAGGTTTTGTGATAGATATGATCTACGTA
	Annona_squamosa	GACCAGAAATGTTTC------TCTCTTATCGCAGGTTTTGTGATAGATATGATTTACGTA
	Anonidium_sp_Cheek_7896	GACCAGAAATGTTTC------TCTCTTATCACAAGTTTTGTGATAGATATGATTTACGTA
	Asimina_longifolia	GACCAGAAATGTTTC------TATCTTATCACAAGTTTTGTGATAGATATGATTTACGTA
	Asimina_rugelii	GACCAGAAATGTTTC------TCTCTTATCACAAGTTTTGTGATAGATATGATTTACGTA
	Asimina_triloba	GACCAGAAATGTTTC------TCTCTTATCACAAGTTTTGTGATAGATATGATTTACGTA
	Disepalum_platypetalum	------------------------------------------------------------
	Disepalum_pulchrum	GACCAGAAATGTTTC------TCTCTTATCACAAGTTTTGTGATAGATAAGATTTACGTA
	Goniothalamus_amuyon	GACCAGAAATGTTTCTCTCTTTCTCTTATCACAAGTTTTGTGATAGATACGATTTACGTA
	Goniothalamus_andersonii	------------------------------------------------------------
	Goniothalamus_aruensis	GACGAGAAATGTTTCTCTCTTTCTCTTATCACAAGTTTTGTGATAGATACGATTTACGTA
	Goniothalamus_angustifolius	GACCAGAAATGTTTCTCCCTTTCTCTTATCACAAGTTTTGTGATAGATACGATTTACGTA
	Goniothalamus_australis	GACCAGAAATGTTTCTCTCTTTCTCTTATCACAAGTTTTGTGATAGATACGATTTACGTA
	Goniothalamus_borneensis	------------------------------------------------------------
	Goniothalamus_bracteosus	------------------------------------------------------------
	Goniothalamus_calvicarpus	GATCAGAAATGTTTCTCTCTTTCTCTTATCACAAGTTTTGTGATAGATACGATTTACGTA
	Goniothalamus_cardiopetalus	GACCAGAAATGTTTCTCTCTTTCTCTTATCACAAGTTTTGTGATAGATACGATTTACGTA
	Goniothalamus_cauliflorus	GACGAGAAATGTTTCTCTCTTTCTCTTATCACAAGTTTTGTGATAGATACGATTTACGTA
	Goniothalamus_suaveolens_1	GACCAGAAATGTTTCTCTCTTTCTCTTATCACAAGTTTTGTGATAGATACGATTTACGTA
	Goniothalamus_cheliensis	GACCAGAAATGTTTCTCTCTTTCTCTTATCACAAGTTTTGTGATAGATACGATTTACGTA
	Goniothalamus_clemensii	GACCAGAAATGTTTCTCTCTTTCTCTTATCACAAGTTTTGTGATAGATACGATTTACGTA
	Goniothalamus_costulatus	GACCAGAAATGTTTCTCTCTTTCTCTTATCACAAGTTTTGTGATAGATACGATTTACGTA
	Goniothalamus_dumontetii	GACCAGAAATGTTTCTCTCTTTCTCTTATCACAAGTTTTGTGATAGATACGATTTACGTA
	Goniothalamus_elegans	GACCAGAAATGTTTCTCTCTTTCTCTTATCACAAGTTTTGTGATAGATACAATTTACGTA
	Goniothalamus_elmeri	GACCAGAAATGTTTCTCTCTTTCTCTTATCACAAGTTTTGTGATAGATACGATTTACGTA
	Goniothalamus_expansus	GACCAGAAATGTTTCTCTCTTTCTCTTATCACAAGTTTTGTGATAGATACGATTTACGTA
	Goniothalamus_fasciculatus	GACCAGAAATGTTTCTCTCTTTCTCTTATCACAAGTTTTGTGATAGATACGATTTACGTA
	Goniothalamus_gardneri	GACCAGAAATGTTTCTCTCTTTCTCTTATCACAAGTTTTGTGATAGATACGATTTACGTA
	Goniothalamus_giganteus	GACCAGAAATGTTTCTCTCTTTCTCTTATCACAAGTTTTGTGATAGATACGATTTACGTA
	Goniothalamus_grandiflorus	GACCAGAAATGTTTCTCTCTTTCTCTTATCACAAGTTTTGTGATAGATACGATTTACGTA
	Goniothalamus_griffithii	GATCAGAAATGTTTCTCTCTTTCTCTTATCACAAGTTTTGTGATAGATACGATTTACGTA
	Goniothalamus_hookeri	GACCAGAAATGTTTCTCTCTTTCTCTTATCACAAGTTTTGTGATAGATACGATTTACGTA
	Goniothalamus_howii	GACCAGAAATGTTTCTCTCTTTCTCTTATCACAAGTTTTGTGATAGATACGATTTACGTA
	Goniothalamus_imbricatus	GACCAGAAATGTTTCTCTCTTTCTCTTATCACAAGTTTTGTGATAGATACGATTTACGTA
	Goniothalamus_kinabaluensis	GACCAGAAATGTTTCTCTCTTTCTCTTATCACAAGTTTTGTGATAGATACGATTTACGTA
	Goniothalamus_laoticus	GACCAGAAATGTTTCTCTCTTTCTCTTATCACAAGTTTTGTGATAGATACGATTTGCGTA
	Goniothalamus_loerzingii	GACCAGAAATGTTTCTCTCTTTCTCTTATCACAAGTTTTGTGATAGATACGATTTACGTA
	Goniothalamus_macranthus	GACCAGAAATGTTTCTCTCTTTCTCTTATCACAAGTTTTGTGATAGATACGATTTACGTA
	Goniothalamus_macrophyllus	GACCAGAAATGTTTCTCTCTTTCTCTTATCACAAGTTTTGTGATAGATACGATTTACGTA
	Goniothalamus_maewongensis	GACCAGAAATGTTTCTCTCTTTCTCTTATCACAAGTTTTGTGATAGATACGATTTACGTA
	Goniothalamus_majestatis	GACCAGAAATGTTTCTCTCTTTCTCTTATCACAAGTTTTGTGATAGATACGATTTGCGTA
	Goniothalamus_malayanus	GACCAGAAATGTTTCTCTCTTTCTCTTATCACAAGTTTTGTGATAGATACGATTTACGTA
	Goniothalamus_megalocalyx	GACCAGAAATGTTTCTCTCTTTCTCTTATCACAAGTTTTGTGATAGATACGATTTACGTA
	Goniothalamus_monospermus	------------------------------------------------------------
	Goniothalamus_montanus	GACCAGAAATGTTTCTCTCTTTCTCTTATCACAAGTTTTGTGATAGATACGATTTACGTA
	Goniothalamus_obtusatus	GACCAGAAATGTTTCTCTCTTTCTCTTATCACAAGTTTTGTGATAGATACGATTTACGTA
	Goniothalamus_parallelivenius	GACCAGAAATGTTTCTCTCTTTCTCTTATCACAAGTTTTGTGATAGATACGATTTACGTA
	Goniothalamus_repevensis	GACCAGAAATGTTTCTCTCTTTCTCTTATCACAAGTTTTGTGATAGATACGATTTACGTA
	Goniothalamus_reticulatus	------------------------------------------------------------
	Goniothalamus_ridleyi	GACCAGAAATGTTTCTCTCTTTCTCTTATCACAAGTTTTGTGATAGATACGATTTACGTA
	Goniothalamus_calcareus	------------------------------------------------------------
	Goniothalamus_rotundisepalus	GACCAGAAATGTTTCTCTCTTTCTCTTATCACAAGTTTTGTGATAGATACGATTTACGTA
	Goniothalamus_rufus	GACCAGAAATGTTTCTCTCTTTCTCTTATCACAAGTTTTGTGATAGATACGATTTACGTA
	Goniothalamus_sawtehii	GACCAGAAATGTTTCTCTCTTTCTCTTATCACAAGTTTTGTGATAGATACGATTTACGTA
	Goniothalamus_scortechinii	GACCAGAAATGTTTCTCTCTTTCTCTTATCACAAGTTTTGTGATAGATACGATTTACGTA
	Goniothalamus_sesquipedalis	GACCAGAAATGTTTCTCTCTTTCTCTTATCACAAGTTTTGTGATAGATACGATTTACGTA
	Goniothalamus_suaveolens_2	GACCAGAAATGTTTCTCTCTTTCTCTTATCACAAGTTTTGTGATAGATACGATTTACGTA
	Goniothalamus_palawanensis	GACCAGAAATGTTTCTCTCTTTCTCTTATCACAAGTTTTGTGATAGATACGATTTACGTA
	Goniothalamus_sp_nov	GACCAGAAATGTTTCTCTCTTTCTCTTATCACAAGTTTTGTGATAGATACGATTTACGTA
	Goniothalamus_tamirensis	GACCAGAAATTTTTCTCTCTTTCTCTTATCACAAGTTTTGTGATAGATACAATTTACGTA
	Goniothalamus_tapis	GACCAGAAATGTTTCTCTCTTTCTCTTATCACAAGTTTTGTGATAGATACGATTTACGTA
	Goniothalamus_tapisoides	GACCAGAAATGTTTCTCTCTTTCTCTTATCACAAGTTTTGTGATAGATACGATTTACGTA
	Goniothalamus_tavoyensis	GACCAGAAATGTTTCTCTCTTTCTCTTATCACAAGTTTTGTGATAGATACGATTTACGTA
	Goniothalamus_tenuifolius	GACCAGAAATGTTTCTCTCTTTCTCTTATCACAAGTTTTGTGATAGATACGATTTACGTA
	Goniothalamus_thomsoni	GACCAGAAATGTTTCTCTCTTTCTCTTATCACAAGTTTTGTGATAGATACGATTTACGTA
	Goniothalamus_thwaitesii	GACCAGAAATGTTTCTCTCTTTCTCTTATCACAAGTTTTGTGATAGATACGATTTACGTA
	Goniothalamus_tomentosus	GACCAGAAATGTTTCTCTCTTTCTCTTATCACAAGTTTTGTGATAGATACGATTTACGTA
	Goniothalamus_tortilipetalus	GACCAGAAATGTTTCTCTCTTTCTCTTATCACAAGTTTTGTGATAGATACGATTTACGTA
	Goniothalamus_touranensis	------------------------------------------------------------
	Goniothalamus_undulatus	GACCAGAAATGTTTCTCTCTTTCTCTTATCACAAGTTTTGTGATAGATACGATTTACGTA
	Goniothalamus_uvarioides	GACCAGAAATGTTTCTCTCTTTCTCTTATCACAAGTTTTGTGATAGATACGATTTACGTA
	Goniothalamus_velutinus	GACCAGAAATGTTTCTCTCTTTCTCTTATCACAAGTTTTGTGATAGATACGATTTACGTA
	Goniothalamus_woodii	GACCAGAAATGTTTCTCTCTTTCTCTTATCACAAGTTTTGTGATAGATACGATTTACGTA
	Goniothalamus_wrayi	GACCAGAAACGTTTCTCTCTTTCTCTCATCACAAGTTTTGTGATAGATACGATTTACGTA
	Goniothalamus_wynaadensis	GACCAGAAATGTTTCTCTCTTTCTCTTATCACAAGTTTTGTGATAGATACGATTTACGTA
	Neostenanthera_myristicifolia	GACCAGAAATGTTTC------TCTCTTATTACAAGTTTTGTGATAGATATGATTTACGTA
	Annona_dumetorum	CATGCGTACAAATGAACAGATAATGAATGGGCAAGGAATCTCCACTATTGAATCATTCAC
	Annona_glabra	CATGCGTACAAATGAACAGATAATGAATGGGCAAGGAATCTCCACTATTGAATCATTCAC
	Annona_herzogii	CATGCGTACAAATGAACAGATAATGAATGGGCAAGGAATCTCCACTATTGAATCATTCAC
	Annona_mucosa	CATGCGTACAAATGAACAGATAATGAATGGGCAAGGAATCTCCACTATTGAATCATTCAC
	Annona_muricata	CATTCGTACAAATGAACAGATAATGAATGGGCAAGGAATCTCCACTATTGAATCATTCAC
	Annona_reticulata	CATGCGTACAAATGAACAGATAATGAATGGGCAAGGAATCTCCACTATTGAATCATTCAC
	Annona_squamosa	CATGCGTACAAATGAACAGATAATGAATGGGCAAGGAATCTCCACTATTGAATCATTCAC
	Anonidium_sp_Cheek_7896	CATGCGTACAAATGAACAGATAATGAATGGGCAAGGAATCTCCACTATTGAATCATTCAC
	Asimina_longifolia	CATGCGTACAAATGAACAGATAATGAATGGGCAAGGAATCTCCACTATTGAATCATTCAC
	Asimina_rugelii	CATGCGTACAAATGAACAGATAATGAATGGGCAAGGAATCTCCACTATTGAATCATTCAT
	Asimina_triloba	CATGCGTACAAATGAATAGATAATGAATGGGCAAGGAATCTCCWCTATTGAATCATTCMC
	Disepalum_platypetalum	------------------------------------------------------------
	Disepalum_pulchrum	CATGCATTCAAATGAACAGATAATGAATGGGCAAGGAATCTTCACTATTGAATCATTCAC
	Goniothalamus_amuyon	CATGCGTACAAATGAACAGATAATGAATGGGCAAGGAATCTCCACTATTGAATCATTCAC
	Goniothalamus_andersonii	------------------------------------------------------------
	Goniothalamus_aruensis	CATGCGTACAAATGAACAG-----------------------------------------
	Goniothalamus_angustifolius	CATGCGTACAAATGAACAGATAATGAATGGGCAAGGAGTCTCCACTATTGAATCATTCAC
	Goniothalamus_australis	CATGCGTACAAATGAACAG-----------------------------------------
	Goniothalamus_borneensis	------------------------------------------------------------
	Goniothalamus_bracteosus	------------------------------------------------------------
	Goniothalamus_calvicarpus	CATGCGTACAAATGAACAGATAATGAATGGGCAAGGAGTCTCCACTATTGAATCATTCAC
	Goniothalamus_cardiopetalus	CATGCGTACAAATGAACAGATAATGAATGGGCAAGGAGTCTCCACTATTGAATCATTCAC
	Goniothalamus_cauliflorus	CATGCGTACAAATGAACAGATAATGAATGGGCAAGGAGTCTCCACTATTGAATCATTCAC
	Goniothalamus_suaveolens_1	CATGCGTACAAATGAACAGATAATGAATGGGCAAGGAGTCTCCACTATTGAATCATTCAC
	Goniothalamus_cheliensis	CATGCGTACAAATGAACAGATAATGAATGGGCAAGGAGTCTCCACTATTGAATCATTCAC
	Goniothalamus_clemensii	CATGCGTACAAATGAACAGATAATGAATGGGCAAGGAATA--------------------
	Goniothalamus_costulatus	CATGCGTACAAATGAACAGATAATGAATGGGCAAGGAATCTCCACTATTGAATCATTCAC
	Goniothalamus_dumontetii	CATGCGTACAAATGAACAGATAATGAATGGGCAAGGAGTCTCCACTATTGAATCATTCAC
	Goniothalamus_elegans	CATGCGTACAAATGAACAGATAATGAATGGGCAAGGAATCTCCACTATTGAATCATTCAC
	Goniothalamus_elmeri	CATGCGTACAAATGAACAG-----------------------------------------
	Goniothalamus_expansus	CATGCGTACAAATGAACAGATAATGAATGGGCAAGGAGTCTCCACTATTGAATCATTCAC
	Goniothalamus_fasciculatus	CATGCGTACAAATGAACAGATAATGAA---------------------------------
	Goniothalamus_gardneri	CATGCGTACAAATGAACAGATAATGAATGGGCAAGGAGTCTCCACTATTGAATCATTCAC
	Goniothalamus_giganteus	CATGCGTACAAATGAACAGATAATGAATGGGCAAGGAGTCTCCACTATTGAATCATTCAC
	Goniothalamus_grandiflorus	CATGCGTACAAATGAACAGATAATGAATGGGCAAGGAGTCTCCACTATTGAATCATTCAC
	Goniothalamus_griffithii	CATGCGTACAAATGAACAGATAATGAA---------------------------------
	Goniothalamus_hookeri	CATGCGTACAAATGAACAGATAATGAATGGGCAAGGAGTCTCCACTATTGAATCATTCAC
	Goniothalamus_howii	CATGCGTACAAATGAACAGATAATGAATGGGCAAGGAGTCTCCACTATTGAATCATTCAC
	Goniothalamus_imbricatus	CATGCGTACAAATGAACAGATAATGAATGGGCAAGGAGTCTCCACTATTGAATCATTCAC
	Goniothalamus_kinabaluensis	CATGCGTACAAATGAACAGATAATGAATGGGCAAGGAGTCTCCACTATTGAATCATTCAC
	Goniothalamus_laoticus	CATGCGTACAAATGAACAGATAATGAA---------------------------------
	Goniothalamus_loerzingii	CATGCGTACAAATGAACAGATAATGAATGGGCAAGGAGTCTCCACTATTGAATCATTCAC
	Goniothalamus_macranthus	CATGCGTACAAATGAACAGATAATGAATGGGCAAGGAGTCTCCACTATTGAATCATTCAC
	Goniothalamus_macrophyllus	CATGCGTACAAATGAACAGATAATGAATGGGCAAGGAGTCTCCACTATTGAATCATTCAC
	Goniothalamus_maewongensis	CATGCGTACAAATGAACAGATAATGAATGGGCAAGGAGTCTCCACTATTGAATCATTCAC
	Goniothalamus_majestatis	CATGCGTACAAATGAACAGATAATGAATGGGCAAGGAGTCTCCACTATTGAATCATTCAC
	Goniothalamus_malayanus	CATGCGTACAAATGAACAGATA--------------------------------------
	Goniothalamus_megalocalyx	CATGCGTACAAATGAACAGATA--------------------------------------
	Goniothalamus_monospermus	------------------------------------------------------------
	Goniothalamus_montanus	CATGCGTACAAATGAACAGATAATGAATGGGCAAGGAGTCTCCACTATTGAATCATTCAC
	Goniothalamus_obtusatus	CATGCGTACAAATGAACAGATA--------------------------------------
	Goniothalamus_parallelivenius	CATGCGTACAAATGAACAGATAATGAATGGGCAAGGAGTCTCCACTATTGAATCATTCAC
	Goniothalamus_repevensis	CATGCGTACAAATGAACAGATAATGAATGGGCAAGGAGTCTCCACTATTGAATCATTCAC
	Goniothalamus_reticulatus	------------------------------------------------------------
	Goniothalamus_ridleyi	CATGCGTACAAATGAACAGATAATGAATGGGCAAGGAGTCTCCACTATTGAATCATTCAC
	Goniothalamus_calcareus	------------------------------------------------------------
	Goniothalamus_rotundisepalus	CATGCGTACAAATGAACAGATAATGAATGGGCAAGGAATCTCCACTATTGAATCATTCAC
	Goniothalamus_rufus	CATGCGTACAAATGAACAGATAATGAATGGGCAAGGAATCTCCACTATTGAATCATTCAC
	Goniothalamus_sawtehii	CATGCGTACAAATGAACAGATAATGAATGGGCAAGGAATCTCCACTATTGAATCATTCAC
	Goniothalamus_scortechinii	CATGCGTACAAATGAACAGATAATGAATGGGCAAGGAGTCTCCACTATTGAATCATTCAC
	Goniothalamus_sesquipedalis	CATGCGTACAAATGAACAGATAATGAATGGGCAAGGAGTCTCCACTATTGAATCATTCAC
	Goniothalamus_suaveolens_2	CATGCGTACAAATGAACAGATA--------------------------------------
	Goniothalamus_palawanensis	CATGCGTACAAATGAACAGATAATGAATGGGCAAGGAATCTCCACTATTGAATCATTCAC
	Goniothalamus_sp_nov	CATGCGTACAAATGAACAGATAATGAATGGGCAAGGAGTCTCCACTATTGAATCATTCAC
	Goniothalamus_tamirensis	CATGCGTACAAATGAACAGATAATGAATGGGCAAGGAATCTCCACTATTGAATCATTCAC
	Goniothalamus_tapis	CATGCGTACAAATGAACAGATAATGAATGGGCAAGGAGTCTCCACTATTGAATCATTCAC
	Goniothalamus_tapisoides	CATGCGTACAAATGAGCAGATAATGAATGGGCAAGGAGTCTCCACTATTGAATCATTCAC
	Goniothalamus_tavoyensis	CATGCGTACAAATGAACAGATAATGAATGGGCAAGGAGTCTCCACTATTGAATCATTCAC
	Goniothalamus_tenuifolius	CATGCGTACAAATGAACAGATAATGAATGGGCAAGGAATCTCCACTATTGAATCATTCAC
	Goniothalamus_thomsoni	CATGCGTACAAATGAACAGATAATGAATGGGCAAGGAGTCTCCACTATTGAATCATTCAC
	Goniothalamus_thwaitesii	CATGCGTACAAATGAACAGATAATGAATGGGCAAGGAGTCTCCACTATTGAATCATTCAC
	Goniothalamus_tomentosus	CATGCGTACAAATGAACAGATAATGAATGGGCAAGGAATCTCCACTATTGAATCATTCAC
	Goniothalamus_tortilipetalus	CATGCGTACAAATGAACAGATAATGAATGGGCAAGGAGTCTCCACTATTGAATCATTCAC
	Goniothalamus_touranensis	------------------------------------------------------------
	Goniothalamus_undulatus	CATGCGTACAAATGAACAG-----------------------------------------
	Goniothalamus_uvarioides	CATGCGTACAAATGAACAGATAATGAATGGGCAAGGAGTCTCCACTATTGAATCATTCAC
	Goniothalamus_velutinus	CATGCGTACAAATGAACAGATAATGAATGGGCAAGGAATCTCCACTATTGAATCATTCAC
	Goniothalamus_woodii	CATGCGTACAAATGAACAGATAATGAATGGGCAAGGAGTCTCCACTATTGAATCATTCAC
	Goniothalamus_wrayi	CATGCGTACAAATGAACAGATAATGAATGGGCAAGGAGTCTCCACTATTGAATCATTCAC
	Goniothalamus_wynaadensis	CATGCGTACAAATGAACAGATAATGAATGGGCAAGGAGTCTCCACTATTGAATCATTCAC
	Neostenanthera_myristicifolia	CATGCGTACAAATGAACAGATAATGGGTGGGCAAGGAATCTCCACTATTGAATCATTCAC
	Annona_dumetorum	AGTAATATCATTACTCTT------ATACAAAGTCTTCTTTT------TTCAGGGCCAGGG
	Annona_glabra	AGTAATATCATTACTCTT------ATACAAAGTCTTCTTTT-----TTTCAGGGCCAGGG
	Annona_herzogii	AGTAATATCATTACTCTT------ATACAAAGTCTTATTTT------TTCAGGGCCAGGG
	Annona_mucosa	AGTAATATCATTACTCTT------ATACAAAGTCTTATTTT------TTCAGGGCCAGGG
	Annona_muricata	AGTAATATCATTACTCTT------ATACAAAGTCTTCTTTT------TTAAGGGCCGGGG
	Annona_reticulata	AGTAATATCATTACTCTT------ATACAAAGTCTTCTTTT------TTCAGGGCCAGGG
	Annona_squamosa	AGTAATATCATTACTCTT------ATACAAAGTCTTCTTTT------TTCAGGGCCAGGG
	Anonidium_sp_Cheek_7896	AGTAATATCATTACTCTT------ATACAAAGTCTTCTTTT------TTAAGGTCCAAGA
	Asimina_longifolia	AGTAATATCATTACTCTT------ATACAAAGTATTCTTTT------TTAAGGCCCAAGA
	Asimina_rugelii	AGTAATATCATTACTCTT------ATACAAAGTATTCTTTT------TTAAGGCCCAAGA
	Asimina_triloba	AGTAATATCATTACTCTT------ATACAAAGTATTCTTTT-TTAATTTAAGGCCCAAGA
	Disepalum_platypetalum	------------------------------------------------------------
	Disepalum_pulchrum	AGTAATATCATTACTCTT------AAACAAAGTCTTC-TTT----ATTTAAGGGCCAAGA
	Goniothalamus_amuyon	AGTAATATCATTACTCTT------ATACAAAGTCTTCTTTTTTAAG-GTAAGGGCCAATA
	Goniothalamus_andersonii	------------------------------------------------------------
	Goniothalamus_aruensis	------------------------------------------------------------
	Goniothalamus_angustifolius	AGTAATATCATTGCTCTT------ATACAAAGTCTTCTTTT------TTAAGGGCCAATA
	Goniothalamus_australis	------------------------------------------------------------
	Goniothalamus_borneensis	------------------------------------------------------------
	Goniothalamus_bracteosus	------------------------------------------------------------
	Goniothalamus_calvicarpus	AGTAATATCATTACTCTT------ATACAAAGTCTTCTTTT------TTAAGGGCCAATA
	Goniothalamus_cardiopetalus	AGTAATATCATTACTCTT------ATACAAAGTATTCTTTT------TTAAGGGCTAATA
	Goniothalamus_cauliflorus	AGTAATATCATTACTCTT------ATACAAAGTCTTCTTTT------TTAAGGGCCAATA
	Goniothalamus_suaveolens_1	AGTAATATCATTACTCTT------ATACAAAGTCTTCTTTT------TTAAGGGCCAATA
	Goniothalamus_cheliensis	AGTAATATCATTACTCTT------ATACAAAGTCTTCTTTT------TTAAGGGTCAACA
	Goniothalamus_clemensii	------------------------------------------------------------
	Goniothalamus_costulatus	AGTAATATCATTACTCTT------ATACAAAGTCTTCTTTT------TTAAGGGCCAATA
	Goniothalamus_dumontetii	AGTAATATCATTACTCTT------ATACAAAGTCTTCTTTT------TTAAGGGCCAATA
	Goniothalamus_elegans	AGTAATATCATTACTCTT------ATACAAAGTCTTCTTTT------TTAAGGGCCAATA
	Goniothalamus_elmeri	------------------------------------------------------------
	Goniothalamus_expansus	AGTAATATCATTACTCTT------ATACAAAGTCTTCTTTT------TTAAGGGCCAATA
	Goniothalamus_fasciculatus	------------------------------------------------------------
	Goniothalamus_gardneri	AGTAATATCATTACTCTT------ATACAAAGTCTTCTTTT------TTAAGGGCCAATA
	Goniothalamus_giganteus	AGTAATATCATTACTCTT------ATACAAAGTCTTCTTTT------TTAAGGGCCAATA
	Goniothalamus_grandiflorus	AGTAATATCATTACTCTT------ATACAAAGTCTTCTTTT------TTAAGGGCCAATA
	Goniothalamus_griffithii	------------------------------------------------------------
	Goniothalamus_hookeri	AGTAATATCATTACTCTT------ATACAAAGTCTTCTTTT------TTAAGGGCCAATA
	Goniothalamus_howii	AGTAATATCATTACTCTT------ATACAAAGTCTTCTTTT------TTAAGGGCCAATA
	Goniothalamus_imbricatus	AGTAATATCATTACTCTT------ATACAAAGTCTTCTTTT------TTAAGGGCCAATA
	Goniothalamus_kinabaluensis	AGTAATATCATTACTCTT------ATACAAAGTCTTCTTTT------TTAAGGGCCAATA
	Goniothalamus_laoticus	------------------------------------------------------------
	Goniothalamus_loerzingii	AGTAATATCATTACTCTT------ATACAAAGTCTTCTTTTTTAAG-TTAAGGGCCAATA
	Goniothalamus_macranthus	AGTAATATCATTACTCTT------ATACAAAGTCTTCTTTT------TTAAGGGCCAATA
	Goniothalamus_macrophyllus	AGTAATATCATTACTCTT------ATACAAAGTCTTCTTTT------TTAAGGGCCAATA
	Goniothalamus_maewongensis	AGTAATATCATTACTCTT------CTACAAAGTCTTCTTTT------TTAAGGGCCAATA
	Goniothalamus_majestatis	AGTAATATCATTACTCTT------ATACAAAGTCTTCTTTT------TTAAGGGCCAATA
	Goniothalamus_malayanus	------------------------------------------------------------
	Goniothalamus_megalocalyx	------------------------------------------------------------
	Goniothalamus_monospermus	------------------------------------------------------------
	Goniothalamus_montanus	AGTAATATCATTACTCTT------ATACAAAGTCTTCTTTT------TTAAGGGCCAATA
	Goniothalamus_obtusatus	------------------------------------------------------------
	Goniothalamus_parallelivenius	AGTAATATCATTACTCTT------ATACAAAGTCTTCTTTT------TTAAGGGCCAATA
	Goniothalamus_repevensis	AGTAATATCATTACTCTT------ATACAAAGTCTTCTTTT------TTAAGGGCCAATA
	Goniothalamus_reticulatus	------------------------------------------------------------
	Goniothalamus_ridleyi	AGTAATATCATTACTCTT------ATACAAAGTCTTCTTTT------TTAAGGGCCAATA
	Goniothalamus_calcareus	------------------------------------------------------------
	Goniothalamus_rotundisepalus	AGTAATATCATTACTCTTATACAAATACAAAGTCTTCTTTT------TTAAGGGCCAATA
	Goniothalamus_rufus	AGTAATATCATTACTCTT------ATACAAAGTCTTCTTTT------TTAAGGGCCAATA
	Goniothalamus_sawtehii	AGTAATATCATTACTCTT------ATACAAAGTCTTCTTTTTTAAGTTTAAGGGCCAATA
	Goniothalamus_scortechinii	AGTAATATCATTACTCTT------ATACAAAGTCTTCTTTT------TTAAGGGCCAATA
	Goniothalamus_sesquipedalis	AGTAATATCATTACTCTT------ATACAAAGTCTTCTTTT------TTAAGGGCCAATA
	Goniothalamus_suaveolens_2	------------------------------------------------------------
	Goniothalamus_palawanensis	AGTAATATCATTACTCTT------ATACAAAGTCTTCTTTT------TTAAGGGCCAATA
	Goniothalamus_sp_nov	AGTAATATCATTACTCTT------ATACAAAGTCTTCTTTT------TTAAGGGCCAATA
	Goniothalamus_tamirensis	AGTAATATCATTACTCTT------ATACAAAGTCTTCTTTT------TTAAGGGCCAATA
	Goniothalamus_tapis	AGTAATATCATTACTCTT------ATACAAAGTCTTCTTTT------TTAAGGGCCAATA
	Goniothalamus_tapisoides	AGTAATATCATTACTCTT------ATACAAAGTCTTCTTTT------TTAAGGGCCAATA
	Goniothalamus_tavoyensis	AGTAATATCATTACTCTT------ATACAAAGTCTTCTTTT------TTAAGGGCCAATA
	Goniothalamus_tenuifolius	AGTAATATCATGACTCTTATACAAATACAAAGTCTTCTTTT------TTAAGGGCCAATA
	Goniothalamus_thomsoni	AGTAATATCATTACTCTT------ATACAAAGTCTTCTTTT------TTAAGGGCCAATA
	Goniothalamus_thwaitesii	AGTAATATCATTACTCTT------ATACAAAGTCTTCTTTT------TTAAGGGCCAATA
	Goniothalamus_tomentosus	AGTAATATCATTACTCTT------ATACAAAGTCTTCTTTT------TTAAGGGCCAATA
	Goniothalamus_tortilipetalus	AGTAATATCATTACTCTT------ATACAAAGTCTTCTTTT------TTAAGGGCCAATA
	Goniothalamus_touranensis	------------------------------------------------------------
	Goniothalamus_undulatus	------------------------------------------------------------
	Goniothalamus_uvarioides	AGTAATATCATTACTCTT------ATACAAAGTCTTCTTTT------TTAAGGGCCAATA
	Goniothalamus_velutinus	AGTAATATCATTACTCTT------ATACAAAGTCTTCTTTT------TTAAGGGCCAATA
	Goniothalamus_woodii	AGTAATATCATTACTCTT------ATACAAAGTCTTCTTTT------TTAAGGGCCAATA
	Goniothalamus_wrayi	AGTAATATCATTACTCTT------ATACAAAGTCTTCTTTT------TTAAGGGCCAATA
	Goniothalamus_wynaadensis	AGTAATATCATTACTCTT------ATACAAAGTATTCTTTT------TTAAGGGCTAATA
	Neostenanthera_myristicifolia	AGTAATATAATTACTCTT------ATACAAAGTCTTCTTTT------TTAAGGTCCAAGA
	Annona_dumetorum	AATTCCAGGGCCTAGGTGAGCTTTTGTAATGTTTTTTGAGTCTCTTTAATTTC-ATTGAC
	Annona_glabra	AATTCCAGGGCCTAGGTGAGCTTTTGTAATGTTTTTTGAGTCTCTTTAATTTC-ATTGAC
	Annona_herzogii	AATTCCAGGGCCTAGGTGAGCTTTTGTAATGTTTTTTGAGTATCTTTAATTTC-ATTGAC
	Annona_mucosa	AATTCCAGGGCCTAGGTGAGCTTTTGTAATGTTTTTTGAGTATCTTTAATTTC-ATTGAC
	Annona_muricata	AATTCCAGGGCCTAGGTGAGCCTTTGTAATGTTTTTTGAGTCTCTTTAATTTC-ATTGAC
	Annona_reticulata	AATTCCAGGGCCTAGGTGAGCTTTTGTAATGTTTTTTGAGTCTCTTTAATTTC-ATTGAC
	Annona_squamosa	AATTCCAGGGCCTAGGTGAGCTTTTGTAATGTTTTTTGAGTCTCTTTAATTTC-ATTGAC
	Anonidium_sp_Cheek_7896	AATTCCAGGGCCTAGGTGAACTTTTGTAATGTTTTTTGAGTCTCTTTAATTTA-ATTGAC
	Asimina_longifolia	AATTCCAGGGCCTAGGTGAGCTTTTGTAATGTTTTTTGAGTCTCTTTAATTTA-ATTGAC
	Asimina_rugelii	AATTCCAGGGCCTAGGTGAGCTTTTGTAATGTTTTTTGAGTCTCTTTAATTTA-ATTGAC
	Asimina_triloba	AATTCCAGGGCCTAGGTGAGCTTTTGTAATGTTTTTTGAGTCTCTTTAATTTAGATTGAC
	Disepalum_platypetalum	------------------------------------------------------------
	Disepalum_pulchrum	AATTCCAGGGCCTAGGTGAGCTTTTGTAATGTTTTTTGAGTCTCTTTAATTTA-ATTGAC
	Goniothalamus_amuyon	AATTCCAGGGCCTAGGTGAGCTTTTGTAATGTTTTTTGAGTCTCTTTAATTTA-ATTGAC
	Goniothalamus_andersonii	------------------------------------------------------------
	Goniothalamus_aruensis	------------------------------------------------------------
	Goniothalamus_angustifolius	AATTCCAGGGCCTAGGTGAGCTTTTGTAATGTTTTTTGAGTCTCTTTAATTTA-ATTGAC
	Goniothalamus_australis	------------------------------------------------------------
	Goniothalamus_borneensis	------------------------------------------------------------
	Goniothalamus_bracteosus	------------------------------------------------------------
	Goniothalamus_calvicarpus	AATTCCAGGGCCTAGGTGAGCTTTTGTAATGTTTTTTGAGTCTCTTTAATTTA-ATTGAC
	Goniothalamus_cardiopetalus	AATTCCAGGGCCTAGGTGAGCTTTTGTAATGTTTTTTGAGTCTCTTTAATTTA-ATTGAC
	Goniothalamus_cauliflorus	AATTCCAGGGCCTAGGTGAGCGTTTGTAATGTTTTTTGAGTCTCCTTAATTTA-ATTGAC
	Goniothalamus_suaveolens_1	AATTCCAGGGCCTAGGTGAGCTTTTGTAATGTTTTTTGAGTCTCTTTAATTTA-ATTGAC
	Goniothalamus_cheliensis	AATTCCAGGGCCTAGGTGAGCTTTTGTAATGTTTTTTGAGTCTCTTTAATTTA-ATTGAC
	Goniothalamus_clemensii	------------------------------------------------------------
	Goniothalamus_costulatus	AATTCCAGGGCCTAGGTGAGCTTTTGTAATGTTTTTTGAGTCTCTTTAATTTA-ATTGAC
	Goniothalamus_dumontetii	AATTCCAGGGCCTAGGTGAGCTTTTGTAATGTTTTTTGAGTCTCTTTAATTTA-ATTGAC
	Goniothalamus_elegans	AATTCCAGGGCCTAGGTGAGCTTTTGTAATGTTTTTTGAGTCTCTTTAATTTA-ATTGAC
	Goniothalamus_elmeri	------------------------------------------------------------
	Goniothalamus_expansus	AATTCCAGGGCCTAGGTGAGCTTTTGTAATGTTTTTTGAGTCTCTTTAATTTA-ATTGAC
	Goniothalamus_fasciculatus	------------------------------------------------------------
	Goniothalamus_gardneri	AATTCCAGGGCCTAGGTGAGCTTTTGTAATGTTTTTTGAGTCTCTTTAATTTA-ATTGAC
	Goniothalamus_giganteus	AATTCCAGGGCCTAGGTGAGCTTTTGTAATGTTTTTTGAGTCTCTTTAATTTA-ATTGAC
	Goniothalamus_grandiflorus	AATTCCAGGGCCTAGGTGAGCGTTTGTAATGTTTTTTGAGTCTCCTTAATTTA-ATTGAC
	Goniothalamus_griffithii	------------------------------------------------------------
	Goniothalamus_hookeri	AATTCCAGGGCCTAGGTGAGCTTTTGTAATGTTTTTTGAGTCTCTTTAATTTA-ATTGAC
	Goniothalamus_howii	AATTCCAGGGCCTAGGTGAGCTTTTGTAATGTTTTTTGAGTCTCTTTAATTTA-ATTGAC
	Goniothalamus_imbricatus	AATTCCAGGGCCTAGGTGAGCGCTTGTAATGTTTTTTGAGTCTCCTTAATTTA-ATTGAC
	Goniothalamus_kinabaluensis	AATTCCAGGGCCTAGGTGAGCTTTTGTAATGTTTTTTGAGTCTCTTTAATTTA-ATTGAC
	Goniothalamus_laoticus	------------------------------------------------------------
	Goniothalamus_loerzingii	AATTCCAGGGCCTAGGTGAGCTTTTGTAATGTTTTTTGAGTCTCTTTAATTTA-ATTGAC
	Goniothalamus_macranthus	AATTCCAGGGCCTAGGTGAACTTTTGTAATGTTTTTTGAGTCTCTTTAATTTA-ATTGAC
	Goniothalamus_macrophyllus	AATTCCAGGGCCTAGGTGAGCTTTTGTAATGTTTTTTGAGTCTCTTTAATTTA-ATTGAC
	Goniothalamus_maewongensis	AATTCCAGGGCCTAGGTGAGCTTTTGTAATGTTTTTTGAGTCTCTTTAATTTA-ATTGAC
	Goniothalamus_majestatis	AATTCCAGGGCCTAGGTGAGCGTTTGTAATGTTTTTTGAGTCTCCTTAATTTA-ATTGAC
	Goniothalamus_malayanus	------------------------------------------------------------
	Goniothalamus_megalocalyx	------------------------------------------------------------
	Goniothalamus_monospermus	------------------------------------------------------------
	Goniothalamus_montanus	AATTCCAGGGCCTAGGTGAGCTTTTGTAATGTTTTTTGAGTCTCTTTAATTTA-ATTGAC
	Goniothalamus_obtusatus	------------------------------------------------------------
	Goniothalamus_parallelivenius	AATTCCAGGGCCTAGGTGAGCTTTTGTAATGTTTTTTGAGTCTCTTTAATTTA-ATTGAC
	Goniothalamus_repevensis	AATTCCAGGGCCTAGGTGAGCTTTTGTAATGTTTTTTGAGTCTCTTTAATTTA-ATTGAC
	Goniothalamus_reticulatus	------------------------------------------------------------
	Goniothalamus_ridleyi	AATTCCAGGGCCTAGGTGAGCTTTTGTAATGTTTTTTGAGTCTCTTTAATTTA-ATTGAC
	Goniothalamus_calcareus	------------------------------------------------------------
	Goniothalamus_rotundisepalus	AATTCCAGGGCCTAGGTGAGCTTTTGTAATGTTTTTTGAGTCTCTTTAATTTA-ATTGAC
	Goniothalamus_rufus	AATTCCAGGGCCTAGGTGAGCTTTTGTAATGTTTTTTGAGTCTCTTTAATTTA-ATTGAC
	Goniothalamus_sawtehii	AATTCCAGGGCCTAGGTGAGCTTTTGTAATGTTTTTTGAGTCTCTTTAATTTA-ATTGAC
	Goniothalamus_scortechinii	AATTCCAGGGCCTAGGTGAGCTTTTGTAATGTTTTTTGAGTCTCTTTAATTTA-ATTGAC
	Goniothalamus_sesquipedalis	AATTCCAGGGCCTAGGTGAGCTTTTGTAATGTTTTTTGAGTCTCTTTAATTTA-ATTGAC
	Goniothalamus_suaveolens_2	------------------------------------------------------------
	Goniothalamus_palawanensis	AATTCCAGGGCCTAGGTGAGCTTTTGTAATGTTTTTTGAGTCTCTTTAATTTA-ATTGAC
	Goniothalamus_sp_nov	AATTCCAGGGCCTAGGTGAGCTTTTGTAATGTTTTTTGAGTCTCTTTAATTTA-ATTGAC
	Goniothalamus_tamirensis	AATTCCAGGGCCTAGGTGAGCTTTTGTAATGTTTTTTGAGTCTCTTTAATTTA-ATTTAC
	Goniothalamus_tapis	AATTCCAGGGCCTAGGTGAGCTTTTGTAATGTTTTTTGAGTCTCTTTAATTTA-ATTGAC
	Goniothalamus_tapisoides	AATTCCAGGGCCTAGGTGAGCTTTTGTAATGTTTTTTGAGTCTCTTTAATTTA-ATTGAC
	Goniothalamus_tavoyensis	AATTCCAGGGCCTAGGTGAGCTTTTGTAATGTTTTTTGAGTCTCTTTAATTTA-ATTGAC
	Goniothalamus_tenuifolius	AATTCCAGGGCCTAGGTGAGCTTTTGTAATGTTTTTTGAGTCTCTTTAATTTA-ATTGAC
	Goniothalamus_thomsoni	AATTCCAGGGCCTAGGTGAGCTTTTGTAATGTTTTTTGAGTCTCTTTAATTTA-ATTGAC
	Goniothalamus_thwaitesii	AATTCCAGGGCCTAGGTGAGCTTTTGTAATGTTTTTTGAGTCTCTTTAATTTA-ATTGAC
	Goniothalamus_tomentosus	AATTCCAGGGCCTAGGTGAGCTTTTGTAATGTTTTTTGAGTCTCTTTAATTTA-ATTGAC
	Goniothalamus_tortilipetalus	AATTCCAGGGCCTAGGTGAGCTTTTGTAATGTTTTTTGAGTCTCTTTAATTTA-ATTGAC
	Goniothalamus_touranensis	------------------------------------------------------------
	Goniothalamus_undulatus	------------------------------------------------------------
	Goniothalamus_uvarioides	AATTCCAGGGCCTAGGTGAGCTTTTGTAATGTTTTTTGAGTCTCTTTAATTTA-ATTGAC
	Goniothalamus_velutinus	AATTCCAGGGCCTAGGTGAGCTTTTGTAATGTTTTTTGAGTCTCTTTAATTTA-ATTGAC
	Goniothalamus_woodii	AATTCCAGGGCCTAGGTGAGCTTTTGTAATGTTTTTTGAGTCTCTTTAATTTA-ATTGAC
	Goniothalamus_wrayi	AATTCCAGGGCCTAGGTGAGCTTTTGTAATGTTTTTTGAGTCTCTTTAATTTA-ATTGAC
	Goniothalamus_wynaadensis	AATTCCAGGGCCTAGGTGAGCTTTTGTAATGTTTTTTGAGTCTCTTTAATTTA-ATTGAC
	Neostenanthera_myristicifolia	AATTCCAGGGCCTAGGTGAGCTTTTGTAATGTTTTTTGAGTCTCTTTAATTTA-ATTGAC
	Annona_dumetorum	ATAGACT---CAAGCCCTCTTCCTCTCGCGGGATGATGCATCGAGACTGG
	Annona_glabra	ATAGACT---CAAGCCCTCTTCCTCTCGCGGGATGATGCATCGAGACTGG
	Annona_herzogii	ATAGACT---CAAGCCCTCTTCCTCTCGCGGGATGATGCATCGCGACTGG
	Annona_mucosa	ATAGACT---CAAGCCCTCTTCCTCTCGCGGGATGATGCATCGCGACTGG
	Annona_muricata	ATAGACT---CAAGCCCTCTTCCTCTCGCGGGATGATGCATCGAGACTGG
	Annona_reticulata	ATAGACT---CAAGCCCTCTTCCTCTCGCGGGATGATGCATCGAGACTGG
	Annona_squamosa	ATAGACT---CAAGCCCTCTTCCTCTCGCGGGATGATGCATCGAGACTGG
	Anonidium_sp_Cheek_7896	ATAGACC---CAAGTCCTCTTCCTCTAGCGGGATGATGCATCGAGACTGG
	Asimina_longifolia	ATAGACC---CAAGTCCTCATCCTCTAGCGGGATGATGCATCGAGACTGG
	Asimina_rugelii	ATAGACC---CAAGTCCTCATCCTCTAGCGGGATGATGCATCGAGACTGG
	Asimina_triloba	ATAGACC---CAAGTCCTCATCCTCTAGCGGGATGATGCATCGAGACTGG
	Disepalum_platypetalum	--------------------------------------------------
	Disepalum_pulchrum	ATAGACC---CAAGTCTTCTTCCTCTAGCGGGATGATGCATCGAGACTGG
	Goniothalamus_amuyon	ATAGACC---CAAGTCCTCTTCCTCTAGGGGGATGGTGCGTCGAGAATGG
	Goniothalamus_andersonii	--------------------------------------------------
	Goniothalamus_aruensis	--------------------------------------------------
	Goniothalamus_angustifolius	ATAGACC---CAAGTCCTCTTCCTCTAGGGGGATGGGGCGTCGATAATGG
	Goniothalamus_australis	--------------------------------------------------
	Goniothalamus_borneensis	--------------------------------------------------
	Goniothalamus_bracteosus	--------------------------------------------------
	Goniothalamus_calvicarpus	ATAGACC---CAAGTCCTCTTCCTCTAGGGGGATGGTGCGTC--------
	Goniothalamus_cardiopetalus	ATAGACC---CAAGTCCTCTTCCTCTAGGGGGATGGTGCGTCGAGAATGG
	Goniothalamus_cauliflorus	ATAGACC---CAAGTCCTCTTTCTCTAGGGGGATGGTGCGTCGAGAATGG
	Goniothalamus_suaveolens_1	ATAGACC---CAAGTCCTCTTCCTCTAGGGGGATGGTGCGTCGAGAATGG
	Goniothalamus_cheliensis	ATAGACC---CAAGTCCTCTTCCTCTAGGGGGATGGTGCGTC--------
	Goniothalamus_clemensii	--------------------------------------------------
	Goniothalamus_costulatus	ATAGACC---CAAGTCCTCTTCCTCTAGGGGGATGGTGCGTCGAGAATGG
	Goniothalamus_dumontetii	ATAGACC---CAAGTCCTCTTCCTCTAGGGGGATGGTGCGTCGAGAATGG
	Goniothalamus_elegans	ATAAACC---CAAGTCCTCTTCCTCTGGGGGGATGGTGCGTCGAGAATGG
	Goniothalamus_elmeri	--------------------------------------------------
	Goniothalamus_expansus	ATAGACC---CAAGTCCTCTTCCTCTAGGGGGATGGTGCGTCGAGAA---
	Goniothalamus_fasciculatus	--------------------------------------------------
	Goniothalamus_gardneri	ATAGACC---CAAGTCCTCTTCCTCT------------------------
	Goniothalamus_giganteus	ATAGACC---CAAGTCCTCTTCCTCTA-GGGGATGGTGCGTC--------
	Goniothalamus_grandiflorus	ATAGACC---CAAGTCCTCTTTCTCTAGGGAGATGGTGCGTCGAGAATGG
	Goniothalamus_griffithii	--------------------------------------------------
	Goniothalamus_hookeri	ATAGACC---CAAGTCCTCTTCCTCT------------------------
	Goniothalamus_howii	ATAGACCCAACAAGTCCTCTTCCTCTAGGGGGATGGTGCGTCGAGAATGG
	Goniothalamus_imbricatus	ATAGACC---CAAGTCCTCTTTCTCTAGGGGGATGGTGCGCCGAGAATGG
	Goniothalamus_kinabaluensis	ATAGACC---CAAGTCCTCTTCCTCTAGGGGGATGGTGCGTCGAGAATGG
	Goniothalamus_laoticus	--------------------------------------------------
	Goniothalamus_loerzingii	ATAGACC---CAAGTCCTCTTCCTCTGGGGGGATGGTGCGTCGAGAATGG
	Goniothalamus_macranthus	ATAGACC---CAAGTCCTCTTCCTCTAGGGGGATGGTGCGTCGAGAATGG
	Goniothalamus_macrophyllus	ATAGACC---CAAGTCCTCTTCCTCTAGGGGGATGGTGCGTC--------
	Goniothalamus_maewongensis	ATAGACCCAACAAGTCCTCTTCCTCTAGGGGGATGGTGCGTC--------
	Goniothalamus_majestatis	ATAGACC---CAAGTCCTCTTTCTCTAGGGGGATGGTGCGTCGAGAATGG
	Goniothalamus_malayanus	--------------------------------------------------
	Goniothalamus_megalocalyx	--------------------------------------------------
	Goniothalamus_monospermus	--------------------------------------------------
	Goniothalamus_montanus	ATAGACC---CAAGTCCTCTTCCTCTAGGGGGATGGTGCGTCGAGAATGG
	Goniothalamus_obtusatus	--------------------------------------------------
	Goniothalamus_parallelivenius	ATAGACC---CAAGTCCTCTTCCTCTAGGGGGATGGTGCGTCGAGAATGG
	Goniothalamus_repevensis	ATAGACC---CAAGTCCTCTTCCTCTAGGGGGATGGTGCGTCGAGAATGG
	Goniothalamus_reticulatus	--------------------------------------------------
	Goniothalamus_ridleyi	ATAGACC---CAAGTCCTCTTCCTCTAGGAGGATGGTGCGTCGAGAATGG
	Goniothalamus_calcareus	--------------------------------------------------
	Goniothalamus_rotundisepalus	ATAGACC---CAAGTCCTCTTCCTCTAGGGGGATGGTGCGTCGAGAATGG
	Goniothalamus_rufus	ATAGACC---CAAGTCCTCTTCCTCTAGGGGGATGGTGCGTCGAGAATGG
	Goniothalamus_sawtehii	ATAGACC---CAAGTCCTCTTCCTCTAGGGGGATGGTGCGTCGAGAA---
	Goniothalamus_scortechinii	ATAGACC---CAAGTCCTCTTCCTCTAGGGGGATGGTGCGTCGAGAATGG
	Goniothalamus_sesquipedalis	ATAGACC---CAAGTCCTCTTCCTCTAGGGGGATGGTGCGTCGAGAATG-
	Goniothalamus_suaveolens_2	--------------------------------------------------
	Goniothalamus_palawanensis	ATAGACC---CAAGTCCTCTTCCTCTAGGGGGATGG--------------
	Goniothalamus_sp_nov	ATAGACC---CAAGTCCTCTTCCTCTAGGGGGATGGTGCGTCGAGAATGG
	Goniothalamus_tamirensis	ATAGACC---CAAGTCCTCTTCCTCTA-GGGGATGGTGCGTCGA------
	Goniothalamus_tapis	ATAGACC---CAAGTCCTCTTCCTCTAGGGGGATGGTGCGTCGAGACTGG
	Goniothalamus_tapisoides	ATAGAC--------------------------------------------
	Goniothalamus_tavoyensis	ATAGACC---CAA-------------------------------------
	Goniothalamus_tenuifolius	ATAGACC---CAA-------------------------------------
	Goniothalamus_thomsoni	ATAGACC---CAAGTCCTCTTCCTCTAGGGGGATGGTGCGTAGAGAATGG
	Goniothalamus_thwaitesii	ATAGACC---CAAGTCCTCTTCCTCTAGGGGGATGGTGCGTCTAGAATGG
	Goniothalamus_tomentosus	ATAGACCCA-CAAGTCCTCTTCCTCTAGGGGGATGGTGCGTCGAGAATGG
	Goniothalamus_tortilipetalus	ATAGACC---CAAGTCCTCTTCCTCTAGGGGGATGGTGCGTCGAGAATGG
	Goniothalamus_touranensis	--------------------------------------------------
	Goniothalamus_undulatus	--------------------------------------------------
	Goniothalamus_uvarioides	ATAGACC---CAAGTCCTCTTCCTCTAGGGGGATGGTGCGTCGAGAATGG
	Goniothalamus_velutinus	ATAGACC---CAAGTCCTCTTCCTCTAGGGGGATGGTGCGTCGAGA----
	Goniothalamus_woodii	ATAGACC---CAAGTCCTCTTCCTCTAGGGGGATGGTGCGTCGAGAATGG
	Goniothalamus_wrayi	ATAGACC---CAAGTCCTCTTCCTCTAGGGGGATGGTGCGTCGAGAATGG
	Goniothalamus_wynaadensis	ATAGACC---CAAGTCCTCTTCCTCTAGGGGGATAGTGCGTCGAGAATGG
	Neostenanthera_myristicifolia	ATAGACC---CAAGTCCTCTTCC---------------------------
;
end;
