# Supplementary material for: Molecular and morphological data supporting phylogenetic reconstruction of the genus Goniothalamus (Annonaceae), including a reassessment of previous infrageneric classifications
Source: Data Brief. 2015 Jul 9;4:410–21. doi: 10.1016/j.dib.2015.06.021 (PMC4532731; doi:10.1016/j.dib.2015.06.021)
Supplement: Supplementary file 8 — Supplementary material [file mmc8.zip › mmc8.nex]

#NEXUS
begin taxa;
	dimensions ntax=81;
	taxlabels
	Annona_dumetorum[&description=null]
	Annona_glabra[&description=null]
	Annona_herzogii[&description=null]
	Annona_mucosa[&description=null]
	Annona_muricata[&description=null]
	Annona_reticulata[&description=null]
	Annona_squamosa[&description=null]
	Anonidium_sp_Cheek_7896[&description=null]
	Asimina_longifolia[&description=null]
	Asimina_rugelii[&description=null]
	Asimina_triloba[&description=null]
	Disepalum_platypetalum[&description=null]
	Disepalum_pulchrum[&description=null]
	Goniothalamus_amuyon[&description=null]
	Goniothalamus_andersonii[&description=null]
	Goniothalamus_aruensis[&description=null]
	Goniothalamus_angustifolius[&description=null]
	Goniothalamus_australis[&description=null]
	Goniothalamus_borneensis[&description=null]
	Goniothalamus_bracteosus[&description=null]
	Goniothalamus_calvicarpus[&description=null]
	Goniothalamus_cardiopetalus[&description=null]
	Goniothalamus_cauliflorus[&description=null]
	Goniothalamus_suaveolens_1[&description=null]
	Goniothalamus_cheliensis[&description=null]
	Goniothalamus_clemensii[&description=null]
	Goniothalamus_costulatus[&description=null]
	Goniothalamus_dumontetii[&description=null]
	Goniothalamus_elegans[&description=null]
	Goniothalamus_elmeri[&description=null]
	Goniothalamus_expansus[&description=null]
	Goniothalamus_fasciculatus[&description=null]
	Goniothalamus_gardneri[&description=null]
	Goniothalamus_giganteus[&description=null]
	Goniothalamus_grandiflorus[&description=null]
	Goniothalamus_griffithii[&description=null]
	Goniothalamus_hookeri[&description=null]
	Goniothalamus_howii[&description=null]
	Goniothalamus_imbricatus[&description=null]
	Goniothalamus_kinabaluensis[&description=null]
	Goniothalamus_laoticus[&description=null]
	Goniothalamus_loerzingii[&description=null]
	Goniothalamus_macranthus[&description=null]
	Goniothalamus_macrophyllus[&description=null]
	Goniothalamus_maewongensis[&description=null]
	Goniothalamus_majestatis[&description=null]
	Goniothalamus_malayanus[&description=null]
	Goniothalamus_megalocalyx[&description=null]
	Goniothalamus_monospermus[&description=null]
	Goniothalamus_montanus[&description=null]
	Goniothalamus_obtusatus[&description=null]
	Goniothalamus_parallelivenius[&description=null]
	Goniothalamus_repevensis[&description=null]
	Goniothalamus_reticulatus[&description=null]
	Goniothalamus_ridleyi[&description=null]
	Goniothalamus_calcareus[&description=null]
	Goniothalamus_rotundisepalus[&description=null]
	Goniothalamus_rufus[&description=null]
	Goniothalamus_sawtehii[&description=null]
	Goniothalamus_scortechinii[&description=null]
	Goniothalamus_sesquipedalis[&description=null]
	Goniothalamus_suaveolens_2[&description=null]
	Goniothalamus_palawanensis[&description=null]
	Goniothalamus_sp_nov[&description=null]
	Goniothalamus_tamirensis[&description=null]
	Goniothalamus_tapis[&description=null]
	Goniothalamus_tapisoides[&description=null]
	Goniothalamus_tavoyensis[&description=null]
	Goniothalamus_tenuifolius[&description=null]
	Goniothalamus_thomsoni[&description=null]
	Goniothalamus_thwaitesii[&description=null]
	Goniothalamus_tomentosus[&description=null]
	Goniothalamus_tortilipetalus[&description=null]
	Goniothalamus_touranensis[&description=null]
	Goniothalamus_undulatus[&description=null]
	Goniothalamus_uvarioides[&description=null]
	Goniothalamus_velutinus[&description=null]
	Goniothalamus_woodii[&description=null]
	Goniothalamus_wrayi[&description=null]
	Goniothalamus_wynaadensis[&description=null]
	Neostenanthera_myristicifolia[&description=null]
;
end;
begin characters;
	dimensions nchar=985;
	format datatype=dna missing=? gap=- interleave=yes;
	matrix
	Annona_dumetorum	------------------------------------------------------------
	Annona_glabra	-----------------------------AGTTCATTTGT-ACGCGTGA-AG-TAAAGAT
	Annona_herzogii	-----------------------------AGTTCGTTTGT-ACGCGTGA-AG-TAAAGAT
	Annona_mucosa	------------------------------------------------------------
	Annona_muricata	-----------------------------AGTTCATTTGT-ACGCGTGA-AG-TAAAGAT
	Annona_reticulata	------------------------------------------------------------
	Annona_squamosa	------------------------------------------------------------
	Anonidium_sp_Cheek_7896	-----------------------------AGTTCATTTGT-ACGCGTGA-AG-TAAAGAT
	Asimina_longifolia	-----------------------------AGTTCATTTGT-ACGCGTGA-AG-TAAAGAT
	Asimina_rugelii	------------------------------------------------------------
	Asimina_triloba	-----------------------------AGTTCATTTGT-ACGCGTGA-AG-TAAAGAT
	Disepalum_platypetalum	-----------------------------AGTTCATTTGT-ACGCGTGA-AC-TAAAGAT
	Disepalum_pulchrum	------------------------------------------------------------
	Goniothalamus_amuyon	CAGCCATCTCT-CCCAATAACAAATTGTTAGTTCATTTGTAACGCGTGA-AGTTAAAAAT
	Goniothalamus_andersonii	CAGCCATCTCT-CCCAATAACAAATTGTTAGTTCATTTGTAACGCGTGA-AGTTAAAAAT
	Goniothalamus_aruensis	CAGCCATCTCT-CCCAATAACAAATTGTTAGTTCATTTGTAACGCGTGA-AGTTAAAAAT
	Goniothalamus_angustifolius	CAGCCATCTCT-CCCAATAACAAATTGTTAGTTCATTTGTAACGCGTGA-AGTTAAAAAT
	Goniothalamus_australis	-----ATCTCT-CCCAATAACAAATTGTTAGTTCATTTGTAACGCGTGA-AGTTAAAAAT
	Goniothalamus_borneensis	CAGCCATCTCT-CCCAATAACAAATTGTTAGTTCATTTGTAACGCGTGA-AGTTAAAAAT
	Goniothalamus_bracteosus	-----------------------------------------------------TAAAAAT
	Goniothalamus_calvicarpus	CAGCCATCTCT-CCCAATAACAAATTGTTAGTTCATTTGTAACGCGTGA-AGTTAAAAAT
	Goniothalamus_cardiopetalus	CAGCCATCTCT-CCCAATAACAAACTGTTAGTTCATTTGTAACGCGTGA-AGTTAAAAAT
	Goniothalamus_cauliflorus	CAGCCATCTCT-CCCAATAACAAATTGTTAGTTCATTTGTAACGCGTGA-AGTTAAAAAT
	Goniothalamus_suaveolens_1	CAGCCATCTCT-CCCAATAACAAATTGTTAGTTCATTTGTAACGCGTGA-AGTTAAAAAT
	Goniothalamus_cheliensis	CAGCCATCTCT-CCCAATAACAAATTGTTAGTTCATTTGTAACGCGTGA-AGTTAAAAAT
	Goniothalamus_clemensii	CAGCCATCTCT-CCCAATAACAAATTGTTAGTTCATTTGTAACGCGTGA-AGTTAAAAAT
	Goniothalamus_costulatus	CAGCCATCTCT-CCCAATAACAAATTGTTAGTTCATTTGTAACGCGTGA-AGTTAAAAAT
	Goniothalamus_dumontetii	CAGCCATCTCT-CCCAATAACAAATTGTTAGTTCATTTGTAACGCGTGA-AGTTAAAAAT
	Goniothalamus_elegans	CAGCCATCTCT-CCCAATAACAAATTGTTAGTTCATTTGTAACGCGTGA-AGTTAAAAAT
	Goniothalamus_elmeri	CAGCCATCTCT-CCCAATAACAAATTGTTAGTTCATTTGTAACGCGTGA-AGTTAAAAAT
	Goniothalamus_expansus	CAGCCATCTCT-CCCAATAACAAATTGTTAGTTCATTTGTAACGCGTGA-AGTTAAAAAT
	Goniothalamus_fasciculatus	CAGCCATCTCT-CCCAATAACAAATTGTTAGTTCATTTGTAACGCGTGA-AGTTAAAAAT
	Goniothalamus_gardneri	CAGCCATCTCT-CCCAATAACAAATTGTTAGTTCATTTGTAACGCGTGA-AGTTAAAAAT
	Goniothalamus_giganteus	----CATCTCT-CCCAATAACAAATTGTTAGTTCATTTGTAACGCGTGA-AGTTCAAAAT
	Goniothalamus_grandiflorus	CAGCCATCTCT-CCCAATAACAAATTGTTAGTTCATTTGTAACGCGTGA-AGTTAAAAAT
	Goniothalamus_griffithii	CAGCCATCTCT-CCCAATAACAAATTGTTAGTTCATTTGTAACGCGTGA-AGTTAAAAAT
	Goniothalamus_hookeri	CAGCCATCTCT-CCCAATAACAAATTGTTAGTTCATTTGTAACGCGTGANAGTTAAAAAT
	Goniothalamus_howii	CAGCCATCTCT-CCCAATAACAAATTGTTAGTTCATTTGTAACGCGTGA-AGTTAAAAAT
	Goniothalamus_imbricatus	CAGCCATCTCT-CCCAATAACAAATTGTTAGTTCATTTGTAACGCGTGA-AGTTAAAAAT
	Goniothalamus_kinabaluensis	CAGCCATCTCT-CCCAATAACAAATTGTTAGTTCATTTGTAACGCGTGA-AGTTAAAAAT
	Goniothalamus_laoticus	CAGCCATCTCTCCCCNATAACAAATTGTTAGTTCATTTGTAACGCGTGA-AGTTAAAAAT
	Goniothalamus_loerzingii	CAGCCATCTCT-CCCAATAACAAATTGTTAGTTCATTTGTAACGCGTGA-AGTTAAAAAT
	Goniothalamus_macranthus	CAGCCATCTCT-CCCAATAACAAATTGTTAGTTCATTTGTAACGCGTGA-AGTTAAAAAT
	Goniothalamus_macrophyllus	CAGCCATCTCT-CCCAATAACAAATTGTTAGTTCATTTGTAACGCGTGA-AGTTAAAAAT
	Goniothalamus_maewongensis	----CATCTCT-CCCAATAACAAATTGTTAGTTCATTTGTAACGCGTGA-AGTTAAAAAT
	Goniothalamus_majestatis	CAGCCATCTCT-CCCAATAGCAAATTGTTAGTTCATTTGTAACGCGTGA-AGTTAAAAAT
	Goniothalamus_malayanus	CAGCCATCTCT-CCCAATAACAAATTGTTAGTTCATTTGTAACGCGTAA-AGTTAAAAAT
	Goniothalamus_megalocalyx	----CATCTCT-CCCAATAACAAATTGTTAGTTCATTTGTAACGCGTGA-AGTTAAAAAT
	Goniothalamus_monospermus	------------------------------------------------------------
	Goniothalamus_montanus	CAGCCATCTCT-CCCAATAACAAATTGTTAGTTCATTTGTAACGCGTGA-AGTTAAAAAT
	Goniothalamus_obtusatus	----------------------------------ATTTGTCACGCGTGA-AGTTCAAAAT
	Goniothalamus_parallelivenius	CAGCCATCTCT-CCCAATAACAAATTGTTAGTTCATTTGTAACGCGTGA-AGTTAAAAAT
	Goniothalamus_repevensis	CAGCCATCTCT-CCCAATAACAAATTGTTAGTTCATTTGTAACGCGTGA-AGTTAAAAAT
	Goniothalamus_reticulatus	CAGCCATCTCT-CCCAATAACAAACTGTTAGTTCATTTGTAACGCGTGA-AGTTAAAAAT
	Goniothalamus_ridleyi	CAGCCATCTCT-CCCAATAACAAATTGTTAGTTCATTTGTAACGCGTGA-AGTTAAAAAT
	Goniothalamus_calcareus	CAGCCATCTCT-CCCAATAACAAATTGTTAGTTCATTTGTAACGCGTGA-AGTTAAAAAT
	Goniothalamus_rotundisepalus	-----------------------------------------ACGCGTGA-TGTTAAAAAT
	Goniothalamus_rufus	CAGCCATCTCT-CCCAATAACAAATTGTTAGTTCATTTGTAACGCGTGA-AGTTAAAAAT
	Goniothalamus_sawtehii	CAGCCATCTCT-CCCAATAACAAATTGTTAGTTCATTTGTAACGCGTGA-AGTTAAAAAT
	Goniothalamus_scortechinii	CAGCCATCTCT-CCCAATAACAAATTGTTAGTTCATTTGTAACGCGTGA-AGTTAAAAAT
	Goniothalamus_sesquipedalis	---------------------AAATTGTTAGTTCATTTGTAACGCGTGA-AGTTAAAAAT
	Goniothalamus_suaveolens_2	---------------------------------------TAACGCGTGA-AGTTAAAAAT
	Goniothalamus_palawanensis	CAGCCATCTCT-CCCAATAACAAATTGTTAGTTCATTTGTAACGCGTGA-AGTTAAAAAT
	Goniothalamus_sp_nov	CAGCCATCTCT-CCCAATAACAAATTGTTAGTTCATTTGTAACGCGTGA-AGTTAAAAAT
	Goniothalamus_tamirensis	CAGCCATCTCT-CCCAATAACAAATTGTTAGTTCATTTGTAACGCGTGA-AGTTAAAAAT
	Goniothalamus_tapis	---------------------------TTAGTTCATTTGT-ACGCGTG--AGTTAAAAAT
	Goniothalamus_tapisoides	CAGCCATCTCT-CCCAATAACAAATTGTTAGTTCATTTGTAACGCGTGA-AGTTAAAAAT
	Goniothalamus_tavoyensis	----CATCTCT-CCCAATAACAAATTGTTAGTTCATTTGTAACGCGTGA-AGTTAAAAAT
	Goniothalamus_tenuifolius	-AGCCATCTCT-CCCAATAACAAATTGTTAGTTCATTTGTAACGCGTGA-AGTTAAAAAT
	Goniothalamus_thomsoni	-------------------------------------TGTAACGCGTGA-AGTTAAAAAT
	Goniothalamus_thwaitesii	CAGCCATCTCT-CCCAATAACAAATTGTTAGTTCATTTGTAACGCGTGA-AGTTAAAAAT
	Goniothalamus_tomentosus	--------------------------------------------CGTGA-AGTTAAAAAT
	Goniothalamus_tortilipetalus	CAGCCATCTCT-CCCAATAACAAATTGTTAGTTCATTTGTAACGCGTGA-AGTTAAAAAT
	Goniothalamus_touranensis	--------------------------------------------CGTGA-AGTTCAAAAT
	Goniothalamus_undulatus	CAGCCATCTCT-CCCAATAACAAATTGTTAGTTCATTTGTAACGCGTGA-AGTTAAAAAT
	Goniothalamus_uvarioides	-------------------------------------------GCGTGA-AGTTAAAAAT
	Goniothalamus_velutinus	CAGCCATCTCT-CCCAATAACAAATTGTTAGTTCATTTGTAACGCGTGA-AGTTAAAAAT
	Goniothalamus_woodii	-------------------------------------TGTAACGCGTGA-AGTTAAAAAT
	Goniothalamus_wrayi	CAGCCATCTCT-CCCAATAACAAATTGTTAGTTCGTTTGTAACGCGTGA-GGTTAAAAAT
	Goniothalamus_wynaadensis	-------------------------------------TGTAACGCGTGA-AGTTAAAAAT
	Neostenanthera_myristicifolia	-------------------------------TTCGTTTGTAACGCGTGA-AG-TAAAGAT
	Annona_dumetorum	------------------------------------------------------------
	Annona_glabra	TGA-------------GAAAATCGAGGTTCTTTTATTCCCCGGCCTGGCCAGCCTCTAGC
	Annona_herzogii	TGA-------------GGAAATCGAGGTTCTTTTATTCCCCGGCCTGGCCGGCCTCTAGC
	Annona_mucosa	------------------------------------------------------------
	Annona_muricata	TGA-------------GAAAATAGAGGTTCTTTTATTCCCCGGCCTGGCCGGTCTCTAGC
	Annona_reticulata	------------------------------------------------------------
	Annona_squamosa	------------------------------------------------------------
	Anonidium_sp_Cheek_7896	TGA-------------GAAAATCAAGGTTCTTTTATTCCCCGGCCTGGCCAGTCTCTAGC
	Asimina_longifolia	TGA-------------GAAAATCAAGGTTCTTTTATTCCCCGGCCTGGCCAGTCTCTAGC
	Asimina_rugelii	------------------------------------------------------------
	Asimina_triloba	TGA-------------GAAAATCAAGGTTCTTTTATTCCCCGGCCTGGCCAGTCTCTAGC
	Disepalum_platypetalum	TGA-------------GAAAATCAAAGTTCTTTTATTCCCCGGCCTGGCCAGTCTCTAGC
	Disepalum_pulchrum	------------------------------------------------------------
	Goniothalamus_amuyon	GGA-------------GAAAATCAAGGTTCTTTTATTCCCCGGCCAGGCCAGTCTTTAGC
	Goniothalamus_andersonii	TGA-------------GAAAATCAAGGTTCTTTTATTCCCCGGCCAGGCCAGTCTTTAGC
	Goniothalamus_aruensis	TGA-------------GAAAATAAGGGTTCTTTTATTCCCCGGCCAGGCCAGTCTTTAGC
	Goniothalamus_angustifolius	TGA-------------GAAAATCAAGGTTCTTTTATTCCCCGGCCAGGCCAGTCTTTAGC
	Goniothalamus_australis	TGA-------------GAAAATCAAGGTTCTTTTATTCCCCGGCCAGGCCAGTCTTTAGC
	Goniothalamus_borneensis	TGA-------------GAAAATCAAGGTTCTTTTATTCCCCGGCCAGGCCAGTCTTTAGC
	Goniothalamus_bracteosus	TGA-------------GAAAATCAAGGTTCTTTTATTCCCCGGCCAGGCCAGTCTTTAGC
	Goniothalamus_calvicarpus	TGA-------------GAAAATCAAGGTTCTTTTATTCCCCGGCCAGGCCAGTCTTTAGC
	Goniothalamus_cardiopetalus	TGA-------------TAAAATCAAGGTTCTTTTATTCCCCGGCCAGGCCAGTCTTTAGC
	Goniothalamus_cauliflorus	TGA-------------GAAAATAAGGGTTCTTTTATTCCCCGGCCAGGCCAGTCTTTAGC
	Goniothalamus_suaveolens_1	TGA-------------GAAAATCAAGGTTCTTTTATTCCCCGGCCAGGCCAGTCTTTAGC
	Goniothalamus_cheliensis	TGA-------------GAAAATCAAGGTTCTTTTATTCCCCGGCCAGGCCAGTCTTTAGC
	Goniothalamus_clemensii	GGA-------------GAAAATCAAGGTTCTTTTATCCCCCGGCCAGGCCAGTCTTTAGC
	Goniothalamus_costulatus	TGA-------------GAAAATCAAGGTTCTTTTATTCCCCGGCCAGGCCAGTCTTTAGC
	Goniothalamus_dumontetii	TGA-------------GAAAATCAAGGTTCTTTTATTCCCCGGCCAGGCCAGTCTTTAGC
	Goniothalamus_elegans	TGAGAAAATGAAAATTGAAAATAAAGGTTCTTTTATTCCCCGGCCAGGCCAGTCTTTAGC
	Goniothalamus_elmeri	TGA-------------GAAAATCAAGGTTCTTTTATTCCCCGGCCAGGCCAGTCTTTAGC
	Goniothalamus_expansus	TGA-------------GAAAATCAAGGTTCTTTTATTCCCCGGCCAGGCCAGTCTTTAGC
	Goniothalamus_fasciculatus	TGA-------------GAAAATCAAGGTTCTTTTATTCCCCGGCCAGGCCAGTCTTTAGC
	Goniothalamus_gardneri	TGA-------------GAAAATCAAGGTTCTTTTATTCCCCGGCCAGGCCAGTCTTTAGC
	Goniothalamus_giganteus	TGA-------------GAAAATCAAGGTTCTTTTATTCCCCGGCCAGGCCAGTCTTTAGC
	Goniothalamus_grandiflorus	TGA-------------GAAAATCAAGGTTCTTTTATTCCCCGGCCAGGCCAGTCTTTAGC
	Goniothalamus_griffithii	TGA-------------GAAAATCAAGGTTCTTTTATTCCCCGGCCAGGCCAGTCTTTAGC
	Goniothalamus_hookeri	TGA-------------GAAAATCAAGGTTCTTTTATTCCCCGGCCAGGCCAGTCTTTAGC
	Goniothalamus_howii	TGA-------------GAAAATCAAGGTTCTTTTATTCCCCGGCCAGGCCAGTCTTTAGC
	Goniothalamus_imbricatus	TGA-------------GAAAATCAAGGTTCTTTTATTCCCCGGCCAGGCCAGTCTTTAGC
	Goniothalamus_kinabaluensis	TGA-------------GAAAATCAAGGTTCTTTTATTCCCCGGCCAGGCCAGTCTTTAGC
	Goniothalamus_laoticus	TGA-------------GAAAATCAAGGTTCTTTTATTCCCCGGCCAGGCCAGTCTTTAGC
	Goniothalamus_loerzingii	TGA-------------GAAAATCAAGGTTCTTTTATTCCCCGGCCAGGCCAGTCTTTAGC
	Goniothalamus_macranthus	TGA-------------GAAAATCAAGGTTCTTTTATTCCCCGGCCAGGCCAGTCTTTAGC
	Goniothalamus_macrophyllus	TGA-------------GAAAATCAAGGTTCTTTTATTCCCCGGCCAGGCCAGTCTTTAGC
	Goniothalamus_maewongensis	TGA-------------GAAAATCAAGGTTCTTTTATTCCCCGGCCAGGCCAGTCTTTAGC
	Goniothalamus_majestatis	TGA-------------GAAAATCAAGGTTCTTTTATTCCCCGGCCAGGCCAGTCTTTAGC
	Goniothalamus_malayanus	TGA-------------GAAAATCAAGGTTCTTTTATTCCCCGGCCAGGCCAGTCTTTAGC
	Goniothalamus_megalocalyx	GGA-------------GAAAATCAAGGTTCTTTTATTCCCCGGCCAGGCCAGTCTTTAGC
	Goniothalamus_monospermus	------------------------------------------------------------
	Goniothalamus_montanus	TGA-------------GAAAATCAAGGTTCTTTTATTCCCCGGCCAGGCCAGTCTTTAGC
	Goniothalamus_obtusatus	TGA-------------GAAAATCAAGGTTCTTTTATTCCCCGGCCAGGCCAGTCTTTAGC
	Goniothalamus_parallelivenius	TGA-------------GAAAATCAAGGTTCTTTTATTCCCCGGCCAGGCCAGTCTTTAGC
	Goniothalamus_repevensis	TGA-------------GAAAATCAAGGTTCTTTTATTCCCCGGCCAGGCCAGTCTTTAGC
	Goniothalamus_reticulatus	TGA-------------TAAAATCAAGGTTCTTTTATTCCCCGGCCAGGCCAGTCTTTAGC
	Goniothalamus_ridleyi	TGA-------------GAAAATCAAGGTTCTTTTATTCCCCGGCCAGGCCAGTCTTTAGC
	Goniothalamus_calcareus	TGA-------------GAAAATCAAGGTTCTTTTATTCCCCGGCCAGGCCAGTCTTTAGC
	Goniothalamus_rotundisepalus	TGA-------------GAAAATCAAGGTTCTTTTATTCCCCGGCCAGGCCAGTCTTTAGC
	Goniothalamus_rufus	TGA-------------GAAAATCAAGGTTCTTTTATTCCCCGGCCAGGCCAGTCTTTAGC
	Goniothalamus_sawtehii	TGA-------------GAAAATCAAGGTTCTTTTATTCCCCGGCCAGGCCAGTCTTTAGC
	Goniothalamus_scortechinii	TGA-------------GAAAATCAAGGTTCTTTTATTCCCCGGCCAGGCCAGTCTTTAGC
	Goniothalamus_sesquipedalis	TGA-------------GAAAATCAAGGTTCTTTTATTCCCCGGCCAGGCCAGTCTTTAGC
	Goniothalamus_suaveolens_2	TGA-------------GAAAATCAAGGTTCTTTTATTCCCCGGCCAGGCCAGTCTTTAGC
	Goniothalamus_palawanensis	TGA-------------GAAAATCAAGGTTCTTTTATTCCCCGGCCAGGCCAGTCTTTAGC
	Goniothalamus_sp_nov	TGA-------------GAAAATCAAGGTTCTTTTATTCCCCGGCCAGGCCAGTCTTTAGC
	Goniothalamus_tamirensis	TGA-------------GAAAATAAAGGTTCTTTTATTCCCCGGCCAGGCCAGTATTTAGC
	Goniothalamus_tapis	TGA-------------GAAAATCAAGGTTCTTTTATTCCCCGGCCAGGCCAGTCTTTAGC
	Goniothalamus_tapisoides	TGA-------------GAAAATCAAGGTTCTTTTATCCCCCGGCCAGGCCAGTCTTTAGC
	Goniothalamus_tavoyensis	TGA-------------GAAAATAAAGGTTCTTTTATTCCCCGGCCAGGCCAGTCTTTAGC
	Goniothalamus_tenuifolius	TGA-------------GAAAATCAAGGTTCTTTTATTCCCCGGCCAGGCCAGTCTTTAGC
	Goniothalamus_thomsoni	TGA-------------GAAAATCAAGGTTCTTTTATTCCCCGGCCAGGCCAGTCTTTAGC
	Goniothalamus_thwaitesii	TGA-------------GAAAATCAAGGTTCTTTTATTCCCCGGCCAGGCCAGTCTTTAGC
	Goniothalamus_tomentosus	TGA-------------GAAAATCAAGGTTCTTTTATTCCCCGGCCAGGCCAGTCTTTAGC
	Goniothalamus_tortilipetalus	TGA-------------GAAAATCAAGGTTCTTTTATTCCCCGGCCAGGCCAGTCTTTAGC
	Goniothalamus_touranensis	TGA-------------GAAAATCAAGGTTCTTTTATTCCCCGGCCAGGCCAGTCTTTAGC
	Goniothalamus_undulatus	TGA-------------GAAAATCAAGGTTCTTTTATTCCCCGGCCAGGCCAGTCTTTAGC
	Goniothalamus_uvarioides	TGA-------------GAAAATCAAGGTTCTTTTATTCCCCGGCCAGGCCAGTCTTTAGC
	Goniothalamus_velutinus	TGA-------------GAAAATCAAGGTTCTTTTATTCCCCGGCCAGGCCAGTCTTTAGC
	Goniothalamus_woodii	TGA-------------GAAAATCAAGGTTCTTTTATTCCCCGGCCAGGCCAGTCTTTAGC
	Goniothalamus_wrayi	TGA-------------GAAAATAAAGGTTCTTTTATTCCCCGGCCAGGCCAGTCTTTAGC
	Goniothalamus_wynaadensis	TGA-------------CAAAATCAAGGTTCTTTTATTCCCCGGCCAGGCCAGTCTTTAGC
	Neostenanthera_myristicifolia	TGA-------------GAAAATCAAGGTTCTTTTATTCCCCGGCCTGGCCAGTCTCTAGC
	Annona_dumetorum	------------------------------------------------------------
	Annona_glabra	CGGGCCGTTCTTCGTTTTGTTCCAATCAATCATGGATCAAAAAATTTTTCTGATTTTGAT
	Annona_herzogii	CGGGCCATTCCTCGTTTTGTTCCAATCAATCATGGATCAGAAAATTTTTCTGATTTTTAT
	Annona_mucosa	------------------------------------------------------------
	Annona_muricata	CGGGCCATTCCTCGTTTTGTTCCAATGAATCATGGATCAAAAAATTTTTCTGATTTTGAT
	Annona_reticulata	------------------------------------------------------------
	Annona_squamosa	------------------------------------------------------------
	Anonidium_sp_Cheek_7896	CAGGCCATTCCTCGTTTTGTTCCAATGAATCGTGGATCAAAAAATTTTTCTGATTTTCTT
	Asimina_longifolia	CAGGCCATTCCTCGTTTTGTTCCAATGAATCGTGGATCAAAAAATTTTTCTGATTTTATT
	Asimina_rugelii	------------------------------------------------------------
	Asimina_triloba	CAGGCCATTCCTCGTTTTGTTCCAATGAATCGTGGATCAAAATTTTTTTCTGATTTTATT
	Disepalum_platypetalum	CAGGCCATTCCTCGTTTTGTTCCAACGAGTCGTGGATCAAAAAATTTTTCTGATTTTCTT
	Disepalum_pulchrum	------------------------------------------------------------
	Goniothalamus_amuyon	CGGGCCATTCCTCGTTTTGTTCCAATGAATCGTGGATCAAAAAATTTTTCTGATTTTCTT
	Goniothalamus_andersonii	CGGGCCATTCCTCGTTTTGTTCCAATGAATCGTGGATCAAAAAATTTTTCTGATTTTCTT
	Goniothalamus_aruensis	CGGGCCATTCCTCATTTTGTTCCAATGAATCGTGGATCAAAAAATTTTTCTGATTTTCTT
	Goniothalamus_angustifolius	CGGGCCATTCCTCGTTTTGTTCCAATGAATCGTGGATCAAAAAATTTTTCTGATTTTCTT
	Goniothalamus_australis	CGGGCCATTCCTCGTTTTGTTCCAATGAATCGTGGATCAAAAAATTTTTCTGATTTTCTT
	Goniothalamus_borneensis	CGGGCCATTCCTCGTTTTGTTCCAATGAATCGTGGATCAAAAAATTTTTCTGATTTTCTT
	Goniothalamus_bracteosus	CGGGCCATTCCTCGTTTTGTTCCAATGAATCGTGGATCAAAAAATGTTTCTGATTTTCTT
	Goniothalamus_calvicarpus	CGGGCCATTCCTCGTTTTGTTCCAATGAATCGTGGATCAAAAAATTTTTCTGATTTTCTT
	Goniothalamus_cardiopetalus	CGGGCCATTCCTCGTTTTGTTCCAATGAATCGTGGATCAAAAAATTTTTCTGATTTTCTT
	Goniothalamus_cauliflorus	CGGGCCATTCCTCATTTTGTTCCAATGAATCGTGGATCAAAAAATTTTTCTGATTTTCTT
	Goniothalamus_suaveolens_1	CGGGCCATTCCTCGTTTTGTTCCAATGAATCGTGGATCAAAAAATTTTTCTGATTTTCTT
	Goniothalamus_cheliensis	CGGGCCATTCCTCGTTTTGTTCCAATGAATCGTGGATCAAAAAATGTTTCTGATTTTCTT
	Goniothalamus_clemensii	CGGGCCATTCCTCGTTTTGTTCCAATGAATCGTGGATCAAAAAATTTTTCTGATTTTCTT
	Goniothalamus_costulatus	CGGGCCATTCCTCGTTTTGTTCCAATGAATCGTGGATCAAAAAATTTTTCTGATTTTCTT
	Goniothalamus_dumontetii	CGGGCCATTCCTCGTTTTGTTCCAATGAATCGTGGATCAAAAAATTTTTCTTATTTTCTT
	Goniothalamus_elegans	CGGGCCACTCCTCGTTTTGTTCCAATGAATCGTGGATCAAAAAATTTTTCTGATTTTCTT
	Goniothalamus_elmeri	CGGGCCATTCCTCGTTTTGTTCCAATGAATCGTGGATCAAAAAATGTTTCTGATTTTCTT
	Goniothalamus_expansus	CGGGCCATTCCTCGTTTTGTTCCAATGAATCGTGGATCAAAAAATTTTTCTGATTTTCTT
	Goniothalamus_fasciculatus	CGGGCCATTCCTCGTTTTGTTCCAATGAATCGTGGATCAAAAAATTTTTCTGATTTTCTT
	Goniothalamus_gardneri	CGGGCCATTCCTCGTTTTGTTCCAATGAATCGTGGATCAAAAAATGTTTCTGATTTTCTT
	Goniothalamus_giganteus	CGGGCCATTCCTCGTTTTGTTCCAATGAATCGTGGATCAAAAAATTTTTCTGATTTTCTT
	Goniothalamus_grandiflorus	CGGGCCATTCCTCGTTTTGTTCCAATGAATCGTGGATCAAAAAATTTTTCTGATTTTCTT
	Goniothalamus_griffithii	CGGGCCATTCCTCGTTTTGTTCCAATGAATCGTGGATCAAAAAATTTTTCTGATTTTCTT
	Goniothalamus_hookeri	CGGGCCATTCCTCGTTTTGTTCCAATGAATCGTGGATCAAAAAATGTTTCTGATTTTCTT
	Goniothalamus_howii	CGGGCCATTCCTCGTTTTGTTCCAATGAATCGTGGATCAAAAAATTTTTCTGATTTTCTT
	Goniothalamus_imbricatus	CGGGCCATTCCTCGTTTTGTTCCAATGAATCGTGGATCAAAAAATTTTTCTGATTTTCTT
	Goniothalamus_kinabaluensis	CGGGCCATTCCTCGTTTTGTTCCAATGAATCGTGGATCAAAAAATTTTTCTGATTTTCTT
	Goniothalamus_laoticus	CGGGCCATTCCTCGTTTTGTTCCAATGAATCGTGGATCAAAAAATGTTTCTGATTTTCTT
	Goniothalamus_loerzingii	CGGGCCATTCCTCGTTTTGTTCCAATGAATCGTGGATCAAAAAATTTTTCTGATTTTCTT
	Goniothalamus_macranthus	CGGGCCATTCCTCGTTTTGTTCCAATGAATCGTGGATCAAAAAATTTTTCGGATTTTCTT
	Goniothalamus_macrophyllus	CGGGCCATTCCTCGTTTTGTTCCAATGAATCGTGGATCAAAAAATTTTTCTGATTTTCTT
	Goniothalamus_maewongensis	CGGGCCATTCCTCGTTTTGTTCCAATGAATCGTGGATCAAAAAATTTTTCTGATTTTCTT
	Goniothalamus_majestatis	CGGGCCATTCCTCGTTTTGTTCCAATGAATCGTGGATCAAAAAATTTTTCTGATTTTCTT
	Goniothalamus_malayanus	CGGGCCATTCCTCGTTTTGTTCCAATGAATCGTGGATCAAAAAATTTTTCTGATTTTCTT
	Goniothalamus_megalocalyx	CGGGCCATTCCTCGTTTTGTTCCAATGAATCGTGGATCAAAAAATTTTTCTGATTTTCTT
	Goniothalamus_monospermus	------------------------------------------------------------
	Goniothalamus_montanus	CGGGCCATTCCTCGTTTTGTTCCAATGAATCGTGGATCAAAAAATTTTTCTGATTTTCTT
	Goniothalamus_obtusatus	CGGGCCATTCCTCGTTTTGTTCCAATGAATCGTGGATCAAAAAATGTTTCTGATTTTCTT
	Goniothalamus_parallelivenius	CGGGCCATTCCTCGTTTTGTTCCAATGAATCGTGGATCAAAAAATTTTTCTGATTTTCTT
	Goniothalamus_repevensis	CGGGCCATTCCTCGTTTTGTTCCAATGAATCGTGGATCAAAAAATTTTTCTGATTTTCTT
	Goniothalamus_reticulatus	CGGGCCATTCCTCGTTTTGTTCCAATGAATTGTGGATCAAAAAATTTTTCTGATTTTCTT
	Goniothalamus_ridleyi	CGGGCCATTCCTCGTTTTGTTCCAATGAATCGTGGATCAAAAAATTTTTCTGATTTTCTT
	Goniothalamus_calcareus	CGGGCCATTCCTCGTTTTGTTCCAATGAATCGTGGATCAAAAAATGTTTCTGATTTTCTT
	Goniothalamus_rotundisepalus	CGGGCCATTCCTCGTTTTGTTCCAATGAATCGTGGATCAAAAAATTTTTCTGATTTTCTT
	Goniothalamus_rufus	CGGGCCATTCCTCGTTTTGTTCCAATGAATCGTGGATCAAAAAATTTTTCTGATTTTCTT
	Goniothalamus_sawtehii	CGGGCCATTCCTCGTTTTGTTCCAATGAATCGTGGATCAAAAAATTTTTCTGATTTTCTT
	Goniothalamus_scortechinii	CGGGCCATTCCTCGTTTTGTTCCAATGAATCGTGGATCAAAAAATTTTTCTGATTTTCTT
	Goniothalamus_sesquipedalis	CGGGCCATTCCTCGTTTTGTTCCAATGAATCGTGGATCAAAAAATTTTTCTGATTTTCTT
	Goniothalamus_suaveolens_2	CGGGCCATTCCTCGTTTTGTTCCAATGAATCGTGGATCAAAAAATTTTTCTGATTTTCTT
	Goniothalamus_palawanensis	CGGGCCATTCCTCGTTTTGTTCCAATGAATCGTGGATCAAAAAATTTTTCTGATTTTCTT
	Goniothalamus_sp_nov	CGGGCCATTCCTCGTTTTGTTCCAATGAATCGTGGATCAAAAAATGTTTCTGATTTTCTT
	Goniothalamus_tamirensis	CGGGCCACTCCTCGTTTTGTTCCAATGAATCGTGGATCAAAAAATTTTTCTGATTTTCTT
	Goniothalamus_tapis	CGGGCCATTCCTCGTTTTGTTCCAATGAATCGTGGATCAAAAAATTTTTCTGATTTTCTT
	Goniothalamus_tapisoides	CGGGCCATTCCTCGTTTTGTTCCAATGAATCGTGGATCAAAAAATTTTTCTGATTTTCTT
	Goniothalamus_tavoyensis	CGGGCCATTCCCCGTTTTGTTCCAATGAATCGTGGATCAAAAAATTTTTCTGATTTTCTT
	Goniothalamus_tenuifolius	CGGGCCATTCCTCGTTTTGTTCCAATGAATCGTGGATCAAAAAATTTTTCTGATTTTCTT
	Goniothalamus_thomsoni	CGGGCCATTCCTCGTTTTGTTCCAATGAATCGTGGATCAAAAAATGTTTCTGATTTTCTT
	Goniothalamus_thwaitesii	CGGGCCATTCCTCGTTTTGTTCCAATGAATCGTGGATCAAAAAATGTTTCTGATTTTCTT
	Goniothalamus_tomentosus	CGGGCCATTCCTCGTTTTGTTCCAATGAATCGTGGATCAAAAAATTTTTCTGATTTTCTT
	Goniothalamus_tortilipetalus	CGGGCCATTCCTCGTTTTGTTCCAATGAATCGTGGATCAAAAAATTTTTCTGATTTTCTT
	Goniothalamus_touranensis	CGGGCCATTCCTCGTTTTGTTCCAATGAATCGTGGATCAAAAAATGTTTCTGATTTTCTT
	Goniothalamus_undulatus	CGGGCCATTCCTCGTTTTGTTCCAATGAATCGTGGATCAAAAAAATTTTCTGATTTTCTT
	Goniothalamus_uvarioides	CGGGCCATTCCTCGTTTTGTTCCAATGAATCGTGGATCAAAAAATTTTTCTGATTTTCTT
	Goniothalamus_velutinus	CGGGCCATTCCTCGTTTTGTTCCAATGAATCGTGGATCAAAAAATTTTTCTGATTTTCTT
	Goniothalamus_woodii	CGGGCCATTCCTCGTTTTGTTCCAATGAATCGTGGATCAAAAAATGTTTCTGATTTTCTT
	Goniothalamus_wrayi	CGGGCCATTCCTCGTTTTGTTCCAATGAATCGTGGATCAAAAAATTTTTCTGATTTTCTT
	Goniothalamus_wynaadensis	CGGGCCATTCCTCGTTTTGTTCCAATGAATCGTGGATCAAAAAATTTTTCTGATTTTCTT
	Neostenanthera_myristicifolia	CAGGCCATTCCTCGTTTTGTTCCAATGAATCGTGGATCAAAAAATTTTTCTGATTTTCTT
	Annona_dumetorum	------------------------------------------------------------
	Annona_glabra	GTTCTTT---------------------------TAAAAAGAACATACTTGTTATTCTGG
	Annona_herzogii	TTTCTTT---------------------------TAAAAAAAACATACTTGTTATTGTGG
	Annona_mucosa	------------------------------------------------------------
	Annona_muricata	TTTCTTT---------------------------TAAAAAGAACATACTTGTTATTGTGG
	Annona_reticulata	------------------------------------------------------------
	Annona_squamosa	------------------------------------------------------------
	Anonidium_sp_Cheek_7896	T---------------------------------TAAAAAGAAAATACTTGTTATTGTGG
	Asimina_longifolia	TTCATTT---------------------TAATAGTAAAAATAATATACTTGTTATTGTGG
	Asimina_rugelii	------------------------------------------------------------
	Asimina_triloba	TTCATTTTAATATTTTAATTTTTAATAGTAATAGTAAAAATAATATACTTGTTATTGTGG
	Disepalum_platypetalum	T---------------------------------TAAAAAGAACATACTTGTTATTGTGG
	Disepalum_pulchrum	------------------------------------------------------------
	Goniothalamus_amuyon	TTAATTT---------------------------TTAAAAGAACATACTTGTTATTGCGG
	Goniothalamus_andersonii	TTCATTT---------------------------TTAAAAGAACATACTTGTTATTGCGG
	Goniothalamus_aruensis	TTAATTT---------------------------TTAAAAGAACATACTTGTTATTGCGG
	Goniothalamus_angustifolius	TTAATTT---------------------------TTAAAAGAACATACTTGTTATTGCGG
	Goniothalamus_australis	TTCATTT---------------------------TTAAAAGAACATACTTGTTATTGCGG
	Goniothalamus_borneensis	TTCATTT---------------------------TTAAAAGAACATACTTGTTATTGCGG
	Goniothalamus_bracteosus	TTCATTT---------------------------TTAAAAGAACATACTTGTTATTGCGG
	Goniothalamus_calvicarpus	TTAATTT---------------------------TTAAAAGAACATACTTGTTATTGCGG
	Goniothalamus_cardiopetalus	TTAATTT---------------------------TTAAAAGAACATACTTGTTATTGCGG
	Goniothalamus_cauliflorus	TTAATTT---------------------------TTAAAAGAACATACTTGTTATTGCGG
	Goniothalamus_suaveolens_1	TTAATTT---------------------------TTAAAAGAACATACTTGTTATTGCGG
	Goniothalamus_cheliensis	TTCATTT---------------------------TTAAAAGAACATACTTGTTATTGCGG
	Goniothalamus_clemensii	TTAATTT---------------------------TTAAAAAAACATACTTGTTATTGCGG
	Goniothalamus_costulatus	TTAATTT---------------------------TTAAAAGAACATACTTGTTATTGCGG
	Goniothalamus_dumontetii	TTCATTT---------------------------TTAAAAGAACATACTTGTTATTGCGG
	Goniothalamus_elegans	TTCATTT---------------------------TTAAAAGAACATACTTGTTATTGCGG
	Goniothalamus_elmeri	TTCATTT---------------------------TTAAAAGAACATACTTGTTATTGCGG
	Goniothalamus_expansus	TTAATTT---------------------------TTAAAAGAACATACTTGTTATTGCGG
	Goniothalamus_fasciculatus	TTCATTT---------------------------TTAAAAGAACATACTTGTTATTGCGG
	Goniothalamus_gardneri	TTAATTT---------------------------TTAAAAGAACATACTTGTTATTGCGG
	Goniothalamus_giganteus	TTCATTT---------------------------TTAAAAGAACATACTTGTTATTGCGG
	Goniothalamus_grandiflorus	TTAATTT---------------------------TTAAAAGAACATACTTGTTATTGCGG
	Goniothalamus_griffithii	TTAATTT---------------------------TTAAAAGAACATACTTGTTATTGCGG
	Goniothalamus_hookeri	TTAATTT---------------------------TTAAAAGAACATACTTGTTATTGCGG
	Goniothalamus_howii	TTAATTT---------------------------TTAAAAGAACATACTTGTTATTGCGG
	Goniothalamus_imbricatus	TTAATTT---------------------------TTAAAAGAACATACTTGTTGTTGCGG
	Goniothalamus_kinabaluensis	TTAATTT---------------------------TTAAAAGAACATACTTGTTATTGCGG
	Goniothalamus_laoticus	TTCATTT---------------------------TTAAAAGAACATACTTGTTATTGCGG
	Goniothalamus_loerzingii	TTAATTT---------------------------TTAAAAGAACATATTTGTTATTGCGG
	Goniothalamus_macranthus	TTAATTT---------------------------TTAAAAGAACATACTTGTTATTGCGG
	Goniothalamus_macrophyllus	TTAATTT---------------------------TTAAAAGAACATACTTGTTATTGCGG
	Goniothalamus_maewongensis	TTAATTT---------------------------TTAAAAGAACATACTTGTTATTGCGG
	Goniothalamus_majestatis	TTCATTT---------------------------TTAAAAGAACATACTTGTTATTGCGG
	Goniothalamus_malayanus	TTCATTT---------------------------TTAAAAGAGCATACTTGTTATTGCGG
	Goniothalamus_megalocalyx	TTAATTT---------------------------TGAAAAGAACATACTTGTTATTGCGG
	Goniothalamus_monospermus	------------------------------------------------------------
	Goniothalamus_montanus	TTAATTT---------------------------TTAAAAGAACATACTTGTTATTGCGG
	Goniothalamus_obtusatus	TTCATTT---------------------------TTAAAAGAACATACTTGTTATTGCGG
	Goniothalamus_parallelivenius	TTAATTT---------------------------TTAAAAGAACATACTTGTTATTGCGG
	Goniothalamus_repevensis	TTAATTT---------------------------TTAAAAGAACATACTTGTTATTGCGG
	Goniothalamus_reticulatus	TTAATTT---------------------------TTAAAAGAACATACTTGTTATTGCGG
	Goniothalamus_ridleyi	TTCATTT---------------------------TTAAAAGAACATACTTGTTATTGCGG
	Goniothalamus_calcareus	TTCATTT---------------------------TTAAAAGAACATACTTGTTATTGCGG
	Goniothalamus_rotundisepalus	TTAATTT---------------------------TTAAAAGAACATACTTGTTATTGCGG
	Goniothalamus_rufus	TTAATTT---------------------------TTAAAAGAACATACTTGTTATTGCGG
	Goniothalamus_sawtehii	TTAATTT---------------------------TTAAAAGAACATACTTGTTATTGCGG
	Goniothalamus_scortechinii	TTAATTT---------------------------TTAAAAGAACATACTTGTTATTGCGG
	Goniothalamus_sesquipedalis	TTAATTT---------------------------TTAAAAGAACATACTTGTTATTGCGG
	Goniothalamus_suaveolens_2	TTAATTT---------------------------TTAAAAGAACATACTTGTTATTGCGG
	Goniothalamus_palawanensis	TTAATTT---------------------------TTAAAAGAACATACTTGTTATTGCGG
	Goniothalamus_sp_nov	TTCATTT---------------------------TTAAAAGAACATACTTGTTATTGCGG
	Goniothalamus_tamirensis	TTCATTT---------------------------TTAAAAGAACATACTTGTTATTGCGG
	Goniothalamus_tapis	TTAATTT---------------------------TTAAAAGAACATACTTGTTATTGCGG
	Goniothalamus_tapisoides	TTAATTT---------------------------TTAAAAGAACATACTTGTTATTGCGG
	Goniothalamus_tavoyensis	TTAATTT---------------------------TTAAAAGAACATACTTGTTATTGCGG
	Goniothalamus_tenuifolius	TTAATTT---------------------------TTAAAAGAACATACTTGTTATTGCGG
	Goniothalamus_thomsoni	TTAATTT---------------------------TTAAAAGAACATACTTGTTATTGCGG
	Goniothalamus_thwaitesii	TTAATTT---------------------------TTAAAAGAACATACTTGTTATTGCGG
	Goniothalamus_tomentosus	TTAATTT---------------------------TTAAAAGAACATACTTGTTATTGTGG
	Goniothalamus_tortilipetalus	TTCATTT---------------------------TTAAAAGAACATACTTGTTATTGCGG
	Goniothalamus_touranensis	TTCGTTT---------------------------TTAAAAGAACATACTTGTTATTGCGG
	Goniothalamus_undulatus	TTAATTT---------------------------TTAAAAGAACATACTTGTTATTGCGG
	Goniothalamus_uvarioides	TTAATTT---------------------------TTAAAAGAACATACTTGTTATTGCGG
	Goniothalamus_velutinus	TTCATTT---------------------------TTAAAAGAACATACTTGTTATTGCGG
	Goniothalamus_woodii	TTCATTT---------------------------TTAAAAGAACATACTTGTTATTGCGG
	Goniothalamus_wrayi	TTAATTT---------------------------TTAAAAGAACATACTTGTTATTGCGG
	Goniothalamus_wynaadensis	TTCATTT---------------------------TTAAAAGAACATACTTGTTATTGCGG
	Neostenanthera_myristicifolia	T---------------------------------TAAAAAGAAAATACTTGTTATTGTGG
	Annona_dumetorum	------------------------------------------------------------
	Annona_glabra	CA------GTGACGAAGGCTATTTCCATTCCTATGATACTCACTCC-------TGTCATT
	Annona_herzogii	CA------GTGACGAAGGCTATTTCCATTCCTATGACACTCACTCC-------TGTCATT
	Annona_mucosa	------------------------------------------------------------
	Annona_muricata	CA------GGGGCGAAGGCTATTTCCATTCCTA---------------------------
	Annona_reticulata	------------------------------------------------------------
	Annona_squamosa	------------------------------------------------------------
	Anonidium_sp_Cheek_7896	CAGTGGCAGTGACGAAGGCTATTTCCATTCCTATGACACTCACTCC-------TGTCATT
	Asimina_longifolia	CA------GTGACGAAGGCTATTTCCATTCCTATGACACTCACTCCTGTCATTTGTCATT
	Asimina_rugelii	------------------------------------------------------------
	Asimina_triloba	CA------GTGACGAAGGCTATTTCCATTCCTATGACACTCACTCC-------TGTCATT
	Disepalum_platypetalum	CA------GTGACGAAGGCTATTTCCATTCCTATGACACTCGCTCC-------TGTCATT
	Disepalum_pulchrum	------------------------------------------------------------
	Goniothalamus_amuyon	TA------GTGACAAAGGCTATTTCCATTCCTATGACATTCACTCC-------TGTCATT
	Goniothalamus_andersonii	CA------GTGACAAAGGCTATTTCCATTCCTATGACACTCACTCC-------TGTCATT
	Goniothalamus_aruensis	CA------GTGACAAAGGCTATTTCCATTCCTATGACACTCACTCC-------TGTCATT
	Goniothalamus_angustifolius	CA------GTGACAAAGGCTATTTCCATTCCTATGACACTCACTCC-------TGTCATT
	Goniothalamus_australis	CA------GTGACAAAGGCTATTTCCATTCCTATGACACTCACTCC-------TGTCATT
	Goniothalamus_borneensis	CA------GTGACAGAGGCTATTTCCATTCCTATGACACTCACTCC-------TGTCATT
	Goniothalamus_bracteosus	CA------GTGACAAAGGCTATTTCCATTCCTATGACACTCACTCC-------TGTCATT
	Goniothalamus_calvicarpus	CA------GTGACAAAGGCTATTTCCATTCCTATGACACTCACTCC-------TGTCATT
	Goniothalamus_cardiopetalus	CA------GTGACAAAGGCTATTTCCATTCCTATGACACTCACTCC-------TGTCATT
	Goniothalamus_cauliflorus	CA------GTGACAAAGGCTATTTCCATTCCTATGACACTCACTCC-------TGTCATT
	Goniothalamus_suaveolens_1	CA------GTGACAAAGGCTATTTCCATTCCTATGACACTCACTCC-------TGTCATT
	Goniothalamus_cheliensis	CA------GTGACAAAGGCTATTTCCATTCCTATGACACTCACTCC-------TGTCATT
	Goniothalamus_clemensii	CA------GTGACAAAGGCTATTTCCATTCCTATGACACTCACTCC-------TGTCATT
	Goniothalamus_costulatus	TA------GTGACAAAGGCTATTTCCATTCCTATGACATTCACTCC-------TGTCATT
	Goniothalamus_dumontetii	CA------GTGACAAAGGCTATTTCCATTCCTATGACACTCACTCC-------TGTCATT
	Goniothalamus_elegans	TA------GTGACAAAGGCTATTTCCATTCCTATGACATTCACTCC-------TGTCATT
	Goniothalamus_elmeri	CA------GTGACAAAGGCTATTTCCATTCCTATGACACTCACTCC-------TGTCATC
	Goniothalamus_expansus	CA------GTGACAAAGGCTATTTCCATTCCTATGACACTCACTCC-------TGTCATT
	Goniothalamus_fasciculatus	CA------GTGACAAAGGCTATTTCCATTCCTATGACACTCACTCC-------TGTCATT
	Goniothalamus_gardneri	CA------GTGACAAAGGCTATTTCTATTCCTATGACACTCACTCC-------TGTCATT
	Goniothalamus_giganteus	CA------GTGACAGAGGCTATTTCCATTCCTATGACACTCACTCC-------TGTCATT
	Goniothalamus_grandiflorus	CA------GTGACAAAGGCTATTTCCATTCCTATGACACTCACTCC-------TGTCATT
	Goniothalamus_griffithii	CA------GTGACAAAGGCTATTTCCATTCCTATGACACTCACTCC-------TGTCATT
	Goniothalamus_hookeri	CA------GTGACAAAGGCTATTTCTATTCCTATGACACTCACTCC-------TGTCATT
	Goniothalamus_howii	CA------GTGACAAAGGCTATTTCCATTCCTATGACACTCACTCC-------TGTCATT
	Goniothalamus_imbricatus	CA------GTGACAAAGGCTATTTCCATTCCTATGACACTCACTCC-------TGTCATT
	Goniothalamus_kinabaluensis	CA------GTGACAAAGGCTATTTCCATTCCTATGACACTCACTCC-------TGTCATT
	Goniothalamus_laoticus	CA------GTGACAAAGGCTATTTCCATTCCTATGACACTCACTCC-------TGTCATT
	Goniothalamus_loerzingii	CA------GTGTCAAAGGCTATTTCCATTCCTATGACACTCACTCC-------TGTCATT
	Goniothalamus_macranthus	CA------GTCACAAAGGCTATTTCCATTCCTATGACACTCACTCC-------TGTCATT
	Goniothalamus_macrophyllus	CA------GTGACAAAGGCTATTTCCATTCCTATGACACTCACTCC-------TGTCATT
	Goniothalamus_maewongensis	CA------GTGACAAAGGCTATTTCCATTCCTATGACACTCACTCC-------TGTCATT
	Goniothalamus_majestatis	CA------GTGACAAAGGCTATTTCCATTCCTATGACACTCACTCC-------TGTCATT
	Goniothalamus_malayanus	CA------GTGACAGAGGCTATTTCCATTCCTATGACACTCACTCC-------TGTCATT
	Goniothalamus_megalocalyx	CA------GTGACAAAGGCTATTTCCATTCCTATGACACTCACTCC-------TGTCATT
	Goniothalamus_monospermus	------------------------------------------------------------
	Goniothalamus_montanus	CA------GTGACAAAGGCTATTTCCATTCCTATGACACTCACTCC-------TGTCATT
	Goniothalamus_obtusatus	CA------GTGACAAAGGCTATTTCCATTCCTATGACACTCACTCC-------TGTCATT
	Goniothalamus_parallelivenius	CA------GTGACAAAGGCTATTTCCGTTCCTATGACACTCACTCC-------TGTCATT
	Goniothalamus_repevensis	CA------GTGACAAAGGCTATTTCCATTCCTATGACACTCACTCC-------TGTCATT
	Goniothalamus_reticulatus	CA------GTGACAAAGGCTATTTCCATTCCTATGACACTCACTCC-------TGTCATT
	Goniothalamus_ridleyi	CA------GTGACAAAGGCTATTTCCATTCCTATGACGCTCACTCC-------TGTCATT
	Goniothalamus_calcareus	CA------GTGACAAAGGCTATTTCCATTCCTATGACACTCACTCC-------TGTCATT
	Goniothalamus_rotundisepalus	TA------GTGACAAAGGCTATTTCCATTCCTATGACATTCACTCC-------TGTCATT
	Goniothalamus_rufus	TA------GTGACAAAGGCTATTTCCATTCCTATGACATTCACTCC-------TGTCATT
	Goniothalamus_sawtehii	TA------GTGACAAAAGCTATTTCCATTCCTATGACATTCACTCC-------TGTCATT
	Goniothalamus_scortechinii	CA------GTGACAAAGGCTATTTCCATTCCTATGACACTCACTCC-------TGTCATT
	Goniothalamus_sesquipedalis	CA------GTGACAAAGGCTATTTCCATTCCTATGACACTCACTCC-------TGTCATT
	Goniothalamus_suaveolens_2	CA------GTGACAAAGGCTATTTCCATTCCTATGACACTCACTCC-------TGTCATT
	Goniothalamus_palawanensis	TA------GTGACAAAGGCTATTTCCATTCCTATGACATTCACTCC-------TGTCATT
	Goniothalamus_sp_nov	CA------GTGACAAAGGCTATTTCCATTCCTATGACACTCACTCC-------TGTCATT
	Goniothalamus_tamirensis	TA------GTGACAAAGGCTATTTCCATTCCTATGACATTCACTCC-------TGTCATT
	Goniothalamus_tapis	CA------GTGACAAAGGCTATTTCCATTCCTATGACACTCACTCC-------TGTCATT
	Goniothalamus_tapisoides	CA------GTGACAAAGGCTATTTCCATTCCTATGACACTCACTCC-------TGTCATT
	Goniothalamus_tavoyensis	CA------GTGACAAAGGCCATTTCCATTCCTATGACACTCACTCC-------TGTCATT
	Goniothalamus_tenuifolius	TA------GTGACAAAGGCTATTTCCATTCCTATGACATTCACTCC-------TGTCATT
	Goniothalamus_thomsoni	CA------GTGACAAAGGCTATTTCTATTCCTATGACACTCACTCC-------TGTCATT
	Goniothalamus_thwaitesii	CA------GTGACAAAGGCTATTTCTATTCCTACGACACTCACTCC-------TGTCATT
	Goniothalamus_tomentosus	TA------GTGACAAGGGCTATTTCCATTCCTATGACATTCACTCC-------TGTCATT
	Goniothalamus_tortilipetalus	CA------GTGACAAAAGCTATTTCCATTCCTATGACACTCACTCC-------TGTCATT
	Goniothalamus_touranensis	CA------GTGACAAAGGCTATTTCCATTCCTATGACACTCACTCC-------TGTCATT
	Goniothalamus_undulatus	TA------GTGACAAAGGCTATTTCCATTCCTATGACATTCACTCC-------TGTCATT
	Goniothalamus_uvarioides	CA------GTGACAAAGGCTATTTCCATTCCTATGACACTCACTCC-------TGTCATT
	Goniothalamus_velutinus	TA------GTGACAAAGGCTATTTCCATTCCTATGACATTCACTCC-------TGTCATT
	Goniothalamus_woodii	CA------GTGACAAAGGCTATTTCCATTCCTATGACACTCACTCC-------TGTCATT
	Goniothalamus_wrayi	CA------GTGACAAAGGCTATTTCCATTCCTATGACACTCACTCC-------TGTCATT
	Goniothalamus_wynaadensis	CA------GTGACAAAGGCTATTTCCATTCCTATGACACTCACTCC-------TGTCATT
	Neostenanthera_myristicifolia	CAGTGGCGGTGACGAAGGCTATTTCCATTCCTATGACACCCGCTCC-------TGTCATT
	Annona_dumetorum	------------------------------------------------------------
	Annona_glabra	TGTTATGATTCTT--TAGATTT--------------CTATTTTCCTTTTTTT--------
	Annona_herzogii	TGTTATGATTCTT--TAGATT---------------TCTATTTTCCTTTTTT--------
	Annona_mucosa	------------------------------------------------------------
	Annona_muricata	TGTTATGATTCTT--TAGATTT--------------CTATTTTCCTTTTTTT--------
	Annona_reticulata	------------------------------------------------------------
	Annona_squamosa	------------------------------------------------------------
	Anonidium_sp_Cheek_7896	TGTTATGATTCTT--TA--------------------TTTTTTCCTTTTTTT--------
	Asimina_longifolia	TGTTATGATTCTT--TATATT---------------TAAATTTTTTTTTTTT--------
	Asimina_rugelii	------------------------------------------------------------
	Asimina_triloba	TGTTATGATTCTT--TATATTTTAAT----------ATTTTAATTTTCCTTT--------
	Disepalum_platypetalum	TGTTATGATTCTT--TATATTAAATATTTAAATATTTTCCTTTTTTTATTTT--------
	Disepalum_pulchrum	------------------------------------------------------------
	Goniothalamus_amuyon	TGTTATGATTCTT--TATATA---------------TACCTTTACCTTTTCT--------
	Goniothalamus_andersonii	TGTTATGATTCTT--TATATA---------------TACCTTTACCTTTTCT--------
	Goniothalamus_aruensis	TGTTATGATTCTT--TATATT---------------TACCTTTACCTTTTCT--------
	Goniothalamus_angustifolius	TGTTATGATTCTT--TATATT---------------TACCTTTACCTTTTCT--------
	Goniothalamus_australis	TGTTATGATTCTT--TATATA---------------TACCTTTACCTTTTCT--------
	Goniothalamus_borneensis	TGTTATGATTCTT--TCTATT---------------TACCTTTACCTTTTCT--------
	Goniothalamus_bracteosus	TGTTATGATTCTT--TATATT---------------TACCTTTACCTTTTCT--------
	Goniothalamus_calvicarpus	TGTTATGATTCTT--TATATA---------------TACCTTTACCTTTTCT--------
	Goniothalamus_cardiopetalus	TGTTATGATTCTT--TCTATA---------------TACCTTTACCTTTTCT--------
	Goniothalamus_cauliflorus	TGTTATGATTCTT--TATATT---------------TACCTTTACCTTTTCT--------
	Goniothalamus_suaveolens_1	TGTTATGATTCTT--TATATA---------------TACCTTTACCCTTTCT--------
	Goniothalamus_cheliensis	TGTTATGATTCTT--TATATA---------------TACCTTTACCTTTTCT--------
	Goniothalamus_clemensii	TGTTATGATTCTT--TATATT---------------TACCTTTACCTTTTCT--------
	Goniothalamus_costulatus	TGTTATGATTCTTTATATATA---------------TACCTTTACCTTTTCT--------
	Goniothalamus_dumontetii	TGTTATGATTCTT--TATATA---------------TACCTTTACCTTTTCT--------
	Goniothalamus_elegans	TGTTATGATTCTT--TATATA---------------TACCTTTACCTTTTCT--------
	Goniothalamus_elmeri	TGTTATGATTCTT--TATATT---------------TACCTTTACCTTTTCT--------
	Goniothalamus_expansus	TGTTATGATTCTT--TATATA---------------TACCTTTACCTTTTCT--------
	Goniothalamus_fasciculatus	TGTTATGATTCTT--TATATA---------------TACCTTTACCTTTTCT--------
	Goniothalamus_gardneri	TGTTATGATTCTT--TATATA---------------TACCTTTACCTTTTCT--------
	Goniothalamus_giganteus	TGTTATGATTCTT--TCTATT---------------TACCTTTACCTTTTCT--------
	Goniothalamus_grandiflorus	TGTTATGATTCTT--TATATT---------------TACCTTTACCTTTTCT--------
	Goniothalamus_griffithii	TGTTATGATTCTT--TATATA---------------TACCTTTACCTTTTCT--------
	Goniothalamus_hookeri	TGTTATGATTCTT--TATATA---------------TACCTTTACCTTTTCT--------
	Goniothalamus_howii	TGTTATGATTCTT--TATATA---------------GACCTTTACCTTTTCT--------
	Goniothalamus_imbricatus	TGTTATGATTCTT--TATATT---------------TACCTTTACCTTTTCT--------
	Goniothalamus_kinabaluensis	TGTTATGATTCTT--TATATA---------------TACCTTTACCCTTTCT--------
	Goniothalamus_laoticus	TGTTATGATTCTT--TATATA---------------TACCTTTACCTTTTCT--------
	Goniothalamus_loerzingii	TGTTATGATTCTTTATATATA---------------TACCTTTACCTTTTCT--------
	Goniothalamus_macranthus	TGTTATGATTCTT--TCTATA---------------TACCTTTACCTTTTCT--------
	Goniothalamus_macrophyllus	TGTTATGATTCTT--TATATA---------------TACCTTTACCTTTTCT--------
	Goniothalamus_maewongensis	TGTTATGATTCTT--TATATA---------------GACCTTTACCTTTTCT--------
	Goniothalamus_majestatis	TGTTATGATTCTT--TATATT---------------TACCTTTACCTTTTCT--------
	Goniothalamus_malayanus	TGTTATGATTCTT--TCTATT---------------TACCCTTACCTTTTCT--------
	Goniothalamus_megalocalyx	TGTTATGATTCTT--TATATA---------------TACCTTTACCCTTTCT--------
	Goniothalamus_monospermus	------------------------------------------------------------
	Goniothalamus_montanus	TGTTATGATTCTT--TATATT---------------TACCTTTACCTTTTCT--------
	Goniothalamus_obtusatus	TGTTATGATTCTT--TATATA---------------TACCTTTACCTTTTCT--------
	Goniothalamus_parallelivenius	TGTTATGATTCTT--TATATA---------------TACCTTTGCCCTTTCT--------
	Goniothalamus_repevensis	TGTTATGATTCTT--TATATT---------------TACCTTTACCTTTTCT--------
	Goniothalamus_reticulatus	TGTCATGATTCTT--TCTATA---------------TACCTTTACCTTTTCT--------
	Goniothalamus_ridleyi	TGTTATGATTCTT--TATATA---------------TACCTTTACCCTTTCT--------
	Goniothalamus_calcareus	TGTTATGATTCTT--TATATT---------------TACCTTTACCTTTTCT--------
	Goniothalamus_rotundisepalus	TGTTATGATTCTT--TATATA---------------TACCTTTACCTTTTCT--------
	Goniothalamus_rufus	TGTTATGATTCTT--TATATA---------------TACCTTTACCTTTTCT--------
	Goniothalamus_sawtehii	TGTTATGATTCTT--TATATATACCTT---------TACCTTTACCTTTTCT--------
	Goniothalamus_scortechinii	TGTTATGATTCTT--TATATA---------------TACCTTTACCTTTTCT--------
	Goniothalamus_sesquipedalis	TGTTATGATTCTT--TATATA---------------TACCTTTACCTTTTCT--------
	Goniothalamus_suaveolens_2	TGTTATGATTCTT--TATATA---------------TACCTTTACCCTTTCT--------
	Goniothalamus_palawanensis	TGTTATGATTCTT--TATATA---------------TACCTTTACCTTTTCT--------
	Goniothalamus_sp_nov	TGTTATGATTCTT--TATATT---------------TACCCTTACCTTTTCT--------
	Goniothalamus_tamirensis	TGTTATGATTCTT--TATATA---------------TACCTTTACCTTTTCTATTTTATT
	Goniothalamus_tapis	TGTTATGATTCTT--TATATT---------------TACCTTTACCTTTTCT--------
	Goniothalamus_tapisoides	TGTTATGATTCTT--TATATT---------------GACCTTTACCTTTTCT--------
	Goniothalamus_tavoyensis	TGTTATGATTCTT--TATATA---------------TACCTTTACCTTTTCT--------
	Goniothalamus_tenuifolius	TGTTATGATTCTT--TATATA---------------TACCTTTACCTTTTCT--------
	Goniothalamus_thomsoni	TGTTATGATTCTT--TATATA---------------TACCTTTACCTTTTCT--------
	Goniothalamus_thwaitesii	TGTTATGATTCTT--TATATA---------------TACCTTTACCTTTTCT--------
	Goniothalamus_tomentosus	TGTTATGATTCTT--TATATA---------------TACCTTTACCTTTTCT--------
	Goniothalamus_tortilipetalus	TGTTATGATTCTT--TATATA---------------TACCTTTACCTTTTCT--------
	Goniothalamus_touranensis	TGTTATGATTCTT--TATATA---------------TACCTTTACCTTTTCT--------
	Goniothalamus_undulatus	TGTTATGATTCTT--TATATA---------------TACCTTTACCTTTTCT--------
	Goniothalamus_uvarioides	TGTTATGATTCTT--TATATA---------------TACCTTTACCTTTTCT--------
	Goniothalamus_velutinus	TGTTATGATTCTT--TATATA---------------TACCTTTACCTTTTCT--------
	Goniothalamus_woodii	TGTTATGATTCTT--TATATT---------------TACCTTTACCTTTTCT--------
	Goniothalamus_wrayi	TGTTATGATTCTT--TATATA---------------TACCTTTACCTTTTCT--------
	Goniothalamus_wynaadensis	TGTTATGATTCTT--TCTATA---------------TACCTTTACCTTTTCT--------
	Neostenanthera_myristicifolia	TGTTATGATTCTT--TA-------------------TTTTTTCCTTATTTTT--------
	Annona_dumetorum	------------------------------------------------------------
	Annona_glabra	-------ATTTTATTGATATTGACTTACT----------------GAAATG--AAAAAAC
	Annona_herzogii	-------ATTTTATTGATATTGACTTACT----------------TAACTA--AA-----
	Annona_mucosa	------------------------------------------------------------
	Annona_muricata	-------ATTTTATTGATATTGACTTACT----------------GAAATG--AAAAAAC
	Annona_reticulata	------------------------------------------------------------
	Annona_squamosa	------------------------------------------------------------
	Anonidium_sp_Cheek_7896	-------ATTTTATTGATATTGACTTGCT----------------GAAATG--AAAAAAC
	Asimina_longifolia	-------TTTTTTTTTTTTTNNNNNNNNNNGGAAAGGAAAAAAAAAAAAAA--AAAAAAC
	Asimina_rugelii	------------------------------------------------------------
	Asimina_triloba	-------TTTTTATTGATATTGACTTAACT---GAAATGAAAAAAAAAAAA--AAAACAC
	Disepalum_platypetalum	-------ATTTTATTGATATTGACTTACT----------------GAAATG--AAAAAAC
	Disepalum_pulchrum	------------------------------------------------------------
	Goniothalamus_amuyon	-------ATTTTATTGATATTGACTTACT----------------GAAATG--AAAAAAC
	Goniothalamus_andersonii	-------ATTTTATTGATATTGACTTACT----------------GAAATG--AAAAAAC
	Goniothalamus_aruensis	-------ATTTTATTGATATTGACTTACT----------------GAAATG--AAAAAAC
	Goniothalamus_angustifolius	-------ATTTTATTGATATTGACTTACT----------------GAAATG--AAAAAAC
	Goniothalamus_australis	-------ATTTTATTGATATTGACTTACT----------------GAAATG--AAAAAAC
	Goniothalamus_borneensis	-------ATTTTATTGATATTGACTTACT----------------GAAATG--AAAAAAC
	Goniothalamus_bracteosus	-------ATTTTATTGATATTGACTTACT----------------GAAATG--AAAAAAC
	Goniothalamus_calvicarpus	-------ATTTTATTGATATTGACTTACT----------------GAAATG--AAAAAAC
	Goniothalamus_cardiopetalus	-------ATTTTATTGATATTGACTTACT----------------GAAATG-AAAAAAAC
	Goniothalamus_cauliflorus	-------ATTTTATTGATATTGACTTACT----------------GAAATG--AAAAAAC
	Goniothalamus_suaveolens_1	-------ATTTTATTGATATTGACTTACT----------------GAAATG--AAAAAAC
	Goniothalamus_cheliensis	-------ATTTTATTGATATTGACTTACT----------------GAAATG--AAAAAAC
	Goniothalamus_clemensii	-------ATTTTATTGATATTGACTTACT----------------GAAATG--AAAAAAC
	Goniothalamus_costulatus	-------ATTTTATTGATATTGACTTACT----------------GAAATG--AAAAAAC
	Goniothalamus_dumontetii	-------ATTTTATTGATATTGACTTACT----------------GAAATG--AAAAAAC
	Goniothalamus_elegans	-------ATTTTATTGATATTGACTTACT----------------GAAATG--AAAAAAC
	Goniothalamus_elmeri	-------ATTTTATTGATATTGACTTACT----------------GAAATG--AAAAAAC
	Goniothalamus_expansus	-------ATTTTATTGATATTGACTTACT----------------GAAATG--AAAAAAC
	Goniothalamus_fasciculatus	-------ATTTTATTGATATTGACTTACT----------------GAAATG--AAAAAAC
	Goniothalamus_gardneri	-------ATTTTATTGATATTGACTTACT----------------GAAATG---AAAAAC
	Goniothalamus_giganteus	-------ATTTTATTGATATTGACTTACT----------------GAAATG--AAAAAAC
	Goniothalamus_grandiflorus	-------ATTTTATTGATATTGACTTACT----------------GAAATG--AAAAAAC
	Goniothalamus_griffithii	-------ATTTTATTGATATTGACTTACT----------------GAAATG--AAAAAAC
	Goniothalamus_hookeri	-------ATTTTATTGATATTGACTTACT----------------GAAATG---AAAAAC
	Goniothalamus_howii	-------ATTTTATTGATATTGACTTACT----------------GAAATG--AAAAAAC
	Goniothalamus_imbricatus	-------ATTTTATTGATATTGACTTACT----------------GAAATG--AAAAAAC
	Goniothalamus_kinabaluensis	-------ATTTTATTGATATTGACTTACT----------------GAAATG--AAAAAAC
	Goniothalamus_laoticus	-------ATTTTATTGATATTGACTTACT----------------GAAATG--AAAAAAC
	Goniothalamus_loerzingii	-------ATTTTATTGATATTGACTTACT----------------GAAATGAAAAAAAAC
	Goniothalamus_macranthus	-------ATTTTATTGATATTGACTTACT----------------GAAATG--AAAAAAC
	Goniothalamus_macrophyllus	-------ATTTTCTTGATATTGACTTACT----------------GAAATG-AAAAAAAC
	Goniothalamus_maewongensis	-------ATTTTATTGATATTGACTTACT----------------GAAATG--AAAAAAC
	Goniothalamus_majestatis	-------ATTTTATTGATATTGACTTATT----------------GAAATG--AAAAAAC
	Goniothalamus_malayanus	-------ATTTTATTGATATTGACTTACT----------------GAAATG--AAAAAAC
	Goniothalamus_megalocalyx	-------ATTTTATTGATATTGACTTACT----------------GAAATG--AAAAAAC
	Goniothalamus_monospermus	------------------------------------------------------------
	Goniothalamus_montanus	-------ATTTTATTGATATTGACTTACT----------------GAAATG--AAAAAAC
	Goniothalamus_obtusatus	-------ATTTTATTGATATTGACTTACT----------------GAAATG--AAAAAAC
	Goniothalamus_parallelivenius	-------ATTTTATTGATATTGACTTACT----------------GAAATG--AAAAAAC
	Goniothalamus_repevensis	-------ATTTTATTGATATTGACTTACT----------------GAAATG--AAAAAAC
	Goniothalamus_reticulatus	-------ATTTTATTGATATTGACTTACT----------------GAAATG-AAAAAAAC
	Goniothalamus_ridleyi	-------ATTTTATTGATATTGACTTACT----------------GAAATG--AAAAAAC
	Goniothalamus_calcareus	-------ATTTTATTGATATTGACTTACT----------------GAAATG--AAAAAAC
	Goniothalamus_rotundisepalus	-------ATTTTATTGATATTGACTTACT----------------GAAATG--AAAAAAC
	Goniothalamus_rufus	-------ATTTTWTTGATATTGACTTACT----------------GAAATG--AAAAAAC
	Goniothalamus_sawtehii	-------ATTTTATTGATATTGACTTACT----------------GAAATG--AAAAAAC
	Goniothalamus_scortechinii	-------ATTTTATTGATATTGACTTACT----------------GAAATG-AAAAAAAC
	Goniothalamus_sesquipedalis	-------ATTTTATTGATATTGACTTACT----------------GAAATG--AAAAAAC
	Goniothalamus_suaveolens_2	-------ATTTTATTGATATTGACTTACT----------------GAAATG--AAAAAAC
	Goniothalamus_palawanensis	-------ATTTTATTGATATTGACTTACT----------------GAAATG--AAAAAAC
	Goniothalamus_sp_nov	-------ATTTTATTGATATTGACTTACT----------------GAAATG--AAAAAAC
	Goniothalamus_tamirensis	GATATTGATTTTATTGATATTGACTTACT----------------GAAATG--AAAAAAC
	Goniothalamus_tapis	-------ATTTTATTGATATTGACTTACT----------------GAAATG--AAAAAAC
	Goniothalamus_tapisoides	-------ATTTTATTGATATTGACTTACT----------------GAAATG--AAAAAAC
	Goniothalamus_tavoyensis	-------ATTTTATTGATATTGACTTACT----------------GAAATG--AAAAAAC
	Goniothalamus_tenuifolius	-------ATTTTATTGATATTGACTTACT----------------GAAATG--AAAAAAC
	Goniothalamus_thomsoni	-------ATTTTATTGATATTGACTTACT----------------GAAATG--AAAAAAC
	Goniothalamus_thwaitesii	-------ATTTTATTGATATTGACTTACT----------------GAAATG--AAAAAAC
	Goniothalamus_tomentosus	-------ATTTTATTGATATTGACTTACT----------------GAAATG--AAAAAAC
	Goniothalamus_tortilipetalus	-------ATTTTATTGATATTGACTTACT----------------GAAATG--AAAAAAC
	Goniothalamus_touranensis	-------ATTTTATTGATATTGACTTACT----------------GAAATG--AAAAAAC
	Goniothalamus_undulatus	-------ATTTTATTGATATTGACTTACT----------------GAAATG--AAAAAAC
	Goniothalamus_uvarioides	-------ATTTTATTGATATTGACTTACT----------------GAAATG-AAAAAAAC
	Goniothalamus_velutinus	-------ATTTTATTGATATTGACTTACT----------------GAAATG--AAAAAAC
	Goniothalamus_woodii	-------ATTTTATTGATATTGACTTACT----------------GAAATG--AAAAAAC
	Goniothalamus_wrayi	-------ATTTTATTGATATTGACTTACT----------------GAAATG--AAAAAAC
	Goniothalamus_wynaadensis	-------ATTTTATTGATATTGACTTACT----------------GAAATG-AAAAAAAC
	Neostenanthera_myristicifolia	-------TTTTTTTTGGTATTGACTTGCT----------------GAAATG--AAAAAAC
	Annona_dumetorum	------------------------------------------------------------
	Annona_glabra	ACA-----CA----------------TTTCTTTTCTCGTGGGAAAAGCTTTGTTTGAACG
	Annona_herzogii	------------------------------------------------------------
	Annona_mucosa	------------------------------------------------------------
	Annona_muricata	ACACATTTCA----------------TTTCTTTTCTCGTGGGAAAAGTTTTGTTTGAACG
	Annona_reticulata	------------------------------------------------------------
	Annona_squamosa	------------------------------------------------------------
	Anonidium_sp_Cheek_7896	ACA-----CA----------------TTTCTTTTCTCGTGGGAAAAGCTTTGTTTGAACG
	Asimina_longifolia	ACA-----CA----------------TTTCTTTTCTCATGGGAAAAGCTTTGTTTGAACG
	Asimina_rugelii	------------------------------------------------------------
	Asimina_triloba	ACA-----CA----------------TTTCTTTTCTCATGGGAAAAGCTTTATTTGAACG
	Disepalum_platypetalum	ACA-----CA----------------TTTCTTTTCTCATGGGAAAAGCTTTGTTTGAACG
	Disepalum_pulchrum	------------------------------------------------------------
	Goniothalamus_amuyon	ACA-----CA----------------TTTCTTTTCTCGTGATAAAAACTTTGTTTGAACG
	Goniothalamus_andersonii	ACA-----CA----------------TTTCTTTTCTCGTGATAAAAACTTTGTTTGAACG
	Goniothalamus_aruensis	ACA-----CA----------------TTTCTTTTCTCGTGATCAAAACTTTGTTTGAACG
	Goniothalamus_angustifolius	ACA-----CA----------------TTTATTTTCTCGTGATCAAAACTTTGTTTGAACG
	Goniothalamus_australis	ACA-----CA----------------TTTCTTTTCTCGTGATAAAAACTTTGTTTGAACG
	Goniothalamus_borneensis	ACA-----CA----------------TTTCTTTTCTCGTGATCAAAACTTTGTTTGAAC-
	Goniothalamus_bracteosus	ACA-----CA----------------TTTCTTTTCTCGTGATAAAAACTTTGTTTGAAC-
	Goniothalamus_calvicarpus	ACA-----CA----------------TTTCTTTTCTCGTGATAAAAACTTTGTTTGAACG
	Goniothalamus_cardiopetalus	ACA-----CA----------------TTTCTTTTCTCGTGATAAAAACTTTGTTTGAACG
	Goniothalamus_cauliflorus	ACA-----CA----------------TTTCTTTTCTCGTGATCAAAACTTTGTTTGAACG
	Goniothalamus_suaveolens_1	ACA-----CA----------TTTCTTTTCTTTTTCTCGTGATAAAAACTTTGTTTGAACG
	Goniothalamus_cheliensis	ACA-----CA----------------TTTCTTTTCTCGTGATAAAAACTTTGTTTGAACG
	Goniothalamus_clemensii	ACA-----CA----------------TTTCTTTTCTCGTGATAAAAACTTTGTTTGAAC-
	Goniothalamus_costulatus	ACA-----CA----------TTTCTTTTTCTTTTCTCGTGATAAAAACTTTGTTTGAACG
	Goniothalamus_dumontetii	ACA-----CA----------------TTTCTTTTCTCGTGATAAAAACTTTGTTTGAACG
	Goniothalamus_elegans	ACA-----CA----------------TTTCTTTTCTCGTGATAAAAACTTTGTTTGAACG
	Goniothalamus_elmeri	ACA-----CA----------------TTTCTTTTCTCGTGATCAAAACTTTGTTTGAACG
	Goniothalamus_expansus	ACA-----CA----------------TTTCTTTTCTCGTGATAAAAACTTTGTTTGAACG
	Goniothalamus_fasciculatus	ACA-----CA----------------TTTCTTTTCTCGTGATAAAAACTTTGTTTGAAC-
	Goniothalamus_gardneri	ACA-----CA----------------TTTCTTTTCTCGTGATAAAAACTTTGTTTGAACG
	Goniothalamus_giganteus	ACA-----CA----------------TTTCTTTTCTCGTGATCAAAACTTTGTTTGAACG
	Goniothalamus_grandiflorus	ACA-----CA----------------TTTCTTTTCTCGTGATCAAAACTTTGTTTGAACG
	Goniothalamus_griffithii	ACA-----CA----------------TTTCTTTTCTCGTGATAAAAACTTTGTTTGAACG
	Goniothalamus_hookeri	ACA-----CA----------------TTTCTTTTCTCGTGATAAAAACTTTGTTTGAACG
	Goniothalamus_howii	ACA-----CA----------------TTTCTTTTCTCGTGATAAAAACTTTGTTTGAACG
	Goniothalamus_imbricatus	ACA-----CA----------------TTTCTTTTCTCGTGATCAAAACTTTGTTTGAACG
	Goniothalamus_kinabaluensis	ACA-----CATTTCTTTTCTTTTCTTTTCTTTTTCTCGTGATAAAAACTTTGTTTGAACG
	Goniothalamus_laoticus	ACA-----CA--------TTTCTTTTCTTCTTTTCTCGTGATAAAAACTTTGTTTGAACG
	Goniothalamus_loerzingii	ACA-----CA----------------TTTCTTTTCTCGTGATAAAAACTTTGTTTGAACG
	Goniothalamus_macranthus	ACA-----CA----------------TTTCTTTTCTCGTGATAAAAACTTTGTTTGAACG
	Goniothalamus_macrophyllus	ACA-----CA----------------TTTCTTTTCTCGTGATAAAAACTTTGTTTGAACG
	Goniothalamus_maewongensis	ACA-----CA----------------TTTCTTTTCTCGTGATAAAAACTTTGTTTGAACA
	Goniothalamus_majestatis	ACA-----CA----------------TTTCTTTTCTCGTGATCAAAACTTTGTTTGAAC-
	Goniothalamus_malayanus	ACA-----CA----------------TTTCTTTTCTCGTGATCAAAACTTTGTTTGAACG
	Goniothalamus_megalocalyx	ACA-----CA----------------TTTCTTTTCTCGTGATAAAAACTTTGTTTGAACG
	Goniothalamus_monospermus	------------------------------------------------------------
	Goniothalamus_montanus	ACA-----CA----------------TTTCTTTTCTCGTGATCAAAACTTTGTTTGAAC-
	Goniothalamus_obtusatus	ACA-----CA----------------TTTCTTTTYTCGTGATAAAAACTTTGTTTGAACG
	Goniothalamus_parallelivenius	ACA-----CA----------------TTTCTTTTCTCGTGATAAAAACTTTGTTTGAACG
	Goniothalamus_repevensis	ACA-----CA----------------TTTCTTTTCTCGTGATCAAAACTTTGTTTGAACG
	Goniothalamus_reticulatus	ACA-----CA----------------TTTCTTTTCTCGTGATAAAAACTTTGTTTGAAC-
	Goniothalamus_ridleyi	ACA-----CA----------------TTTCTTTTCTCGTGATAAAAACTTTGTTTGAACG
	Goniothalamus_calcareus	ACA-----CA----------------TTTCTTTTCTCGTGATCAAAACTTTGTTTGAACG
	Goniothalamus_rotundisepalus	ACA-----CA----------------TTTCTTTTCTCGTGATAAAAACTTTGTTTGAACG
	Goniothalamus_rufus	CCA-----CA----------------TTTCTTTTCTCGTGATAAAAACTTTGTTTGAACG
	Goniothalamus_sawtehii	ACA-----CA----------------TTTCTTTTCTCGTGATAAAAACTTTGTTTGAACG
	Goniothalamus_scortechinii	ACA-----CA----------------TTTCTTTTCTCGTGATAAAAACTTTGTTTGAACG
	Goniothalamus_sesquipedalis	ACA-----CA---------TTTCTTTTTTTTTTTCTCGTGATAAAAACTTTGTTTGAACG
	Goniothalamus_suaveolens_2	ACA-----CA----------TTTCTTTTCTTTTTCTCGTGATAAAAACTTTGTTTGAACG
	Goniothalamus_palawanensis	ACA-----CA----------------TTTCTTTTCTCGTGATAAAAACTTTGTTTGAACG
	Goniothalamus_sp_nov	ACA-----CA----------------TTTCTTTTCTCGTGATCAAAACTTTGTTTGAACG
	Goniothalamus_tamirensis	ACA-----CA---------TTTCTTTTCTCTTTTCTCGTGATAAAAACTTTGTTTGAACA
	Goniothalamus_tapis	ACA-----CA----------------TTTCTTTTCTCGTGATCAAAACTTTGTTTGAACG
	Goniothalamus_tapisoides	ACA-----CA----------------TTTCTTTTCTCGTGATCAAAACTTTGTTTGAACG
	Goniothalamus_tavoyensis	ACA-----CA----------------TTTCTTTTCTCGTGATAAAAACTTTGTTTGAACG
	Goniothalamus_tenuifolius	ACA-----CA----------------TTTCTTTTCTCGTGATAAAAACTTTGTTTGAACG
	Goniothalamus_thomsoni	ACA-----CA----------------TTTCTTTTCTCGTGATAAAAACTTTGTTTGAACG
	Goniothalamus_thwaitesii	ACA-----CA----------------TTTCTTTTCTCGTGATAAAAACTTTGTTTGAACG
	Goniothalamus_tomentosus	ACA-----CA----------TTTCTTTTTCTTTTCTCGTGATAAAAACTTTGTTTGAACG
	Goniothalamus_tortilipetalus	ACA-----CA----------------TTTCTTTTCTCGTGATAAAAACTTTGTTTGAACG
	Goniothalamus_touranensis	ACA-----CA-----------TTTCTTTTCTTTTCTCGTGATAAAAACTTTGTTTGAACG
	Goniothalamus_undulatus	ACA-----CA----------------TTTCTTTTCTCGTGATAAAAACTTTGTTTGAACG
	Goniothalamus_uvarioides	ACA-----CA----------------TTTCTTTTCTCGTGATAAAAACTTTGTTTGAACG
	Goniothalamus_velutinus	ACA-----CA----------------TTTCTTTTCTCGTGATAAAAACTTTGTTTGAACG
	Goniothalamus_woodii	ACA-----CA----------------TTTCTTTTCTCGTGATCAAAACTTTGTTTGAACG
	Goniothalamus_wrayi	ACA-----CA----------------TTTCTTTTCTCGTGATAAAAACTTTGTTTGAACG
	Goniothalamus_wynaadensis	ACA-----CA----------------TTTCTTTTCTCGTGATAAAAACTTTGTTTGAACG
	Neostenanthera_myristicifolia	ACA-----CA----------------TTTCTTTTCTCATGGGAAAAGCTTTGTTTGAACG
	Annona_dumetorum	------------------------------------------------------------
	Annona_glabra	CTTGAGTCCGCAAAAAAGACGAATACCATGATTTTTTATTTTTCACTAGATCCACTCGAC
	Annona_herzogii	------------------------------------------------------------
	Annona_mucosa	------------------------------------------------------------
	Annona_muricata	CTTGAGTCCGCAAAAAAGACGAATACTATGATTTTTGATTTTTCACTAGATCCACTCGAC
	Annona_reticulata	------------------------------------------------------------
	Annona_squamosa	------------------------------------------------------------
	Anonidium_sp_Cheek_7896	CTTGAGTCCGCAAAAAAGGCGAATACTATGACTTTTTATTTTTCACTAGATCCAATTGAC
	Asimina_longifolia	CTTGAATCCGCAAAAAAGACGAATACTATGATTTTTTTATTTTCACTAGATCCAATTGAC
	Asimina_rugelii	------------------------------------------------------------
	Asimina_triloba	CTTGAATCCGCAAAAAAGACAAATACTATTATTTTTTATTTTTCACTAGATCCAATTGAC
	Disepalum_platypetalum	CTTGAGTCCGCAAAAAAGACGAATACTATGATTTTGGATTTTTCACTAGATCCAATTGAC
	Disepalum_pulchrum	------------------------------------------------------------
	Goniothalamus_amuyon	CTTGAGTCCGCAAAAAAGACGAATCCTATGATTTTTTATTTTTCACTAGA-----TGGAC
	Goniothalamus_andersonii	CTTAAGTCCGCAAAAAAGACGAATACTATGATTTTTTATTTTTCACTAGA-----TTGAC
	Goniothalamus_aruensis	CTTGAGTCCGCAAAAAAGACGAATACTATGATTTTTTCTTTTTCACTAGA-----TTGAC
	Goniothalamus_angustifolius	CTTGAGTCCGCAAAAAAGACGAATACTATGATTTTTTATTTTTCACTAGA-----TTGAC
	Goniothalamus_australis	CTTGAGTCCGCAAAAAAGACGAATACTATGATTTTTTATTTTTCACTAGA-----TTGAC
	Goniothalamus_borneensis	------------------------------------------------------------
	Goniothalamus_bracteosus	------------------------------------------------------------
	Goniothalamus_calvicarpus	CTTAAGTCCGCAAAAAAGACGAATACTATGATTTTTTATTTTTCACTAGA-----TTGAC
	Goniothalamus_cardiopetalus	CTTAAGTCCGCAAAAAAGACGAATACTATGATTTTTTATTTTTCACTAGA-----TTGAC
	Goniothalamus_cauliflorus	CTTGAGTCCGCAAAAAAGACGAATACTATGATTTTTTCTTTTTCACTAGA-----TTGAC
	Goniothalamus_suaveolens_1	CTTAAGTCCGCAAAAAAGACGAATACTATGATTTTTTATTTTTCACTAGA-----TTGAC
	Goniothalamus_cheliensis	CTTGAGTCCGCAAAAAAGACGAATACTATGATTTTTTATTTTTCACTAGA-----TTGAC
	Goniothalamus_clemensii	------------------------------------------------------------
	Goniothalamus_costulatus	CTTGAGTCCGCAAAAAAGACGAATACTATGATTTTTTATTTTTCACTAGA-----TTGAC
	Goniothalamus_dumontetii	CTTGAGTCCGCAAAAAAGACGAATACTATGATTTTTGATTTTTCACTAGA-----TTGAC
	Goniothalamus_elegans	CTTGAGTCCGCAAAAAAGACGAATACTATGATTTTTGATTTTTCACTAGA-----TTGAC
	Goniothalamus_elmeri	CTTGAGTCCGCAAAAAAGACGAATACTATGATTTTTTATTTTTCACTAGA-----TTGAC
	Goniothalamus_expansus	CTTAAGTCCGCAAAAAAGACGAATACTATGATTTTTTATTTTTCACTAGA-----TTGAC
	Goniothalamus_fasciculatus	------------------------------------------------------------
	Goniothalamus_gardneri	CTTAAGTCCGCAAAAAATACGAATACTATGATTTTTTATTTTTCACTAGA-----TTGAC
	Goniothalamus_giganteus	CTTGAGTCCGCAAAAAAGACGAATACTATGATTTTTTATTTTTCACTAGA-----TTGAC
	Goniothalamus_grandiflorus	CTTGAGTCCGCAAAAAAGACGAATACTATGATTTTTTCTTTTTCACTAGA-----TTGAC
	Goniothalamus_griffithii	CTTAAGTCCGCAAAAAAGACGAATACTATGATTTTTTATTTTTCACTAGA-----TTGAC
	Goniothalamus_hookeri	CTTAAGTCCGCAAAAAATACGAATACTATGATTTTTTATTTTTCACTAGA-----TTGAC
	Goniothalamus_howii	GTTGAGTCCGCAAAAAAGACGAATACTATGATTTTTTATTTTTCACTAGA-----TTGAC
	Goniothalamus_imbricatus	CTTGAGTCCGCAAAAAAGACGAATACTATGATTTTTTCTTTTTCACTAGA-----TTGAC
	Goniothalamus_kinabaluensis	CTTAAGTCCGCAAAAAAGACGAATACTATGATTTTTTATTTTTCACTAGA-----TTGAC
	Goniothalamus_laoticus	CTTGAGTCCGCAAAAAAGACGAATACTATGATTTTTTATTTTTCACTAGA-----TTGAC
	Goniothalamus_loerzingii	CTTAAGTCCGCAAAAAAGACGAATACTATGATTTTTTATTTTTCACTAGA-----TTGAC
	Goniothalamus_macranthus	CTTAAGTCCGCAAAAAAGACGAATACTATGATTTTTTATTTTTTACTAGA-----TTGAC
	Goniothalamus_macrophyllus	CTTAAGTCCGCAAAAAAGACGAATACTATGATTTTTTATTTTTCACTAGA-----TTGAC
	Goniothalamus_maewongensis	GTTGAGTCCGCAAAAAAGACGAATACTATGATTTTTTATTTTTCACTAGA-----TTGAC
	Goniothalamus_majestatis	------------------------------------------------------------
	Goniothalamus_malayanus	CTTGAGTCCGCAAAAAAGACGAATACTATGATTTTTTATTTTTCACTAGA-----TTGAC
	Goniothalamus_megalocalyx	CTTAAGTCCGCAAAAAAGACGAATACTATGATTTTTTATTTTTCACTAGA-----TTGAC
	Goniothalamus_monospermus	------------------------------------------------------------
	Goniothalamus_montanus	------------------------------------------------------------
	Goniothalamus_obtusatus	CTTGAGTCCKCGAAAAAGACGAATACTATGATTTTKGATTTTTCAYTWGA-----TTGAC
	Goniothalamus_parallelivenius	CTTAAGTCCGCAAAAAAGACGAATACTATGATTTTTTATTTTTCACTAGA-----TTGAC
	Goniothalamus_repevensis	CTTGAGTCCGCAAAAAAGACGAATACTATGATTTTTTATTTTTCACTAGA-----TTGAC
	Goniothalamus_reticulatus	------------------------------------------------------------
	Goniothalamus_ridleyi	CTTAAGTCCGCAAAAAAGACGAATACTATGATTTTTTATTTTTCACTAGA-----TTGAC
	Goniothalamus_calcareus	CTTGAGTCCGCAAAAAAGACGAATACTATGATTTTTTATTTTTCACTAGA-----TTGAC
	Goniothalamus_rotundisepalus	CTTGAGTCCGCAAAAAAGACGAATACTATGATTTTTTATTTTTCACTAGA-----TTGAC
	Goniothalamus_rufus	CTTGAGTCCGCAAAAAAGACGAATACTATGATTTTTTATTTTTCACTAGA-----TTGAC
	Goniothalamus_sawtehii	CTTGAGTCCGCAAAAAAGACGAATACTATGATTTTTAATTTTTCACTAGA-----TTGAC
	Goniothalamus_scortechinii	CTTAAGTCCGCAAAAAAGACGAATACTATGATTTTTTATTTTTCACTAGA-----TTGAC
	Goniothalamus_sesquipedalis	CTTAAGTCCGCAAAAAAGACGAATACTATGATTTTTTATTTTTCACTAGA-----TTGAC
	Goniothalamus_suaveolens_2	CTTAAGTCCGCAAAAAAGACGAATACTATGATTTTTTATTTTTCACTAGA-----TTGAC
	Goniothalamus_palawanensis	CTTGAGTCCGCAAAAAAGACGAATACTATGATTTTTTATTTTTCACTAGA-----TTGAC
	Goniothalamus_sp_nov	CTTGAGTCCGCAAAAAAGACGAATACTATGATTTTTTATTTTTCACTAGA-----TTGAC
	Goniothalamus_tamirensis	CTTGAGTCCGCAAAAAAGACGAATACTATGATTTTTTATTTTTCACTAGA-----TTGAC
	Goniothalamus_tapis	CTTGAGTCCGCAAAAAAGACGAATACTATGATTTTTTATTTTTCACTAGA-----TTGAC
	Goniothalamus_tapisoides	CTTGAGTCCGCAAAAAAGACGAATACTATGATTTTTTCTTTTTCACTAGA-----TTGAC
	Goniothalamus_tavoyensis	CTTAAGTCCGCAAAAAAGACGAATACTATGATTTTTTATTTTTCACTAGA-----TTGAC
	Goniothalamus_tenuifolius	CTTGAGTCCGCAAAAAAGACGAATACTATGATTTTTTATTTTTCACTAGA-----TTGAC
	Goniothalamus_thomsoni	ATTAAGTCCGCAAAAAAGACGAATACTATGATTTTTTATTTTTCACTAGA-----TTGAC
	Goniothalamus_thwaitesii	CTTAAGTCCGCAAAAAAGACGAATACTATGATTTTTTATTTTTCACTAGA-----TTGAC
	Goniothalamus_tomentosus	CTTGAGTCCGCAAAAAAGACGAATACTATGATTTTTTATTTTTCACTAGA-----TTGAC
	Goniothalamus_tortilipetalus	CTTAAGTCCGCAAAAAAGACGAATACTATGATTTTTTATTTTTCACTAGA-----TTGAC
	Goniothalamus_touranensis	CTTGAGTCCGCAAAAAAGACGAATACTATGATTTTTTATTTTTCACTAGA-----TTGAC
	Goniothalamus_undulatus	CTTGAGTCCGCAAAAAAGACGAATACTATGATTTTTTATTTTTCACTAGA-----TTGAC
	Goniothalamus_uvarioides	CTTAAGTCCGCAAAAAAGACGAATACTATGATTTTTTATTTTTCACTAGA-----TTGAC
	Goniothalamus_velutinus	CTTGAGTCCGCAAAAAAGACGAATACTATGATTTTTTATTTTTCACTAGA-----TTGAC
	Goniothalamus_woodii	CTTGAGTCCGCAAAAAAGACGAATACTATGATTTTTTCTTTTTCACTAGA-----TTGAC
	Goniothalamus_wrayi	CTTAAGTCCGCAAAAAAGACGAATACTATGATTTTTTATTTTTCACTAGA-----TTGAC
	Goniothalamus_wynaadensis	CTTAAGTCCGCAAAAAAGACGAATACTATGATTTTTTATTTTTCACTAGA-----TTGAC
	Neostenanthera_myristicifolia	CTTGAGTCCGCAAAAAAGGCGAATACTATGATTTTTTATTTTTCACTAGATCCAATTGAC
	Annona_dumetorum	------------------------------------------------------------
	Annona_glabra	CCAAATTCATAAAATTTGGCAGTTCTATA---------AATAGAGAAAAGAGTAACCTCG
	Annona_herzogii	------------------------------------------------------------
	Annona_mucosa	------------------------------------------------------------
	Annona_muricata	CCAAATTCATAAAATTTGGCAGTTCTATA---------AATAGAGAAAAGAGTAACCTCG
	Annona_reticulata	------------------------------------------------------------
	Annona_squamosa	------------------------------------------------------------
	Anonidium_sp_Cheek_7896	CCAAATTCATAAAATTTGGCAGTTCAATG---------AATAGAGAAAAGAGTAACCTCG
	Asimina_longifolia	CCAAATTCATAAAATTTGGCAGTTCAATA---------AATAGAGAAAAGAATAACCTCG
	Asimina_rugelii	------------------------------------------------------------
	Asimina_triloba	CCAAATTCATAAAATTTAGCAGTTCAATA---------AATAGAGAAAAGAATAACCTCG
	Disepalum_platypetalum	CCAAATTCATAAAATTTGGCAGTTCAATA---------AATAGAGCAAAGAGTAACCTCG
	Disepalum_pulchrum	------------------------------------------------------------
	Goniothalamus_amuyon	CAAAATTCATAAATTTTGGCAGTTTCATG---------AATAGAGAAAAGAGTAACTTCG
	Goniothalamus_andersonii	CAAAATTCATCAATTTTGGCAGTTTCATG---------AATAGAGAAAAGAGTAACTTCG
	Goniothalamus_aruensis	CAAAATTCATAAATTTTGGCAGTTTAATG---------AATAGAGAAAAGAGTCACTTCG
	Goniothalamus_angustifolius	CAAAATTCATAAATTTTGGCAGTTTAATG---------AATAGAGAAAAGAGTAACTTCG
	Goniothalamus_australis	CAAAATTCATAAATTTTGGCAGTTTCATG---------AATAGAGAAAAGAGTAACTTCG
	Goniothalamus_borneensis	------------------------------------------------------------
	Goniothalamus_bracteosus	------------------------------------------------------------
	Goniothalamus_calvicarpus	CAAAATTCATAAATTTTGGCAGTTTCATG---------AATAGAGAAAAGAGTAACTTCG
	Goniothalamus_cardiopetalus	CAAAATTCTTAAATTTTGGCAGTTTCATG---------AATAGAGAAAAGAGTAACTTCG
	Goniothalamus_cauliflorus	CAAAATTCATAAATTTTGGCAGTTTAATG---------AATAGAGAAAAGAGTCACTTCG
	Goniothalamus_suaveolens_1	CAAAATTCATAAATTTTGGCAGTTTCATG---------AATAGAGAAAAGAGTAACTTCG
	Goniothalamus_cheliensis	CAAAATTCAGAAATTTTGGCAGTTTCATG---------AATAGAGAAAAGAGTCACTTCG
	Goniothalamus_clemensii	------------------------------------------------------------
	Goniothalamus_costulatus	CAAAATTCATAAATTTTGGCAGTTTCATG---------AATAGAGAAAAGAGTAACTTCG
	Goniothalamus_dumontetii	CAAAATTCATAAATTTTGGCAGTTTCATG---------AATAGAGAAAAGAGTAACTTCG
	Goniothalamus_elegans	CAAAATTCATAAATTTTGGCAGTTTCATG---------AATAGAGAAAAGAGTAACTTCG
	Goniothalamus_elmeri	CAAAATTCATAAATTTTGGCAGTTTAATG---------AATAGAGAAAAGAGTAACTTCG
	Goniothalamus_expansus	CAAAATTCATAAATTTTGGCAGTTTCATG---------AATAGAGAAAAGAGTAACTTCG
	Goniothalamus_fasciculatus	------------------------------------------------------------
	Goniothalamus_gardneri	CAAAATTCATAAATTTTGGCAGTTTCATG---------AATAGAGAAAAGAGTCACTTCG
	Goniothalamus_giganteus	TAAAATTCATAAATTTTGGCAGTTTAATG---------AATAGAGAAAAGAGTAACTTCG
	Goniothalamus_grandiflorus	CAAAATTCATAAATTTTGGCAGTTTAATG---------AATAGAGAAAAGAGTCACTTCG
	Goniothalamus_griffithii	CAAAATTCATAAATTTTGGCAGTTTCATG---------AATAGAGAAAAGAGTAACTTCG
	Goniothalamus_hookeri	CAAAATTCATAAATTTTGGCAGTTTCATG---------AATAGAGAAAAGAGTCACTTCG
	Goniothalamus_howii	CAAAATTCATAAATTTTGGCAGTTTCATG---------AATAGAGAAAAGAGTAACTTCG
	Goniothalamus_imbricatus	CAAAATTCATAAATTTTGGCAGTTTAATG---------AATAGAGAAAAGAGTCACTTCG
	Goniothalamus_kinabaluensis	CAAAATTCATAAATTTTGGCAGTTTCATG---------AATAGAGAAAAGAGTAACTTCG
	Goniothalamus_laoticus	CAAAATTCATAAATTTTGGCAGTTTCATG---------AATAGAGAAAAGAGTAACTTCG
	Goniothalamus_loerzingii	CAAAATTCATAAATTTTGGCAGTTTCATG---------AATAGAGAAAAGAGTAACTTCG
	Goniothalamus_macranthus	CAAAATTCATAAATTTTGGCAGTTTCATG---------AATAGAGAAAAGAGTCACTTCG
	Goniothalamus_macrophyllus	CAAAATTCATAAATTTTGGCAGTTTCATG---------AATAGAGAAAAGAGTAACTTCG
	Goniothalamus_maewongensis	CAAAATTCATAAATTTTGGCAGTTTCATG---------AATAGAGAAAAGAGTAACTTCG
	Goniothalamus_majestatis	------------------------------------------------------------
	Goniothalamus_malayanus	TAAAATTCATAAATTTTGGCAGTTTAATG---------AATAGAGAAAAGAGTAACTTCG
	Goniothalamus_megalocalyx	CAAAATTCATAAATTTTGGCAGTTTCATG---------AATAGAGAAAAGAGTAACTTCG
	Goniothalamus_monospermus	------------------------------------------------------------
	Goniothalamus_montanus	------------------------------------------------------------
	Goniothalamus_obtusatus	AAAAATTAATAAATTTTGGCAGYTGKAGACTTCAC---TCTAGAGAAAAGAGTCACTTCG
	Goniothalamus_parallelivenius	CAAAATTCATAAATTTTGGCAGTTTCATG---------AATAGAGAAAAGAGTAACTTCG
	Goniothalamus_repevensis	CAAAATTCATAAATTTTGGCAGTTTAATG---------AATAGAGAAAAGAGTAACTTCG
	Goniothalamus_reticulatus	------------------------------------------------------------
	Goniothalamus_ridleyi	CAAAATTCATAAATTTTGGCAGTTTCATG---------AATAGAGAAAAGAGTAACTTCG
	Goniothalamus_calcareus	CAAAATTCATAAATTTTGGCAGTTTAATG---------AATAGAGAAAAGAGTAACTTCG
	Goniothalamus_rotundisepalus	CAAAATTCATAAATTTTGGCAGTTTCATG---------AATAGAGAAAAGAGTCACTTCG
	Goniothalamus_rufus	CAAAATTCATAAATTTTGGCAGTTTCATG---------AATAGAGAAAAGAGTAACTTCG
	Goniothalamus_sawtehii	CAAAATTCATAAATTTTGGCAGTTTCATG---------AATAGAGAAAAGAGTAACTTCG
	Goniothalamus_scortechinii	CAAAATTCATAAATTTTGGCAGTTTCATG---------AATAGAGAAAAGAGTAACTTCG
	Goniothalamus_sesquipedalis	CAAAATTCATAAATTTTGGCAGTTTCATG---------AATAGAGAAAAGAGTAACTTCG
	Goniothalamus_suaveolens_2	CAAAATTCATAAATTTTGGCAGTTTCATG---------AATAGAGAAAAGAGTAACTTCG
	Goniothalamus_palawanensis	CAAAATTCATAAATTTTGGCAGTTTCATG---------AATAGAGAAAAGAGTAACTTCG
	Goniothalamus_sp_nov	CAAAATTCATAAATTTTGGCAGTTTAATG---------AATAGAGAAAAGAGTAACTTCG
	Goniothalamus_tamirensis	CAAAATTCATAAATTTTGGCAGTTTCATGAATAGAGAAAATAGAGAAAAGAGTAACTTCG
	Goniothalamus_tapis	CAAAATTCATAAATTTTGGCAGTTTAATG---------AATAGAGAAAAGAGTAACTTCG
	Goniothalamus_tapisoides	CAAAATTCATAAATTTTGGCAGTTTAATG---------AATAGAGAAAAGAGTAACTTCG
	Goniothalamus_tavoyensis	CAAAATTCATAAATTTTGGCAGTTTCATG---------AATAGAGAAAAGAGTAACTTCG
	Goniothalamus_tenuifolius	CAAAATTCATCAATTTTGGCAGTTTCATG---------AATAGAGAAAAGAGTAACTTCG
	Goniothalamus_thomsoni	CAAAATTCATAAATTTTGGCAGTTTCATG---------AATAGAGAAAAGAGTCACTTCG
	Goniothalamus_thwaitesii	CAAAATTCATAAATTTTGGCAGTTTCATG---------AATAGAGAAAAGAGTCACTTCG
	Goniothalamus_tomentosus	CAAAATTCATAAATTTTGGCAGTTTCATG---------AATAGAGAAAAGAGTAACTTCG
	Goniothalamus_tortilipetalus	CAAAATTCATAAATTTTGGCAGTTTCATG---------AATAGAGAAAAGAGTAACTTCG
	Goniothalamus_touranensis	CAAAATTCATAAATTTTGGCAGTTTCATG---------AATAGAGAAAAGAGTCACTTCG
	Goniothalamus_undulatus	CAAAATTCATAAATTTTGGCAGTTTCATG---------AATAGAGAAAAGAGTAACTTCG
	Goniothalamus_uvarioides	CAAAATTCATAAATTTTGGCAGTTTCATG---------AATAGAGAAAAGAGTAACTTCG
	Goniothalamus_velutinus	CAAAATTCATAAATTTTGGCAGTTTCATG---------AATAGAGAAAAGAGTAACTTCG
	Goniothalamus_woodii	CAAAATTCATAAATTTTGGCAGTTTAATG---------AATAGAGAAAAGAGTAACTTCG
	Goniothalamus_wrayi	CAAAATTCATAAATTTTGGCAGTTTCATG---------AATAGAGAAAAGAGTAACTTCG
	Goniothalamus_wynaadensis	CAAAATTCATAAATTTTGGCAGTTTCATG---------AATAGAGAAAAGAGTAACTTCG
	Neostenanthera_myristicifolia	CCAAATTCATAAAATTTGGCAGTTCAATG---------AATAAAGAAAAGAGTAACCTCG
	Annona_dumetorum	------------------------------------------------------------
	Annona_glabra	AAAAAAGAGAAGATACAAACTCTCAC-CTTTTGC--GGGGAGGAATCGTTTCTTTACCCG
	Annona_herzogii	------------------------------------------------------------
	Annona_mucosa	------------------------------------------------------------
	Annona_muricata	AAAAAAGAGAAGATACAAACTCTCAC-TTTTTGC--GGGGAGGAATCGTTTCTTTACCCG
	Annona_reticulata	------------------------------------------------------------
	Annona_squamosa	------------------------------------------------------------
	Anonidium_sp_Cheek_7896	-AAAAAGAGAAGATACAAACTCTCACTTTTTTGC--GGGGAGGAATCGTTTCTTTACCTG
	Asimina_longifolia	-AAAAAGAGAAGATACAAACTCTCACTTTTTTGC--GGGGAGGAATCGTTTCTTTACCTG
	Asimina_rugelii	------------------------------------------------------------
	Asimina_triloba	-AAAAAGAGAAGATACAAACTCTCACTTTTTTGC--GGGGAGGAATCGTTTCTTTACCTG
	Disepalum_platypetalum	-AAAAAGAAAAGATACAAACTCTCACTTTTTTGC--GGGGAGGAATCGTTTCTTTACCTG
	Disepalum_pulchrum	------------------------------------------------------------
	Goniothalamus_amuyon	-AAAAAGAGAAGATACAAACTCTCACTTTTTTGC--GGGGAGGAATTGTTTCTTTACCTG
	Goniothalamus_andersonii	-AAAAAGAGAAGATACAAACTCTCACTTTTTTGC--GGGGAGGAATTGTTTCTTTACCTG
	Goniothalamus_aruensis	-AAAAAGAGAAGATACAAACTCTCACTTTTTTGC--GGGGAGGAATCGTTTCTTTACCTG
	Goniothalamus_angustifolius	-AAAAAGAGAAGATACAAACTCTCACTTTTTTGC--GGGGAGGAATCGTTTCTTTACCTG
	Goniothalamus_australis	-AAAAAGAGAAGATACAAACTCTCACTTTTTTGC--GGGGAGGAATTGTTTCTTTACCTG
	Goniothalamus_borneensis	------------------------------------------------------------
	Goniothalamus_bracteosus	------------------------------------------------------------
	Goniothalamus_calvicarpus	-AAAAAGAGAAGATACAAACTCTCACTTTTTTGC--GGGGAGGAATCGTTTCTTTACCTG
	Goniothalamus_cardiopetalus	-AAAAAGAGAAGATACAAACTCTCACTTTTTTGC--GGGGAGGAATTGTTTCTTTACCTG
	Goniothalamus_cauliflorus	-AAAAAGAGAAGATACAAACTCTCACTTTTTTGC--GGGGAGGAATCGTTTCTTTACCTG
	Goniothalamus_suaveolens_1	-AAAAAGAGAAGATACAAACTCTCACTTTTTTGC--GGGGAGGAATTGTTTCTTTACCTG
	Goniothalamus_cheliensis	-AAAAAGAGAAGATACAAACTCTCACTTTTTTGC--GGGGAGGAATTGTTTCTTTACCTG
	Goniothalamus_clemensii	------------------------------------------------------------
	Goniothalamus_costulatus	-AAAAAGAGAAGACACAAACTCTCACTTTTTTGC--GGGGAGGAATTGTTTCTTTACCTG
	Goniothalamus_dumontetii	-AAAAAGAGAAGATACAAACTCTCACTTTTTTGC--GGGGAGGAATTGTTTCTTTACCTG
	Goniothalamus_elegans	-AAAAAGAGAAGATACAAACTCTCACTTTTTTGC--GGGGAGGAATTGTTTCTTTACCTG
	Goniothalamus_elmeri	-AAAAAGAGAAGATACAAACTCTCACTTTTTTGC--GGGGAGGAATCGTTTCTTTACCTG
	Goniothalamus_expansus	-AAAAAGAGAAGATACAAACTCTCACTTTTTTGC--GGGGAGGAATCGTTTCTTTACCTG
	Goniothalamus_fasciculatus	------------------------------------------------------------
	Goniothalamus_gardneri	-AAAAAGAGAAGATACAAACTCTCACTTTTTTGC--GGGGAGGAATCGTTTCTTTACCTG
	Goniothalamus_giganteus	-AAAAAGAGAAGATACAAACTCTCACTTTTTTGC--GGGGAGGAATCGTTTCTTTACCTG
	Goniothalamus_grandiflorus	-AAAAAGAGAAGATACAAACTCTCACTTTTTTGC--GGGGAGGAATCGTTTCTTTACCTG
	Goniothalamus_griffithii	-AAAAAGAGAAGATACAAACTCTCACTTTTTTGC--GGGGAGGAATCGTTTCTTTACCTG
	Goniothalamus_hookeri	-AAAAAGAGAAGATACAAACTCTCACTTTTTTGC--GGGGAGGAATCGTTTCTTTACCTG
	Goniothalamus_howii	-AAAAAGAGAAGATACAAACTCTCACTTTTTTGC--GGGGAGGAATTGTTTCTTTACCTG
	Goniothalamus_imbricatus	-AAAAAGAGAAGATACAAACTCTCACTTTTTTGC--GGGGAGGAATCGTTTCTTTACCTG
	Goniothalamus_kinabaluensis	-AAAAAGAGAAGATACAAACTCTCACTTTTTTGC--GGGGAGGAATTGTTTCTTTACCTG
	Goniothalamus_laoticus	-AAAAAGAGAAGATACAAACTCTCACTTTTTTGC--GGGGAGGAATTGTTTCTTTACCTG
	Goniothalamus_loerzingii	-AAAAAGAGAAGATACAAACTCTTACTTTTTTGC--GGGGAGGAATTGTTTCTTTACCTG
	Goniothalamus_macranthus	-AAAAAGAGAAGATACAAACTCTCACTTTTTTGC--GGGGAGGAATCGTTTCTTTACCTG
	Goniothalamus_macrophyllus	-AAAAAGAGAAGATACAAACTCTCACTTTTTTGC--GGGGAGGAATTGTTTCTTTACCTG
	Goniothalamus_maewongensis	-AAAAAGAGAAGATACAAACTCTCACTTTTTTGC--GGGGAGGAATTGTTTCTTTACCTG
	Goniothalamus_majestatis	------------------------------------------------------------
	Goniothalamus_malayanus	-AAAAAGAGAAGATACAAACTCTCACTTTTTTGC--GGGGAGGAATCGTTTCTTTACCTG
	Goniothalamus_megalocalyx	-AAAAAGAGAAGATACAAACTCTCACTTTTTTGC--GGGGAGGAATTGTTTCTTTACCTG
	Goniothalamus_monospermus	------------------------------------------------------------
	Goniothalamus_montanus	------------------------------------------------------------
	Goniothalamus_obtusatus	-AAAAAGAGAAGATACAAACTCTCACTTTTTTGC--GGGGAGGAATTGTTTCTTTACCTG
	Goniothalamus_parallelivenius	-AAAAAGAGAAGATACAAACTCTCACTTTTTTGC--GGGGAGGAATTGTTTCTTTACCTG
	Goniothalamus_repevensis	-AAAAAGAGAAGATACAAACTCTCACTTTTTTGC--GGGGAGGAATCATTTCTTTACCTG
	Goniothalamus_reticulatus	------------------------------------------------------------
	Goniothalamus_ridleyi	-AAAAAGAGAAGATACAAACTCTCACTTTTTTGC--GGGGAGGAATTGTTTCTTTACCTG
	Goniothalamus_calcareus	-AAAAAGAGAAGATACAAACTCTCACTTTTTTGC--GGGGAGGAATCGTTTCTTTACCTG
	Goniothalamus_rotundisepalus	-AAAAAGAGAAGATACAAACTCTCACTTTTTTGC--GGGGAGGAATTGTTTCTTTACCTG
	Goniothalamus_rufus	-AAAAAGAGAAGATACAAACTCTCACTTTTTTGC--GGGGAGGAATTGTTTCTTTACCTG
	Goniothalamus_sawtehii	-AAAAAGAGAAGATACAAACTCTCACTTTTTTGC--GGGGAGGAATTGTTTCTTTACCTG
	Goniothalamus_scortechinii	-AAAAAGAGAAGATACAAACTCTCACTTTTTTGC--GGGGAGGAATTGTTTCTTTACCTG
	Goniothalamus_sesquipedalis	-AAAAAGAGAAGATACAAACTCTCACTTTTTTGC--GGGGAGGAATCGTTTCTTTACCTG
	Goniothalamus_suaveolens_2	-AAAAAGAGAAGATACAAACTCTCACTTTTTTGC--GGGGAGGAATTGTTTCTTTACCTG
	Goniothalamus_palawanensis	-AAAAAGAGAAGATACAAACTCTCACTTTTTTGC--GGGGAGGAATTGTTTCTTTACCTG
	Goniothalamus_sp_nov	-AAAAAGAGAAGATACAAACTCTCACTTTTTTGC--GGGGAGGAATCGTTTCTTTACCTG
	Goniothalamus_tamirensis	-AAAAAGAGAAGATACAAACTCTCACTTTTTTGC--GGGGAGGAATTGTTTCTTTACCTG
	Goniothalamus_tapis	-AAAAAGAGAAGATACAAACTCTCACTTTTTTGC--GGGGAGGAATCATTTCTTTACCTG
	Goniothalamus_tapisoides	-AAAAAGAGAAGATACAAACTCTCACTTTTTTGC--GGGGAGGAATCGTTTCTTTACCTG
	Goniothalamus_tavoyensis	-AAAAAGAGAAGATACAAACTCTCACTTTTTTGC--GGGGAGGAATCGTTTCTTTACCTG
	Goniothalamus_tenuifolius	-AAAAAGAGAAGATACAAACTCTCACTTTTTTGC--GGGGAGGAATTGTTTCTTTACCTG
	Goniothalamus_thomsoni	-AAAAAGAGAAGATACAAACTCTCACTTTTTTGC--GGGGAGGAATCGTTTCTTTACCTG
	Goniothalamus_thwaitesii	-AAAAAGAGAAGATACAAACTCTCACTTTTTTGC--GGGGAGGAATCGTTTCTTTACCTG
	Goniothalamus_tomentosus	-AAAAAGAGAAGATACAAACTCTCACTTTTTTGC--GGGGAGGAATTGTTTCTTTACCTG
	Goniothalamus_tortilipetalus	-AAAAAGAGAAGATACAAACTCTCACTTTTTTGC--GGGGAGGAATCGTTTCTTTACCTG
	Goniothalamus_touranensis	-AAAAAGAGAAGATACAAACTCTCACTTTTTTGC--GGGGAGGAATTGTTTCTTTACCTG
	Goniothalamus_undulatus	-AAAAAGAGAAGATACAAACTCTCACTTTTTTGC--GGGGAGGAATTGTTTCTTTACCTG
	Goniothalamus_uvarioides	-AAAAAGAGAAGATACAAACTCTCACTTTTTTGC--GGGGAGGAATTGTTTCTTTACCTG
	Goniothalamus_velutinus	-AAAAAGAGAAGATACAAACTCTCACTTTTTTGC--GGGGAGGAATTGTTTCTTTACCTG
	Goniothalamus_woodii	-AAAAAGAGAAGATACAAACTCTCACTTTTTTGC--GGGGAGGAATCGTTTCTTTACCTG
	Goniothalamus_wrayi	-AAAAAGAGAAGATACAAACTCTCACTTTTTTGC--GGGGAGGAATTGTTTCTTTACCTG
	Goniothalamus_wynaadensis	-AAAAAGAGAAGATACAAACTCTCACTTTTTTGC--GGGGAGGAATTGTTTCTTTACCTG
	Neostenanthera_myristicifolia	-AAAAAGAGAAGATACAAACTCTCACTTTTTTGCGGGGGGGGGGATCGTTTATTTGCCTG
	Annona_dumetorum	------------------------------------------------------------
	Annona_glabra	A-AAAGAATTCATGGAGAAGTTCAAAAAAAAATGAAACTACGGATTCTTGTACAACTCA-
	Annona_herzogii	------------------------------------------------------------
	Annona_mucosa	------------------------------------------------------------
	Annona_muricata	A-AAAGAATTCACGGAGAAGTTC--AAAAAAATGGAACTACGGATTCTTGTACAACTCA-
	Annona_reticulata	------------------------------------------------------------
	Annona_squamosa	------------------------------------------------------------
	Anonidium_sp_Cheek_7896	A-AAAGAATTAATGGAGAAGTTC--AAAAAAATGGAACTACGGATTCTTGCACAACTCA-
	Asimina_longifolia	A-AAAGAATTCATGGAGAAGTTC--AAAAAAATGGAACTACGGATTCTTGCACAACTCA-
	Asimina_rugelii	------------------------------------------------------------
	Asimina_triloba	A-AAAGAATTCATGGAGAAGTTC--AAAAAAATGGAACTACGGATTCTTGCACAACTCA-
	Disepalum_platypetalum	ATAAAGAATTCATGGAGAAGTTC--CAAAAAATGGAACTACGGATTCTTGCACAACTCA-
	Disepalum_pulchrum	------------------------------------------------------------
	Goniothalamus_amuyon	A-AAAGAATTAATGGAGAAGTTC--AAAAAAATGAAACTACGGATTCTTGTACAACTCA-
	Goniothalamus_andersonii	A-AAAGAATTAATGGAGAAGTTC--AAAAAAATGAAACTACGGATTCTTGTACAACTCA-
	Goniothalamus_aruensis	A-AAAGAATTAATGGAGAAGTTC--AAAAAAATGAAACTACGGATTCTTGTACAACTCA-
	Goniothalamus_angustifolius	A-AAAGAATTAATGGAGAAGTTC--AAAAAAATGAAACTACGGATTCTTGTACAACTCA-
	Goniothalamus_australis	A-AAAGAATTAATGGAGAAGTTC--AAAAAAATGAAACTACGGATTCTTGTACAACTCA-
	Goniothalamus_borneensis	------------------------------------------------------------
	Goniothalamus_bracteosus	------------------------------------------------------------
	Goniothalamus_calvicarpus	A-AAAGAATTAATGGAGAAGTTC--AAAAAAATGAAACTACGGATTCTTGTACAACTCA-
	Goniothalamus_cardiopetalus	A-AAAGAATTAATGGAGAAGTTC--AAAAAAATGAAACTACGGATTCTTGTACAACTCA-
	Goniothalamus_cauliflorus	A-AAAGAATTAATGGAGAAGTTC--AAAAAAATGAAACTACGGATTCTTGTACAACTCA-
	Goniothalamus_suaveolens_1	A-AAAGAATTAATGGAGAAGTTC--AAAAAAATGAAACTACGGATTCTTGTACAACTCA-
	Goniothalamus_cheliensis	A-AAAGAATTAATGGAGAAGTTC--AAAAAAATGAAACTACGGATTCTTGTACAACTCA-
	Goniothalamus_clemensii	---------------------------------------TCGGATTCTTGTACAACTCA-
	Goniothalamus_costulatus	A-AAATAATTAATGGAGAAGTTC--AAAAAAATGAAACTACGGATTCTTGTACAACTCA-
	Goniothalamus_dumontetii	A-AAAGAATTAATGGAGAAGTTC--AAAAAAATGAAACTACGGATTCTTGTACAACTCA-
	Goniothalamus_elegans	A-AAAGAATTAATGGAGAAGTTC--AAAAAAATGAAACTACGGATTCTTGTACAACTCA-
	Goniothalamus_elmeri	A-AAAGAATTAATGGAGAAGTTC--AAAAAAATGAAACTACGGATTCTTGTACAACTCA-
	Goniothalamus_expansus	A-AAAGAATTAATGGAGAAGTTC--AAAAAAATGAAACTACGGATTCTTGTACAACTCA-
	Goniothalamus_fasciculatus	------------------------------------------------------------
	Goniothalamus_gardneri	A-AAAGAATTAATGGAGAAGTTC--AAAAAAATGAAACTACGGATTCTTGTACAACTCA-
	Goniothalamus_giganteus	A-AAAGAATTAATGGAGAAGTTC-AAAAAAAATGAAACTACGGATTCTTGTACAACTCA-
	Goniothalamus_grandiflorus	A-AAAGAATTAATGGAGAAGTTC--AAAAAAATGAAACTACGGATTCTTGTACAACTCA-
	Goniothalamus_griffithii	A-AAAGAATTAATGGAGAAGTTC--AAAAAAATGAAACTACGGATTCTTGTACAACTCA-
	Goniothalamus_hookeri	A-AAAGAATTAATGGAGAAGTTC--AAAAAAATGAAACTACGGATTCTTGTACAACTCA-
	Goniothalamus_howii	A-AAAGAATTAATGGAGAAGTTC--AAAAAAATGAAACTACGGATTCTTGTACAACTCA-
	Goniothalamus_imbricatus	A-AAAGAATTAATGGAGAAGTTC--AAAAAAATGAAACTACGGATTCTTGTACAACTCA-
	Goniothalamus_kinabaluensis	A-AAAGAATTAATGGAGAAGTTC--AAAAAAATGAAACTACGGATTCTTGTACAACTCA-
	Goniothalamus_laoticus	A-AAAGAATTAATGGAGAAGTTC--AAAAAAATGAAACTACGGATTCTTGTACAACTCA-
	Goniothalamus_loerzingii	A-AAAGAATTAATGGAGAAGTTC--AAAAAAATGAAACTACGGATTCTTGTACAACTCA-
	Goniothalamus_macranthus	A-AAAGAATTAATGGAGAAGTTC--AAAAAAATGAAACTACGGATTCTTGTACAACTCA-
	Goniothalamus_macrophyllus	A-AAAGAATTAATGGAGAAGTTC--AAAAAAATGAAACTACGGATTCTTGTACAACTCA-
	Goniothalamus_maewongensis	A-AAAGAATTAATGGAGAAGTTC--AAAAAAATGAAACTACGGATTCTTGTACAACTCA-
	Goniothalamus_majestatis	------------------------------------------------------------
	Goniothalamus_malayanus	A-AAAGAATTAATGGAGAAGTTC--AAAAAAATGAAACTACGGATTCTTGTACAACTCA-
	Goniothalamus_megalocalyx	A-AAAGAATTAATGGAGAAGTTC--AAAAAAATGAAACTACGGATTCTTGTACAACTCA-
	Goniothalamus_monospermus	---------------------------------------TCGGATTCTTGTACAACTCA-
	Goniothalamus_montanus	------------------------------------------------------------
	Goniothalamus_obtusatus	A-AAAGAATTAATGGAGAAGTTC--AAAAAAATGAAACTACGGATTCTTGTACAACTCA-
	Goniothalamus_parallelivenius	A-AAAGAATTAATGGAGAAGTTC--AAAAAAATGAAACTACGGATTCTTGTACAACTCA-
	Goniothalamus_repevensis	A-AAAGAATTAATGGAGAAGTTC--AAAAAAATGAAACTACGGATTCTTGTACAACTCA-
	Goniothalamus_reticulatus	---------------------------------------TCGGATTCTTGTACAACTCA-
	Goniothalamus_ridleyi	A-AAAGAATTAATGGAGAAGTTC--AAAAAAACGAAACTACGGATTCTTGTACAACTCA-
	Goniothalamus_calcareus	A-AAAGAATTAATGGAGAAGTTC--AAAAAAATGAAACTACGGATTCTTGTACAACTCA-
	Goniothalamus_rotundisepalus	A-AAAGAATTAATGGAGAAGTTC--AAAAAAATGAAACTACGGATTCTTGTACAACTCA-
	Goniothalamus_rufus	A-AAAGAATTAATGGAGAAGTTC--AAAAAAATGAAACTACGGATTCTTGTACAACTCAT
	Goniothalamus_sawtehii	A-AAAGAATTAATGGAGAAGTTC--AAAAAAAAGAAACTACGGATTCTTGTACAACTCA-
	Goniothalamus_scortechinii	A-AAAGAATTAATGGAGAAGTTC--AAAAAAATGAAACTACGGATTCTTGTACAACTCA-
	Goniothalamus_sesquipedalis	A-AAAGAATTAATGGAGAAGTTC--AAAAAAATGAAACTACGGATTCTTGTACAACTCA-
	Goniothalamus_suaveolens_2	A-AAAGAATTAATGGAGAAGTTC--AAAAAAATGAAACTACGGATTCTTGTACAACTCA-
	Goniothalamus_palawanensis	A-AAAGAATTAATGGAGAAGTGC--AAAAAAATGAAACTACGGATTCTTGTACAACTCA-
	Goniothalamus_sp_nov	A-AAAGAATTAATGGAGAAGTTC--AAAAAAATGAAACTACGGATTCTTGTACAACTCA-
	Goniothalamus_tamirensis	A-AAAGAATTAAAGGAGAAGTTC--AAAAAAATGAAACTACGGATTCTTGTACAACTCA-
	Goniothalamus_tapis	A-AAAGAATTAATGGAGAAGTTC--AAAAAAATGAAACTACGGATTCTTGTACAACTCA-
	Goniothalamus_tapisoides	A-AAAGAATTAATGGAGAAGTTC--AAAAAAATGAAACTACGGATTCTTGTACAACTCA-
	Goniothalamus_tavoyensis	A-AAAGAATTAATGGAGAAGTTC--AAAAAAATGAAACTGCGGATTCTTGTACAACTCA-
	Goniothalamus_tenuifolius	A-AAAGAATTAATGGAGAAGTTC--AAAAAAATGAAACTACGGATTCTTGTACAACTCA-
	Goniothalamus_thomsoni	A-AAAGAATAAATGGAGAAGTTC--AAAAAAATGAAACTACGGATTCTTGTACAACTCA-
	Goniothalamus_thwaitesii	A-AAAGAATAAATGGAGAAGTTC--AAAAAAATGAAACTACGGATTCTTGTACAACTCA-
	Goniothalamus_tomentosus	A-AAAGAATTAATGGAGAAGTTC--AAAAAAATGAAACTACGGATTCTTGTACAACTCA-
	Goniothalamus_tortilipetalus	A-AAAGAATTAATGGAGAAGTTC--AAAAAAATGAAACTACGGATTCTTGTACAACTCA-
	Goniothalamus_touranensis	A-AAAGAATTAATGGAGAAGTTC--AAAAAAATGAAACTACGGATTCTTGTACAACTCA-
	Goniothalamus_undulatus	A-AAAGAATTAATGGAGAAGTTC--AAAAAAATGAAACTACGGATTCTTGTACAACTCA-
	Goniothalamus_uvarioides	A-AAAGAATTAATGGAGAAGTTC--AAAAAAATGAAACTACGGATTCTTGTACAACTCA-
	Goniothalamus_velutinus	A-AAAGAATTAATGGAGAAGTTC--AAAAAAATGAAACTACGGATTCTTGTACAACTCA-
	Goniothalamus_woodii	A-AAAGAATTAATGGAGAAGTTC--AAAAAAATGAAACTACGGATTCTTGTACAACTCA-
	Goniothalamus_wrayi	A-AAAGAATTAATGGAGAAGTTC--AAAAAAATGAAACTACGGATTCTTGTACAACTCA-
	Goniothalamus_wynaadensis	A-AAAGAATTAATGGAGAAGTTC--AAAAAAATGAAACTACGGATTCTTGTACAACTCA-
	Neostenanthera_myristicifolia	A-AAAGAATTAATGGAGAAGTTC--AAAAAAAAGGAACTACGGATTCTTGCACAACCCA-
	Annona_dumetorum	------------------------------------------------------------
	Annona_glabra	---TTCTTCTGTTTATGTTCCGACCTCAATGGCT------ATTTCGAACCGGAACTTCAG
	Annona_herzogii	------------------------------------------------------------
	Annona_mucosa	------------------------------------------------------------
	Annona_muricata	---TTCTTCTGTTTATGTTCCGACCTCAATGGCT------ATTTCGAACCGGAACTTCAG
	Annona_reticulata	------------------------------------------------------------
	Annona_squamosa	------------------------------------------------------------
	Anonidium_sp_Cheek_7896	---TTCTTCCGTTTATGTTCCGACCTCAATGGCT------ATTTCGAACCGGAACTTCAG
	Asimina_longifolia	---TTCTTCTGTTTATGTTCCGACCTCAATGGCT------ATTTCGAACCGGAACTTCAG
	Asimina_rugelii	------------------------------------------------------------
	Asimina_triloba	---TTCTTCTGTTTATGTTCCGACCTCAATGGCT------ATTTCGAACCAGAACTTCAG
	Disepalum_platypetalum	---TTCTTCTGTTTATGTTCCGACCTCAATGGCT------ATTTCGAACCGGAACTTCAG
	Disepalum_pulchrum	------------------------------------------------------------
	Goniothalamus_amuyon	---TTCTTCTGTTTATGTTCCGACCTCAATGACT------ATTTCGAGCCGGAACTTCAG
	Goniothalamus_andersonii	---TTCTTCTGTTTATGTTCCGACCTCAATGACT------ATTTCGAGCCGGAACTTCAG
	Goniothalamus_aruensis	---TTCTTCTGTTTATGTTCCGACCTCAATGACT------ATTTCGAGCCGGAACTTCAG
	Goniothalamus_angustifolius	---TTCTTCTGTTTATGTTCCGACCTCAATGACT------ATTTCGAGCCGGAACTTCAG
	Goniothalamus_australis	---TTCTTCTGTTTATGTTCCGACCTCAATGACT------ATTTCGAGCCGGAACTTCAG
	Goniothalamus_borneensis	------------------------------------------------------------
	Goniothalamus_bracteosus	-----------------------------------------------------------G
	Goniothalamus_calvicarpus	---TTCTTCTGTTTATGTTCCGACCTCAATGACT------ATTTCGAGCCGGAACTTCAG
	Goniothalamus_cardiopetalus	---TTCTTCTGTTTATGTTCCGACCTCAATGACT------ATTTCGAGCCGGAACTTCAG
	Goniothalamus_cauliflorus	---TTCTTCTGTTTATGTTCCGACCTCAATGACT------ATTTCGAGCCGGAACTTCAG
	Goniothalamus_suaveolens_1	---TTCTTCTGTTTATGTTCCGACCTCAATGACT------ATTTCGAGCCGGAACTTCAG
	Goniothalamus_cheliensis	---TTCTTCTGTTTATGTTCCGACCTCAATGACT------ATTTCGAGCCGGAACTTCAG
	Goniothalamus_clemensii	---TTCTTCTGTTTATGTTCCGACCTCAATGACTATTTCGATTTCGAGCCGGAACTTCAG
	Goniothalamus_costulatus	---TTCTTCTGTTTATGTTCCGACCTCAATGACT------ATTTCGAGCCGGAACTTCAG
	Goniothalamus_dumontetii	---TTCTTCTGTTTATGTTCCGACCTCAATGACT------ATTTCGAGCCGGAACTTCAG
	Goniothalamus_elegans	---TTCTTCTGTTTATGTTCCGACCTCAATGACT------ATTTCGAGCCGGAACTTCAG
	Goniothalamus_elmeri	---TTCTTCTGTTTATGTTCCGACCTCAATGACT------ATTTCGAGCCGGAACTTCAG
	Goniothalamus_expansus	---TTCTTCTGTTTATGTTCCGACCTCAATGACT------ATTTCGAGCCGGAACTTCAG
	Goniothalamus_fasciculatus	----------------------------------------------AGCCGGAACTTCAG
	Goniothalamus_gardneri	---TTCTTCTGTTTATGTTCCGACCTCAATGACT------ATTTCGAGCCGGAACTTCAG
	Goniothalamus_giganteus	---TTCTTCTGTTTATGTTCCGACCTCAATGACT------ATTTCGAGCCGGAACTTCAG
	Goniothalamus_grandiflorus	---TTCTTCTGTTTATGTTCCGACCTCAATGACT------ATTTCGAGCCGGAACTTCAG
	Goniothalamus_griffithii	---TTCTTCTGTTTATGTTCCGACCTCAATGACT------ATTTCGAGCCGGAACTTCAG
	Goniothalamus_hookeri	---TTCTTCTGTTTATGTTCCGACCTCAATGACT------ATTTCGAGCCGGAACTTCAG
	Goniothalamus_howii	---TTCTTCTGTTTATGTTCCGACCTCAATGACT------ATTTCGAGACGGAACTTCAG
	Goniothalamus_imbricatus	---TTCTTCTGTTTATGTTCCGACCTCAATGACT------ATTTCGAGCCGGAACTTCAG
	Goniothalamus_kinabaluensis	---TTCTTCTGTTTATGTTCCGACCTCAATGACT------ATTTCGAGCCGGAACTTCAG
	Goniothalamus_laoticus	---TTCTTCTGTTTATGTTCCGACCTCAATGACT------ATTTCGAGCCGGAACTTCAG
	Goniothalamus_loerzingii	---TTCTTCTGTTTATGTTCCGACCTCAATGACT------ATTTCGAGCCGGAACTTCAG
	Goniothalamus_macranthus	---TTCTTCTGTTTATGTTCCGACCTCAATGACT------ATTTYGAGCCGGAACTTCAG
	Goniothalamus_macrophyllus	---TTCTTCTGTTTATGTTCCGACCTCAATGACT------ATTTCGAGCCGGAACTTCAG
	Goniothalamus_maewongensis	---TTCTTCTGTTTATGTTCCGACCTCAATGACT------ATTTCGAGACGGAACTTCAG
	Goniothalamus_majestatis	-----------------------------TGACT------ATTTCGAGCCGGAACTTCAG
	Goniothalamus_malayanus	---TTCTTCTGTTTATGTTCCGACCTCAATGACT------ATTTCGAGCCGGAACTTCAG
	Goniothalamus_megalocalyx	---TTCTTCTGTTTATGTTCCGACCTCAATGACT------ATTTCGAGCCGGAACTTCAG
	Goniothalamus_monospermus	---TTCTTCTGTTTATGTTCCGACCTCAATGACT------ATTTCGAGCCGGAACTTCAG
	Goniothalamus_montanus	----------------------------------------ATTTCGAGCCGGAACTTCAG
	Goniothalamus_obtusatus	---TTCTTCTGTTTATGTTCCGACCTCAATGACT------ATTTCGAGCCGGAACTTCAG
	Goniothalamus_parallelivenius	---TTCTTCTGTTTATGTTCCGACCTCAATGACT------ATTTCGAGCCGGAACTTCAG
	Goniothalamus_repevensis	---TTCTTCTGTTTATGTTCCGACCTCAATGACT------ATTTCGAGCCGGAACTTCAG
	Goniothalamus_reticulatus	---TTCTTCTGTTTATGTTCCGACCTCAATGACT------ATTTCGAGCCGGAACTTCAG
	Goniothalamus_ridleyi	---TTCTTCTGTTTATGTTCCGACCTCAATGACT------ATTTCGAGCCGGAACTTCAG
	Goniothalamus_calcareus	---TTCTTCTGTTTATGTTCCGACCTCAATGACT------ATTTCGAGCCGGAACTTCAG
	Goniothalamus_rotundisepalus	---TTCTTCTGTTTATGTTCCGACCTCAATGACT------ATTTCGAGCCGGAACTTCAG
	Goniothalamus_rufus	TCTTTCTTCTGTTTATGTTCCGACCTCAATGACT------ATTTCGAGCCGGAACTTCAG
	Goniothalamus_sawtehii	---TTCTTCTGTTTATGTTCCGACCTCAATGACT------ATTTCGAGCCGGAACTTCAG
	Goniothalamus_scortechinii	---TTCTTCTGTTTATGTTCCGACCTCAATGACT------ATTTCGAGCCGGAACTTCAG
	Goniothalamus_sesquipedalis	---TTCTTCTGTTTATGTTCCGACCTCAATGACT------ATTTCGAGCCGGAACTTCAG
	Goniothalamus_suaveolens_2	---TTCTTCTGTTTATGTTCCGACCTCAATGACT------ATTTCGAGCCGGAACTTCAG
	Goniothalamus_palawanensis	---TTCTTCTGTTTATGTTCCGACCTCAATGACT------ATTTCGAACCGGAACTTCAG
	Goniothalamus_sp_nov	---TTCTTCTGTTTATGTTCCGACCTCAATGACT------ATTTCGAGCCGGAACTTCAG
	Goniothalamus_tamirensis	---TTCTTCTGTTTATGTTCCGACCTCAATGACT------ATTTCGAGCCGGAACTTCAG
	Goniothalamus_tapis	---TTCTTCTGTTTATGTTCCGACCTCAATGACT------ATTTCGAGCCGGAACTTCAG
	Goniothalamus_tapisoides	---TTCTTCTGTTTATGTTCCGACCTCAATGACTATTTCGATTTCGAGCCGGAACTTCAG
	Goniothalamus_tavoyensis	---TTCTTCTGTTTATGTTCCGACCTCAATGACT------ATTTCGAGCCGGAACTTCAG
	Goniothalamus_tenuifolius	---TTCTTCTGTTTATGTTCCGACCTCAATGACT------ATTTCGAGCCGGAACTTCAG
	Goniothalamus_thomsoni	---TTCTTCTGTTTATGTTCCGACCTCAATGACT------ATTTCGAGCCGGAACTTCAG
	Goniothalamus_thwaitesii	---TTCTTCTGTTTATGTTCCGACCTCAATGACT------ATTTCGAGCCGGAACTTCAG
	Goniothalamus_tomentosus	---TTCTTCTGTTTATGTTCCGACCTCAATGACT------ATTTCGAGCCGGAACTTCAG
	Goniothalamus_tortilipetalus	---TTCTTCTGTTTATGTTCCGACCTCAATGACT------ATTTCGAGCCGGAACTTCAG
	Goniothalamus_touranensis	---TTCTTCTGTTTATGTTCCGACCTCAATGACT------ATTTCGAGCCGGAACTTCAG
	Goniothalamus_undulatus	---TTCTTCTGTTTATGTTCCGACCTCAATGACT------ATTTCGAGCCGGAACTTCAG
	Goniothalamus_uvarioides	---TTCTTCTGTTTATGTTCCGACCTCAATGACT------ATTTCGAGCCGGAACTTCAG
	Goniothalamus_velutinus	---TTCTTCTGTTTATGTTCCGACCTCAATGACT------ATTTCGAGCCGGAACTTCAG
	Goniothalamus_woodii	---TTCTTCTGTTTATGTTCCGACCTCAATGACT------ATTTCGAGCCGGAACTTCAG
	Goniothalamus_wrayi	---TTCTTCTGTTTATGTTCCGACCTCAATGACT------ATTTCGAGCCGGAACTTCAG
	Goniothalamus_wynaadensis	---TTCTTCTGTTTATGTTCCGACCTCAATGACT------ATTTCGAGCCGGAACTTCAG
	Neostenanthera_myristicifolia	---TTCTTCTGTTTATGTTCCGACCTCAATGGCT------ATTTCGAACCGGAACTTCAG
	Annona_dumetorum	------------------------------------------------------------
	Annona_glabra	TA-ACGATTCCTCGTGC-AAAAGGTATAACTTGTTACTTAAATAAATCCTCTTCTATTTC
	Annona_herzogii	-------------------------------------------------TCCTCTTCTTC
	Annona_mucosa	------------------------------------------------------------
	Annona_muricata	TA-ACGATTCCTCATGC-AAAAGGTATAACTTGTTGCTTAAATGAATCCTCTTCTATTTC
	Annona_reticulata	------------------------------------------------------------
	Annona_squamosa	------------------------------------------------------------
	Anonidium_sp_Cheek_7896	TA-ACGATTCCTCATGC-AAAAGGTATAACTTGTTACTTAAATGAATCTTCTTCTATTTC
	Asimina_longifolia	TA-ACGATTCCTCACGC-AAAAGGTATAACTTGTTACTTAAATGAATCTTCTTCTATTTC
	Asimina_rugelii	------------------------------------------------------------
	Asimina_triloba	TA-ACGATTTCTCACGC-AAAAGGTATAACTTGTTACTTAAATGAATCTTCTTCTATTTC
	Disepalum_platypetalum	TA-ACGATTCCTCATGC-AAAAGGTATAACTTGTTACTTAAACGAATCTTCTTCTATTTC
	Disepalum_pulchrum	------------------------------------------------------------
	Goniothalamus_amuyon	TA-ACGATTCCTCATGCAAAAAGGTATAACTTGTTACTCTAATGAATCTTCTTCTATTTC
	Goniothalamus_andersonii	TA-ACGATTCCTCATGCAAAAAGGTATAACTTGTTACTCTAATGAATCTTCTTCTATTTC
	Goniothalamus_aruensis	TA-ACGATTCCTCATGCAAAAAGGTATAACTTGTTACTCTAATGAATCTTCTTCTATTTC
	Goniothalamus_angustifolius	TA-ACGATTCCTCATGCAAAAAGGTATAACTTGTTACTCTAATGAATCTTCTTCTATTTC
	Goniothalamus_australis	TA-ACGATTCCTCATGCAAAAAGGTATAACTTGTTACTCTAATGAATCTTCTTCTATTTC
	Goniothalamus_borneensis	---------------------------------------------ATCTTCTTCTATTTC
	Goniothalamus_bracteosus	TA-ACGATTCCTCCTGCAAAAAGGTATAACTTGTTACKCTAATAAATCTTCTTCTATTTC
	Goniothalamus_calvicarpus	TA-ACGATTCCTCATGCAAAAAGGTATAACTTGTTACTCTAATGAATCTTCTTCTATTTC
	Goniothalamus_cardiopetalus	TA-ACGATTCCTCATGCAAAAAGGTATAACTTGTTACTCTAATGAATCTTCTTCTATTTC
	Goniothalamus_cauliflorus	TA-ACGATTCCTCATGCAAAAAGGTATAACTTGTTACTCTAATGAATCTTCTTCTATTTC
	Goniothalamus_suaveolens_1	TA-ACGATTCCTCATGCAAAAAGGTATAACTTGTTACTCTAATGAATCTTCTTCTATTTC
	Goniothalamus_cheliensis	TA-ACGATTCCTCATGCAAAAAGGTATAACTTGTTACTCTAATGAATCTTCTTCTATTTC
	Goniothalamus_clemensii	TA-ACGACTCCTCATGCAAAAAGGTATAACTTGTTACTCTAATGAATCTTCTTCTATTTC
	Goniothalamus_costulatus	TA-ACGATTCCTCATGCAAAAAGGTATAACTTGTTACTCTAATGAATCTTCTTCTATTTC
	Goniothalamus_dumontetii	TA-ACGATTCCTCATGCAAAAAGGTATAACTTGTTACTCTAATGAATCTTCTTCTATTTC
	Goniothalamus_elegans	TA-ACGATTCCTCATGCAAAAAGGTATAACTTGTTACTCTAATGAATCTTCTTCTATTTC
	Goniothalamus_elmeri	TA-ACGATTCCTCATGCAAAAAGGTATAACTTGTTACTCTAATGAATCTTCTTCTATTTC
	Goniothalamus_expansus	TA-ACGATTCCTCATGCAAAAAGGTATAACTTGTTACTCTAATGAATCTTCTTCTATTTC
	Goniothalamus_fasciculatus	TA-ACGATTCCTCATGCAAAAAGGTATAACTTGTTACTCTAATGAATCTTCTTCTATTTC
	Goniothalamus_gardneri	TA-ACGATTCCTCATGCAAAAAGGTATAACTTGTTACTCTAATGAATCTTCTTCTATTTC
	Goniothalamus_giganteus	TA-ACGATTCCTCATGCAAAAAGGTATAACTTGTTACTCTAATGAATCTTCTTCTATTTC
	Goniothalamus_grandiflorus	TA-ACGATTCCTCATGCAAAAAGGTATAACTTGTTACTCTAATGAATCTTCTTCTATTTC
	Goniothalamus_griffithii	TA-ACGATTCCTCATGCAAAAAGGTATAACTTGTTACTCTAATGAATCTTCTTCTATTTC
	Goniothalamus_hookeri	TA-ACGATTCCTCATGCAAAAAGGTATAACTTGTTACTCTAATGAATCTTCTTCTATTTC
	Goniothalamus_howii	TA-ACGATTCCTCATGCAAAAAGGTATAACTTGTTACTCTAATGAATCTTCTTCTATTTC
	Goniothalamus_imbricatus	TA-ACGATTCCTCATGCAAAAAGGTATAACTTGTTACTCTAATGAATCTTCTTCTATTTC
	Goniothalamus_kinabaluensis	TA-ACGATTCCTCATGCAAAAAGGTATAACTTGTTACTCTAATGAATCTTCTTCTATTTC
	Goniothalamus_laoticus	TA-ACGATTGCTCATGCAAAAAGGTATAACTTGTTACTCTAATGAATCTTCTTCTATTTC
	Goniothalamus_loerzingii	TA-ACGATTCCTCATGCAAAAGGGTATAACTTGTTACTCTAATGAATCTTCTTCTATTTC
	Goniothalamus_macranthus	TA-ACGATTCCTCATGCAAAAAGGTATAACTTGTTACTCTAATGAATCTTCTTCTATTTC
	Goniothalamus_macrophyllus	TA-ACGATTCCTCATGCAAAAAGGTATAACTTGTTACTCTAATGAATCTTCTTCTATTTC
	Goniothalamus_maewongensis	TA-ACGATTCCTCATGCAAAAAGGTATAACTTGTTACTCTAATGAATCTTCTTCTATTTC
	Goniothalamus_majestatis	TA-ACGATTCCTCATGCAAAAAGGTATAACTTGTTACTCTAATGAATCTTCTTCTATTTC
	Goniothalamus_malayanus	TA-ACGATTCCTCATGCAAAAAGGTATAACTTGTTACTCTAATGAATCTTCTTCTATTTC
	Goniothalamus_megalocalyx	TA-ACGATTCCTCATGCAAAAAGGTATAACTTGTTACTCTAATGAATCTTCTTCTATTTC
	Goniothalamus_monospermus	TAGGGGATTCCTCATGCAAAAAGGTATAACTTGTTACTCTAATGAATCTTCTTCTATTTC
	Goniothalamus_montanus	TA-ACGATTCCTCATGCAAAAAGGTATAACTTGTTACTCTAATGAATCTTCTTCTATTTC
	Goniothalamus_obtusatus	TA-ACGATTCCTCATGCAAAAAGGTATAACTTGTGACTCTAATGAATCTTCTTCTATTTC
	Goniothalamus_parallelivenius	TA-ACGATTCCTCATGCAAAAGGGTATAACTTGTTACTCTAATGAATCTTCTTCTATTTC
	Goniothalamus_repevensis	TA-ACGATTCCTCATGCAAAAAGGTATAACTTGTTACTCTAATGAATCTTCTTCTATTTC
	Goniothalamus_reticulatus	TA-ACGATTCCTCATGCAAAAAGGTATAACTTGTTACTCTAATGAATCTTCTTCTATTTC
	Goniothalamus_ridleyi	TA-ACGATTCCTCATGCAAAAAGGTATAACTTGTTACTCTAATGAATCTTCTTCTATTTC
	Goniothalamus_calcareus	TA-ACGATTCCTCCTGCAAAAAGGTATAACTTGTTACTCTAATAAATCTTCTTCTATTTC
	Goniothalamus_rotundisepalus	TA-ACGATTCCTCATGCAAAAAGGTATAACTTGTTACTCTAATGAATCTTCTTCTATTTC
	Goniothalamus_rufus	TA-ACGAA----------------------------------------------------
	Goniothalamus_sawtehii	TA-ACGATTCCTAATGCAAAAAGGTATAACTTGTTACTCTAATGAATCTTCTTCTATTTC
	Goniothalamus_scortechinii	TA-ACGATTCCTCATGCAAAAAGGTATAACTTGTTACTCTAATGAATCTTCTTCTATTTC
	Goniothalamus_sesquipedalis	TA-ACGATTCCTCATGCAAAAAGGTATAACTTGTTACTCTAATGAATCTTCTTCTATTTC
	Goniothalamus_suaveolens_2	TA-ACGATTCCTCATGCAAAAAGGTATAACTTGTTACTCTAATGAATCTTCTTCTATTTC
	Goniothalamus_palawanensis	TA-ACGATTCCTCATGCAAAAAGGTATAACTTGTTACTCTAATGAATCTTCTTCTATTTC
	Goniothalamus_sp_nov	TA-ACGATTCCTCATGCAAAAAGGTATAACTTGTTACTCTAATGAATCTTCTTCTATTTC
	Goniothalamus_tamirensis	TA-ACGATTCCTCATGCAAAAAGGTATAACTTGTTACTCTAATGAATCTTCTTCTATTTC
	Goniothalamus_tapis	TA-ACGATTCCTCATGCAAAAAGGTATAACTTGTTACTCTAATGAATCTTCTTCTATTTC
	Goniothalamus_tapisoides	TA-ACGACTCCTCATGCAAAAAGGTATAACTTGTTACTCTAATGAATCTTCTTCTATTTC
	Goniothalamus_tavoyensis	TA-ACGATTCCTCATGCAAAAAGGTATAACTTGTTACTCTAATGAATCTTCTTCTATTTC
	Goniothalamus_tenuifolius	TA-ACGATTCCTCATGCAAAAAGGTATAACTTGTTACTCTAATGAATCTTCTTCTATTTC
	Goniothalamus_thomsoni	TA-ACGATTCCTCATGCAAAAAGGTATAACTTGTTACTCTAATGAATCTTCTTCTATTTC
	Goniothalamus_thwaitesii	TA-ACGATTCCTCATGCAAAAAGGTATAACTTGTTACTCTAATGAATCTTCTTCTATTTC
	Goniothalamus_tomentosus	TA-ACGATTCCTCATGCAAAAAGGTATAACTTGTTACTCTAATGAATCTTCTTCTATTTC
	Goniothalamus_tortilipetalus	TA-ACGATTCCTCATGCAAAAAGGTATAACTTGTTACTCTAATGAATCTTCTTCTATTTC
	Goniothalamus_touranensis	TA-ACGATTCCTCATGCAAAAAGGTATAACTTGTTACTCTAATGAATCTTCTTCTATTTC
	Goniothalamus_undulatus	TA-ACGATTCCTCATGCAAAAAGGTATAACTTGTTACTCTAATGAATCTTCTTCTATTTC
	Goniothalamus_uvarioides	TA-ACGATTCCTCATGCAAAAAGGTATAACTTGTTACTCTAATGAATCTTCTTCTATTTC
	Goniothalamus_velutinus	TA-ACGATTCCTCATGCAAAAAGGTATAACTTGTTACTCTAATGAATCTTCTTCTATTTC
	Goniothalamus_woodii	TA-ACGATTCCTCCTGCAAAAAGGTATAACTTGTTACTCTAATAAATCTTCTTCTATTTC
	Goniothalamus_wrayi	TA-ACGATTCCTCATGCAAAAAGGTATAACTTGTTACTCTAATGAATCTTCTTCTATTTC
	Goniothalamus_wynaadensis	TA-ACGATTCCTCATGCAAAAAGGTATAACTTGTTACTCTAATGAATCTTCTTCTATTTC
	Neostenanthera_myristicifolia	TA-ACGATTCCTCATGC-AAAATGTATAACTTGTTACTTAAATGAATCTTCTTCTATTTC
	Annona_dumetorum	------------------------------------------------------------
	Annona_glabra	ATTAAGTC-CCCCTCGGAACACGTTAGCACTCACTGCAATTTTCGTGATTCTAATACCAT
	Annona_herzogii	ATTAAGTC-CCCCTCGGAACACGTTAGCACTCACTGCAATTTTCGTGATTCTAATACCAT
	Annona_mucosa	------------------------------------------------------------
	Annona_muricata	ATTAAGTCTCCCCTCGGAACACGTTAGCACTCACTGCAATTTTCGTGATTCTAATACCAT
	Annona_reticulata	------------------------------------------------------------
	Annona_squamosa	------------------------------------------------------------
	Anonidium_sp_Cheek_7896	ATTAAGTCTCCCCTCGGAACACGTCAGCACTCACTGCAATTTTCATGATTCTAATCCC--
	Asimina_longifolia	ATTGAGTCCCCCCTCGGAACACGTCAACACTCACTGCAATTTTCATGATTCTAATCCCAT
	Asimina_rugelii	------------------------------------------------------------
	Asimina_triloba	ATTGAGTCCCCCCTCGGAACACGTCAACACTCACTGCAATTTTCATGATTCTAATCCCAT
	Disepalum_platypetalum	ATTAAGTCCCCCCTCGGAACACGTCAGCACTCACTGCAATTTTCATGATTCTAATCCCAT
	Disepalum_pulchrum	------------------------------------------------------------
	Goniothalamus_amuyon	AATAAGTCCCCCCTCGGAACACGTCAGCACTCACTGCAATTTTCATGATTCTAATGCCAT
	Goniothalamus_andersonii	AATAAGTCCCCCCTCGGAACACGTCAGCACTCACTGCAATTTTCATGATTCTAATCCCAT
	Goniothalamus_aruensis	AATAAGTCCCCCCTCGGAACACGTCAGCACTCACTGCAATTTTCATGATTCTAATCCCAT
	Goniothalamus_angustifolius	AATAAGTCCCCCCTCGGAACACGTCAGCACTCACTGCAATTTTCATGATTCTAATCCCAT
	Goniothalamus_australis	AATAAGTCCCCCCTCGGAACACGTCAGCACTCACTGCAATTTTCATGATTCTAATCCCAT
	Goniothalamus_borneensis	AATAAGTCCCCCCTCGGAACACGTCAGCACTCACTGCAATTTTCATGATTCTAATCCCAT
	Goniothalamus_bracteosus	AATAAGTCCCCCCTCGGAACACGTCAGCACTCACTGCAATTTTCATGATTCTAATCCCAT
	Goniothalamus_calvicarpus	AATAAGCCCCCCCTCGGAACACGTCAGCACTCACTGCAATTTTCATGATTCTAATCCCAT
	Goniothalamus_cardiopetalus	AATGAGTCCCCCCTCGGAACACGTCAGCACTCACTGCAATTTTCATGATTCTAATCCCAT
	Goniothalamus_cauliflorus	AATAAGTCCCCCCTCGGAACACGTCAGCACTCACTGCAATTTTCATGATTCTAATACCAT
	Goniothalamus_suaveolens_1	AATAAGTCCCCCCTCGGAACACGTCAGCACTCACTGCAATTTTCATGATTCTAATCCCAT
	Goniothalamus_cheliensis	AATAAGTCCCCCCTCGGAACACGTCAGCACTCACTGCAATTTTCATGATTCTAATCCCAT
	Goniothalamus_clemensii	AATAAGTCCCCCCTCGGAACACGTCAGCACTCACTGCAATTTTCATGATTCTAATCCCAT
	Goniothalamus_costulatus	AATAAGTCCCCCCTCGGAACACGTCAGCACTCACTGCAATTTTCATGATTCTAATCCCAT
	Goniothalamus_dumontetii	AATAAGTCCCCCCTCGGAACACGTCAGCACTCACTGCAATTTTCATGATTCTAATCCCAT
	Goniothalamus_elegans	AATAAGTCCCCCCTCGGAACACGTCAGCACTCACTGCAATTTTCATGATTCTAATCCCAT
	Goniothalamus_elmeri	AATAAGTCCCCCCTCGGAACACGTCAGCACTCACTGCAATTTTCATGATTCTAATCCCAT
	Goniothalamus_expansus	AATAAGTCCCCCCTCGGAACACGTCAGCACTCACTGCAATTTTCATGATTCTAATCCCAT
	Goniothalamus_fasciculatus	AATAAGTCCCCCCTCGGAACACGTCAGCACTCACTGCAATTTTCATGATTCTAATCCCAT
	Goniothalamus_gardneri	AATAAGTCCCCCCTCGGAACACGTCAGCACTCACTGCAATTTTCATGATTCTAATCCCAT
	Goniothalamus_giganteus	AATAAGTCCCCCCTCGGAACACGTCAGCACTCACTGCAATTTTCATGATTCTAATCCCAT
	Goniothalamus_grandiflorus	AATAAGTCCCCCCTCGGAACACGTCAGCACTCACTGCAATTTTCATGATTCTAATCCCAT
	Goniothalamus_griffithii	AATAAGCCCCCCCTCGGAACACGTCAGCACTCACTGCAATTTTCATGATTCTAATCCCAT
	Goniothalamus_hookeri	AATAAGTCCCCCCTCGGAACACGTCAGCACTCACTGCAATTTTCATGATTCTAATCCCAT
	Goniothalamus_howii	AATAAGTCCCCCCTCGGAACACGTCAGCACTCACTGCAATTTTCATGATTCTAATCCCAT
	Goniothalamus_imbricatus	AATAAGTCCCCCCTCGGAACACGTCAGCACTCACTGCAATTTTCATGATTCTAATCCCAT
	Goniothalamus_kinabaluensis	AATAAGTCCCCCCTCGGAACACGTCAGCACTCACTGCAATTTTCATGATTCTAATCCCAT
	Goniothalamus_laoticus	AATAAGT-CCCCCTCGGAACACGTCAGCACTCACTGCAATTTTCATGATTCTAATCCCAT
	Goniothalamus_loerzingii	AATAAGTCCCCCCTCGGAACACGTCAGCACTCACTGCAATTTTCATGATTCTAATCCCAT
	Goniothalamus_macranthus	AATAAGTCCCCCCTCGGAACACGTCAGCACTCACTGCAATTTTCATGATTCTAATCCCAT
	Goniothalamus_macrophyllus	AATAAGTCCCCCCTCGGAACACGTCAGCACTCACTGCAATTTTCATGATTCTAATCCCAT
	Goniothalamus_maewongensis	AATAAGTCCCCCCTCGGAACACGTCAGCACTCACTGCAATTTTCATGATTCTAATCCCAT
	Goniothalamus_majestatis	AATAAGTCCCCCCTCGGAACACGTCAGCACTCACTGCAATTTTCATGATTCTAATCCCAT
	Goniothalamus_malayanus	AATAAGTCCCCCCTCGGAACACGTCAGCACTCACTGCAATTTTCATGATTCTAATCCCAT
	Goniothalamus_megalocalyx	AATAAGTCCCCCCTCGGAACACGTCAGCACTCACTGCAATTTTCATGATTCTAATCCCAT
	Goniothalamus_monospermus	AATAAGTCCCCCCTCGGAACACGTCAGCACTCACTGCAATTTTCATGATTCTAATCCCAT
	Goniothalamus_montanus	AATAAGTCCCCCCTCGGAACACGTCAGCACTCACTGCAATTTTCATGATTCTAATCCCAT
	Goniothalamus_obtusatus	AATAAGTCCCCCCTCGGAACACGTCAGCACTCATTGCAATTTTCATGATTCTAATCCCAT
	Goniothalamus_parallelivenius	AATAAGTCCCCCCTCGGAACACGTCAGCACTCACTGCAATTTTCATGATTCTAATCCCAT
	Goniothalamus_repevensis	AATAAGTCCCCCCTCGGAACACGTCAGCACTCACTGCAATTTTCATGATTCTAATCCCAT
	Goniothalamus_reticulatus	AATGAGTCCCCCCTCGGAACACGTCAGCACTCACTGCAATTTTCATGATTCTAATCCCAT
	Goniothalamus_ridleyi	AATAAGTCCCCCCTCGGAACACGTCAGCACTCACTGCAATTTTCATGATTCTAATCCCAT
	Goniothalamus_calcareus	AATAAGTCCCCCCTCGGAACACGTCAGCACTCACTGCAATTTTCATGATTCTAATCCCAT
	Goniothalamus_rotundisepalus	AATAAGTCCCCCCTCGGAACACGTCAGCACTCACTGCAATTTTCATGATTCTAATCCCAT
	Goniothalamus_rufus	------------------------------------------------------------
	Goniothalamus_sawtehii	AATAAGTCCCCCCTCGGAACACGTCAGCACTCACTGCAATTTTCATGATTCTAATCCCAT
	Goniothalamus_scortechinii	AATAAGTCCCCCCTCGGAACACGTCAGCACTCACTGCAATTTTCATGATTCTAATCCCAT
	Goniothalamus_sesquipedalis	AATAAGTCCCCCCTCGGAACACGTCAGCACTCACTGCAATTTTCATGATTCTAATCCCAT
	Goniothalamus_suaveolens_2	AATAAGTCCCCCCTCGGAACACGTCAGCACTCACTGCAATTTTCATGATTCTAATCCCAT
	Goniothalamus_palawanensis	AATAAGTCCCCCCTCGGAACACGTCAGCACTCACTGCAATTTTCATGATTCTAATCCCAT
	Goniothalamus_sp_nov	AATAAGTCCCCCCTCGGAACACGTCAGCACTCACTGCAATTTTCATGATTCTAATCCCAT
	Goniothalamus_tamirensis	AATAAGTCCCCCCTCGGAACACGTCAGCACTCACTGCAATTTTCATGATTCTAATCCCAT
	Goniothalamus_tapis	AATAAGTCCCCCCTCGGAACACGTCAGCACTCACTGCAATTTTCATGATTCTAATCCCAT
	Goniothalamus_tapisoides	AATAAGTCCCCCCTCGGAACACGTCAGCACTCACTGCAATTTTCATGATTCTAATCCCAT
	Goniothalamus_tavoyensis	AATAAGTCCCCCCTCGGAACACGTCAGCACTCACTGCAATTTTCATGATTCTAATCCCAT
	Goniothalamus_tenuifolius	AATAAGTCCCCCCTCGGAACACGTCAGCACTCACTGCAATTTTCATGATTCTAATCCCAT
	Goniothalamus_thomsoni	AATAAGTCCCCCCTCGGAACACGTCAGCACTCACTGCAATTTTCATGATTCTAATCCCAT
	Goniothalamus_thwaitesii	AATAAGTCCCCCCTCGGAACACGTCAGCACTCACTGCAATTTTCATGATTCTAATCCCAT
	Goniothalamus_tomentosus	AATAAGTCCCCCCTCGGAACACGTCAGCACTCACTGCAATTTTCATGATTCTAATCCCAT
	Goniothalamus_tortilipetalus	AATAAGCCCCCCCTCGGAACACGTCAGCACTCACTGCAATTTTCATGATTCTAATCCCAT
	Goniothalamus_touranensis	AATAAGTCCCCCCTCGGAACACGTCAGCACTCACTGCAATTTTCATGATTCTAATCCCAT
	Goniothalamus_undulatus	AATAAGTCCCCCCTCGGAACACGTCAGCACTCACTGCAATTTTCATGATTCTAATCCCAT
	Goniothalamus_uvarioides	AATAAGTCCCCCCTCGGAACACGTCAGCACTCACTGCAATTTTCATGATTCTAATCCCAT
	Goniothalamus_velutinus	AATAAGTCCCCCCTCGGAACACGTCAGCACTCACTGCAATTTTCATGATTCTAATCCCAT
	Goniothalamus_woodii	AATAAGTCCCCCCTCGGAACACGTCAGCACTCACTGCAATTTTCATGATTCTAATCCCAT
	Goniothalamus_wrayi	AATAAGTCCCCCCTCGGAACACGTCAGCACTCACTGCAATTTTCATGATTCTAATCCCAT
	Goniothalamus_wynaadensis	AATGAGTCCCCCCTCGGAACACGTCAGCACTCACTGCAATTTTCATGATTCTAATCCCAT
	Neostenanthera_myristicifolia	ATTAAGTCCCCCCTCGGAACACGTCAGCACTCACTGCAATTTTCCTGATTCTAATCCC--
	Annona_dumetorum	------------------------------------------------------------
	Annona_glabra	GTTATCTTGATTACGCCCCATTCGCTTATTCGACAAAATATAAATTCATATACAATAATA
	Annona_herzogii	CTTATCTTGATTACGCCCCATTTGCTTTTTCGACAAAATGTAAATTCATATACAATAATA
	Annona_mucosa	------------------------------------------------------------
	Annona_muricata	TTTATCTTGATTACGCCCCATTCGCTTATTCGACAAAATGTAAATTCATGTACAATAATC
	Annona_reticulata	------------------------------------------------------------
	Annona_squamosa	------------------------------------------------------------
	Anonidium_sp_Cheek_7896	---ATCTTGATTACGCCCCATTCGCTTATTCGACAATATATAAACTCATATACAATAATC
	Asimina_longifolia	CTTATTTTGATTACGCCCCATTCGCTTATTCGACAAAATGTAAATTCATATACAATAATC
	Asimina_rugelii	------------------------------------------------------------
	Asimina_triloba	CTTAT----ATTACGCCCCATTCGCTTATTCGACAAAATGTAAATTCATATACAATAATC
	Disepalum_platypetalum	CTTATCTTGATTACGCCCCATTCGCTTATTCGACAAAATGTAAATTCATATACAATAATC
	Disepalum_pulchrum	------------------------------------------------------------
	Goniothalamus_amuyon	CTTATCTTGATTACGCCCCATTCACTTATTCGACAAAATAGAAATTGATATACAATAATC
	Goniothalamus_andersonii	CTTATCTTGATTATGCCCCATTCACTTATTCGACAAAATGTAAATTCATATACAATAATC
	Goniothalamus_aruensis	CTTATCTTGATTACGCCCCACTCACTTATTCGACAAAATGTAAATTCATATACAATAATC
	Goniothalamus_angustifolius	CTTATCTTGATTACGCCCCATTCACTTATTCGACAAAATGTAAATTCATAGACAATAATC
	Goniothalamus_australis	CTTATCTTGATTACGCCCCATTCACTTATTCGACAAAATATAAATTCATATACAATAATC
	Goniothalamus_borneensis	CTTATCTTGATTACCCCCCATTCACTTATTCGACAAAGTGTAAATTCATATACAATAATC
	Goniothalamus_bracteosus	CTTATCTTAATTACACCCCATTCACTTATTCGACAAAATGTAAATTCATATACAATAATC
	Goniothalamus_calvicarpus	CTTATCTTGATTACGCCCCATTCACTTATTCGACAAAATGTAAATTCATATACAATAATC
	Goniothalamus_cardiopetalus	CTTATCTTGATTACGCCCCATTCACTTATTCGACAAAATGTAAATTCATATACAATAATC
	Goniothalamus_cauliflorus	CTTATCTTGATTACGCCCCACTCACTTATTCGACAAAATGTAAATTCATATACAATAATC
	Goniothalamus_suaveolens_1	CTTATCTTGATTACGCCCCATTCACTTATTCGACAAAATGTAAATTCATATACAATAATC
	Goniothalamus_cheliensis	CTTATCTTGATTACGCCCCATTCACTTATTCGACAAAATGTAAATTCATATACAATAATC
	Goniothalamus_clemensii	CTTATCTTGATTACGCCCCATTCACTTATTCGACAAAATGTAAATTCATAT---------
	Goniothalamus_costulatus	CTTATCTTGATTACGCCCCATTCACTTATTCGACAAAATGGAAATTCATATACAATAATC
	Goniothalamus_dumontetii	CTTATCTTGATTACGCCCCATTCACTTATTCGACAAAATAGAAATTCATATACAATAATC
	Goniothalamus_elegans	CTTATCTTGATTACGCCCCATTCACTTATTCGACAAAATGTAAATTCATATACAA-----
	Goniothalamus_elmeri	CTTATCTTAATTACACCCCATTCACTTATTCGACAAAATGTAAATTCATATACAATAATC
	Goniothalamus_expansus	CTTATCTTGATTACGCCCCATTCACTTATTCGACAAAATGTAAATTCATATACAATAATC
	Goniothalamus_fasciculatus	CTTATCTTGATTACGCCCCATTCACTTATTCGACAAAATGTAAATTCATATACAATAATC
	Goniothalamus_gardneri	CTTATCTTGATTACGCCCCATTCACTTATTCGACAAAATGTAAATTCATATACAATAATC
	Goniothalamus_giganteus	CTTATCTTGATTACGCCCCATTCGCTTATTCGACAAAATGTAAATTCATATACAATAATC
	Goniothalamus_grandiflorus	CTTATCTTGATTACGCCCCATTCACTTATTCGACAAAATGTAAATTCATATACAATAATC
	Goniothalamus_griffithii	CTTATCTTGATTACGCCCCATTCACTTATTCGACAAAATGTAAATTCATATACAATAATC
	Goniothalamus_hookeri	CTTATCTTGATTACGCCCCATTCACTTATTCGACAAAATGTAAATTCATATACAATAATC
	Goniothalamus_howii	CTTATCTTGATTACGCCCCATTCACTTATTCGACAAAATGTAAATTCATATACAATAATC
	Goniothalamus_imbricatus	CTTATCTTGATTACGCCCCATTCACTTATTCGACAATATGTAAATTCATATACAATAATC
	Goniothalamus_kinabaluensis	CTTATCTTGATTACGCCCCATTCACTTATTCGACAAAATGTAAATTCATATACAATAATC
	Goniothalamus_laoticus	CTTATCTTGATTACGCCCCATTCACTTATTCGACAAAATGTAAATTCATATACAATAATC
	Goniothalamus_loerzingii	CTTATCTTGATTACGCCCCATTCACTTATTCGACAAAACGTAAATTCATATAC-------
	Goniothalamus_macranthus	CTTATCTTGATTACGCCCCATTCACTTATTCGACAAAATGTAAATTCATATACAATAATC
	Goniothalamus_macrophyllus	CTTATCTTGATTACGCCCCATTCACTTATTCGACAAAATGTAAATTCATATACAATAATC
	Goniothalamus_maewongensis	CTTATCTTGATTACGCCCCATTCACTTATTCGACAAAATGTAAATTCATATACAATAATC
	Goniothalamus_majestatis	CTTATCTTGATTACGCCCCATTCACTTATTCGACAAAATATAAATTCATATACAATAATC
	Goniothalamus_malayanus	CTTATCTTGATTACGCCCCATTCACTTATTCGACAAAATGTAAATTCATATACAATAATC
	Goniothalamus_megalocalyx	CTTATCTTGATTACGCCCCATTCACTTATTCGACAAAATGTAAATTCATATACAATAATC
	Goniothalamus_monospermus	CTTATCTTGATTACGCCCCATTCACTTATTCGACAAAATGTAAATTCAT-----------
	Goniothalamus_montanus	CTTATCTTGATTACGCCCCATTCACTTATTCGACAAAATGTAAATTCATATACAATAATC
	Goniothalamus_obtusatus	CTTATCTTGATTACGCCCCATTCACTTATTCGACAAAATGGAAATTCATATACAAT----
	Goniothalamus_parallelivenius	CTTATCTTGATTACGCCCCATTCACTTATTCGACAAAATGTAAATTCATATACAATAATC
	Goniothalamus_repevensis	CTTATCTTGATTACGCCCCATTCACTTATTCGACAAAATGTAAATTCATATACAATAATC
	Goniothalamus_reticulatus	CTTATCTTGATTACGCCCCATTCACTTATTCGACAAAATGTAAATTCCTATACAATAATC
	Goniothalamus_ridleyi	CTTATCTTGATTACGCCCCATTCACTTATTCGACAAAATGTAAATTCATATACAATAATC
	Goniothalamus_calcareus	CTTATCTTAATTACACCCCATTCACTTATTCGACAAAATGTAAATTCATATACAATAATC
	Goniothalamus_rotundisepalus	CTTATCTTGATTACGCCCCATTCACTTATTCGACAAAATGTAAATTCATATACAATAATC
	Goniothalamus_rufus	------------------------------------------------------------
	Goniothalamus_sawtehii	CTTATCTTGATTACGCCCCATTCACTTATTCGACAAAATGTAAATTCATATACAATAATC
	Goniothalamus_scortechinii	CTTATCTTGATTACGCCCCATTCACTTATTCGACAAAATGTAAATTCATATACAATAATC
	Goniothalamus_sesquipedalis	CTTATCTTGATTACGCCCCATTCACTTATTCGACAAAATGTAAATTCATATACAATAATC
	Goniothalamus_suaveolens_2	CTTATCTTGATTACGCCCCATTCACTTATTCGACAAAATGTAAATTCATATACAATAATC
	Goniothalamus_palawanensis	CTTATCTTGATTACGCCCCATTCACTTATTCGACAAAATATAGATTCATATACAATAATC
	Goniothalamus_sp_nov	CTTATCTTAATTACACCCCATTCACTTATTCGACAAAATGTAAATTCATATACAATAATC
	Goniothalamus_tamirensis	CTTATCTTGATTACGCCTCATTCACTTATTCGACAAAATGTAAATTCATATACAATAATC
	Goniothalamus_tapis	CTTATCTTGATTACGCCCCATTCACTTATTCGACAAAATGTAAATTCATATACAATAATC
	Goniothalamus_tapisoides	CTTATCTTGATTACGCCCCATTCACTTATTCGACAAAATGTAAATTCATATACAATAATC
	Goniothalamus_tavoyensis	CTTATCTTGATTACGCCTCATTCACTTATTCGACAAAATGTAAATTCATATACAATAATC
	Goniothalamus_tenuifolius	CTTATCTTGATTACGCCCCATTCACTTATTCGACAAAATGTAAATTCATATACAATAATC
	Goniothalamus_thomsoni	CTTATCTTGATTACGCCCCATTCACTTATTCGACAAAATGTAAATTCATATACAATAATC
	Goniothalamus_thwaitesii	CTTATCTTGATTACGCCCCATTCACTTATTCGACAAAATGTAAATTCATATACAATAATC
	Goniothalamus_tomentosus	CTTATCTTGATTACGCCCCATTCACTTATTCGACAAAATGTAAATTCATATCCAATAATC
	Goniothalamus_tortilipetalus	CTTATCTTGATTACGCCCCATTCACTTATTCGACAAAATGTAAATTCATATACAATAATC
	Goniothalamus_touranensis	CTTATCTTGATTACGCCCCATTCACTTATTCGACAAAATGTAAATTCATATACAATAATC
	Goniothalamus_undulatus	CTTATCTTGATTACGCCCCATTCACTTATTCGACAAAATGTAAATTCATATACAATAATC
	Goniothalamus_uvarioides	CTTATCTTGATTACGCCCCATTCACTTATTCGACAAAATGTAAATTCATATACAATAATC
	Goniothalamus_velutinus	CTTATCTTGATTACGCCCCATTCACTTATTCGACAAAATGTAAATTCATATACAATAATC
	Goniothalamus_woodii	CTTATCTTAATTACACCCCATTCACTTATTCGACAAAATGTAAATTCATATACAATAATC
	Goniothalamus_wrayi	CTTATCTTGATTACGCCCCATTCACTTATTCGACAAAATGTAAATTCATATACAATAATC
	Goniothalamus_wynaadensis	CTTATCTTGATTACGCCCCATTCACTTATTCGACAAAATGTAAATTCATATACAATAATC
	Neostenanthera_myristicifolia	---ATCTTGATTACGCCCCATTCGCTTATTCGACAATATGTAAACTCATATACAATAATC
	Annona_dumetorum	-------------------------
	Annona_glabra	TT-----------------------
	Annona_herzogii	AT-----------------------
	Annona_mucosa	-------------------------
	Annona_muricata	AT-----------------------
	Annona_reticulata	-------------------------
	Annona_squamosa	-------------------------
	Anonidium_sp_Cheek_7896	AT-----------------------
	Asimina_longifolia	AT-----------------------
	Asimina_rugelii	-------------------------
	Asimina_triloba	AT-----------------------
	Disepalum_platypetalum	AT-----------------------
	Disepalum_pulchrum	-------------------------
	Goniothalamus_amuyon	AGATTGGAGCGGGTATAGTTTAGTG
	Goniothalamus_andersonii	AGATTGGAGCGGGTATAGTTTAGTG
	Goniothalamus_aruensis	AGATTGGAGCGGGTATAGTTTAGTG
	Goniothalamus_angustifolius	-------------------------
	Goniothalamus_australis	AGATTGGAGCGGGTATAGTTTAGTG
	Goniothalamus_borneensis	AGATTGGAGCGGGTATAGTTTAGTG
	Goniothalamus_bracteosus	AGATTGGAGCGGGTATAGTTTAGTG
	Goniothalamus_calvicarpus	AGATTGAAGCGGGTATAGTTTAGTG
	Goniothalamus_cardiopetalus	AGATTGGAGCGGGTATAGTTTAGTG
	Goniothalamus_cauliflorus	AGATTGGAGCGGGTATAGTTTAGTG
	Goniothalamus_suaveolens_1	AGATTGGAGCGGGTATAGTTTAGTG
	Goniothalamus_cheliensis	AGATTGGAGCGGGTATAGTTTAGTG
	Goniothalamus_clemensii	-------------------------
	Goniothalamus_costulatus	AGA----------------------
	Goniothalamus_dumontetii	AGATTGGAGCGGGTATAGTTTAGTG
	Goniothalamus_elegans	-------------------------
	Goniothalamus_elmeri	AGATTGGAGCGGGTATAGTTTAGTG
	Goniothalamus_expansus	AG-----------------------
	Goniothalamus_fasciculatus	AGATTGGAGCGGGTATAGTTTAGTG
	Goniothalamus_gardneri	AGATTGAAGCGGGTATAGTTTAGTG
	Goniothalamus_giganteus	AGATTGGAGCGGGTATAGTTTAGTG
	Goniothalamus_grandiflorus	AGATTGGAGCGGGTATAGTTTAGTG
	Goniothalamus_griffithii	AGATTGAAGCGGGTATAGTTTAGTG
	Goniothalamus_hookeri	AGATTGAAGCGGGTATAGTTTAGTG
	Goniothalamus_howii	AGATTGGAGCGGGTATAGTTTAGTG
	Goniothalamus_imbricatus	AGATTGGAGCGGGTATAGTTTAGTG
	Goniothalamus_kinabaluensis	AGATTGGAGCGGGTATAGTTTAGTG
	Goniothalamus_laoticus	AGATTGTAGCGGGTATAGTTTAGTG
	Goniothalamus_loerzingii	-------------------------
	Goniothalamus_macranthus	AGATTGAAGCGGGTATAGTTTAGTG
	Goniothalamus_macrophyllus	AGATTGGAGCGGGTATAGTTTAGTG
	Goniothalamus_maewongensis	AGATTGGAGCGGGTATAGTTTAGTG
	Goniothalamus_majestatis	AGATTGGAGCGGGTATAGTTTAGTG
	Goniothalamus_malayanus	AGATTGGAGCGGGTATAGTTTAGTG
	Goniothalamus_megalocalyx	AGATTGGAGCGGGTATAGTTTAGTG
	Goniothalamus_monospermus	-------------------------
	Goniothalamus_montanus	AGATTGGAGCGGGTATAGTTTAGTG
	Goniothalamus_obtusatus	-------------------------
	Goniothalamus_parallelivenius	AGATTGGAGCGGGTATAGTTTAGTG
	Goniothalamus_repevensis	AGATTGGAGCGGGTATAGTTTAGTG
	Goniothalamus_reticulatus	AGATTGGAGCGGGTATAGTTTAGTG
	Goniothalamus_ridleyi	AGA----------------------
	Goniothalamus_calcareus	-------------------------
	Goniothalamus_rotundisepalus	AGATTGGAGCGGGTATAGTTTAGTG
	Goniothalamus_rufus	-------------------------
	Goniothalamus_sawtehii	AGATTGGAGCGGGTATAGTTTAGTG
	Goniothalamus_scortechinii	AGATTGGAGCGGGTATAGTTTAGTG
	Goniothalamus_sesquipedalis	AGATTGAAGCGGGTATAGTTTAGTG
	Goniothalamus_suaveolens_2	AGATTGGAGCGGGTATAGTTTAGTG
	Goniothalamus_palawanensis	AGATTGGAGCGGGTATAGTTTAGTG
	Goniothalamus_sp_nov	AGATTGGAGCGGGTATAGTTTAGTG
	Goniothalamus_tamirensis	AGATTGGAGCGGGTATAGTTTAGTG
	Goniothalamus_tapis	AG-----------------------
	Goniothalamus_tapisoides	AGATTGGAGCGGGTATAGTTTAGTG
	Goniothalamus_tavoyensis	AGATTGAAGCGGGTATAGTTTAGTG
	Goniothalamus_tenuifolius	AGATTGGAGCGGGTATAGTTTAGTG
	Goniothalamus_thomsoni	AGATTGAAGCGGGTATAGTTTAGTG
	Goniothalamus_thwaitesii	AGATTGAAGCGGGTATAGTTTAGTG
	Goniothalamus_tomentosus	AGATTGGAGCGGGTATAGTTTAGTG
	Goniothalamus_tortilipetalus	AG-----------------------
	Goniothalamus_touranensis	AGATTGGAGCGGGTATAGTTTAGTG
	Goniothalamus_undulatus	AGATTGGAGCGGGTATAGTTTAGTG
	Goniothalamus_uvarioides	AGATTGGAGCGGGTATAGTTTAGTG
	Goniothalamus_velutinus	AGATTGGAGCGGGTATAGTTTAGTG
	Goniothalamus_woodii	AGATTGGAGCGGGTATAGTTTAGTG
	Goniothalamus_wrayi	AGATTGGAGCGGGTATAGTTTAGTG
	Goniothalamus_wynaadensis	AGATTGGAGCGGGTATAGTTTAGTG
	Neostenanthera_myristicifolia	AT-----------------------
;
end;
