# Supplementary material for: Molecular and morphological data supporting phylogenetic reconstruction of the genus Goniothalamus (Annonaceae), including a reassessment of previous infrageneric classifications
Source: Data Brief. 2015 Jul 9;4:410–21. doi: 10.1016/j.dib.2015.06.021 (PMC4532731; doi:10.1016/j.dib.2015.06.021)
Supplement: Supplementary file 9 — Supplementary material [file mmc9.zip › mmc9.nex]

#NEXUS
begin taxa;
	dimensions ntax=81;
	taxlabels
	Annona_dumetorum[&description=null]
	Annona_glabra[&description=null]
	Annona_herzogii[&description=null]
	Annona_mucosa[&description=null]
	Annona_muricata[&description=null]
	Annona_reticulata[&description=null]
	Annona_squamosa[&description=null]
	Anonidium_sp_Cheek_7896[&description=null]
	Asimina_longifolia[&description=null]
	Asimina_rugelii[&description=null]
	Asimina_triloba[&description=null]
	Disepalum_platypetalum[&description=null]
	Disepalum_pulchrum[&description=null]
	Goniothalamus_amuyon[&description=null]
	Goniothalamus_andersonii[&description=null]
	Goniothalamus_aruensis[&description=null]
	Goniothalamus_angustifolius[&description=null]
	Goniothalamus_australis[&description=null]
	Goniothalamus_borneensis[&description=null]
	Goniothalamus_bracteosus[&description=null]
	Goniothalamus_calvicarpus[&description=null]
	Goniothalamus_cardiopetalus[&description=null]
	Goniothalamus_cauliflorus[&description=null]
	Goniothalamus_suaveolens_1[&description=null]
	Goniothalamus_cheliensis[&description=null]
	Goniothalamus_clemensii[&description=null]
	Goniothalamus_costulatus[&description=null]
	Goniothalamus_dumontetii[&description=null]
	Goniothalamus_elegans[&description=null]
	Goniothalamus_elmeri[&description=null]
	Goniothalamus_expansus[&description=null]
	Goniothalamus_fasciculatus[&description=null]
	Goniothalamus_gardneri[&description=null]
	Goniothalamus_giganteus[&description=null]
	Goniothalamus_grandiflorus[&description=null]
	Goniothalamus_griffithii[&description=null]
	Goniothalamus_hookeri[&description=null]
	Goniothalamus_howii[&description=null]
	Goniothalamus_imbricatus[&description=null]
	Goniothalamus_kinabaluensis[&description=null]
	Goniothalamus_laoticus[&description=null]
	Goniothalamus_loerzingii[&description=null]
	Goniothalamus_macranthus[&description=null]
	Goniothalamus_macrophyllus[&description=null]
	Goniothalamus_maewongensis[&description=null]
	Goniothalamus_majestatis[&description=null]
	Goniothalamus_malayanus[&description=null]
	Goniothalamus_megalocalyx[&description=null]
	Goniothalamus_monospermus[&description=null]
	Goniothalamus_montanus[&description=null]
	Goniothalamus_obtusatus[&description=null]
	Goniothalamus_parallelivenius[&description=null]
	Goniothalamus_repevensis[&description=null]
	Goniothalamus_reticulatus[&description=null]
	Goniothalamus_ridleyi[&description=null]
	Goniothalamus_calcareus[&description=null]
	Goniothalamus_rotundisepalus[&description=null]
	Goniothalamus_rufus[&description=null]
	Goniothalamus_sawtehii[&description=null]
	Goniothalamus_scortechinii[&description=null]
	Goniothalamus_sesquipedalis[&description=null]
	Goniothalamus_suaveolens_2[&description=null]
	Goniothalamus_palawanensis[&description=null]
	Goniothalamus_sp_nov[&description=null]
	Goniothalamus_tamirensis[&description=null]
	Goniothalamus_tapis[&description=null]
	Goniothalamus_tapisoides[&description=null]
	Goniothalamus_tavoyensis[&description=null]
	Goniothalamus_tenuifolius[&description=null]
	Goniothalamus_thomsoni[&description=null]
	Goniothalamus_thwaitesii[&description=null]
	Goniothalamus_tomentosus[&description=null]
	Goniothalamus_tortilipetalus[&description=null]
	Goniothalamus_touranensis[&description=null]
	Goniothalamus_undulatus[&description=null]
	Goniothalamus_uvarioides[&description=null]
	Goniothalamus_velutinus[&description=null]
	Goniothalamus_woodii[&description=null]
	Goniothalamus_wrayi[&description=null]
	Goniothalamus_wynaadensis[&description=null]
	Neostenanthera_myristicifolia[&description=null]
;
end;
begin characters;
	dimensions nchar=2123;
	format datatype=dna missing=? gap=- interleave=yes;
	matrix
	Annona_dumetorum	TAGGAATTGCAAAATCAAGTCCTAAA------TCGAATTCTGGTAAATGGAAAAACTGGT
	Annona_glabra	TAGGAATTGCAAAATCAAGTCCTAAA------TCGAATTCTGGTAAATGGAAAAACTGGT
	Annona_herzogii	------------------------------------------------------------
	Annona_mucosa	TAGGAATTGCAAAATCAAGTCATAAA------TCGAATTCTGGTAAATGGAAAAACTGGT
	Annona_muricata	------------------------------------------------------------
	Annona_reticulata	------------------------------------------------------------
	Annona_squamosa	------------------------------------------------------------
	Anonidium_sp_Cheek_7896	------------------------------------------------------------
	Asimina_longifolia	TAGGAATTGCAAAATCAAGTCCTAAAAGACTTTCGAATTCTGGTAAATGGAAAAACTGGT
	Asimina_rugelii	TAGGAATTGCAAAATCAAGTCCTAAAAGACTTTCGAATTCTGGTAAATGGAAAAACTGGT
	Asimina_triloba	TAGGAATTGCAAAATCAAGTCCTAAAAGACTTTCGAATTCTGGTAAATGGAAAAACTGGT
	Disepalum_platypetalum	------------------------------------------------------------
	Disepalum_pulchrum	TAGGAATTGCAAAATC---------AAGACTTTCGAATTCTCGTAAATGGAAAAACTGGT
	Goniothalamus_amuyon	------------------------------------------------------------
	Goniothalamus_andersonii	------------------------------------------------------------
	Goniothalamus_aruensis	------------------------------------------------------------
	Goniothalamus_angustifolius	------------------------------------------------------------
	Goniothalamus_australis	------------------------------------------------------------
	Goniothalamus_borneensis	------------------------------------------------------------
	Goniothalamus_bracteosus	------------------------------------------------------------
	Goniothalamus_calvicarpus	------------------------------------------------------------
	Goniothalamus_cardiopetalus	------------------------------------------------------------
	Goniothalamus_cauliflorus	------------------------------------------------------------
	Goniothalamus_suaveolens_1	------------------------------------------------------------
	Goniothalamus_cheliensis	------------------------------------------------------------
	Goniothalamus_clemensii	------------------------------------------------------------
	Goniothalamus_costulatus	------------------------------------------------------------
	Goniothalamus_dumontetii	------------------------------------------------------------
	Goniothalamus_elegans	------------------------------------------------------------
	Goniothalamus_elmeri	------------------------------------------------------------
	Goniothalamus_expansus	------------------------------------------------------------
	Goniothalamus_fasciculatus	------------------------------------------------------------
	Goniothalamus_gardneri	------------------------------------------------------------
	Goniothalamus_giganteus	------------------------------------------------------------
	Goniothalamus_grandiflorus	------------------------------------------------------------
	Goniothalamus_griffithii	------------------------------------------------------------
	Goniothalamus_hookeri	------------------------------------------------------------
	Goniothalamus_howii	------------------------------------------------------------
	Goniothalamus_imbricatus	------------------------------------------------------------
	Goniothalamus_kinabaluensis	------------------------------------------------------------
	Goniothalamus_laoticus	------------------------------------------------------------
	Goniothalamus_loerzingii	------------------------------------------------------------
	Goniothalamus_macranthus	------------------------------------------------------------
	Goniothalamus_macrophyllus	------------------------------------------------------------
	Goniothalamus_maewongensis	------------------------------------------------------------
	Goniothalamus_majestatis	------------------------------------------------------------
	Goniothalamus_malayanus	------------------------------------------------------------
	Goniothalamus_megalocalyx	------------------------------------------------------------
	Goniothalamus_monospermus	------------------------------------------------------------
	Goniothalamus_montanus	------------------------------------------------------------
	Goniothalamus_obtusatus	------------------------------------------------------------
	Goniothalamus_parallelivenius	------------------------------------------------------------
	Goniothalamus_repevensis	------------------------------------------------------------
	Goniothalamus_reticulatus	------------------------------------------------------------
	Goniothalamus_ridleyi	------------------------------------------------------------
	Goniothalamus_calcareus	------------------------------------------------------------
	Goniothalamus_rotundisepalus	------------------------------------------------------------
	Goniothalamus_rufus	------------------------------------------------------------
	Goniothalamus_sawtehii	------------------------------------------------------------
	Goniothalamus_scortechinii	------------------------------------------------------------
	Goniothalamus_sesquipedalis	------------------------------------------------------------
	Goniothalamus_suaveolens_2	------------------------------------------------------------
	Goniothalamus_palawanensis	------------------------------------------------------------
	Goniothalamus_sp_nov	------------------------------------------------------------
	Goniothalamus_tamirensis	------------------------------------------------------------
	Goniothalamus_tapis	------------------------------------------------------------
	Goniothalamus_tapisoides	------------------------------------------------------------
	Goniothalamus_tavoyensis	------------------------------------------------------------
	Goniothalamus_tenuifolius	------------------------------------------------------------
	Goniothalamus_thomsoni	------------------------------------------------------------
	Goniothalamus_thwaitesii	------------------------------------------------------------
	Goniothalamus_tomentosus	------------------------------------------------------------
	Goniothalamus_tortilipetalus	------------------------------------------------------------
	Goniothalamus_touranensis	------------------------------------------------------------
	Goniothalamus_undulatus	------------------------------------------------------------
	Goniothalamus_uvarioides	------------------------------------------------------------
	Goniothalamus_velutinus	------------------------------------------------------------
	Goniothalamus_woodii	------------------------------------------------------------
	Goniothalamus_wrayi	------------------------------------------------------------
	Goniothalamus_wynaadensis	------------------------------------------------------------
	Neostenanthera_myristicifolia	------------------------------------------------------------
	Annona_dumetorum	TAAGGGGTCATTATCAATACAATTTATCTCAGACTAGATGGTCTACGTTAGCACCGCAAA
	Annona_glabra	TAAGGGGTCATTATCAATACAATTTATCTCAGACTAGATGGTCTAAGTTAGCACCGCAAA
	Annona_herzogii	------------------------------------------------------------
	Annona_mucosa	TAAGGGGTCATTATCAACACAATTTATCTCAGACTAGATGGTCTAAGTTAGCACCGCAAA
	Annona_muricata	------------------------------------------------------------
	Annona_reticulata	------------------------------------------------------------
	Annona_squamosa	------------------------------------------------------------
	Anonidium_sp_Cheek_7896	------------------------------------------------------------
	Asimina_longifolia	TAAGGGGTTATTATCAATACAATTTATCTCAGACTAGATGGTCCAGGTTAGTACCGCAAA
	Asimina_rugelii	TAAGGGGTTATTATCAATACAATTTATCTCAGACTAGATGGTCCAGGTTAGTACCGCAAA
	Asimina_triloba	TAAGGGGTTATTATCAATACAATTTATCTCAGACTAGATGGTCCAGGTTAGTACCGCAAA
	Disepalum_platypetalum	------------------------------------------------------------
	Disepalum_pulchrum	TAAGGGGTTATTATCAATACAATTTATCTCAGACTAGATGGTCTAGGTTAGTACCGCAAA
	Goniothalamus_amuyon	------------------------------------------------------------
	Goniothalamus_andersonii	------------------------------------------------------------
	Goniothalamus_aruensis	------------------------------------------------------------
	Goniothalamus_angustifolius	------------------------------------------------------------
	Goniothalamus_australis	------------------------------------------------------------
	Goniothalamus_borneensis	------------------------------------------------------------
	Goniothalamus_bracteosus	------------------------------------------------------------
	Goniothalamus_calvicarpus	------------------------------------------------------------
	Goniothalamus_cardiopetalus	------------------------------------------------------------
	Goniothalamus_cauliflorus	------------------------------------------------------------
	Goniothalamus_suaveolens_1	------------------------------------------------------------
	Goniothalamus_cheliensis	------------------------------------------------------------
	Goniothalamus_clemensii	------------------------------------------------------------
	Goniothalamus_costulatus	------------------------------------------------------------
	Goniothalamus_dumontetii	------------------------------------------------------------
	Goniothalamus_elegans	------------------------------------------------------------
	Goniothalamus_elmeri	------------------------------------------------------------
	Goniothalamus_expansus	------------------------------------------------------------
	Goniothalamus_fasciculatus	------------------------------------------------------------
	Goniothalamus_gardneri	------------------------------------------------------------
	Goniothalamus_giganteus	------------------------------------------------------------
	Goniothalamus_grandiflorus	------------------------------------------------------------
	Goniothalamus_griffithii	------------------------------------------------------------
	Goniothalamus_hookeri	------------------------------------------------------------
	Goniothalamus_howii	------------------------------------------------------------
	Goniothalamus_imbricatus	------------------------------------------------------------
	Goniothalamus_kinabaluensis	------------------------------------------------------------
	Goniothalamus_laoticus	------------------------------------------------------------
	Goniothalamus_loerzingii	------------------------------------------------------------
	Goniothalamus_macranthus	------------------------------------------------------------
	Goniothalamus_macrophyllus	------------------------------------------------------------
	Goniothalamus_maewongensis	------------------------------------------------------------
	Goniothalamus_majestatis	------------------------------------------------------------
	Goniothalamus_malayanus	------------------------------------------------------------
	Goniothalamus_megalocalyx	------------------------------------------------------------
	Goniothalamus_monospermus	------------------------------------------------------------
	Goniothalamus_montanus	------------------------------------------------------------
	Goniothalamus_obtusatus	------------------------------------------------------------
	Goniothalamus_parallelivenius	------------------------------------------------------------
	Goniothalamus_repevensis	------------------------------------------------------------
	Goniothalamus_reticulatus	------------------------------------------------------------
	Goniothalamus_ridleyi	------------------------------------------------------------
	Goniothalamus_calcareus	------------------------------------------------------------
	Goniothalamus_rotundisepalus	------------------------------------------------------------
	Goniothalamus_rufus	------------------------------------------------------------
	Goniothalamus_sawtehii	------------------------------------------------------------
	Goniothalamus_scortechinii	------------------------------------------------------------
	Goniothalamus_sesquipedalis	------------------------------------------------------------
	Goniothalamus_suaveolens_2	------------------------------------------------------------
	Goniothalamus_palawanensis	------------------------------------------------------------
	Goniothalamus_sp_nov	------------------------------------------------------------
	Goniothalamus_tamirensis	------------------------------------------------------------
	Goniothalamus_tapis	------------------------------------------------------------
	Goniothalamus_tapisoides	------------------------------------------------------------
	Goniothalamus_tavoyensis	------------------------------------------------------------
	Goniothalamus_tenuifolius	------------------------------------------------------------
	Goniothalamus_thomsoni	------------------------------------------------------------
	Goniothalamus_thwaitesii	------------------------------------------------------------
	Goniothalamus_tomentosus	------------------------------------------------------------
	Goniothalamus_tortilipetalus	------------------------------------------------------------
	Goniothalamus_touranensis	------------------------------------------------------------
	Goniothalamus_undulatus	------------------------------------------------------------
	Goniothalamus_uvarioides	------------------------------------------------------------
	Goniothalamus_velutinus	------------------------------------------------------------
	Goniothalamus_woodii	------------------------------------------------------------
	Goniothalamus_wrayi	------------------------------------------------------------
	Goniothalamus_wynaadensis	------------------------------------------------------------
	Neostenanthera_myristicifolia	------------------------------------------------------------
	Annona_dumetorum	AATGGCGAAATATGGTCAGTAAACGTCGTACGAGTCAAAATAAAAAATCAAAAAAAGATT
	Annona_glabra	AATGGCGAAATAAGGTCAGTAAACGTCGTACGAGTCAAAATAAAAAATCAAAAAAAGATT
	Annona_herzogii	------------------------------------------------------------
	Annona_mucosa	AATGGCGAAATAAGGTCAGTAAACGTCGTACGAGTCAAAATAAAAAATCAAAAAAAGATT
	Annona_muricata	------------------------------------------------------------
	Annona_reticulata	------------------------------------------------------------
	Annona_squamosa	------------------------------------------------------------
	Anonidium_sp_Cheek_7896	------------------------------------------------------------
	Asimina_longifolia	AATGGCGAAATGAGGTCAGTAAACGTCGTACGAGTAAAAAGAAAAAATCAAAAAAAGATT
	Asimina_rugelii	AATGGCGAAATGAGGTCAGTAAACGTCGTACGAGTAAAAAGAAAAAATCAAAAAAAGATT
	Asimina_triloba	AATGGCGAAATGAGGTCAGTAAACGTCGTACGAGTAAAAAGAAAAAATCAAAAAAAGATT
	Disepalum_platypetalum	------------------------------------------------------------
	Disepalum_pulchrum	AATGGCGAAATGAGGTCAGTAAACGTCGTACGGGTCAAAATAAAGAATCAAAAAAAGATT
	Goniothalamus_amuyon	------------------------------------------------------------
	Goniothalamus_andersonii	------------------------------------------------------------
	Goniothalamus_aruensis	------------------------------------------------------------
	Goniothalamus_angustifolius	------------------------------------------------------------
	Goniothalamus_australis	------------------------------------------------------------
	Goniothalamus_borneensis	------------------------------------------------------------
	Goniothalamus_bracteosus	------------------------------------------------------------
	Goniothalamus_calvicarpus	------------------------------------------------------------
	Goniothalamus_cardiopetalus	------------------------------------------------------------
	Goniothalamus_cauliflorus	------------------------------------------------------------
	Goniothalamus_suaveolens_1	------------------------------------------------------------
	Goniothalamus_cheliensis	------------------------------------------------------------
	Goniothalamus_clemensii	------------------------------------------------------------
	Goniothalamus_costulatus	------------------------------------------------------------
	Goniothalamus_dumontetii	------------------------------------------------------------
	Goniothalamus_elegans	------------------------------------------------------------
	Goniothalamus_elmeri	------------------------------------------------------------
	Goniothalamus_expansus	------------------------------------------------------------
	Goniothalamus_fasciculatus	------------------------------------------------------------
	Goniothalamus_gardneri	------------------------------------------------------------
	Goniothalamus_giganteus	------------------------------------------------------------
	Goniothalamus_grandiflorus	------------------------------------------------------------
	Goniothalamus_griffithii	------------------------------------------------------------
	Goniothalamus_hookeri	------------------------------------------------------------
	Goniothalamus_howii	------------------------------------------------------------
	Goniothalamus_imbricatus	------------------------------------------------------------
	Goniothalamus_kinabaluensis	------------------------------------------------------------
	Goniothalamus_laoticus	------------------------------------------------------------
	Goniothalamus_loerzingii	------------------------------------------------------------
	Goniothalamus_macranthus	------------------------------------------------------------
	Goniothalamus_macrophyllus	------------------------------------------------------------
	Goniothalamus_maewongensis	------------------------------------------------------------
	Goniothalamus_majestatis	------------------------------------------------------------
	Goniothalamus_malayanus	------------------------------------------------------------
	Goniothalamus_megalocalyx	------------------------------------------------------------
	Goniothalamus_monospermus	------------------------------------------------------------
	Goniothalamus_montanus	------------------------------------------------------------
	Goniothalamus_obtusatus	------------------------------------------------------------
	Goniothalamus_parallelivenius	------------------------------------------------------------
	Goniothalamus_repevensis	------------------------------------------------------------
	Goniothalamus_reticulatus	------------------------------------------------------------
	Goniothalamus_ridleyi	------------------------------------------------------------
	Goniothalamus_calcareus	------------------------------------------------------------
	Goniothalamus_rotundisepalus	------------------------------------------------------------
	Goniothalamus_rufus	------------------------------------------------------------
	Goniothalamus_sawtehii	------------------------------------------------------------
	Goniothalamus_scortechinii	------------------------------------------------------------
	Goniothalamus_sesquipedalis	------------------------------------------------------------
	Goniothalamus_suaveolens_2	------------------------------------------------------------
	Goniothalamus_palawanensis	------------------------------------------------------------
	Goniothalamus_sp_nov	------------------------------------------------------------
	Goniothalamus_tamirensis	------------------------------------------------------------
	Goniothalamus_tapis	------------------------------------------------------------
	Goniothalamus_tapisoides	------------------------------------------------------------
	Goniothalamus_tavoyensis	------------------------------------------------------------
	Goniothalamus_tenuifolius	------------------------------------------------------------
	Goniothalamus_thomsoni	------------------------------------------------------------
	Goniothalamus_thwaitesii	------------------------------------------------------------
	Goniothalamus_tomentosus	------------------------------------------------------------
	Goniothalamus_tortilipetalus	------------------------------------------------------------
	Goniothalamus_touranensis	------------------------------------------------------------
	Goniothalamus_undulatus	------------------------------------------------------------
	Goniothalamus_uvarioides	------------------------------------------------------------
	Goniothalamus_velutinus	------------------------------------------------------------
	Goniothalamus_woodii	------------------------------------------------------------
	Goniothalamus_wrayi	------------------------------------------------------------
	Goniothalamus_wynaadensis	------------------------------------------------------------
	Neostenanthera_myristicifolia	------------------------------------------------------------
	Annona_dumetorum	CATACAAAAAAGCCCAACCCATTCATTGCGAGAAACAAAAAAAAGATGTAATGGATTCAT
	Annona_glabra	CATACAAAAAAGCCCAACCCATTCATTGCGAGAAACAAAAAAAAGATGTAATGGATTCAT
	Annona_herzogii	------------------------------------------------------------
	Annona_mucosa	CATACAAAAAAGCCCAACCCATTCATTGCGAGAAACAAAAAAAAGATGTAATGGATTCAT
	Annona_muricata	------------------------------------------------------------
	Annona_reticulata	------------------------------------------------------------
	Annona_squamosa	------------------------------------------------------------
	Anonidium_sp_Cheek_7896	------------------------------------------------------------
	Asimina_longifolia	CATACAAAAAAGCCCAACCCATTCATTGCGAGAAACAAAAAAATGATGTAATGAATT---
	Asimina_rugelii	CATACAAAAAAGCCCAACCCATTCATTGCGAGAAACAAAAAAATGATGTAATGAATT---
	Asimina_triloba	CATACAAAAAAGCCCAACCCATTCATTGCGAGAAACAAAAAAATGATGTAATGAATT---
	Disepalum_platypetalum	------------------------------------------------------------
	Disepalum_pulchrum	CATACAAAAAAGCCCAACCCATTCATTGCGAGAAACAAAAAAATGATGTAATGAATT---
	Goniothalamus_amuyon	------------------------------------------------------------
	Goniothalamus_andersonii	------------------------------------------------------------
	Goniothalamus_aruensis	------------------------------------------------------------
	Goniothalamus_angustifolius	------------------------------------------------------------
	Goniothalamus_australis	------------------------------------------------------------
	Goniothalamus_borneensis	------------------------------------------------------------
	Goniothalamus_bracteosus	------------------------------------------------------------
	Goniothalamus_calvicarpus	------------------------------------------------------------
	Goniothalamus_cardiopetalus	------------------------------------------------------------
	Goniothalamus_cauliflorus	------------------------------------------------------------
	Goniothalamus_suaveolens_1	------------------------------------------------------------
	Goniothalamus_cheliensis	------------------------------------------------------------
	Goniothalamus_clemensii	------------------------------------------------------------
	Goniothalamus_costulatus	------------------------------------------------------------
	Goniothalamus_dumontetii	------------------------------------------------------------
	Goniothalamus_elegans	------------------------------------------------------------
	Goniothalamus_elmeri	------------------------------------------------------------
	Goniothalamus_expansus	------------------------------------------------------------
	Goniothalamus_fasciculatus	------------------------------------------------------------
	Goniothalamus_gardneri	------------------------------------------------------------
	Goniothalamus_giganteus	------------------------------------------------------------
	Goniothalamus_grandiflorus	------------------------------------------------------------
	Goniothalamus_griffithii	------------------------------------------------------------
	Goniothalamus_hookeri	------------------------------------------------------------
	Goniothalamus_howii	------------------------------------------------------------
	Goniothalamus_imbricatus	------------------------------------------------------------
	Goniothalamus_kinabaluensis	------------------------------------------------------------
	Goniothalamus_laoticus	------------------------------------------------------------
	Goniothalamus_loerzingii	------------------------------------------------------------
	Goniothalamus_macranthus	------------------------------------------------------------
	Goniothalamus_macrophyllus	------------------------------------------------------------
	Goniothalamus_maewongensis	------------------------------------------------------------
	Goniothalamus_majestatis	------------------------------------------------------------
	Goniothalamus_malayanus	------------------------------------------------------------
	Goniothalamus_megalocalyx	------------------------------------------------------------
	Goniothalamus_monospermus	------------------------------------------------------------
	Goniothalamus_montanus	------------------------------------------------------------
	Goniothalamus_obtusatus	------------------------------------------------------------
	Goniothalamus_parallelivenius	------------------------------------------------------------
	Goniothalamus_repevensis	------------------------------------------------------------
	Goniothalamus_reticulatus	------------------------------------------------------------
	Goniothalamus_ridleyi	------------------------------------------------------------
	Goniothalamus_calcareus	------------------------------------------------------------
	Goniothalamus_rotundisepalus	------------------------------------------------------------
	Goniothalamus_rufus	------------------------------------------------------------
	Goniothalamus_sawtehii	------------------------------------------------------------
	Goniothalamus_scortechinii	------------------------------------------------------------
	Goniothalamus_sesquipedalis	------------------------------------------------------------
	Goniothalamus_suaveolens_2	------------------------------------------------------------
	Goniothalamus_palawanensis	------------------------------------------------------------
	Goniothalamus_sp_nov	------------------------------------------------------------
	Goniothalamus_tamirensis	------------------------------------------------------------
	Goniothalamus_tapis	------------------------------------------------------------
	Goniothalamus_tapisoides	------------------------------------------------------------
	Goniothalamus_tavoyensis	------------------------------------------------------------
	Goniothalamus_tenuifolius	------------------------------------------------------------
	Goniothalamus_thomsoni	------------------------------------------------------------
	Goniothalamus_thwaitesii	------------------------------------------------------------
	Goniothalamus_tomentosus	------------------------------------------------------------
	Goniothalamus_tortilipetalus	------------------------------------------------------------
	Goniothalamus_touranensis	------------------------------------------------------------
	Goniothalamus_undulatus	------------------------------------------------------------
	Goniothalamus_uvarioides	------------------------------------------------------------
	Goniothalamus_velutinus	------------------------------------------------------------
	Goniothalamus_woodii	------------------------------------------------------------
	Goniothalamus_wrayi	------------------------------------------------------------
	Goniothalamus_wynaadensis	------------------------------------------------------------
	Neostenanthera_myristicifolia	------------------------------------------------------------
	Annona_dumetorum	TACCATTACCGATTCATAAATTAAAAAAAAACTACAGATATGATCTTTTATCACATAAAT
	Annona_glabra	TACCATTACCGATTCATAAATTAAAAAAAAACTACAGATATGATCTTTTATCACATAAAT
	Annona_herzogii	------------------------------------------------------------
	Annona_mucosa	TACCATTACCGATTCATAAATTAAAAAAAAACTACAGATATGATCTTTTATTACATAAAT
	Annona_muricata	------------------------------------------------------------
	Annona_reticulata	------------------------------------------------------------
	Annona_squamosa	------------------------------------------------------------
	Anonidium_sp_Cheek_7896	------------------------------------------------------------
	Asimina_longifolia	---CATTACCGGTTCATAAATTAAAAAAAAACTACAGATATGATCTTTTAGCACATAAAT
	Asimina_rugelii	---CATTACCGGTTCATAAATTAAAAAAAAACTACAGATATGATCTTTTAGCACATAAAT
	Asimina_triloba	---CATTACCGGTTCATAAATTAAAAAAAAACTACAGATATGATCTTTTAGCACATAAAT
	Disepalum_platypetalum	------------------------------------------------------------
	Disepalum_pulchrum	---CATTACTGCTTCATAAATTAAAAAAAAAGTACAGATATGATCTTTTATCACAGAAAT
	Goniothalamus_amuyon	------------------------------------------------------------
	Goniothalamus_andersonii	------------------------------------------------------------
	Goniothalamus_aruensis	------------------------------------------------------------
	Goniothalamus_angustifolius	------------------------------------------------------------
	Goniothalamus_australis	------------------------------------------------------------
	Goniothalamus_borneensis	------------------------------------------------------------
	Goniothalamus_bracteosus	------------------------------------------------------------
	Goniothalamus_calvicarpus	------------------------------------------------------------
	Goniothalamus_cardiopetalus	------------------------------------------------------------
	Goniothalamus_cauliflorus	------------------------------------------------------------
	Goniothalamus_suaveolens_1	------------------------------------------------------------
	Goniothalamus_cheliensis	------------------------------------------------------------
	Goniothalamus_clemensii	------------------------------------------------------------
	Goniothalamus_costulatus	------------------------------------------------------------
	Goniothalamus_dumontetii	------------------------------------------------------------
	Goniothalamus_elegans	------------------------------------------------------------
	Goniothalamus_elmeri	------------------------------------------------------------
	Goniothalamus_expansus	------------------------------------------------------------
	Goniothalamus_fasciculatus	------------------------------------------------------------
	Goniothalamus_gardneri	------------------------------------------------------------
	Goniothalamus_giganteus	------------------------------------------------------------
	Goniothalamus_grandiflorus	------------------------------------------------------------
	Goniothalamus_griffithii	------------------------------------------------------------
	Goniothalamus_hookeri	------------------------------------------------------------
	Goniothalamus_howii	------------------------------------------------------------
	Goniothalamus_imbricatus	------------------------------------------------------------
	Goniothalamus_kinabaluensis	------------------------------------------------------------
	Goniothalamus_laoticus	------------------------------------------------------------
	Goniothalamus_loerzingii	------------------------------------------------------------
	Goniothalamus_macranthus	------------------------------------------------------------
	Goniothalamus_macrophyllus	------------------------------------------------------------
	Goniothalamus_maewongensis	------------------------------------------------------------
	Goniothalamus_majestatis	------------------------------------------------------------
	Goniothalamus_malayanus	------------------------------------------------------------
	Goniothalamus_megalocalyx	------------------------------------------------------------
	Goniothalamus_monospermus	------------------------------------------------------------
	Goniothalamus_montanus	------------------------------------------------------------
	Goniothalamus_obtusatus	------------------------------------------------------------
	Goniothalamus_parallelivenius	------------------------------------------------------------
	Goniothalamus_repevensis	------------------------------------------------------------
	Goniothalamus_reticulatus	------------------------------------------------------------
	Goniothalamus_ridleyi	------------------------------------------------------------
	Goniothalamus_calcareus	------------------------------------------------------------
	Goniothalamus_rotundisepalus	------------------------------------------------------------
	Goniothalamus_rufus	------------------------------------------------------------
	Goniothalamus_sawtehii	------------------------------------------------------------
	Goniothalamus_scortechinii	------------------------------------------------------------
	Goniothalamus_sesquipedalis	------------------------------------------------------------
	Goniothalamus_suaveolens_2	------------------------------------------------------------
	Goniothalamus_palawanensis	------------------------------------------------------------
	Goniothalamus_sp_nov	------------------------------------------------------------
	Goniothalamus_tamirensis	------------------------------------------------------------
	Goniothalamus_tapis	------------------------------------------------------------
	Goniothalamus_tapisoides	------------------------------------------------------------
	Goniothalamus_tavoyensis	------------------------------------------------------------
	Goniothalamus_tenuifolius	------------------------------------------------------------
	Goniothalamus_thomsoni	------------------------------------------------------------
	Goniothalamus_thwaitesii	------------------------------------------------------------
	Goniothalamus_tomentosus	------------------------------------------------------------
	Goniothalamus_tortilipetalus	------------------------------------------------------------
	Goniothalamus_touranensis	------------------------------------------------------------
	Goniothalamus_undulatus	------------------------------------------------------------
	Goniothalamus_uvarioides	------------------------------------------------------------
	Goniothalamus_velutinus	------------------------------------------------------------
	Goniothalamus_woodii	------------------------------------------------------------
	Goniothalamus_wrayi	------------------------------------------------------------
	Goniothalamus_wynaadensis	------------------------------------------------------------
	Neostenanthera_myristicifolia	------------------------------------------------------------
	Annona_dumetorum	ATATTTATTATGAGGACAAGAAGGACTCATACTCATATATTTCTGTTAATGATCATCCAT
	Annona_glabra	ATATTTATTATGAGGACAAGAAGGACTCATACTCATATATTTCTGTTAATGATCATCCAT
	Annona_herzogii	------------------------------------------------------------
	Annona_mucosa	ATATTTATTATGAGGACAAGAAGGACTCATACTCATATATTCCTGTTAATAATCATCCA-
	Annona_muricata	------------------------------------------------------------
	Annona_reticulata	------------------------------------------------------------
	Annona_squamosa	------------------------------------------------------------
	Anonidium_sp_Cheek_7896	------------------------------------------------------------
	Asimina_longifolia	ATATTTATTATGAGGACAAGAAGGACTCATACTCATATATTTCTGTTAATAATTATCCAT
	Asimina_rugelii	ATATTTATTATGAGGACAAGAAGGACTCATACTCATATATTTCTGTTAATAATTATCCAT
	Asimina_triloba	ATATTTATTATGAGGACAAGAAGGACTCATACTCATATATTTCTGTTAATAATTATCCAT
	Disepalum_platypetalum	------------------------------------------------------------
	Disepalum_pulchrum	CTATTTATTATGAGGACAAGAAGGACTCATACTCATATATTTCTGTTAATGATTATCCAT
	Goniothalamus_amuyon	------------------------------------------------------------
	Goniothalamus_andersonii	------------------------------------------------------------
	Goniothalamus_aruensis	------------------------------------------------------------
	Goniothalamus_angustifolius	------------------------------------------------------------
	Goniothalamus_australis	------------------------------------------------------------
	Goniothalamus_borneensis	------------------------------------------------------------
	Goniothalamus_bracteosus	------------------------------------------------------------
	Goniothalamus_calvicarpus	------------------------------------------------------------
	Goniothalamus_cardiopetalus	------------------------------------------------------------
	Goniothalamus_cauliflorus	------------------------------------------------------------
	Goniothalamus_suaveolens_1	------------------------------------------------------------
	Goniothalamus_cheliensis	------------------------------------------------------------
	Goniothalamus_clemensii	------------------------------------------------------------
	Goniothalamus_costulatus	------------------------------------------------------------
	Goniothalamus_dumontetii	------------------------------------------------------------
	Goniothalamus_elegans	------------------------------------------------------------
	Goniothalamus_elmeri	------------------------------------------------------------
	Goniothalamus_expansus	------------------------------------------------------------
	Goniothalamus_fasciculatus	------------------------------------------------------------
	Goniothalamus_gardneri	------------------------------------------------------------
	Goniothalamus_giganteus	------------------------------------------------------------
	Goniothalamus_grandiflorus	------------------------------------------------------------
	Goniothalamus_griffithii	------------------------------------------------------------
	Goniothalamus_hookeri	------------------------------------------------------------
	Goniothalamus_howii	------------------------------------------------------------
	Goniothalamus_imbricatus	------------------------------------------------------------
	Goniothalamus_kinabaluensis	------------------------------------------------------------
	Goniothalamus_laoticus	------------------------------------------------------------
	Goniothalamus_loerzingii	------------------------------------------------------------
	Goniothalamus_macranthus	------------------------------------------------------------
	Goniothalamus_macrophyllus	------------------------------------------------------------
	Goniothalamus_maewongensis	------------------------------------------------------------
	Goniothalamus_majestatis	------------------------------------------------------------
	Goniothalamus_malayanus	------------------------------------------------------------
	Goniothalamus_megalocalyx	------------------------------------------------------------
	Goniothalamus_monospermus	------------------------------------------------------------
	Goniothalamus_montanus	------------------------------------------------------------
	Goniothalamus_obtusatus	------------------------------------------------------------
	Goniothalamus_parallelivenius	------------------------------------------------------------
	Goniothalamus_repevensis	------------------------------------------------------------
	Goniothalamus_reticulatus	------------------------------------------------------------
	Goniothalamus_ridleyi	------------------------------------------------------------
	Goniothalamus_calcareus	------------------------------------------------------------
	Goniothalamus_rotundisepalus	------------------------------------------------------------
	Goniothalamus_rufus	------------------------------------------------------------
	Goniothalamus_sawtehii	------------------------------------------------------------
	Goniothalamus_scortechinii	------------------------------------------------------------
	Goniothalamus_sesquipedalis	------------------------------------------------------------
	Goniothalamus_suaveolens_2	------------------------------------------------------------
	Goniothalamus_palawanensis	------------------------------------------------------------
	Goniothalamus_sp_nov	------------------------------------------------------------
	Goniothalamus_tamirensis	------------------------------------------------------------
	Goniothalamus_tapis	------------------------------------------------------------
	Goniothalamus_tapisoides	------------------------------------------------------------
	Goniothalamus_tavoyensis	------------------------------------------------------------
	Goniothalamus_tenuifolius	------------------------------------------------------------
	Goniothalamus_thomsoni	------------------------------------------------------------
	Goniothalamus_thwaitesii	------------------------------------------------------------
	Goniothalamus_tomentosus	------------------------------------------------------------
	Goniothalamus_tortilipetalus	------------------------------------------------------------
	Goniothalamus_touranensis	------------------------------------------------------------
	Goniothalamus_undulatus	------------------------------------------------------------
	Goniothalamus_uvarioides	------------------------------------------------------------
	Goniothalamus_velutinus	------------------------------------------------------------
	Goniothalamus_woodii	------------------------------------------------------------
	Goniothalamus_wrayi	------------------------------------------------------------
	Goniothalamus_wynaadensis	------------------------------------------------------------
	Neostenanthera_myristicifolia	------------------------------------------------------------
	Annona_dumetorum	CTATTGGTGATGATCCTCCTAGTGATTCTTCATATTTTAATGATTATATTTT------CC
	Annona_glabra	CTATTGGTGATGATCTTCCTAGTGATTCTTCATCTTTTAATGATTATATTTT------CC
	Annona_herzogii	------------------------------------------------------------
	Annona_mucosa	-----------------CCTAGTGGTTCTTTATCTTTTAAAGATTATCTTTTCAACTACA
	Annona_muricata	------------------------------------------------------------
	Annona_reticulata	------------------------------------------------------------
	Annona_squamosa	------------------------------------------------------------
	Anonidium_sp_Cheek_7896	------------------------------------------------------------
	Asimina_longifolia	CGATTAGTGATAATCTTCGTAGGGATTATCCATCCCTTGATGATTATATTTT------AG
	Asimina_rugelii	CGATTAGTGATAATCTTCGTAGGGATTATCCATCCCTTGATGATTATATTTT------AG
	Asimina_triloba	CGATTAGTGATAATCTTCGTAGGGATTATCCATCCCTTGATGATTATATTTT------AG
	Disepalum_platypetalum	------------------------------------------------------------
	Disepalum_pulchrum	TGATTAGTGATAATCTTCGTAGTGATTATACATCTTTTGATGATTCTATTTT------AG
	Goniothalamus_amuyon	------------------------------------------------------------
	Goniothalamus_andersonii	------------------------------------------------------------
	Goniothalamus_aruensis	------------------------------------------------------------
	Goniothalamus_angustifolius	------------------------------------------------------------
	Goniothalamus_australis	------------------------------------------------------------
	Goniothalamus_borneensis	------------------------------------------------------------
	Goniothalamus_bracteosus	------------------------------------------------------------
	Goniothalamus_calvicarpus	------------------------------------------------------------
	Goniothalamus_cardiopetalus	------------------------------------------------------------
	Goniothalamus_cauliflorus	------------------------------------------------------------
	Goniothalamus_suaveolens_1	------------------------------------------------------------
	Goniothalamus_cheliensis	------------------------------------------------------------
	Goniothalamus_clemensii	------------------------------------------------------------
	Goniothalamus_costulatus	------------------------------------------------------------
	Goniothalamus_dumontetii	------------------------------------------------------------
	Goniothalamus_elegans	------------------------------------------------------------
	Goniothalamus_elmeri	------------------------------------------------------------
	Goniothalamus_expansus	------------------------------------------------------------
	Goniothalamus_fasciculatus	------------------------------------------------------------
	Goniothalamus_gardneri	------------------------------------------------------------
	Goniothalamus_giganteus	------------------------------------------------------------
	Goniothalamus_grandiflorus	------------------------------------------------------------
	Goniothalamus_griffithii	------------------------------------------------------------
	Goniothalamus_hookeri	------------------------------------------------------------
	Goniothalamus_howii	------------------------------------------------------------
	Goniothalamus_imbricatus	------------------------------------------------------------
	Goniothalamus_kinabaluensis	------------------------------------------------------------
	Goniothalamus_laoticus	------------------------------------------------------------
	Goniothalamus_loerzingii	------------------------------------------------------------
	Goniothalamus_macranthus	------------------------------------------------------------
	Goniothalamus_macrophyllus	------------------------------------------------------------
	Goniothalamus_maewongensis	------------------------------------------------------------
	Goniothalamus_majestatis	------------------------------------------------------------
	Goniothalamus_malayanus	------------------------------------------------------------
	Goniothalamus_megalocalyx	------------------------------------------------------------
	Goniothalamus_monospermus	------------------------------------------------------------
	Goniothalamus_montanus	------------------------------------------------------------
	Goniothalamus_obtusatus	------------------------------------------------------------
	Goniothalamus_parallelivenius	------------------------------------------------------------
	Goniothalamus_repevensis	------------------------------------------------------------
	Goniothalamus_reticulatus	------------------------------------------------------------
	Goniothalamus_ridleyi	------------------------------------------------------------
	Goniothalamus_calcareus	------------------------------------------------------------
	Goniothalamus_rotundisepalus	------------------------------------------------------------
	Goniothalamus_rufus	------------------------------------------------------------
	Goniothalamus_sawtehii	------------------------------------------------------------
	Goniothalamus_scortechinii	------------------------------------------------------------
	Goniothalamus_sesquipedalis	------------------------------------------------------------
	Goniothalamus_suaveolens_2	------------------------------------------------------------
	Goniothalamus_palawanensis	------------------------------------------------------------
	Goniothalamus_sp_nov	------------------------------------------------------------
	Goniothalamus_tamirensis	------------------------------------------------------------
	Goniothalamus_tapis	------------------------------------------------------------
	Goniothalamus_tapisoides	------------------------------------------------------------
	Goniothalamus_tavoyensis	------------------------------------------------------------
	Goniothalamus_tenuifolius	------------------------------------------------------------
	Goniothalamus_thomsoni	------------------------------------------------------------
	Goniothalamus_thwaitesii	------------------------------------------------------------
	Goniothalamus_tomentosus	------------------------------------------------------------
	Goniothalamus_tortilipetalus	------------------------------------------------------------
	Goniothalamus_touranensis	------------------------------------------------------------
	Goniothalamus_undulatus	------------------------------------------------------------
	Goniothalamus_uvarioides	------------------------------------------------------------
	Goniothalamus_velutinus	------------------------------------------------------------
	Goniothalamus_woodii	------------------------------------------------------------
	Goniothalamus_wrayi	------------------------------------------------------------
	Goniothalamus_wynaadensis	------------------------------------------------------------
	Neostenanthera_myristicifolia	------------------------------------------------------------
	Annona_dumetorum	AAAATATGAATTATTTTCTCGAAGAAAAGCTT------------TTTCTGGATATAGATC
	Annona_glabra	AAAATATGAATTATTTTCTCGAAGAAAAGCCT------------TTTCTGGATATAGATC
	Annona_herzogii	------------------------------------------------------------
	Annona_mucosa	AAAATATGATGTATTTTATCGAAGAAAAGCCT------------TTTCTGGATATAGATC
	Annona_muricata	------------------------------------------------------------
	Annona_reticulata	------------------------------------------------------------
	Annona_squamosa	------------------------------------------------------------
	Anonidium_sp_Cheek_7896	------------------------------------------------------------
	Asimina_longifolia	ATAATGTTAATGATTTTCTAGAAGAAGAGCCT------------ATTATGAATATAAATC
	Asimina_rugelii	ATAATGTTAATGATTTTCTAGAAGAAGAGCCT------------ATTATGAATATAAATC
	Asimina_triloba	ATAATATTAATGATTTTCTAGAAGAAGAGCCT------------ATTATGAATATAAATC
	Disepalum_platypetalum	------------------------------------------------------------
	Disepalum_pulchrum	ATAATGTTAATGATTTTCTAGAAAAAGAGCCTTTCCCTTATTTGAATTTGAATATAAATC
	Goniothalamus_amuyon	------------------------------------------------------------
	Goniothalamus_andersonii	------------------------------------------------------------
	Goniothalamus_aruensis	------------------------------------------------------------
	Goniothalamus_angustifolius	------------------------------------------------------------
	Goniothalamus_australis	------------------------------------------------------------
	Goniothalamus_borneensis	------------------------------------------------------------
	Goniothalamus_bracteosus	------------------------------------------------------------
	Goniothalamus_calvicarpus	------------------------------------------------------------
	Goniothalamus_cardiopetalus	------------------------------------------------------------
	Goniothalamus_cauliflorus	------------------------------------------------------------
	Goniothalamus_suaveolens_1	------------------------------------------------------------
	Goniothalamus_cheliensis	------------------------------------------------------------
	Goniothalamus_clemensii	------------------------------------------------------------
	Goniothalamus_costulatus	------------------------------------------------------------
	Goniothalamus_dumontetii	------------------------------------------------------------
	Goniothalamus_elegans	------------------------------------------------------------
	Goniothalamus_elmeri	------------------------------------------------------------
	Goniothalamus_expansus	------------------------------------------------------------
	Goniothalamus_fasciculatus	------------------------------------------------------------
	Goniothalamus_gardneri	------------------------------------------------------------
	Goniothalamus_giganteus	------------------------------------------------------------
	Goniothalamus_grandiflorus	------------------------------------------------------------
	Goniothalamus_griffithii	------------------------------------------------------------
	Goniothalamus_hookeri	------------------------------------------------------------
	Goniothalamus_howii	------------------------------------------------------------
	Goniothalamus_imbricatus	------------------------------------------------------------
	Goniothalamus_kinabaluensis	------------------------------------------------------------
	Goniothalamus_laoticus	------------------------------------------------------------
	Goniothalamus_loerzingii	------------------------------------------------------------
	Goniothalamus_macranthus	------------------------------------------------------------
	Goniothalamus_macrophyllus	------------------------------------------------------------
	Goniothalamus_maewongensis	------------------------------------------------------------
	Goniothalamus_majestatis	------------------------------------------------------------
	Goniothalamus_malayanus	------------------------------------------------------------
	Goniothalamus_megalocalyx	------------------------------------------------------------
	Goniothalamus_monospermus	------------------------------------------------------------
	Goniothalamus_montanus	------------------------------------------------------------
	Goniothalamus_obtusatus	------------------------------------------------------------
	Goniothalamus_parallelivenius	------------------------------------------------------------
	Goniothalamus_repevensis	------------------------------------------------------------
	Goniothalamus_reticulatus	------------------------------------------------------------
	Goniothalamus_ridleyi	------------------------------------------------------------
	Goniothalamus_calcareus	------------------------------------------------------------
	Goniothalamus_rotundisepalus	------------------------------------------------------------
	Goniothalamus_rufus	------------------------------------------------------------
	Goniothalamus_sawtehii	------------------------------------------------------------
	Goniothalamus_scortechinii	------------------------------------------------------------
	Goniothalamus_sesquipedalis	------------------------------------------------------------
	Goniothalamus_suaveolens_2	------------------------------------------------------------
	Goniothalamus_palawanensis	------------------------------------------------------------
	Goniothalamus_sp_nov	------------------------------------------------------------
	Goniothalamus_tamirensis	------------------------------------------------------------
	Goniothalamus_tapis	------------------------------------------------------------
	Goniothalamus_tapisoides	------------------------------------------------------------
	Goniothalamus_tavoyensis	------------------------------------------------------------
	Goniothalamus_tenuifolius	------------------------------------------------------------
	Goniothalamus_thomsoni	------------------------------------------------------------
	Goniothalamus_thwaitesii	------------------------------------------------------------
	Goniothalamus_tomentosus	------------------------------------------------------------
	Goniothalamus_tortilipetalus	------------------------------------------------------------
	Goniothalamus_touranensis	------------------------------------------------------------
	Goniothalamus_undulatus	------------------------------------------------------------
	Goniothalamus_uvarioides	------------------------------------------------------------
	Goniothalamus_velutinus	------------------------------------------------------------
	Goniothalamus_woodii	------------------------------------------------------------
	Goniothalamus_wrayi	------------------------------------------------------------
	Goniothalamus_wynaadensis	------------------------------------------------------------
	Neostenanthera_myristicifolia	------------------------------------------------------------
	Annona_dumetorum	TTGCTAAAATTCCTGCGAGTCTAG------------------AGGATCTGGTGGAGGAAA
	Annona_glabra	TTGCTAAAATTCCTGCGAGTCTAG------------------AGGATCTGGTGGAGGAAA
	Annona_herzogii	------------------------------------------------------------
	Annona_mucosa	TTGGTAAAATTTCTGAGACTCTAGAAGAGCTGACGGAGGAAAAGGAGCCGGTGGAGGAAA
	Annona_muricata	------------------------------------------------------------
	Annona_reticulata	------------------------------------------------------------
	Annona_squamosa	------------------------------------------------------------
	Anonidium_sp_Cheek_7896	------------------------------------------------------------
	Asimina_longifolia	TTAATAATATTCATACGAGTACAG------------------AGGATATGG---------
	Asimina_rugelii	TTAATAATATTCATACGAGTACAG------------------AGGATATGG---------
	Asimina_triloba	TTAATAATATTCATACGAGTACAG------------------AGGATATGG---------
	Disepalum_platypetalum	------------------------------------------------------------
	Disepalum_pulchrum	TTAATAATATTCATACGAGTACAG------------------AGGGTTTGG---------
	Goniothalamus_amuyon	------------------------------------------------------------
	Goniothalamus_andersonii	------------------------------------------------------------
	Goniothalamus_aruensis	------------------------------------------------------------
	Goniothalamus_angustifolius	------------------------------------------------------------
	Goniothalamus_australis	------------------------------------------------------------
	Goniothalamus_borneensis	------------------------------------------------------------
	Goniothalamus_bracteosus	------------------------------------------------------------
	Goniothalamus_calvicarpus	------------------------------------------------------------
	Goniothalamus_cardiopetalus	------------------------------------------------------------
	Goniothalamus_cauliflorus	------------------------------------------------------------
	Goniothalamus_suaveolens_1	------------------------------------------------------------
	Goniothalamus_cheliensis	------------------------------------------------------------
	Goniothalamus_clemensii	------------------------------------------------------------
	Goniothalamus_costulatus	------------------------------------------------------------
	Goniothalamus_dumontetii	------------------------------------------------------------
	Goniothalamus_elegans	------------------------------------------------------------
	Goniothalamus_elmeri	------------------------------------------------------------
	Goniothalamus_expansus	------------------------------------------------------------
	Goniothalamus_fasciculatus	------------------------------------------------------------
	Goniothalamus_gardneri	------------------------------------------------------------
	Goniothalamus_giganteus	------------------------------------------------------------
	Goniothalamus_grandiflorus	------------------------------------------------------------
	Goniothalamus_griffithii	------------------------------------------------------------
	Goniothalamus_hookeri	------------------------------------------------------------
	Goniothalamus_howii	------------------------------------------------------------
	Goniothalamus_imbricatus	------------------------------------------------------------
	Goniothalamus_kinabaluensis	------------------------------------------------------------
	Goniothalamus_laoticus	------------------------------------------------------------
	Goniothalamus_loerzingii	------------------------------------------------------------
	Goniothalamus_macranthus	------------------------------------------------------------
	Goniothalamus_macrophyllus	------------------------------------------------------------
	Goniothalamus_maewongensis	------------------------------------------------------------
	Goniothalamus_majestatis	------------------------------------------------------------
	Goniothalamus_malayanus	------------------------------------------------------------
	Goniothalamus_megalocalyx	------------------------------------------------------------
	Goniothalamus_monospermus	------------------------------------------------------------
	Goniothalamus_montanus	------------------------------------------------------------
	Goniothalamus_obtusatus	------------------------------------------------------------
	Goniothalamus_parallelivenius	------------------------------------------------------------
	Goniothalamus_repevensis	------------------------------------------------------------
	Goniothalamus_reticulatus	------------------------------------------------------------
	Goniothalamus_ridleyi	------------------------------------------------------------
	Goniothalamus_calcareus	------------------------------------------------------------
	Goniothalamus_rotundisepalus	------------------------------------------------------------
	Goniothalamus_rufus	------------------------------------------------------------
	Goniothalamus_sawtehii	------------------------------------------------------------
	Goniothalamus_scortechinii	------------------------------------------------------------
	Goniothalamus_sesquipedalis	------------------------------------------------------------
	Goniothalamus_suaveolens_2	------------------------------------------------------------
	Goniothalamus_palawanensis	------------------------------------------------------------
	Goniothalamus_sp_nov	------------------------------------------------------------
	Goniothalamus_tamirensis	------------------------------------------------------------
	Goniothalamus_tapis	------------------------------------------------------------
	Goniothalamus_tapisoides	------------------------------------------------------------
	Goniothalamus_tavoyensis	------------------------------------------------------------
	Goniothalamus_tenuifolius	------------------------------------------------------------
	Goniothalamus_thomsoni	------------------------------------------------------------
	Goniothalamus_thwaitesii	------------------------------------------------------------
	Goniothalamus_tomentosus	------------------------------------------------------------
	Goniothalamus_tortilipetalus	------------------------------------------------------------
	Goniothalamus_touranensis	------------------------------------------------------------
	Goniothalamus_undulatus	------------------------------------------------------------
	Goniothalamus_uvarioides	------------------------------------------------------------
	Goniothalamus_velutinus	------------------------------------------------------------
	Goniothalamus_woodii	------------------------------------------------------------
	Goniothalamus_wrayi	------------------------------------------------------------
	Goniothalamus_wynaadensis	------------------------------------------------------------
	Neostenanthera_myristicifolia	------------------------------------------------------------
	Annona_dumetorum	AGGGAAAATTTTTGGAGTCGGAACTTCTTCATAAAGTTA---------TTAGAGAGA---
	Annona_glabra	AGGGAAAATTTTTGGAGTCGGAACTTCTTCATAAAGTTA---------TTAGAGAGA---
	Annona_herzogii	------------------------------------------------------------
	Annona_mucosa	AGGGAAAATCTTTGGAGTCGGAACTTCTTCATCGAGTTA---------TTATAGAGA---
	Annona_muricata	------------------------------------------------------------
	Annona_reticulata	------------------------------------------------------------
	Annona_squamosa	------------------------------------------------------------
	Anonidium_sp_Cheek_7896	------------------------------------------------------------
	Asimina_longifolia	ATAGAAAATCTTTTGAGTCGGAATTTCTTTCTAAAATTC---------TTAGAGATAATA
	Asimina_rugelii	ATAGAAAATCTTTTGAGTCGGAATTTCTTTCTAAAATTC---------TTAGAGATAATA
	Asimina_triloba	ATAGAAAATCTTTTGAGTCGGAATTTCTTTCTAAAATTC---------TTAGAGATAATA
	Disepalum_platypetalum	------------------------------------------------------------
	Disepalum_pulchrum	ATAGAAAATCTGTTGAGTCGGAACTTCTTTTTAAAGTTTTAAAATTTATTAGAGAGAATA
	Goniothalamus_amuyon	------------------------------------------------------------
	Goniothalamus_andersonii	------------------------------------------------------------
	Goniothalamus_aruensis	------------------------------------------------------------
	Goniothalamus_angustifolius	------------------------------------------------------------
	Goniothalamus_australis	------------------------------------------------------------
	Goniothalamus_borneensis	------------------------------------------------------------
	Goniothalamus_bracteosus	------------------------------------------------------------
	Goniothalamus_calvicarpus	------------------------------------------------------------
	Goniothalamus_cardiopetalus	------------------------------------------------------------
	Goniothalamus_cauliflorus	------------------------------------------------------------
	Goniothalamus_suaveolens_1	------------------------------------------------------------
	Goniothalamus_cheliensis	------------------------------------------------------------
	Goniothalamus_clemensii	------------------------------------------------------------
	Goniothalamus_costulatus	------------------------------------------------------------
	Goniothalamus_dumontetii	------------------------------------------------------------
	Goniothalamus_elegans	------------------------------------------------------------
	Goniothalamus_elmeri	------------------------------------------------------------
	Goniothalamus_expansus	------------------------------------------------------------
	Goniothalamus_fasciculatus	------------------------------------------------------------
	Goniothalamus_gardneri	------------------------------------------------------------
	Goniothalamus_giganteus	------------------------------------------------------------
	Goniothalamus_grandiflorus	------------------------------------------------------------
	Goniothalamus_griffithii	------------------------------------------------------------
	Goniothalamus_hookeri	------------------------------------------------------------
	Goniothalamus_howii	------------------------------------------------------------
	Goniothalamus_imbricatus	------------------------------------------------------------
	Goniothalamus_kinabaluensis	------------------------------------------------------------
	Goniothalamus_laoticus	------------------------------------------------------------
	Goniothalamus_loerzingii	------------------------------------------------------------
	Goniothalamus_macranthus	------------------------------------------------------------
	Goniothalamus_macrophyllus	------------------------------------------------------------
	Goniothalamus_maewongensis	------------------------------------------------------------
	Goniothalamus_majestatis	------------------------------------------------------------
	Goniothalamus_malayanus	------------------------------------------------------------
	Goniothalamus_megalocalyx	------------------------------------------------------------
	Goniothalamus_monospermus	------------------------------------------------------------
	Goniothalamus_montanus	------------------------------------------------------------
	Goniothalamus_obtusatus	------------------------------------------------------------
	Goniothalamus_parallelivenius	------------------------------------------------------------
	Goniothalamus_repevensis	------------------------------------------------------------
	Goniothalamus_reticulatus	------------------------------------------------------------
	Goniothalamus_ridleyi	------------------------------------------------------------
	Goniothalamus_calcareus	------------------------------------------------------------
	Goniothalamus_rotundisepalus	------------------------------------------------------------
	Goniothalamus_rufus	------------------------------------------------------------
	Goniothalamus_sawtehii	------------------------------------------------------------
	Goniothalamus_scortechinii	------------------------------------------------------------
	Goniothalamus_sesquipedalis	------------------------------------------------------------
	Goniothalamus_suaveolens_2	------------------------------------------------------------
	Goniothalamus_palawanensis	------------------------------------------------------------
	Goniothalamus_sp_nov	------------------------------------------------------------
	Goniothalamus_tamirensis	------------------------------------------------------------
	Goniothalamus_tapis	------------------------------------------------------------
	Goniothalamus_tapisoides	------------------------------------------------------------
	Goniothalamus_tavoyensis	------------------------------------------------------------
	Goniothalamus_tenuifolius	------------------------------------------------------------
	Goniothalamus_thomsoni	------------------------------------------------------------
	Goniothalamus_thwaitesii	------------------------------------------------------------
	Goniothalamus_tomentosus	------------------------------------------------------------
	Goniothalamus_tortilipetalus	------------------------------------------------------------
	Goniothalamus_touranensis	------------------------------------------------------------
	Goniothalamus_undulatus	------------------------------------------------------------
	Goniothalamus_uvarioides	------------------------------------------------------------
	Goniothalamus_velutinus	------------------------------------------------------------
	Goniothalamus_woodii	------------------------------------------------------------
	Goniothalamus_wrayi	------------------------------------------------------------
	Goniothalamus_wynaadensis	------------------------------------------------------------
	Neostenanthera_myristicifolia	------------------------------------------------------------
	Annona_dumetorum	------------------------------------------------------------
	Annona_glabra	------------------------------------------------------------
	Annona_herzogii	------------------------------------------------------------
	Annona_mucosa	------------------------------------------------------------
	Annona_muricata	------------------------------------------------------------
	Annona_reticulata	------------------------------------------------------------
	Annona_squamosa	------------------------------------------------------------
	Anonidium_sp_Cheek_7896	------------------------------------------------------------
	Asimina_longifolia	TCGATCTTAATACCCAGACCGATAGAGATACTGGGACCAACA------------------
	Asimina_rugelii	TCGATCTTAATACCCAGACCGATAGAGATACTGGGACCAACA------------------
	Asimina_triloba	TCGATATTAATACCCAGACCGATAGAGATACTGGGACCAACA------------------
	Disepalum_platypetalum	------------------------------------------------------------
	Disepalum_pulchrum	TCGATATTGAGACCCAGACCGATAAAGATACTGAGACCGACATTCATATTCATAAAGAAG
	Goniothalamus_amuyon	------------------------------------------------------------
	Goniothalamus_andersonii	------------------------------------------------------------
	Goniothalamus_aruensis	------------------------------------------------------------
	Goniothalamus_angustifolius	------------------------------------------------------------
	Goniothalamus_australis	------------------------------------------------------------
	Goniothalamus_borneensis	------------------------------------------------------------
	Goniothalamus_bracteosus	------------------------------------------------------------
	Goniothalamus_calvicarpus	------------------------------------------------------------
	Goniothalamus_cardiopetalus	------------------------------------------------------------
	Goniothalamus_cauliflorus	------------------------------------------------------------
	Goniothalamus_suaveolens_1	------------------------------------------------------------
	Goniothalamus_cheliensis	------------------------------------------------------------
	Goniothalamus_clemensii	------------------------------------------------------------
	Goniothalamus_costulatus	------------------------------------------------------------
	Goniothalamus_dumontetii	------------------------------------------------------------
	Goniothalamus_elegans	------------------------------------------------------------
	Goniothalamus_elmeri	------------------------------------------------------------
	Goniothalamus_expansus	------------------------------------------------------------
	Goniothalamus_fasciculatus	------------------------------------------------------------
	Goniothalamus_gardneri	------------------------------------------------------------
	Goniothalamus_giganteus	------------------------------------------------------------
	Goniothalamus_grandiflorus	------------------------------------------------------------
	Goniothalamus_griffithii	------------------------------------------------------------
	Goniothalamus_hookeri	------------------------------------------------------------
	Goniothalamus_howii	------------------------------------------------------------
	Goniothalamus_imbricatus	------------------------------------------------------------
	Goniothalamus_kinabaluensis	------------------------------------------------------------
	Goniothalamus_laoticus	------------------------------------------------------------
	Goniothalamus_loerzingii	------------------------------------------------------------
	Goniothalamus_macranthus	------------------------------------------------------------
	Goniothalamus_macrophyllus	------------------------------------------------------------
	Goniothalamus_maewongensis	------------------------------------------------------------
	Goniothalamus_majestatis	------------------------------------------------------------
	Goniothalamus_malayanus	------------------------------------------------------------
	Goniothalamus_megalocalyx	------------------------------------------------------------
	Goniothalamus_monospermus	------------------------------------------------------------
	Goniothalamus_montanus	------------------------------------------------------------
	Goniothalamus_obtusatus	------------------------------------------------------------
	Goniothalamus_parallelivenius	------------------------------------------------------------
	Goniothalamus_repevensis	------------------------------------------------------------
	Goniothalamus_reticulatus	------------------------------------------------------------
	Goniothalamus_ridleyi	------------------------------------------------------------
	Goniothalamus_calcareus	------------------------------------------------------------
	Goniothalamus_rotundisepalus	------------------------------------------------------------
	Goniothalamus_rufus	------------------------------------------------------------
	Goniothalamus_sawtehii	------------------------------------------------------------
	Goniothalamus_scortechinii	------------------------------------------------------------
	Goniothalamus_sesquipedalis	------------------------------------------------------------
	Goniothalamus_suaveolens_2	------------------------------------------------------------
	Goniothalamus_palawanensis	------------------------------------------------------------
	Goniothalamus_sp_nov	------------------------------------------------------------
	Goniothalamus_tamirensis	------------------------------------------------------------
	Goniothalamus_tapis	------------------------------------------------------------
	Goniothalamus_tapisoides	------------------------------------------------------------
	Goniothalamus_tavoyensis	------------------------------------------------------------
	Goniothalamus_tenuifolius	------------------------------------------------------------
	Goniothalamus_thomsoni	------------------------------------------------------------
	Goniothalamus_thwaitesii	------------------------------------------------------------
	Goniothalamus_tomentosus	------------------------------------------------------------
	Goniothalamus_tortilipetalus	------------------------------------------------------------
	Goniothalamus_touranensis	------------------------------------------------------------
	Goniothalamus_undulatus	------------------------------------------------------------
	Goniothalamus_uvarioides	------------------------------------------------------------
	Goniothalamus_velutinus	------------------------------------------------------------
	Goniothalamus_woodii	------------------------------------------------------------
	Goniothalamus_wrayi	------------------------------------------------------------
	Goniothalamus_wynaadensis	------------------------------------------------------------
	Neostenanthera_myristicifolia	------------------------------------------------------------
	Annona_dumetorum	---------------------ATAAAGACCCTTTATCGTTTGATTGGGTGGAAATGAATA
	Annona_glabra	---------------------ATAAAGACCCTTTATCGTTTGATTGGGCGGAAATGAATA
	Annona_herzogii	------------------------------------------------------------
	Annona_mucosa	---------------------ATAAAGACCCTTTATCGTTTGATTGGGTGGAAATGAATA
	Annona_muricata	------------------------------------------------------------
	Annona_reticulata	------------------------------------------------------------
	Annona_squamosa	------------------------------------------------------------
	Anonidium_sp_Cheek_7896	------------------------------------------------------------
	Asimina_longifolia	------------------TTCATAAAGACTTTTTCCTTTTTGATTGGTTGGAAATGAATA
	Asimina_rugelii	------------------TTCATAAAGACTTTTTCCTTTTTGATTGGTTGGAAATGAATA
	Asimina_triloba	------------------TTCATAAAGACTTTTTCCTTTTTGATTGGTTGGAAATGAATA
	Disepalum_platypetalum	------------------------------------------------------------
	Disepalum_pulchrum	ACTATTCCTCTTTTCTTTTTCATAAAGACTATTCCTTTTTTGATTCCTTGAAAACGAATA
	Goniothalamus_amuyon	------------------------------------------------------------
	Goniothalamus_andersonii	------------------------------------------------------------
	Goniothalamus_aruensis	------------------------------------------------------------
	Goniothalamus_angustifolius	------------------------------------------------------------
	Goniothalamus_australis	------------------------------------------------------------
	Goniothalamus_borneensis	------------------------------------------------------------
	Goniothalamus_bracteosus	------------------------------------------------------------
	Goniothalamus_calvicarpus	------------------------------------------------------------
	Goniothalamus_cardiopetalus	------------------------------------------------------------
	Goniothalamus_cauliflorus	------------------------------------------------------------
	Goniothalamus_suaveolens_1	------------------------------------------------------------
	Goniothalamus_cheliensis	------------------------------------------------------------
	Goniothalamus_clemensii	------------------------------------------------------------
	Goniothalamus_costulatus	------------------------------------------------------------
	Goniothalamus_dumontetii	------------------------------------------------------------
	Goniothalamus_elegans	------------------------------------------------------------
	Goniothalamus_elmeri	------------------------------------------------------------
	Goniothalamus_expansus	------------------------------------------------------------
	Goniothalamus_fasciculatus	------------------------------------------------------------
	Goniothalamus_gardneri	------------------------------------------------------------
	Goniothalamus_giganteus	------------------------------------------------------------
	Goniothalamus_grandiflorus	------------------------------------------------------------
	Goniothalamus_griffithii	------------------------------------------------------------
	Goniothalamus_hookeri	------------------------------------------------------------
	Goniothalamus_howii	------------------------------------------------------------
	Goniothalamus_imbricatus	------------------------------------------------------------
	Goniothalamus_kinabaluensis	------------------------------------------------------------
	Goniothalamus_laoticus	------------------------------------------------------------
	Goniothalamus_loerzingii	------------------------------------------------------------
	Goniothalamus_macranthus	------------------------------------------------------------
	Goniothalamus_macrophyllus	------------------------------------------------------------
	Goniothalamus_maewongensis	------------------------------------------------------------
	Goniothalamus_majestatis	------------------------------------------------------------
	Goniothalamus_malayanus	------------------------------------------------------------
	Goniothalamus_megalocalyx	------------------------------------------------------------
	Goniothalamus_monospermus	------------------------------------------------------------
	Goniothalamus_montanus	------------------------------------------------------------
	Goniothalamus_obtusatus	------------------------------------------------------------
	Goniothalamus_parallelivenius	------------------------------------------------------------
	Goniothalamus_repevensis	------------------------------------------------------------
	Goniothalamus_reticulatus	------------------------------------------------------------
	Goniothalamus_ridleyi	------------------------------------------------------------
	Goniothalamus_calcareus	------------------------------------------------------------
	Goniothalamus_rotundisepalus	------------------------------------------------------------
	Goniothalamus_rufus	------------------------------------------------------------
	Goniothalamus_sawtehii	------------------------------------------------------------
	Goniothalamus_scortechinii	------------------------------------------------------------
	Goniothalamus_sesquipedalis	------------------------------------------------------------
	Goniothalamus_suaveolens_2	------------------------------------------------------------
	Goniothalamus_palawanensis	------------------------------------------------------------
	Goniothalamus_sp_nov	------------------------------------------------------------
	Goniothalamus_tamirensis	------------------------------------------------------------
	Goniothalamus_tapis	------------------------------------------------------------
	Goniothalamus_tapisoides	------------------------------------------------------------
	Goniothalamus_tavoyensis	------------------------------------------------------------
	Goniothalamus_tenuifolius	------------------------------------------------------------
	Goniothalamus_thomsoni	------------------------------------------------------------
	Goniothalamus_thwaitesii	------------------------------------------------------------
	Goniothalamus_tomentosus	------------------------------------------------------------
	Goniothalamus_tortilipetalus	------------------------------------------------------------
	Goniothalamus_touranensis	------------------------------------------------------------
	Goniothalamus_undulatus	------------------------------------------------------------
	Goniothalamus_uvarioides	------------------------------------------------------------
	Goniothalamus_velutinus	------------------------------------------------------------
	Goniothalamus_woodii	------------------------------------------------------------
	Goniothalamus_wrayi	------------------------------------------------------------
	Goniothalamus_wynaadensis	------------------------------------------------------------
	Neostenanthera_myristicifolia	------------------------------------------------------------
	Annona_dumetorum	AAAGCGTAATAAAAGTGAAGTTTTCGGATCAGAGAATTCAAACGAAAAAGACAGGGGAAC
	Annona_glabra	AAGGCGTAATAAAAGTGAAGGTTTCGGATCAGAGAATTCAAACGAAAAAGACAGAGGAAC
	Annona_herzogii	------------------------------------------------------------
	Annona_mucosa	AAGACGTAACAAAAGTGAAGTTTTCGCGTCAGAGAATTCAAGAGAAAGAGTTAGAGGAAC
	Annona_muricata	------------------------------------------------------------
	Annona_reticulata	------------------------------------------------------------
	Annona_squamosa	------------------------------------------------------------
	Anonidium_sp_Cheek_7896	------------------------------------------------------------
	Asimina_longifolia	AAGGCGTGATGAAATTTGACCTTTCGGATCAGAAAATTCAAAT---AAAGAAAACGGAAC
	Asimina_rugelii	AAGGCGTGATGAAATTTGACCTTTCGGATCAGAAAATTCAAAT---AAAGAAAACGGAAC
	Asimina_triloba	AAAGCGTGATGAAATTTGACCTTTCGGATCAGAAAATTCAAAT---AAAGAAAACGGAAC
	Disepalum_platypetalum	------------------------------------------------------------
	Disepalum_pulchrum	AAGACGTGATGAAATTTTACCTTTCGGATCAGAAAATTCAAATAAAAAAGAAAACGGAAC
	Goniothalamus_amuyon	------------------------------------------------------------
	Goniothalamus_andersonii	------------------------------------------------------------
	Goniothalamus_aruensis	------------------------------------------------------------
	Goniothalamus_angustifolius	------------------------------------------------------------
	Goniothalamus_australis	------------------------------------------------------------
	Goniothalamus_borneensis	------------------------------------------------------------
	Goniothalamus_bracteosus	------------------------------------------------------------
	Goniothalamus_calvicarpus	------------------------------------------------------------
	Goniothalamus_cardiopetalus	------------------------------------------------------------
	Goniothalamus_cauliflorus	------------------------------------------------------------
	Goniothalamus_suaveolens_1	------------------------------------------------------------
	Goniothalamus_cheliensis	------------------------------------------------------------
	Goniothalamus_clemensii	------------------------------------------------------------
	Goniothalamus_costulatus	------------------------------------------------------------
	Goniothalamus_dumontetii	------------------------------------------------------------
	Goniothalamus_elegans	------------------------------------------------------------
	Goniothalamus_elmeri	------------------------------------------------------------
	Goniothalamus_expansus	------------------------------------------------------------
	Goniothalamus_fasciculatus	------------------------------------------------------------
	Goniothalamus_gardneri	------------------------------------------------------------
	Goniothalamus_giganteus	------------------------------------------------------------
	Goniothalamus_grandiflorus	------------------------------------------------------------
	Goniothalamus_griffithii	------------------------------------------------------------
	Goniothalamus_hookeri	------------------------------------------------------------
	Goniothalamus_howii	------------------------------------------------------------
	Goniothalamus_imbricatus	------------------------------------------------------------
	Goniothalamus_kinabaluensis	------------------------------------------------------------
	Goniothalamus_laoticus	------------------------------------------------------------
	Goniothalamus_loerzingii	------------------------------------------------------------
	Goniothalamus_macranthus	------------------------------------------------------------
	Goniothalamus_macrophyllus	------------------------------------------------------------
	Goniothalamus_maewongensis	------------------------------------------------------------
	Goniothalamus_majestatis	------------------------------------------------------------
	Goniothalamus_malayanus	------------------------------------------------------------
	Goniothalamus_megalocalyx	------------------------------------------------------------
	Goniothalamus_monospermus	------------------------------------------------------------
	Goniothalamus_montanus	------------------------------------------------------------
	Goniothalamus_obtusatus	------------------------------------------------------------
	Goniothalamus_parallelivenius	------------------------------------------------------------
	Goniothalamus_repevensis	------------------------------------------------------------
	Goniothalamus_reticulatus	------------------------------------------------------------
	Goniothalamus_ridleyi	------------------------------------------------------------
	Goniothalamus_calcareus	------------------------------------------------------------
	Goniothalamus_rotundisepalus	------------------------------------------------------------
	Goniothalamus_rufus	------------------------------------------------------------
	Goniothalamus_sawtehii	------------------------------------------------------------
	Goniothalamus_scortechinii	------------------------------------------------------------
	Goniothalamus_sesquipedalis	------------------------------------------------------------
	Goniothalamus_suaveolens_2	------------------------------------------------------------
	Goniothalamus_palawanensis	------------------------------------------------------------
	Goniothalamus_sp_nov	------------------------------------------------------------
	Goniothalamus_tamirensis	------------------------------------------------------------
	Goniothalamus_tapis	------------------------------------------------------------
	Goniothalamus_tapisoides	------------------------------------------------------------
	Goniothalamus_tavoyensis	------------------------------------------------------------
	Goniothalamus_tenuifolius	------------------------------------------------------------
	Goniothalamus_thomsoni	------------------------------------------------------------
	Goniothalamus_thwaitesii	------------------------------------------------------------
	Goniothalamus_tomentosus	------------------------------------------------------------
	Goniothalamus_tortilipetalus	------------------------------------------------------------
	Goniothalamus_touranensis	------------------------------------------------------------
	Goniothalamus_undulatus	------------------------------------------------------------
	Goniothalamus_uvarioides	------------------------------------------------------------
	Goniothalamus_velutinus	------------------------------------------------------------
	Goniothalamus_woodii	------------------------------------------------------------
	Goniothalamus_wrayi	------------------------------------------------------------
	Goniothalamus_wynaadensis	------------------------------------------------------------
	Neostenanthera_myristicifolia	------------------------------------------------------------
	Annona_dumetorum	TTCGGTTCTTTTGGTTCTTATTAGAATTAGTGCGACTTTATGGTGCATATATGTATGCTC
	Annona_glabra	TTCGGTTCTTTTGGTTCTTATTAGAATTAGTGCGACTTTATGGTGCATATATGTATGCTG
	Annona_herzogii	------------------------------------------------------------
	Annona_mucosa	TTCGGTTCCTTTGGTTCTTTTTAGAATTAGTGCGACCTTATGCTACACATATGTTTTCTC
	Annona_muricata	------------------------------------------------------------
	Annona_reticulata	------------------------------------------------------------
	Annona_squamosa	------------------------------------------------------------
	Anonidium_sp_Cheek_7896	------------------------------------------------------------
	Asimina_longifolia	CTCGGTTCTTTTGGTTCTTATTAGAATTAGCGCGACTTTATGGTGCATATAAGTATGATG
	Asimina_rugelii	CTCGGTTCTTTTGGTTCTTATTAGAATTAGCGCGACTTTATGGTGCATATAAGTATGATG
	Asimina_triloba	CTCGGTTCTTTTGGTTCTTATTAGAATTAGTGCGACTTTATGGTGCATATAAGTATGATG
	Disepalum_platypetalum	------------------------------------------------------------
	Disepalum_pulchrum	CTCGGTTCTTTTGGTTCTTATTAGAATTAGCGCGACTTTATGGTGCATATAAGTATAATG
	Goniothalamus_amuyon	------------------------------------------------------------
	Goniothalamus_andersonii	------------------------------------------------------------
	Goniothalamus_aruensis	------------------------------------------------------------
	Goniothalamus_angustifolius	------------------------------------------------------------
	Goniothalamus_australis	------------------------------------------------------------
	Goniothalamus_borneensis	------------------------------------------------------------
	Goniothalamus_bracteosus	------------------------------------------------------------
	Goniothalamus_calvicarpus	------------------------------------------------------------
	Goniothalamus_cardiopetalus	------------------------------------------------------------
	Goniothalamus_cauliflorus	------------------------------------------------------------
	Goniothalamus_suaveolens_1	------------------------------------------------------------
	Goniothalamus_cheliensis	------------------------------------------------------------
	Goniothalamus_clemensii	------------------------------------------------------------
	Goniothalamus_costulatus	------------------------------------------------------------
	Goniothalamus_dumontetii	------------------------------------------------------------
	Goniothalamus_elegans	------------------------------------------------------------
	Goniothalamus_elmeri	------------------------------------------------------------
	Goniothalamus_expansus	------------------------------------------------------------
	Goniothalamus_fasciculatus	------------------------------------------------------------
	Goniothalamus_gardneri	------------------------------------------------------------
	Goniothalamus_giganteus	------------------------------------------------------------
	Goniothalamus_grandiflorus	------------------------------------------------------------
	Goniothalamus_griffithii	------------------------------------------------------------
	Goniothalamus_hookeri	------------------------------------------------------------
	Goniothalamus_howii	------------------------------------------------------------
	Goniothalamus_imbricatus	------------------------------------------------------------
	Goniothalamus_kinabaluensis	------------------------------------------------------------
	Goniothalamus_laoticus	------------------------------------------------------------
	Goniothalamus_loerzingii	------------------------------------------------------------
	Goniothalamus_macranthus	------------------------------------------------------------
	Goniothalamus_macrophyllus	------------------------------------------------------------
	Goniothalamus_maewongensis	------------------------------------------------------------
	Goniothalamus_majestatis	------------------------------------------------------------
	Goniothalamus_malayanus	------------------------------------------------------------
	Goniothalamus_megalocalyx	------------------------------------------------------------
	Goniothalamus_monospermus	------------------------------------------------------------
	Goniothalamus_montanus	------------------------------------------------------------
	Goniothalamus_obtusatus	------------------------------------------------------------
	Goniothalamus_parallelivenius	------------------------------------------------------------
	Goniothalamus_repevensis	------------------------------------------------------------
	Goniothalamus_reticulatus	------------------------------------------------------------
	Goniothalamus_ridleyi	------------------------------------------------------------
	Goniothalamus_calcareus	------------------------------------------------------------
	Goniothalamus_rotundisepalus	------------------------------------------------------------
	Goniothalamus_rufus	------------------------------------------------------------
	Goniothalamus_sawtehii	------------------------------------------------------------
	Goniothalamus_scortechinii	------------------------------------------------------------
	Goniothalamus_sesquipedalis	------------------------------------------------------------
	Goniothalamus_suaveolens_2	------------------------------------------------------------
	Goniothalamus_palawanensis	------------------------------------------------------------
	Goniothalamus_sp_nov	------------------------------------------------------------
	Goniothalamus_tamirensis	------------------------------------------------------------
	Goniothalamus_tapis	------------------------------------------------------------
	Goniothalamus_tapisoides	------------------------------------------------------------
	Goniothalamus_tavoyensis	------------------------------------------------------------
	Goniothalamus_tenuifolius	------------------------------------------------------------
	Goniothalamus_thomsoni	------------------------------------------------------------
	Goniothalamus_thwaitesii	------------------------------------------------------------
	Goniothalamus_tomentosus	------------------------------------------------------------
	Goniothalamus_tortilipetalus	------------------------------------------------------------
	Goniothalamus_touranensis	------------------------------------------------------------
	Goniothalamus_undulatus	------------------------------------------------------------
	Goniothalamus_uvarioides	------------------------------------------------------------
	Goniothalamus_velutinus	------------------------------------------------------------
	Goniothalamus_woodii	------------------------------------------------------------
	Goniothalamus_wrayi	------------------------------------------------------------
	Goniothalamus_wynaadensis	------------------------------------------------------------
	Neostenanthera_myristicifolia	------------------------------------------------------------
	Annona_dumetorum	GTGCATATGAGCATGAGCCGTGGATCGTACCAATTAAATTACTTGTTTCCGATCAGGAAT
	Annona_glabra	GTGCATATGAGCATGAGCCGTGGATCGTACCAATTAAATTACTTGTTTCCGATCAGGAAA
	Annona_herzogii	------------------------------------------------------------
	Annona_mucosa	ATGCATATGAGCATGAGCCGTGGATCGTACCAATTAAATTACTTGTTTCCGATCAGGAAT
	Annona_muricata	------------------------------------------------------------
	Annona_reticulata	------------------------------------------------------------
	Annona_squamosa	------------------------------------------------------------
	Anonidium_sp_Cheek_7896	------------------------------------------------------------
	Asimina_longifolia	GTGCATATAAGCATGAGCCGTGGATCATACCAATTAAATTACTTGTTAAAGATTATGAAA
	Asimina_rugelii	GTGCATATAAGCATGAGCCGTGGATCATACCAATTAAATTACTTGTTAAAGATTATGAAA
	Asimina_triloba	GTGCATATAAGCATGAGCCGTGGATCATACCAATTAAATTACTTGTTAAAGATTATGAAA
	Disepalum_platypetalum	------------------------------------------------------------
	Disepalum_pulchrum	ATGCATATAAGCATGAGCCGCGGATCATACCAATTAAATTACTTGTTTCCGATTATGAAA
	Goniothalamus_amuyon	------------------------------------------------------------
	Goniothalamus_andersonii	------------------------------------------------------------
	Goniothalamus_aruensis	------------------------------------------------------------
	Goniothalamus_angustifolius	------------------------------------------------------------
	Goniothalamus_australis	------------------------------------------------------------
	Goniothalamus_borneensis	------------------------------------------------------------
	Goniothalamus_bracteosus	------------------------------------------------------------
	Goniothalamus_calvicarpus	------------------------------------------------------------
	Goniothalamus_cardiopetalus	------------------------------------------------------------
	Goniothalamus_cauliflorus	------------------------------------------------------------
	Goniothalamus_suaveolens_1	------------------------------------------------------------
	Goniothalamus_cheliensis	------------------------------------------------------------
	Goniothalamus_clemensii	------------------------------------------------------------
	Goniothalamus_costulatus	------------------------------------------------------------
	Goniothalamus_dumontetii	------------------------------------------------------------
	Goniothalamus_elegans	------------------------------------------------------------
	Goniothalamus_elmeri	------------------------------------------------------------
	Goniothalamus_expansus	------------------------------------------------------------
	Goniothalamus_fasciculatus	------------------------------------------------------------
	Goniothalamus_gardneri	------------------------------------------------------------
	Goniothalamus_giganteus	------------------------------------------------------------
	Goniothalamus_grandiflorus	------------------------------------------------------------
	Goniothalamus_griffithii	------------------------------------------------------------
	Goniothalamus_hookeri	------------------------------------------------------------
	Goniothalamus_howii	------------------------------------------------------------
	Goniothalamus_imbricatus	------------------------------------------------------------
	Goniothalamus_kinabaluensis	------------------------------------------------------------
	Goniothalamus_laoticus	------------------------------------------------------------
	Goniothalamus_loerzingii	------------------------------------------------------------
	Goniothalamus_macranthus	------------------------------------------------------------
	Goniothalamus_macrophyllus	------------------------------------------------------------
	Goniothalamus_maewongensis	------------------------------------------------------------
	Goniothalamus_majestatis	------------------------------------------------------------
	Goniothalamus_malayanus	------------------------------------------------------------
	Goniothalamus_megalocalyx	------------------------------------------------------------
	Goniothalamus_monospermus	------------------------------------------------------------
	Goniothalamus_montanus	------------------------------------------------------------
	Goniothalamus_obtusatus	------------------------------------------------------------
	Goniothalamus_parallelivenius	------------------------------------------------------------
	Goniothalamus_repevensis	------------------------------------------------------------
	Goniothalamus_reticulatus	------------------------------------------------------------
	Goniothalamus_ridleyi	------------------------------------------------------------
	Goniothalamus_calcareus	------------------------------------------------------------
	Goniothalamus_rotundisepalus	------------------------------------------------------------
	Goniothalamus_rufus	------------------------------------------------------------
	Goniothalamus_sawtehii	------------------------------------------------------------
	Goniothalamus_scortechinii	------------------------------------------------------------
	Goniothalamus_sesquipedalis	------------------------------------------------------------
	Goniothalamus_suaveolens_2	------------------------------------------------------------
	Goniothalamus_palawanensis	------------------------------------------------------------
	Goniothalamus_sp_nov	------------------------------------------------------------
	Goniothalamus_tamirensis	------------------------------------------------------------
	Goniothalamus_tapis	------------------------------------------------------------
	Goniothalamus_tapisoides	------------------------------------------------------------
	Goniothalamus_tavoyensis	------------------------------------------------------------
	Goniothalamus_tenuifolius	------------------------------------------------------------
	Goniothalamus_thomsoni	------------------------------------------------------------
	Goniothalamus_thwaitesii	------------------------------------------------------------
	Goniothalamus_tomentosus	------------------------------------------------------------
	Goniothalamus_tortilipetalus	------------------------------------------------------------
	Goniothalamus_touranensis	------------------------------------------------------------
	Goniothalamus_undulatus	------------------------------------------------------------
	Goniothalamus_uvarioides	------------------------------------------------------------
	Goniothalamus_velutinus	------------------------------------------------------------
	Goniothalamus_woodii	------------------------------------------------------------
	Goniothalamus_wrayi	------------------------------------------------------------
	Goniothalamus_wynaadensis	------------------------------------------------------------
	Neostenanthera_myristicifolia	------------------------------------------------------------
	Annona_dumetorum	TCTTTCAC---GACAAAAATCTCGAACGGAATGTTCGT----------------------
	Annona_glabra	TCTTTCAC---GACAAAAATCTCGAACGGAATATTCGT----------------------
	Annona_herzogii	------------------------------------------------------------
	Annona_mucosa	TATTTTCC---GACAAAAATCTCGAATGGAATCTTCGT----------------------
	Annona_muricata	------------------------------------------------------------
	Annona_reticulata	------------------------------------------------------------
	Annona_squamosa	------------------------------------------------------------
	Anonidium_sp_Cheek_7896	------------------------------------------------------------
	Asimina_longifolia	TCTTTAACTTTACCAAAGCTCAAGAAAGGTATCTTCGT----------------------
	Asimina_rugelii	TCTTTAACTTTACCAAAGCTCAAGAAAGGTATCTTCGT----------------------
	Asimina_triloba	TCTTTAACTTTACCAAAGCTCAAGAAAGGTATCTTCGT----------------------
	Disepalum_platypetalum	------------------------------------------------------------
	Disepalum_pulchrum	TCTTTAACCTTACCGAAGCTCAAAAAAAGTTTCTTTGTACTCAAAAAGATTTGATTTTTA
	Goniothalamus_amuyon	------------------------------------------------------------
	Goniothalamus_andersonii	------------------------------------------------------------
	Goniothalamus_aruensis	------------------------------------------------------------
	Goniothalamus_angustifolius	------------------------------------------------------------
	Goniothalamus_australis	------------------------------------------------------------
	Goniothalamus_borneensis	------------------------------------------------------------
	Goniothalamus_bracteosus	------------------------------------------------------------
	Goniothalamus_calvicarpus	------------------------------------------------------------
	Goniothalamus_cardiopetalus	------------------------------------------------------------
	Goniothalamus_cauliflorus	------------------------------------------------------------
	Goniothalamus_suaveolens_1	------------------------------------------------------------
	Goniothalamus_cheliensis	------------------------------------------------------------
	Goniothalamus_clemensii	------------------------------------------------------------
	Goniothalamus_costulatus	------------------------------------------------------------
	Goniothalamus_dumontetii	------------------------------------------------------------
	Goniothalamus_elegans	------------------------------------------------------------
	Goniothalamus_elmeri	------------------------------------------------------------
	Goniothalamus_expansus	------------------------------------------------------------
	Goniothalamus_fasciculatus	------------------------------------------------------------
	Goniothalamus_gardneri	------------------------------------------------------------
	Goniothalamus_giganteus	------------------------------------------------------------
	Goniothalamus_grandiflorus	------------------------------------------------------------
	Goniothalamus_griffithii	------------------------------------------------------------
	Goniothalamus_hookeri	------------------------------------------------------------
	Goniothalamus_howii	------------------------------------------------------------
	Goniothalamus_imbricatus	------------------------------------------------------------
	Goniothalamus_kinabaluensis	------------------------------------------------------------
	Goniothalamus_laoticus	------------------------------------------------------------
	Goniothalamus_loerzingii	------------------------------------------------------------
	Goniothalamus_macranthus	------------------------------------------------------------
	Goniothalamus_macrophyllus	------------------------------------------------------------
	Goniothalamus_maewongensis	------------------------------------------------------------
	Goniothalamus_majestatis	------------------------------------------------------------
	Goniothalamus_malayanus	------------------------------------------------------------
	Goniothalamus_megalocalyx	------------------------------------------------------------
	Goniothalamus_monospermus	------------------------------------------------------------
	Goniothalamus_montanus	------------------------------------------------------------
	Goniothalamus_obtusatus	------------------------------------------------------------
	Goniothalamus_parallelivenius	------------------------------------------------------------
	Goniothalamus_repevensis	------------------------------------------------------------
	Goniothalamus_reticulatus	------------------------------------------------------------
	Goniothalamus_ridleyi	------------------------------------------------------------
	Goniothalamus_calcareus	------------------------------------------------------------
	Goniothalamus_rotundisepalus	------------------------------------------------------------
	Goniothalamus_rufus	------------------------------------------------------------
	Goniothalamus_sawtehii	------------------------------------------------------------
	Goniothalamus_scortechinii	------------------------------------------------------------
	Goniothalamus_sesquipedalis	------------------------------------------------------------
	Goniothalamus_suaveolens_2	------------------------------------------------------------
	Goniothalamus_palawanensis	------------------------------------------------------------
	Goniothalamus_sp_nov	------------------------------------------------------------
	Goniothalamus_tamirensis	------------------------------------------------------------
	Goniothalamus_tapis	------------------------------------------------------------
	Goniothalamus_tapisoides	------------------------------------------------------------
	Goniothalamus_tavoyensis	------------------------------------------------------------
	Goniothalamus_tenuifolius	------------------------------------------------------------
	Goniothalamus_thomsoni	------------------------------------------------------------
	Goniothalamus_thwaitesii	------------------------------------------------------------
	Goniothalamus_tomentosus	------------------------------------------------------------
	Goniothalamus_tortilipetalus	------------------------------------------------------------
	Goniothalamus_touranensis	------------------------------------------------------------
	Goniothalamus_undulatus	------------------------------------------------------------
	Goniothalamus_uvarioides	------------------------------------------------------------
	Goniothalamus_velutinus	------------------------------------------------------------
	Goniothalamus_woodii	------------------------------------------------------------
	Goniothalamus_wrayi	------------------------------------------------------------
	Goniothalamus_wynaadensis	------------------------------------------------------------
	Neostenanthera_myristicifolia	------------------------------------------------------------
	Annona_dumetorum	------------------------------------------------------------
	Annona_glabra	------------------------------------------------------------
	Annona_herzogii	------------------------------------------------------------
	Annona_mucosa	------------------------------------------------------------
	Annona_muricata	------------------------------------------------------------
	Annona_reticulata	------------------------------------------------------------
	Annona_squamosa	------------------------------------------------------------
	Anonidium_sp_Cheek_7896	------------------------------------------------------------
	Asimina_longifolia	------------------------------------------------------------
	Asimina_rugelii	------------------------------------------------------------
	Asimina_triloba	------------------------------------------------------------
	Disepalum_platypetalum	------------------------------------------------------------
	Disepalum_pulchrum	AAATCATAGAAGAAAAAGAAGAGTTTCGTCGTAAAAAAATGAAAGAAAAAGAACTAGAAC
	Goniothalamus_amuyon	------------------------------------------------------------
	Goniothalamus_andersonii	------------------------------------------------------------
	Goniothalamus_aruensis	------------------------------------------------------------
	Goniothalamus_angustifolius	------------------------------------------------------------
	Goniothalamus_australis	------------------------------------------------------------
	Goniothalamus_borneensis	------------------------------------------------------------
	Goniothalamus_bracteosus	------------------------------------------------------------
	Goniothalamus_calvicarpus	------------------------------------------------------------
	Goniothalamus_cardiopetalus	------------------------------------------------------------
	Goniothalamus_cauliflorus	------------------------------------------------------------
	Goniothalamus_suaveolens_1	------------------------------------------------------------
	Goniothalamus_cheliensis	------------------------------------------------------------
	Goniothalamus_clemensii	------------------------------------------------------------
	Goniothalamus_costulatus	------------------------------------------------------------
	Goniothalamus_dumontetii	------------------------------------------------------------
	Goniothalamus_elegans	------------------------------------------------------------
	Goniothalamus_elmeri	------------------------------------------------------------
	Goniothalamus_expansus	------------------------------------------------------------
	Goniothalamus_fasciculatus	------------------------------------------------------------
	Goniothalamus_gardneri	------------------------------------------------------------
	Goniothalamus_giganteus	------------------------------------------------------------
	Goniothalamus_grandiflorus	------------------------------------------------------------
	Goniothalamus_griffithii	------------------------------------------------------------
	Goniothalamus_hookeri	------------------------------------------------------------
	Goniothalamus_howii	------------------------------------------------------------
	Goniothalamus_imbricatus	------------------------------------------------------------
	Goniothalamus_kinabaluensis	------------------------------------------------------------
	Goniothalamus_laoticus	------------------------------------------------------------
	Goniothalamus_loerzingii	------------------------------------------------------------
	Goniothalamus_macranthus	------------------------------------------------------------
	Goniothalamus_macrophyllus	------------------------------------------------------------
	Goniothalamus_maewongensis	------------------------------------------------------------
	Goniothalamus_majestatis	------------------------------------------------------------
	Goniothalamus_malayanus	------------------------------------------------------------
	Goniothalamus_megalocalyx	------------------------------------------------------------
	Goniothalamus_monospermus	------------------------------------------------------------
	Goniothalamus_montanus	------------------------------------------------------------
	Goniothalamus_obtusatus	------------------------------------------------------------
	Goniothalamus_parallelivenius	------------------------------------------------------------
	Goniothalamus_repevensis	------------------------------------------------------------
	Goniothalamus_reticulatus	------------------------------------------------------------
	Goniothalamus_ridleyi	------------------------------------------------------------
	Goniothalamus_calcareus	------------------------------------------------------------
	Goniothalamus_rotundisepalus	------------------------------------------------------------
	Goniothalamus_rufus	------------------------------------------------------------
	Goniothalamus_sawtehii	------------------------------------------------------------
	Goniothalamus_scortechinii	------------------------------------------------------------
	Goniothalamus_sesquipedalis	------------------------------------------------------------
	Goniothalamus_suaveolens_2	------------------------------------------------------------
	Goniothalamus_palawanensis	------------------------------------------------------------
	Goniothalamus_sp_nov	------------------------------------------------------------
	Goniothalamus_tamirensis	------------------------------------------------------------
	Goniothalamus_tapis	------------------------------------------------------------
	Goniothalamus_tapisoides	------------------------------------------------------------
	Goniothalamus_tavoyensis	------------------------------------------------------------
	Goniothalamus_tenuifolius	------------------------------------------------------------
	Goniothalamus_thomsoni	------------------------------------------------------------
	Goniothalamus_thwaitesii	------------------------------------------------------------
	Goniothalamus_tomentosus	------------------------------------------------------------
	Goniothalamus_tortilipetalus	------------------------------------------------------------
	Goniothalamus_touranensis	------------------------------------------------------------
	Goniothalamus_undulatus	------------------------------------------------------------
	Goniothalamus_uvarioides	------------------------------------------------------------
	Goniothalamus_velutinus	------------------------------------------------------------
	Goniothalamus_woodii	------------------------------------------------------------
	Goniothalamus_wrayi	------------------------------------------------------------
	Goniothalamus_wynaadensis	------------------------------------------------------------
	Neostenanthera_myristicifolia	------------------------------------------------------------
	Annona_dumetorum	------------------------------------------------------------
	Annona_glabra	------------------------------------------------------------
	Annona_herzogii	------------------------------------------------------------
	Annona_mucosa	------------------------------------------------------------
	Annona_muricata	------------------------------------------------------------
	Annona_reticulata	------------------------------------------------------------
	Annona_squamosa	------------------------------------------------------------
	Anonidium_sp_Cheek_7896	------------------------------------------------------------
	Asimina_longifolia	----------------------------------------------------CAAAGAA-
	Asimina_rugelii	----------------------------------------------------CAAAGAA-
	Asimina_triloba	----------------------------------------------------CAAAGAA-
	Disepalum_platypetalum	------------------------------------------------------------
	Disepalum_pulchrum	TGCTTAATCTTAATGAAGAGGAAAAAGAACTGTTTAATCAAATGAAGCAAAACAAAAAAA
	Goniothalamus_amuyon	------------------------------------------------------------
	Goniothalamus_andersonii	------------------------------------------------------------
	Goniothalamus_aruensis	------------------------------------------------------------
	Goniothalamus_angustifolius	------------------------------------------------------------
	Goniothalamus_australis	------------------------------------------------------------
	Goniothalamus_borneensis	------------------------------------------------------------
	Goniothalamus_bracteosus	------------------------------------------------------------
	Goniothalamus_calvicarpus	------------------------------------------------------------
	Goniothalamus_cardiopetalus	------------------------------------------------------------
	Goniothalamus_cauliflorus	------------------------------------------------------------
	Goniothalamus_suaveolens_1	------------------------------------------------------------
	Goniothalamus_cheliensis	------------------------------------------------------------
	Goniothalamus_clemensii	------------------------------------------------------------
	Goniothalamus_costulatus	------------------------------------------------------------
	Goniothalamus_dumontetii	------------------------------------------------------------
	Goniothalamus_elegans	------------------------------------------------------------
	Goniothalamus_elmeri	------------------------------------------------------------
	Goniothalamus_expansus	------------------------------------------------------------
	Goniothalamus_fasciculatus	------------------------------------------------------------
	Goniothalamus_gardneri	------------------------------------------------------------
	Goniothalamus_giganteus	------------------------------------------------------------
	Goniothalamus_grandiflorus	------------------------------------------------------------
	Goniothalamus_griffithii	------------------------------------------------------------
	Goniothalamus_hookeri	------------------------------------------------------------
	Goniothalamus_howii	------------------------------------------------------------
	Goniothalamus_imbricatus	------------------------------------------------------------
	Goniothalamus_kinabaluensis	------------------------------------------------------------
	Goniothalamus_laoticus	------------------------------------------------------------
	Goniothalamus_loerzingii	------------------------------------------------------------
	Goniothalamus_macranthus	------------------------------------------------------------
	Goniothalamus_macrophyllus	------------------------------------------------------------
	Goniothalamus_maewongensis	------------------------------------------------------------
	Goniothalamus_majestatis	------------------------------------------------------------
	Goniothalamus_malayanus	------------------------------------------------------------
	Goniothalamus_megalocalyx	------------------------------------------------------------
	Goniothalamus_monospermus	------------------------------------------------------------
	Goniothalamus_montanus	------------------------------------------------------------
	Goniothalamus_obtusatus	------------------------------------------------------------
	Goniothalamus_parallelivenius	------------------------------------------------------------
	Goniothalamus_repevensis	------------------------------------------------------------
	Goniothalamus_reticulatus	------------------------------------------------------------
	Goniothalamus_ridleyi	------------------------------------------------------------
	Goniothalamus_calcareus	------------------------------------------------------------
	Goniothalamus_rotundisepalus	------------------------------------------------------------
	Goniothalamus_rufus	------------------------------------------------------------
	Goniothalamus_sawtehii	------------------------------------------------------------
	Goniothalamus_scortechinii	------------------------------------------------------------
	Goniothalamus_sesquipedalis	------------------------------------------------------------
	Goniothalamus_suaveolens_2	------------------------------------------------------------
	Goniothalamus_palawanensis	------------------------------------------------------------
	Goniothalamus_sp_nov	------------------------------------------------------------
	Goniothalamus_tamirensis	------------------------------------------------------------
	Goniothalamus_tapis	------------------------------------------------------------
	Goniothalamus_tapisoides	------------------------------------------------------------
	Goniothalamus_tavoyensis	------------------------------------------------------------
	Goniothalamus_tenuifolius	------------------------------------------------------------
	Goniothalamus_thomsoni	------------------------------------------------------------
	Goniothalamus_thwaitesii	------------------------------------------------------------
	Goniothalamus_tomentosus	------------------------------------------------------------
	Goniothalamus_tortilipetalus	------------------------------------------------------------
	Goniothalamus_touranensis	------------------------------------------------------------
	Goniothalamus_undulatus	------------------------------------------------------------
	Goniothalamus_uvarioides	------------------------------------------------------------
	Goniothalamus_velutinus	------------------------------------------------------------
	Goniothalamus_woodii	------------------------------------------------------------
	Goniothalamus_wrayi	------------------------------------------------------------
	Goniothalamus_wynaadensis	------------------------------------------------------------
	Neostenanthera_myristicifolia	------------------------------------------------------------
	Annona_dumetorum	----------CGAGAAGACAAAAGAA----------------------------------
	Annona_glabra	----------CGAGAAGACAAAAGAA----------------------------------
	Annona_herzogii	------------------------------------------------------------
	Annona_mucosa	----------CGAGAAGACAAAAGAA----------------------------------
	Annona_muricata	------------------------------------------------------------
	Annona_reticulata	------------------------------------------------------------
	Annona_squamosa	------------------------------------------------------------
	Anonidium_sp_Cheek_7896	------------------------------------------------------------
	Asimina_longifolia	------------AAAAAGAAAAAGAACG------------------------GCTTAATC
	Asimina_rugelii	------------AAAAAGAAAAAGAACGGCTTAATCAAAAAGAAAAAGAACAGCTTAATC
	Asimina_triloba	------------AAAAAGAAAAAGAACG------------------------GCTTAATC
	Disepalum_platypetalum	------------------------------------------------------------
	Disepalum_pulchrum	AACGGCTTAATCAAAACAAAAAAGAACAGCTTAATCAAAACAAAAAAGAACAGCTTAATC
	Goniothalamus_amuyon	------------------------------------------------------------
	Goniothalamus_andersonii	------------------------------------------------------------
	Goniothalamus_aruensis	------------------------------------------------------------
	Goniothalamus_angustifolius	------------------------------------------------------------
	Goniothalamus_australis	------------------------------------------------------------
	Goniothalamus_borneensis	------------------------------------------------------------
	Goniothalamus_bracteosus	------------------------------------------------------------
	Goniothalamus_calvicarpus	------------------------------------------------------------
	Goniothalamus_cardiopetalus	------------------------------------------------------------
	Goniothalamus_cauliflorus	------------------------------------------------------------
	Goniothalamus_suaveolens_1	------------------------------------------------------------
	Goniothalamus_cheliensis	------------------------------------------------------------
	Goniothalamus_clemensii	------------------------------------------------------------
	Goniothalamus_costulatus	------------------------------------------------------------
	Goniothalamus_dumontetii	------------------------------------------------------------
	Goniothalamus_elegans	------------------------------------------------------------
	Goniothalamus_elmeri	------------------------------------------------------------
	Goniothalamus_expansus	------------------------------------------------------------
	Goniothalamus_fasciculatus	------------------------------------------------------------
	Goniothalamus_gardneri	------------------------------------------------------------
	Goniothalamus_giganteus	------------------------------------------------------------
	Goniothalamus_grandiflorus	------------------------------------------------------------
	Goniothalamus_griffithii	------------------------------------------------------------
	Goniothalamus_hookeri	------------------------------------------------------------
	Goniothalamus_howii	------------------------------------------------------------
	Goniothalamus_imbricatus	------------------------------------------------------------
	Goniothalamus_kinabaluensis	------------------------------------------------------------
	Goniothalamus_laoticus	------------------------------------------------------------
	Goniothalamus_loerzingii	------------------------------------------------------------
	Goniothalamus_macranthus	------------------------------------------------------------
	Goniothalamus_macrophyllus	------------------------------------------------------------
	Goniothalamus_maewongensis	------------------------------------------------------------
	Goniothalamus_majestatis	------------------------------------------------------------
	Goniothalamus_malayanus	------------------------------------------------------------
	Goniothalamus_megalocalyx	------------------------------------------------------------
	Goniothalamus_monospermus	------------------------------------------------------------
	Goniothalamus_montanus	------------------------------------------------------------
	Goniothalamus_obtusatus	------------------------------------------------------------
	Goniothalamus_parallelivenius	------------------------------------------------------------
	Goniothalamus_repevensis	------------------------------------------------------------
	Goniothalamus_reticulatus	------------------------------------------------------------
	Goniothalamus_ridleyi	------------------------------------------------------------
	Goniothalamus_calcareus	------------------------------------------------------------
	Goniothalamus_rotundisepalus	------------------------------------------------------------
	Goniothalamus_rufus	------------------------------------------------------------
	Goniothalamus_sawtehii	------------------------------------------------------------
	Goniothalamus_scortechinii	------------------------------------------------------------
	Goniothalamus_sesquipedalis	------------------------------------------------------------
	Goniothalamus_suaveolens_2	------------------------------------------------------------
	Goniothalamus_palawanensis	------------------------------------------------------------
	Goniothalamus_sp_nov	------------------------------------------------------------
	Goniothalamus_tamirensis	------------------------------------------------------------
	Goniothalamus_tapis	------------------------------------------------------------
	Goniothalamus_tapisoides	------------------------------------------------------------
	Goniothalamus_tavoyensis	------------------------------------------------------------
	Goniothalamus_tenuifolius	------------------------------------------------------------
	Goniothalamus_thomsoni	------------------------------------------------------------
	Goniothalamus_thwaitesii	------------------------------------------------------------
	Goniothalamus_tomentosus	------------------------------------------------------------
	Goniothalamus_tortilipetalus	------------------------------------------------------------
	Goniothalamus_touranensis	------------------------------------------------------------
	Goniothalamus_undulatus	------------------------------------------------------------
	Goniothalamus_uvarioides	------------------------------------------------------------
	Goniothalamus_velutinus	------------------------------------------------------------
	Goniothalamus_woodii	------------------------------------------------------------
	Goniothalamus_wrayi	------------------------------------------------------------
	Goniothalamus_wynaadensis	------------------------------------------------------------
	Neostenanthera_myristicifolia	------------------------------------------------------------
	Annona_dumetorum	---------------------------AAGAAAGAGAACA--------------------
	Annona_glabra	---------------------------AAGAAAGAGAACA--------------------
	Annona_herzogii	------------------------------------------------------------
	Annona_mucosa	---------------------------AAGAAAGAGAACA--------------------
	Annona_muricata	------------------------------------------------------------
	Annona_reticulata	------------------------------------------------------------
	Annona_squamosa	------------------------------------------------------------
	Anonidium_sp_Cheek_7896	------------------------------------------------------------
	Asimina_longifolia	AAAAAGAAAAAGAACAGCTTAATCAAAAAGAAAAAGAACAGCTTAATCAAAAAGAAAAAG
	Asimina_rugelii	AAAAAGAAAAAGAACAGCTTAATCAAAAAGAAAAAGAACAGCTTAATCAAAAAGAAAAAG
	Asimina_triloba	AAAAAGAAAAAG---------------AAGAAAAAGAACGGCTTAATCAAAAAGAAAAAG
	Disepalum_platypetalum	------------------------------------------------------------
	Disepalum_pulchrum	AAAACAAAAAAGAACAGCTTAATCAAAACAAAAAAGAACAGCTTAATCAAAACAAAAAAG
	Goniothalamus_amuyon	------------------------------------------------------------
	Goniothalamus_andersonii	------------------------------------------------------------
	Goniothalamus_aruensis	------------------------------------------------------------
	Goniothalamus_angustifolius	------------------------------------------------------------
	Goniothalamus_australis	------------------------------------------------------------
	Goniothalamus_borneensis	------------------------------------------------------------
	Goniothalamus_bracteosus	------------------------------------------------------------
	Goniothalamus_calvicarpus	------------------------------------------------------------
	Goniothalamus_cardiopetalus	------------------------------------------------------------
	Goniothalamus_cauliflorus	------------------------------------------------------------
	Goniothalamus_suaveolens_1	------------------------------------------------------------
	Goniothalamus_cheliensis	------------------------------------------------------------
	Goniothalamus_clemensii	------------------------------------------------------------
	Goniothalamus_costulatus	------------------------------------------------------------
	Goniothalamus_dumontetii	------------------------------------------------------------
	Goniothalamus_elegans	------------------------------------------------------------
	Goniothalamus_elmeri	------------------------------------------------------------
	Goniothalamus_expansus	------------------------------------------------------------
	Goniothalamus_fasciculatus	------------------------------------------------------------
	Goniothalamus_gardneri	------------------------------------------------------------
	Goniothalamus_giganteus	------------------------------------------------------------
	Goniothalamus_grandiflorus	------------------------------------------------------------
	Goniothalamus_griffithii	------------------------------------------------------------
	Goniothalamus_hookeri	------------------------------------------------------------
	Goniothalamus_howii	------------------------------------------------------------
	Goniothalamus_imbricatus	------------------------------------------------------------
	Goniothalamus_kinabaluensis	------------------------------------------------------------
	Goniothalamus_laoticus	------------------------------------------------------------
	Goniothalamus_loerzingii	------------------------------------------------------------
	Goniothalamus_macranthus	------------------------------------------------------------
	Goniothalamus_macrophyllus	------------------------------------------------------------
	Goniothalamus_maewongensis	------------------------------------------------------------
	Goniothalamus_majestatis	------------------------------------------------------------
	Goniothalamus_malayanus	------------------------------------------------------------
	Goniothalamus_megalocalyx	------------------------------------------------------------
	Goniothalamus_monospermus	------------------------------------------------------------
	Goniothalamus_montanus	------------------------------------------------------------
	Goniothalamus_obtusatus	------------------------------------------------------------
	Goniothalamus_parallelivenius	------------------------------------------------------------
	Goniothalamus_repevensis	------------------------------------------------------------
	Goniothalamus_reticulatus	------------------------------------------------------------
	Goniothalamus_ridleyi	------------------------------------------------------------
	Goniothalamus_calcareus	------------------------------------------------------------
	Goniothalamus_rotundisepalus	------------------------------------------------------------
	Goniothalamus_rufus	------------------------------------------------------------
	Goniothalamus_sawtehii	------------------------------------------------------------
	Goniothalamus_scortechinii	------------------------------------------------------------
	Goniothalamus_sesquipedalis	------------------------------------------------------------
	Goniothalamus_suaveolens_2	------------------------------------------------------------
	Goniothalamus_palawanensis	------------------------------------------------------------
	Goniothalamus_sp_nov	------------------------------------------------------------
	Goniothalamus_tamirensis	------------------------------------------------------------
	Goniothalamus_tapis	------------------------------------------------------------
	Goniothalamus_tapisoides	------------------------------------------------------------
	Goniothalamus_tavoyensis	------------------------------------------------------------
	Goniothalamus_tenuifolius	------------------------------------------------------------
	Goniothalamus_thomsoni	------------------------------------------------------------
	Goniothalamus_thwaitesii	------------------------------------------------------------
	Goniothalamus_tomentosus	------------------------------------------------------------
	Goniothalamus_tortilipetalus	------------------------------------------------------------
	Goniothalamus_touranensis	------------------------------------------------------------
	Goniothalamus_undulatus	------------------------------------------------------------
	Goniothalamus_uvarioides	------------------------------------------------------------
	Goniothalamus_velutinus	------------------------------------------------------------
	Goniothalamus_woodii	------------------------------------------------------------
	Goniothalamus_wrayi	------------------------------------------------------------
	Goniothalamus_wynaadensis	------------------------------------------------------------
	Neostenanthera_myristicifolia	------------------------------------------------------------
	Annona_dumetorum	-------------AGGAGCAAAAGAACGGCTTAAGCG------AGAAAAAGAGGAAGAGC
	Annona_glabra	-------------AAGAGCAAAAGAACCGCTTAAGCGAGAAAAAGAAAAAGAAGAAGAGC
	Annona_herzogii	------------------------------------------------------------
	Annona_mucosa	-------------AAAAGCAAAAGAACGGTTTAAGCG------AGAAAAAGAAGAAGAGC
	Annona_muricata	------------------------------------------------------------
	Annona_reticulata	------------------------------------------------------------
	Annona_squamosa	------------------------------------------------------------
	Anonidium_sp_Cheek_7896	------------------------------------------------------------
	Asimina_longifolia	AACAGCTTAATCAAAAAGAAAAAGAACGGCTTAATCA------AAAAGAAAAAGAACGGC
	Asimina_rugelii	AACAGCTTAATCAAAAAGAAAAAGAACGGCTTAATCA------AAAAGAAAAAGAACGGC
	Asimina_triloba	---------------AAGAAAAAGAACGGCTTAATCA------AAAAGAAAAAGAACAGC
	Disepalum_platypetalum	------------------------------------------------------------
	Disepalum_pulchrum	AACAGCTTAATCAAAACAAAAAAGAACAGCTTAATCA------AAACAAAAAAGAACAGC
	Goniothalamus_amuyon	------------------------------------------------------------
	Goniothalamus_andersonii	------------------------------------------------------------
	Goniothalamus_aruensis	------------------------------------------------------------
	Goniothalamus_angustifolius	------------------------------------------------------------
	Goniothalamus_australis	------------------------------------------------------------
	Goniothalamus_borneensis	------------------------------------------------------------
	Goniothalamus_bracteosus	------------------------------------------------------------
	Goniothalamus_calvicarpus	------------------------------------------------------------
	Goniothalamus_cardiopetalus	------------------------------------------------------------
	Goniothalamus_cauliflorus	------------------------------------------------------------
	Goniothalamus_suaveolens_1	------------------------------------------------------------
	Goniothalamus_cheliensis	------------------------------------------------------------
	Goniothalamus_clemensii	------------------------------------------------------------
	Goniothalamus_costulatus	------------------------------------------------------------
	Goniothalamus_dumontetii	------------------------------------------------------------
	Goniothalamus_elegans	------------------------------------------------------------
	Goniothalamus_elmeri	------------------------------------------------------------
	Goniothalamus_expansus	------------------------------------------------------------
	Goniothalamus_fasciculatus	------------------------------------------------------------
	Goniothalamus_gardneri	------------------------------------------------------------
	Goniothalamus_giganteus	------------------------------------------------------------
	Goniothalamus_grandiflorus	------------------------------------------------------------
	Goniothalamus_griffithii	------------------------------------------------------------
	Goniothalamus_hookeri	------------------------------------------------------------
	Goniothalamus_howii	------------------------------------------------------------
	Goniothalamus_imbricatus	------------------------------------------------------------
	Goniothalamus_kinabaluensis	------------------------------------------------------------
	Goniothalamus_laoticus	------------------------------------------------------------
	Goniothalamus_loerzingii	------------------------------------------------------------
	Goniothalamus_macranthus	------------------------------------------------------------
	Goniothalamus_macrophyllus	------------------------------------------------------------
	Goniothalamus_maewongensis	------------------------------------------------------------
	Goniothalamus_majestatis	------------------------------------------------------------
	Goniothalamus_malayanus	------------------------------------------------------------
	Goniothalamus_megalocalyx	------------------------------------------------------------
	Goniothalamus_monospermus	------------------------------------------------------------
	Goniothalamus_montanus	------------------------------------------------------------
	Goniothalamus_obtusatus	------------------------------------------------------------
	Goniothalamus_parallelivenius	------------------------------------------------------------
	Goniothalamus_repevensis	------------------------------------------------------------
	Goniothalamus_reticulatus	------------------------------------------------------------
	Goniothalamus_ridleyi	------------------------------------------------------------
	Goniothalamus_calcareus	------------------------------------------------------------
	Goniothalamus_rotundisepalus	------------------------------------------------------------
	Goniothalamus_rufus	------------------------------------------------------------
	Goniothalamus_sawtehii	------------------------------------------------------------
	Goniothalamus_scortechinii	------------------------------------------------------------
	Goniothalamus_sesquipedalis	------------------------------------------------------------
	Goniothalamus_suaveolens_2	------------------------------------------------------------
	Goniothalamus_palawanensis	------------------------------------------------------------
	Goniothalamus_sp_nov	------------------------------------------------------------
	Goniothalamus_tamirensis	------------------------------------------------------------
	Goniothalamus_tapis	------------------------------------------------------------
	Goniothalamus_tapisoides	------------------------------------------------------------
	Goniothalamus_tavoyensis	------------------------------------------------------------
	Goniothalamus_tenuifolius	------------------------------------------------------------
	Goniothalamus_thomsoni	------------------------------------------------------------
	Goniothalamus_thwaitesii	------------------------------------------------------------
	Goniothalamus_tomentosus	------------------------------------------------------------
	Goniothalamus_tortilipetalus	------------------------------------------------------------
	Goniothalamus_touranensis	------------------------------------------------------------
	Goniothalamus_undulatus	------------------------------------------------------------
	Goniothalamus_uvarioides	------------------------------------------------------------
	Goniothalamus_velutinus	------------------------------------------------------------
	Goniothalamus_woodii	------------------------------------------------------------
	Goniothalamus_wrayi	------------------------------------------------------------
	Goniothalamus_wynaadensis	------------------------------------------------------------
	Neostenanthera_myristicifolia	------------------------------------------------------------
	Annona_dumetorum	TTACTCAAATGCTTAA----TCAACTACTTA-----------------------------
	Annona_glabra	TTACTCAAATGCTTAA----TCAACTACTTA-----------------------------
	Annona_herzogii	------------------------------------------------------------
	Annona_mucosa	TTACTCAAAAGCTTAA----TCAACTACTTA---------------------------AA
	Annona_muricata	------------------------------------------------------------
	Annona_reticulata	------------------------------------------------------------
	Annona_squamosa	------------------------------------------------------------
	Anonidium_sp_Cheek_7896	------------------------------------------------------------
	Asimina_longifolia	TTAATAAAAAAGAAAA----AGAACGGCTTAATAAAAAAGAAAAAGAACGGCTTAATCAA
	Asimina_rugelii	TTAATAAAAAAGAAAA----AGAACGGCTTAATAAAAAAGAAAAAGAACGGCTTAATAAA
	Asimina_triloba	TTAATCAAAAAGAAAA----AGAACGGCTTAATCAAAAAGAAAAAGAACGGCTTAATCAA
	Disepalum_platypetalum	------------------------------------------------------------
	Disepalum_pulchrum	TTAATCAAAAAGAAAA----AGAACAGCTTAATCAAAAAGAAAAAGAACAGCTTAATCAA
	Goniothalamus_amuyon	------------------------------------------------------------
	Goniothalamus_andersonii	------------------------------------------------------------
	Goniothalamus_aruensis	------------------------------------------------------------
	Goniothalamus_angustifolius	------------------------------------------------------------
	Goniothalamus_australis	------------------------------------------------------------
	Goniothalamus_borneensis	------------------------------------------------------------
	Goniothalamus_bracteosus	------------------------------------------------------------
	Goniothalamus_calvicarpus	------------------------------------------------------------
	Goniothalamus_cardiopetalus	------------------------------------------------------------
	Goniothalamus_cauliflorus	------------------------------------------------------------
	Goniothalamus_suaveolens_1	------------------------------------------------------------
	Goniothalamus_cheliensis	------------------------------------------------------------
	Goniothalamus_clemensii	------------------------------------------------------------
	Goniothalamus_costulatus	------------------------------------------------------------
	Goniothalamus_dumontetii	------------------------------------------------------------
	Goniothalamus_elegans	------------------------------------------------------------
	Goniothalamus_elmeri	------------------------------------------------------------
	Goniothalamus_expansus	------------------------------------------------------------
	Goniothalamus_fasciculatus	------------------------------------------------------------
	Goniothalamus_gardneri	------------------------------------------------------------
	Goniothalamus_giganteus	------------------------------------------------------------
	Goniothalamus_grandiflorus	------------------------------------------------------------
	Goniothalamus_griffithii	------------------------------------------------------------
	Goniothalamus_hookeri	------------------------------------------------------------
	Goniothalamus_howii	------------------------------------------------------------
	Goniothalamus_imbricatus	------------------------------------------------------------
	Goniothalamus_kinabaluensis	------------------------------------------------------------
	Goniothalamus_laoticus	------------------------------------------------------------
	Goniothalamus_loerzingii	------------------------------------------------------------
	Goniothalamus_macranthus	------------------------------------------------------------
	Goniothalamus_macrophyllus	------------------------------------------------------------
	Goniothalamus_maewongensis	------------------------------------------------------------
	Goniothalamus_majestatis	------------------------------------------------------------
	Goniothalamus_malayanus	------------------------------------------------------------
	Goniothalamus_megalocalyx	------------------------------------------------------------
	Goniothalamus_monospermus	------------------------------------------------------------
	Goniothalamus_montanus	------------------------------------------------------------
	Goniothalamus_obtusatus	------------------------------------------------------------
	Goniothalamus_parallelivenius	------------------------------------------------------------
	Goniothalamus_repevensis	------------------------------------------------------------
	Goniothalamus_reticulatus	------------------------------------------------------------
	Goniothalamus_ridleyi	------------------------------------------------------------
	Goniothalamus_calcareus	------------------------------------------------------------
	Goniothalamus_rotundisepalus	------------------------------------------------------------
	Goniothalamus_rufus	------------------------------------------------------------
	Goniothalamus_sawtehii	------------------------------------------------------------
	Goniothalamus_scortechinii	------------------------------------------------------------
	Goniothalamus_sesquipedalis	------------------------------------------------------------
	Goniothalamus_suaveolens_2	------------------------------------------------------------
	Goniothalamus_palawanensis	------------------------------------------------------------
	Goniothalamus_sp_nov	------------------------------------------------------------
	Goniothalamus_tamirensis	------------------------------------------------------------
	Goniothalamus_tapis	------------------------------------------------------------
	Goniothalamus_tapisoides	------------------------------------------------------------
	Goniothalamus_tavoyensis	------------------------------------------------------------
	Goniothalamus_tenuifolius	------------------------------------------------------------
	Goniothalamus_thomsoni	------------------------------------------------------------
	Goniothalamus_thwaitesii	------------------------------------------------------------
	Goniothalamus_tomentosus	------------------------------------------------------------
	Goniothalamus_tortilipetalus	------------------------------------------------------------
	Goniothalamus_touranensis	------------------------------------------------------------
	Goniothalamus_undulatus	------------------------------------------------------------
	Goniothalamus_uvarioides	------------------------------------------------------------
	Goniothalamus_velutinus	------------------------------------------------------------
	Goniothalamus_woodii	------------------------------------------------------------
	Goniothalamus_wrayi	------------------------------------------------------------
	Goniothalamus_wynaadensis	------------------------------------------------------------
	Neostenanthera_myristicifolia	------------------------------------------------------------
	Annona_dumetorum	-AAGAAGAAGAACAGCTTAATCAAAAAGAAAAAGAACAGCCGGA-CCAAAAGAATCTTGG
	Annona_glabra	-AAGAAGAAGAACAGCTTAATCAAAAAGAAAAAGAACAGCCGGA-CCAAAAGAATCTTGG
	Annona_herzogii	------------------------------------------------------------
	Annona_mucosa	GAAGAAGAAGAACGGCTTAATCAAAAAGAAAAAGAACAGCCGGA-CCAAAAGAATCTTGG
	Annona_muricata	------------------------------------------------------------
	Annona_reticulata	------------------------------------------------------------
	Annona_squamosa	------------------------------------------------------------
	Anonidium_sp_Cheek_7896	------------------------------------------------------------
	Asimina_longifolia	AAAGAAAAAGAACAGCTTAATCAAAAAGAAAAAGAACAGCCGGG-CCAAAAGAATCTTGG
	Asimina_rugelii	AAAGAAAAAGAACAGCTTAATCAAAAAGAAAAAGAACAGCCGGG-CCAAAAGAATCTTGG
	Asimina_triloba	AAAGAAAAAGAACAGCTTAATCAAAAAGAAAAAGAACAGCCGGG-CCAAAAGAATCTTGG
	Disepalum_platypetalum	------------------------------------------------------------
	Disepalum_pulchrum	AAAGAAAAAGAACAGCTTAATCAAAAAGAAAAAGAACAGCTTAA-TCAAAACAA------
	Goniothalamus_amuyon	-------------------------------------------------AAGAATCTTGG
	Goniothalamus_andersonii	------------------------------------------------------------
	Goniothalamus_aruensis	------------------------------------------------------------
	Goniothalamus_angustifolius	-------------------------------------------------AAGAATCTTGG
	Goniothalamus_australis	-------------------------------------------------AAGAATCTTGG
	Goniothalamus_borneensis	------------------------------------------------------------
	Goniothalamus_bracteosus	------------------------------------------------------------
	Goniothalamus_calvicarpus	-------------------------------------------------AAGAATCTTGG
	Goniothalamus_cardiopetalus	------------------------------------------------------------
	Goniothalamus_cauliflorus	------------------------------------------------------------
	Goniothalamus_suaveolens_1	-------------------------------------------------AAGAATCTTGG
	Goniothalamus_cheliensis	--------------------------------------------------AGAATCTTGG
	Goniothalamus_clemensii	------------------------------------------------------------
	Goniothalamus_costulatus	------------------------------------------------------------
	Goniothalamus_dumontetii	------------------------------------------------------------
	Goniothalamus_elegans	------------------------------------------------------------
	Goniothalamus_elmeri	-------------------------------------------------AAGAATCTTGG
	Goniothalamus_expansus	-------------------------------------------------AAGAATCTTGG
	Goniothalamus_fasciculatus	------------------------------------------------------------
	Goniothalamus_gardneri	-------------------------------------------------AAGAATCTTGG
	Goniothalamus_giganteus	-------------------------------------------------AAGAATCTTGG
	Goniothalamus_grandiflorus	------------------------------------------------------------
	Goniothalamus_griffithii	-------------------------------------------------AAGAATCTTGG
	Goniothalamus_hookeri	------------------------------------------------------------
	Goniothalamus_howii	-------------------------------------------------AAGAATCTTGG
	Goniothalamus_imbricatus	------------------------------------------------------------
	Goniothalamus_kinabaluensis	------------------------------------------------------------
	Goniothalamus_laoticus	-------------------------------------------------AAGAATCTTGG
	Goniothalamus_loerzingii	------------------------------------------------------------
	Goniothalamus_macranthus	-------------------------------------------------AAGAATCTTGG
	Goniothalamus_macrophyllus	---------------------------------------------------GAATCTTGG
	Goniothalamus_maewongensis	-------------------------------------------------AAGAATCTTGG
	Goniothalamus_majestatis	------------------------------------------------------------
	Goniothalamus_malayanus	-------------------------------------------------AAGAATCTTGG
	Goniothalamus_megalocalyx	-------------------------------------------------AAGAATCTTGG
	Goniothalamus_monospermus	------------------------------------------------------------
	Goniothalamus_montanus	------------------------------------------------------------
	Goniothalamus_obtusatus	-------------------------------------------------AAGAATCTTGG
	Goniothalamus_parallelivenius	------------------------------------------------------------
	Goniothalamus_repevensis	------------------------------------------------------------
	Goniothalamus_reticulatus	------------------------------------------------------------
	Goniothalamus_ridleyi	-------------------------------------------------AAGAATCTTGG
	Goniothalamus_calcareus	-------------------------------------------------AAGAATCTTGG
	Goniothalamus_rotundisepalus	------------------------------------------------------------
	Goniothalamus_rufus	------------------------------------------------------------
	Goniothalamus_sawtehii	-------------------------------------------------AAGAATCTTGG
	Goniothalamus_scortechinii	-------------------------------------------------AAGAATCTTGG
	Goniothalamus_sesquipedalis	-------------------------------------------------AAGAATCTTGG
	Goniothalamus_suaveolens_2	-------------------------------------------------AAGAATCTTGG
	Goniothalamus_palawanensis	-------------------------------------------------AAGAATCTTGG
	Goniothalamus_sp_nov	-------------------------------------------------AAGAATCTTGG
	Goniothalamus_tamirensis	--------------------------------------------------AGAATCTTGG
	Goniothalamus_tapis	------------------------------------------------------------
	Goniothalamus_tapisoides	------------------------------------------------------------
	Goniothalamus_tavoyensis	------------------------------------------------------------
	Goniothalamus_tenuifolius	-------------------------------------------------AAGAATCTTGG
	Goniothalamus_thomsoni	------------------------------------------------------------
	Goniothalamus_thwaitesii	------------------------------------------------------------
	Goniothalamus_tomentosus	------------------------------------------------------------
	Goniothalamus_tortilipetalus	------------------------------------------------------------
	Goniothalamus_touranensis	------------------------------------------------------------
	Goniothalamus_undulatus	-------------------------------------------------AAGAATCTTGG
	Goniothalamus_uvarioides	-------------------------------------------------AAGAATCTTGG
	Goniothalamus_velutinus	--------------------------------------------------AGAATCTTGG
	Goniothalamus_woodii	------------------------------------------------------------
	Goniothalamus_wrayi	------------------------------------------------------------
	Goniothalamus_wynaadensis	--------------------------------------------------AGAATCTTGG
	Neostenanthera_myristicifolia	------------------------------------------------------------
	Annona_dumetorum	ATCAGATCCGCAAAACCAACAAAAAGGTCTTGAAAAAGATTACGCGAAATCA--------
	Annona_glabra	ATCAGATCCGCAAAACCAACAAAAAGGTCTTGAAAAAGATTACGCGAAATCA--------
	Annona_herzogii	------------------------------------------------------------
	Annona_mucosa	ATCAGATCCGCAAAACCAACAAAAAGGTCTTGAAAAAGATTACGCGAAATCA--------
	Annona_muricata	------------------------------------------------------------
	Annona_reticulata	------------------------------------------------------------
	Annona_squamosa	------------------------------------------------------------
	Anonidium_sp_Cheek_7896	------------------------------------------------------------
	Asimina_longifolia	ATCAGATCCGCAAAATCAACAAAAAGGTCTTGAAAAAGATTACGCGGAATCA--------
	Asimina_rugelii	ATCAGATCCGCAAAATCAACAAAAAGGTCTTGAAAAAGATTACGCGGAATCA--------
	Asimina_triloba	ATCAGATCCGCAAAATCAACAAAAAGGTCTTGAAAAAGATTACGCGGAATCA--------
	Disepalum_platypetalum	------------------------------------------------------------
	Disepalum_pulchrum	AAAAGAACAGCTTAATCAAAAAGAAAA----AGAACAGCTTAATCAAAA--A--------
	Goniothalamus_amuyon	ATCAGATCCGCAAAATCAACAAAAAGGTCTTGAAAAAGATTCCGCGGAATCGAAATCAGA
	Goniothalamus_andersonii	------------------------------------------------------------
	Goniothalamus_aruensis	------------------------------------------------------------
	Goniothalamus_angustifolius	ATCAAATCCGCAAAATCAACAAAAAGGTCTTGAAAAAGATTACGCGGAATCGAAATCAGA
	Goniothalamus_australis	ATCAGATCCGCAAAATCAACAAAAAGGTCTTGAAAAAGATTACGCGGAATCGAAATCAGA
	Goniothalamus_borneensis	------------------------------------------------------------
	Goniothalamus_bracteosus	------------------------------------------------------------
	Goniothalamus_calvicarpus	ATCAGATCCGCAAAATCAACAAAAAGGTCTTGAAAAAGATTCCGCGGAATCGAAATCAGA
	Goniothalamus_cardiopetalus	------------------------------------------------------------
	Goniothalamus_cauliflorus	------------------------------------------------------------
	Goniothalamus_suaveolens_1	ATCAGATCCGCAAAATCAACAAAAAGGTCTTGAAAAAGATTACGCGGAATCGAAATCAGA
	Goniothalamus_cheliensis	ATCAGATCCGCAAAATCAACAAAAAGGTCTTGAAAAAGATTACGCGGAATCGAACTCAGA
	Goniothalamus_clemensii	------------------------------------------------------------
	Goniothalamus_costulatus	------------------------------------------------------------
	Goniothalamus_dumontetii	------------------------------------------------------------
	Goniothalamus_elegans	----------CAAAATCAACAAAAAGGTCTTGAAAAAGATTCCGCGGAATCGAAATCAGA
	Goniothalamus_elmeri	ATCAGATCCGCAAAATCAACAAAAAGGTCTTGAAAAAGATGACGCGGAATCGAAATCAGA
	Goniothalamus_expansus	ATCAGATCCGCAAAATC-ACAAAAAGGT------AAAGATTACGCGGAATCGAAATCAGA
	Goniothalamus_fasciculatus	------------------------------------------------------------
	Goniothalamus_gardneri	ATCAGATCCGCAAAATCAACAAAAAGGTCTTGAAAAAGATTACGCGAAATCGAAATCAGA
	Goniothalamus_giganteus	ATCAGATCCGCAAAATCAACAAAAAGGTCTTGAAAAAGATTACGCGGAATCGGAATCAGA
	Goniothalamus_grandiflorus	------------------------------------------------------------
	Goniothalamus_griffithii	ATCAGATCCGCAAAATCAACAAAAAGGTCTTGAAAAAGATTACGCGGAATCGAAATCAGA
	Goniothalamus_hookeri	------------------------------------------------------------
	Goniothalamus_howii	ATCAGATCCGCAAAATCAACAAAAAGGTCTTGAAAAAGATTCCGCGGAATCGAAATCAGA
	Goniothalamus_imbricatus	-----------CAAATCAACAAAAAGGTCTTGAAAAAGATTACGCGGAATCGAAATCAGA
	Goniothalamus_kinabaluensis	------------------------------------------------------------
	Goniothalamus_laoticus	ATCAGATCCGCAAAATCAACAAAAAGGTCTTGAAAAAGATTACGCGGAATCGAACTCAGA
	Goniothalamus_loerzingii	------------------------------------------------------------
	Goniothalamus_macranthus	ATCAGATCCGCAAAATCAACAAAAAGGTCTTGAAAAAGATTACGCGGAATCGAAATCAGA
	Goniothalamus_macrophyllus	ATCAGATCCGCAAAATCAACAAAAAGATCTTGAAAAAGATTCCGCGGAATCGAAATCAGA
	Goniothalamus_maewongensis	ATCAGATCCGCAAAATCAACAAAAAGGTCTTGAAAAAGATTCCGCGGAATCGAAATCAGA
	Goniothalamus_majestatis	------------------------------------------------------------
[truncated: 1,009 more rows]
