# Supplementary material for: Molecular and morphological data supporting phylogenetic reconstruction of the genus Goniothalamus (Annonaceae), including a reassessment of previous infrageneric classifications
Source: Data Brief. 2015 Jul 9;4:410–21. doi: 10.1016/j.dib.2015.06.021 (PMC4532731; doi:10.1016/j.dib.2015.06.021)
Supplement: Supplementary file 10 — Supplementary material [file mmc10.new]

(((((((((((((Goniothalamus_suaveolens_1:5.64E-4,Goniothalamus_suaveolens_2:0.00281):0.001101,Goniothalamus_kinabaluensis:0.001324):0.001336,Goniothalamus_parallelivenius:0.002326):8.89E-4,Goniothalamus_megalocalyx:0.002043):5.69E-4,Goniothalamus_ridleyi:0.004093):0.001629,(((Goniothalamus_loerzingii:0.002846,Goniothalamus_uvarioides:9.9E-4):8.73E-4,Goniothalamus_macrophyllus:0.004842,Goniothalamus_scortechinii:0.002258):8.89E-4,Goniothalamus_wrayi:0.003684):5.13E-4):4.59E-4,(Goniothalamus_andersonii:0.002058,Goniothalamus_fasciculatus:0.001051):0.003369):0.001154,((Goniothalamus_reticulatus:0.005671,Goniothalamus_wynaadensis:0.004459):7.92E-4,Goniothalamus_cardiopetalus:0.002306):0.003832):2.91E-4,(((((Goniothalamus_calvicarpus:0.001373,Goniothalamus_griffithii:0.001584):0.002377,Goniothalamus_tortilipetalus:0.002939):8.97E-4,Goniothalamus_expansus:0.007437,Goniothalamus_macranthus:0.006756):6.55E-4,(((Goniothalamus_gardneri:4.57E-4,Goniothalamus_hookeri:9.06E-4):0.003662,(Goniothalamus_thomsoni:0.001303,Goniothalamus_thwaitesii:0.002337):0.00176):0.003544,Goniothalamus_sesquipedalis:0.004474):0.001426):4.85E-4,Goniothalamus_tavoyensis:0.008019):0.001773):0.001047,(((((((Goniothalamus_amuyon:0.004329,Goniothalamus_palawanensis:0.00512):8.44E-4,(Goniothalamus_costulatus:0.003382,Goniothalamus_tomentosus:0.003296):0.001698):6.96E-4,Goniothalamus_velutinus:0.001574):3.43E-4,(Goniothalamus_sawtehii:0.003955,Goniothalamus_undulatus:0.005401):6.1E-4,Goniothalamus_rufus:0.006136):7.3E-4,((Goniothalamus_elegans:0.010596,Goniothalamus_tamirensis:0.0088):0.002535,(Goniothalamus_rotundisepalus:0.001595,Goniothalamus_tenuifolius:0.001283):0.004049):8.32E-4):0.00144,((Goniothalamus_cheliensis:0.002822,Goniothalamus_laoticus:0.008171):0.001282,Goniothalamus_touranensis:0.004118):0.001637):0.00236,((Goniothalamus_dumontetii:0.001713,Goniothalamus_obtusatus:0.007543):0.00156,Goniothalamus_australis:0.002618):0.001883):6.86E-4,(Goniothalamus_howii:0.001104,Goniothalamus_maewongensis:0.002498):0.00222):0.0021,(((((((Goniothalamus_bracteosus:9.22E-4,Goniothalamus_woodii:7.77E-4):8.6E-4,Goniothalamus_calcareus:9.37E-4):0.00188,Goniothalamus_sp_nov:0.001219):8.13E-4,Goniothalamus_elmeri:0.001586):0.004278,(((Goniothalamus_repevensis:2.62E-4,Goniothalamus_tapis:3.25E-4):0.003671,Goniothalamus_montanus:0.003197):0.001755,(Goniothalamus_clemensii:0.003643,Goniothalamus_tapisoides:0.001398):0.001472):4.36E-4):0.001388,((Goniothalamus_borneensis:0.009585,Goniothalamus_giganteus:0.003104):6.32E-4,Goniothalamus_malayanus:0.00333):0.001916):0.001263,(((((Goniothalamus_aruensis:7.65E-4,Goniothalamus_cauliflorus:0.002611):0.00472,Goniothalamus_imbricatus:0.003471):7.93E-4,Goniothalamus_majestatis:0.005586):4.39E-4,Goniothalamus_grandiflorus:0.003339):0.003686,(Goniothalamus_angustifolius:0.002357,Goniothalamus_monospermus:0.004619):0.004241):8.19E-4):0.001525):0.055297,((((((Annona_dumetorum:0.004156,Annona_squamosa:0.002266):0.001359,Annona_reticulata:0.005397):0.007138,Annona_glabra:0.009158):0.002711,(Annona_herzogii:0.009168,Annona_mucosa:0.003664):0.020093):0.008184,Annona_muricata:0.018493):0.036029,((((Asimina_longifolia:0.005826,Asimina_rugelii:0.001501):0.002312,Asimina_triloba:0.007795):0.016412,Disepalum_pulchrum:0.043876):0.003717,Disepalum_platypetalum:0.040389):0.003244):0.005295):0.010777,Neostenanthera_myristicifolia:0.034529,Anonidium_sp_Cheek_7896:0.01791);(((((((((((((Goniothalamus_suaveolens_1:5.64E-4,Goniothalamus_suaveolens_2:0.00281):0.001101,Goniothalamus_kinabaluensis:0.001324):0.001336,Goniothalamus_parallelivenius:0.002326):8.89E-4,Goniothalamus_megalocalyx:0.002043):5.69E-4,Goniothalamus_ridleyi:0.004093):0.001629,(((Goniothalamus_loerzingii:0.002846,Goniothalamus_uvarioides:9.9E-4):8.73E-4,Goniothalamus_macrophyllus:0.004842,Goniothalamus_scortechinii:0.002258):8.89E-4,Goniothalamus_wrayi:0.003684):5.13E-4):4.59E-4,(Goniothalamus_andersonii:0.002058,Goniothalamus_fasciculatus:0.001051):0.003369):0.001154,((Goniothalamus_reticulatus:0.005671,Goniothalamus_wynaadensis:0.004459):7.92E-4,Goniothalamus_cardiopetalus:0.002306):0.003832):2.91E-4,(((((Goniothalamus_calvicarpus:0.001373,Goniothalamus_griffithii:0.001584):0.002377,Goniothalamus_tortilipetalus:0.002939):8.97E-4,Goniothalamus_expansus:0.007437,Goniothalamus_macranthus:0.006756):6.55E-4,(((Goniothalamus_gardneri:4.57E-4,Goniothalamus_hookeri:9.06E-4):0.003662,(Goniothalamus_thomsoni:0.001303,Goniothalamus_thwaitesii:0.002337):0.00176):0.003544,Goniothalamus_sesquipedalis:0.004474):0.001426):4.85E-4,Goniothalamus_tavoyensis:0.008019):0.001773):0.001047,(((((((Goniothalamus_amuyon:0.004329,Goniothalamus_palawanensis:0.00512):8.44E-4,(Goniothalamus_costulatus:0.003382,Goniothalamus_tomentosus:0.003296):0.001698):6.96E-4,Goniothalamus_velutinus:0.001574):3.43E-4,(Goniothalamus_sawtehii:0.003955,Goniothalamus_undulatus:0.005401):6.1E-4,Goniothalamus_rufus:0.006136):7.3E-4,((Goniothalamus_elegans:0.010596,Goniothalamus_tamirensis:0.0088):0.002535,(Goniothalamus_rotundisepalus:0.001595,Goniothalamus_tenuifolius:0.001283):0.004049):8.32E-4):0.00144,((Goniothalamus_cheliensis:0.002822,Goniothalamus_laoticus:0.008171):0.001282,Goniothalamus_touranensis:0.004118):0.001637):0.00236,((Goniothalamus_dumontetii:0.001713,Goniothalamus_obtusatus:0.007543):0.00156,Goniothalamus_australis:0.002618):0.001883):6.86E-4,(Goniothalamus_howii:0.001104,Goniothalamus_maewongensis:0.002498):0.00222):0.0021,(((((((Goniothalamus_bracteosus:9.22E-4,Goniothalamus_woodii:7.77E-4):8.6E-4,Goniothalamus_calcareus:9.37E-4):0.00188,Goniothalamus_sp_nov:0.001219):8.13E-4,Goniothalamus_elmeri:0.001586):0.004278,(((Goniothalamus_repevensis:2.62E-4,Goniothalamus_tapis:3.25E-4):0.003671,Goniothalamus_montanus:0.003197):0.001755,(Goniothalamus_clemensii:0.003643,Goniothalamus_tapisoides:0.001398):0.001472):4.36E-4):0.001388,((Goniothalamus_borneensis:0.009585,Goniothalamus_giganteus:0.003104):6.32E-4,Goniothalamus_malayanus:0.00333):0.001916):0.001263,(((((Goniothalamus_aruensis:7.65E-4,Goniothalamus_cauliflorus:0.002611):0.00472,Goniothalamus_imbricatus:0.003471):7.93E-4,Goniothalamus_majestatis:0.005586):4.39E-4,Goniothalamus_grandiflorus:0.003339):0.003686,(Goniothalamus_angustifolius:0.002357,Goniothalamus_monospermus:0.004619):0.004241):8.19E-4):0.001525):0.055297,((((((Annona_dumetorum:0.004156,Annona_squamosa:0.002266):0.001359,Annona_reticulata:0.005397):0.007138,Annona_glabra:0.009158):0.002711,(Annona_herzogii:0.009168,Annona_mucosa:0.003664):0.020093):0.008184,Annona_muricata:0.018493):0.036029,((((Asimina_longifolia:0.005826,Asimina_rugelii:0.001501):0.002312,Asimina_triloba:0.007795):0.016412,Disepalum_pulchrum:0.043876):0.003717,Disepalum_platypetalum:0.040389):0.003244):0.005295):0.010777,Neostenanthera_myristicifolia:0.034529,Anonidium_sp_Cheek_7896:0.01791);
