# Supplementary material for: Molecular and morphological data supporting phylogenetic reconstruction of the genus Goniothalamus (Annonaceae), including a reassessment of previous infrageneric classifications
Source: Data Brief. 2015 Jul 9;4:410–21. doi: 10.1016/j.dib.2015.06.021 (PMC4532731; doi:10.1016/j.dib.2015.06.021)
Supplement: Supplementary file 11 — Supplementary material [file mmc11.xlsx]

## Sheet: Sheet1
	Supplementary Table 1	Taxon-character data matrix (73 taxa × 15 characters). Character number and their coding/unit: (1) Young shoot indument: a = glabrous, b = hairy; (2) Petiole indument: a = glabrous, b = hairy; (3) Tertiary vein arrangement: a = percurrent, b = reticulate; (4) Indument of sepal abaxial surface: a = glabrous, b = hairy; (5) Present of distinct sepal venation: a = indistinct, b = distinct; (6) Conne…
#	Name of taxa	Character
		1	2	3	4	5	6	7	8	9	10	11	12	13	14	15
1	Goniothalamus amuyon	b	a	b	b	a	a	a	a	a	1.4	0.8	b	b	a	7
2	Goniothalamus andersonii	a	a	a	a	?	b	?	a	b	1.5	1	b	b	b	12
3	Goniothalamus aruensis	a	a	b	a	?	b	a	a	?	3.5	1.3	a	?	?	20
4	Goniothalamus angustifolius	a	?	b	?	?	?	?	?	?	1.9	1.4	?	a	?	?
5	Goniothalamus australis	b	a	b	a	a	a	b	a	b	4.5	2	b	a	b	20
6	Goniothalamus borneensis	b	b	a	b	a	a	b	a	b	4.3	1.3	a	b	b	18.3
7	Goniothalamus bracteosus	a	a	b	a	a	b	b	a	c	1.3	0.5	a	b	b	12.5
8	Goniothalamus calcareus	a	a	b	a	a	b	b	a	c	0.9	0.6	b	b	b	9
9	Goniothalamus calvicarpus	a	a	b	a	b	b	b	a	a	1.2	0.8	b	a	a	11.3
10	Goniothalamus cardiopetalus	b	a	b	b	a	b	c	a	c	1.5	0.7	b	a	b	15
11	Goniothalamus cauliflorus	a	a	b	a	?	b	a	a	?	?	?	a	?	?	?
12	Goniothalamus suaveolens	a	a	a	a	a	b	d	a	b	2.8	1.5	a	b	b	12
13	Goniothalamus cheliensis	b	b	b	b	a	a	a	a	a	6	1.5	a	b	a	25
14	Goniothalamus clemensii	a	a	b	a	a	a	b	a	b	1	0.7	a	a	b	9.5
15	Goniothalamus costulatus	b	b	a	b	b	a	a	a	b	1.3	0.9	b	a	b	9.8
16	Goniothalamus dumontetii	b	a	b	a	a	a	a	a	b	7.3	1.9	a	b	b	21
17	Goniothalamus elegans	b	b	b	b	b	a	e	a	b	1.1	0.8	b	b	b	7.8
18	Goniothalamus elmeri	a	a	b	a	a	b	b	a	c	1.1	0.7	b	b	b	10.5
19	Goniothalamus expansus	a	a	b	a	b	a	?	a	a	1.6	1	b	b	a	15
20	Goniothalamus fasciculatus	b	a	a	a	a	a	d	a	b	2.8	2.3	a	a	b	19
21	Goniothalamus gardneri	a	a	b	a	b	a	c	a	a	1.8	0.8	b	a	a	12
22	Goniothalamus giganteus	b	b	a	b	a	a	b	a	b	3.5	1.8	a	b	b	18
23	Goniothalamus grandiflorus	a	?	b	a	a	a	b	?	a	8	4	a	?	a	30
24	Goniothalamus griffithii	a	a	b	a	b	b	b	a	a	1.2	0.8	b	a	a	10
25	Goniothalamus hookeri	a	a	b	a	b	a	c	a	a	0.8	0.7	a	a	a	8
26	Goniothalamus howii	a	a	a	b	a	a	a	a	a	4.5	2.3	a	b	a	?
27	Goniothalamus imbricatus	a	a	b	?	a	a	a	?	c	1.7	?	?	b	b	?
28	Goniothalamus kinabaluensis	a	a	a	a	a	b	d	a	b	3.5	1.8	a	b	b	?
29	Goniothalamus laoticus	b	b	b	a	a	a	a	a	a	3.8	1.7	b	a	a	14.5
30	Goniothalamus loerzingii	a	a	a	a	b	b	d	b	b	1.2	0.7	a	b	b	11
31	Goniothalamus macranthus	a	a	b	?	?	b	b	a	a	4.5	?	a	b	a	?
32	Goniothalamus macrophyllus	a	a	a	a	b	b	d	b	b	1.2	0.9	a	a	b	10.3
33	Goniothalamus maewongensis	a	a	a	a	a	a	a	a	a	2.8	2.1	b	a	a	19.5
34	Goniothalamus majestatis	a	a	b	a	a	a	a	a	c	?	?	a	?	b	?
35	Goniothalamus malayanus	b	b	a	b	a	a	b	a	b	2.8	1.1	b	b	b	16.5
36	Goniothalamus megalocalyx	a	a	a	a	b	b	d	a	b	2.3	0.9	a	b	b	18
37	Goniothalamus monospermus	a	?	b	?	a	b	b	?	a	4	1.9	a	?	a	29.5
38	Goniothalamus montanus	a	a	b	a	a	b	b	a	b	1.7	0.7	b	b	b	17.5
39	Goniothalamus obtusatus	b	a	b	a	a	a	b	a	?	4	2	b	a	?	20
40	Goniothalamus parallelivenius	a	a	a	a	a	b	d	a	b	2.2	1.5	a	b	b	14
41	Goniothalamus repevensis	a	a	b	a	a	a	a	a	a	1.8	0.8	b	b	a	9.5
42	Goniothalamus reticulatus	b	a	b	b	a	b	c	a	c	1.8	?	b	a	b	?
43	Goniothalamus ridleyi	a	a	a	a	a	b	d	a	b	2.7	2	a	b	b	22.5
44	Goniothalamus rotundisepalus	b	a	b	a	b	a	e	a	b	1	0.8	b	a	b	8.5
45	Goniothalamus rufus	b	b	b	b	b	a	b	a	a	1.2	0.9	b	b	a	10
46	Goniothalamus sawtehii	b	b	b	b	b	a	b	a	a	1.7	1	b	a	a	12.5
47	Goniothalamus scortechinii	a	a	a	a	b	b	d	b	b	1.4	0.8	a	b	b	9.5
48	Goniothalamus sesquipedalis	a	a	a	a	a	b	d	a	b	2.3	1.7	a	b	b	21
50	Goniothalamus palawanensis	b	b	b	b	a	a	b	a	b	?	?	b	?	b	?
51	Goniothalamus tamirensis	b	b	b	b	b	a	e	a	b	1.2	0.8	b	b	b	9.8
52	Goniothalamus tapis	a	a	b	a	a	b	b	a	b	1.2	0.9	b	b	b	10.5
53	Goniothalamus tapisoides	a	a	b	a	a	b	b	a	b	1.3	0.8	b	b	b	9
54	Goniothalamus tavoyensis	a	a	b	a	b	b	a	a	a	1.9	0.9	b	a	a	17.5
55	Goniothalamus tenuifolius	b	a	a	a	b	a	e	a	b	1	0.8	b	a	b	9.8
56	Goniothalamus thomsoni	b	a	b	a	?	a	c	a	c	1.2	0.7	a	a	b	?
57	Goniothalamus thwaitesii	b	a	b	a	b	a	c	a	a	1.2	0.7	b	a	a	12
58	Goniothalamus tomentosus	b	b	a	b	b	a	a	a	b	2.2	1.4	b	a	b	11.3
59	Goniothalamus tortilipetalus	a	a	b	a	b	b	b	a	a	1.8	1.1	a	b	a	14
60	Goniothalamus touranensis	b	a	b	b	a	a	a	a	a	1.8	0.9	b	a	a	10
61	Goniothalamus undulatus	b	b	b	b	b	a	b	a	a	1.4	0.9	b	b	a	10.3
62	Goniothalamus uvarioides	a	a	a	a	b	b	d	b	b	3.8	1.7	a	b	b	12.3
63	Goniothalamus velutinus	b	b	b	b	a	a	a	a	b	2	1.5	a	a	b	8.5
64	Goniothalamus woodii	a	a	b	b	a	b	b	a	c	1	1	b	b	b	10
65	Goniothalamus wrayi	a	a	a	a	b	b	d	b	b	1.4	0.6	b	a	b	11
66	Goniothalamus wynaadensis	b	a	b	b	a	b	c	a	c	1.5	0.6	b	a	b	13.5
67	Annona herzogii	b	?	a	b	a	a	?	?	?	?	?	b	a	?	8
68	Annona mucosa	b	a	a	b	a	a	?	?	?	?	?	b	a	?	12.5
69	Asimina rugelii	a	?	b	?	a	a	b	b	a	4.5	2.3	b	b	a	12.5
70	Asimina triloba	?	b	a	b	a	a	b	a	a	10	5	b	a	a	20
71	Disepalum platypetalum	b	a	b	b	a	a	b	?	a	1.7	0.9	b	b	a	9.5
72	Disepalum pulchrum	b	b	b	b	a	a	b	b	a	1.8	0.9	b	b	a	11.5
73	Neostenanthera myristicifolia	a	?	a	?	a	a	b	?	?	?	?	b	b	?	?
